# Supplementary material for: Neurogenic inducers inhibit the proliferation of pancreatic cancer by promoting tumor cell transdifferentiation
Source: J Exp Clin Cancer Res. 2025 Nov 12;44:304. doi: 10.1186/s13046-025-03563-9 (PMC12613626; doi:10.1186/s13046-025-03563-9)
Supplement: Supplementary file 1 — Supplementary Material 1. [file 13046_2025_3563_MOESM1_ESM.zip › Table S1/counts_anno.xls]

id	Panc1_NC_1	Panc1_NC_2	Panc1_NC_3	Panc1_OE_Neurod1-1	Panc1_OE_Neurod1-2	Panc1_OE_Neurod1-3	gene_Dbxref	coding_type	description	pathway	pathway_description	GO_ID	GO_term	wiki_ID	wiki_term	Reactome_ID	Reactome_term
A1BG	135	124	162	153	155	112	1	protein_coding	alpha-1-B glycoprotein			GO:0003674,GO:0005576,GO:0005615,GO:0005886,GO:0008150,GO:0031093,GO:0034774,GO:0062023,GO:0070062,GO:0072562,GO:1904813	molecular_function|extracellular region|extracellular space|plasma membrane|biological_process|platelet alpha granule lumen|secretory granule lumen|collagen-containing extracellular matrix|extracellular exosome|blood microparticle|ficolin-1-rich granule lumen			R-HSA-109582,R-HSA-114608,R-HSA-168249,R-HSA-168256,R-HSA-6798695,R-HSA-76002,R-HSA-76005	Hemostasis|Platelet degranulation |Innate Immune System|Immune System|Neutrophil degranulation|Platelet activation, signaling and aggregation|Response to elevated platelet cytosolic Ca2+
A1BG-AS1	137	171	134	206	197	159	503538	non_coding	A1BG antisense RNA 1
A2M	5	8	9	1	1	2	2	protein_coding	alpha-2-macroglobulin	hsa04610	Complement and coagulation cascades	GO:0001553,GO:0001869,GO:0002020,GO:0002438,GO:0004866,GO:0004867,GO:0005102,GO:0005515,GO:0005576,GO:0005615,GO:0006953,GO:0007584,GO:0010037,GO:0010951,GO:0019838,GO:0019899,GO:0019959,GO:0019966,GO:0031093,GO:0034695,GO:0042802,GO:0043120,GO:0048306,GO:0048403,GO:0048406,GO:0048863,GO:0051384,GO:0062023,GO:0070062,GO:0072562,GO:1990402	luteinization|negative regulation of complement activation, lectin pathway|protease binding|acute inflammatory response to antigenic stimulus|endopeptidase inhibitor activity|serine-type endopeptidase inhibitor activity|signaling receptor binding|protein binding|extracellular region|extracellular space|acute-phase response|response to nutrient|response to carbon dioxide|negative regulation of end…			R-HSA-109582,R-HSA-114608,R-HSA-140837,R-HSA-140877,R-HSA-1474228,R-HSA-1474244,R-HSA-174824,R-HSA-382551,R-HSA-76002,R-HSA-76005,R-HSA-8963896,R-HSA-8963898	Hemostasis|Platelet degranulation |Intrinsic Pathway of Fibrin Clot Formation|Formation of Fibrin Clot (Clotting Cascade)|Degradation of the extracellular matrix|Extracellular matrix organization|Plasma lipoprotein assembly, remodeling, and clearance|Transport of small molecules|Platelet activation, signaling and aggregation|Response to elevated platelet cytosolic Ca2+|HDL assembly|Plasma lipopro…
A2M-AS1	1	3	1	4	2	1	144571	non_coding	A2M antisense RNA 1
A2ML1	0	0	0	1	0	1	144568	protein_coding	alpha-2-macroglobulin like 1			GO:0004867,GO:0005615,GO:0010466,GO:0030414,GO:0052548,GO:0070062	serine-type endopeptidase inhibitor activity|extracellular space|negative regulation of peptidase activity|peptidase inhibitor activity|regulation of endopeptidase activity|extracellular exosome
A3GALT2	0	4	1	0	0	0	127550	protein_coding	alpha 1%2C3-galactosyltransferase 2	hsa00603	Glycosphingolipid biosynthesis - globo and isoglobo series	GO:0001962,GO:0005794,GO:0005975,GO:0006688,GO:0016757,GO:0030259,GO:0031982,GO:0032580,GO:0046872,GO:0047276,GO:0071287	alpha-1,3-galactosyltransferase activity|Golgi apparatus|carbohydrate metabolic process|glycosphingolipid biosynthetic process|glycosyltransferase activity|lipid glycosylation|vesicle|Golgi cisterna membrane|metal ion binding|N-acetyllactosaminide 3-alpha-galactosyltransferase activity|cellular response to manganese ion	WP5194,WP5292,WP1423	Synthesis of ceramides and 1-deoxyceramides|Glycosphingolipid metabolism|Ganglio sphingolipid metabolism
A4GALT	90	117	143	132	108	93	53947	protein_coding	alpha 1%2C4-galactosyltransferase (P blood group)	hsa00601,hsa00603	Glycosphingolipid biosynthesis - lacto and neolacto series|Glycosphingolipid biosynthesis - globo and isoglobo series	GO:0000139,GO:0001576,GO:0006493,GO:0006688,GO:0007009,GO:0008375,GO:0008378,GO:0015643,GO:0016020,GO:0050512	Golgi membrane|globoside biosynthetic process|protein O-linked glycosylation|glycosphingolipid biosynthetic process|plasma membrane organization|acetylglucosaminyltransferase activity|galactosyltransferase activity|toxic substance binding|membrane|lactosylceramide 4-alpha-galactosyltransferase activity	WP5194,WP5292	Synthesis of ceramides and 1-deoxyceramides|Glycosphingolipid metabolism
A4GNT	0	0	0	0	0	1	51146	protein_coding	alpha-1%2C4-N-acetylglucosaminyltransferase			GO:0000139,GO:0005975,GO:0006493,GO:0008375,GO:0009101,GO:0016020,GO:0016266,GO:0050673,GO:0050680	Golgi membrane|carbohydrate metabolic process|protein O-linked glycosylation|acetylglucosaminyltransferase activity|glycoprotein biosynthetic process|membrane|O-glycan processing|epithelial cell proliferation|negative regulation of epithelial cell proliferation			R-HSA-392499,R-HSA-5173105,R-HSA-597592,R-HSA-913709	Metabolism of proteins|O-linked glycosylation|Post-translational protein modification|O-linked glycosylation of mucins
AAAS	1005	1115	1062	666	640	540	8086	protein_coding	aladin WD repeat nucleoporin	hsa03013	Nucleocytoplasmic transport	GO:0000922,GO:0001578,GO:0003674,GO:0005515,GO:0005634,GO:0005635,GO:0005643,GO:0005654,GO:0005813,GO:0005829,GO:0006913,GO:0007612,GO:0009566,GO:0015031,GO:0016020,GO:0031965,GO:0046822,GO:0051028,GO:0072686,GO:0090307	spindle pole|microtubule bundle formation|molecular_function|protein binding|nucleus|nuclear envelope|nuclear pore|nucleoplasm|centrosome|cytosol|nucleocytoplasmic transport|learning|fertilization|protein transport|membrane|nuclear membrane|regulation of nucleocytoplasmic transport|mRNA transport|mitotic spindle|mitotic spindle assembly			R-HSA-1169408,R-HSA-1169410,R-HSA-1280215,R-HSA-1430728,R-HSA-159227,R-HSA-159230,R-HSA-159231,R-HSA-159234,R-HSA-159236,R-HSA-162582,R-HSA-162587,R-HSA-162599,R-HSA-162906,R-HSA-162906,R-HSA-162909,R-HSA-162909,R-HSA-1640170,R-HSA-1643685,R-HSA-1643685,R-HSA-165054,R-HSA-168255,R-HSA-168256,R-HSA-168271,R-HSA-168273,R-HSA-168274,R-HSA-168276,R-HSA-168325,R-HSA-168333,R-HSA-170822,R-HSA-176033,R-…	ISG15 antiviral mechanism|Antiviral mechanism by IFN-stimulated genes|Cytokine Signaling in Immune system|Metabolism|Transport of the SLBP independent Mature mRNA|Transport of the SLBP Dependant Mature mRNA|Transport of Mature mRNA Derived from an Intronless Transcript|Transport of Mature mRNAs Derived from Intronless Transcripts|Transport of Mature mRNA derived from an Intron-Containing Transcri…
AACS	710	709	691	572	555	513	65985	protein_coding	acetoacetyl-CoA synthetase	hsa00650,hsa00280	Butanoate metabolism|Valine, leucine and isoleucine degradation	GO:0005515,GO:0005524,GO:0005829,GO:0006631,GO:0030729,GO:0032024,GO:0046951	protein binding|ATP binding|cytosol|fatty acid metabolic process|acetoacetate-CoA ligase activity|positive regulation of insulin secretion|ketone body biosynthetic process			R-HSA-1430728,R-HSA-556833,R-HSA-74182,R-HSA-77111	Metabolism|Metabolism of lipids|Ketone body metabolism|Synthesis of Ketone Bodies
AADAC	4	3	4	14	18	17	13	protein_coding	arylacetamide deacetylase			GO:0003824,GO:0004806,GO:0005515,GO:0005789,GO:0006629,GO:0006805,GO:0010898,GO:0016298,GO:0017171,GO:0019213	catalytic activity|triglyceride lipase activity|protein binding|endoplasmic reticulum membrane|lipid metabolic process|xenobiotic metabolic process|positive regulation of triglyceride catabolic process|lipase activity|serine hydrolase activity|deacetylase activity			R-HSA-1430728,R-HSA-211859,R-HSA-211945	Metabolism|Biological oxidations|Phase I - Functionalization of compounds
AADAT	258	283	256	362	323	281	51166	protein_coding	aminoadipate aminotransferase	hsa00310,hsa00380	Lysine degradation|Tryptophan metabolism	GO:0005759,GO:0006103,GO:0006536,GO:0009058,GO:0016212,GO:0030170,GO:0033512,GO:0042803,GO:0047315,GO:0047536,GO:0047958,GO:0050094,GO:0070189,GO:0097052,GO:1901605	mitochondrial matrix|2-oxoglutarate metabolic process|glutamate metabolic process|biosynthetic process|kynurenine-oxoglutarate transaminase activity|pyridoxal phosphate binding|L-lysine catabolic process to acetyl-CoA via saccharopine|protein homodimerization activity|kynurenine-glyoxylate transaminase activity|2-aminoadipate transaminase activity|glycine:2-oxoglutarate aminotransferase activity|…	WP465,WP5044,WP4210	Tryptophan metabolism|Kynurenine pathway and links to cell senescence|Tryptophan catabolism leading to NAD+ production	R-HSA-1430728,R-HSA-71064,R-HSA-71240,R-HSA-71291	Metabolism|Lysine catabolism|Tryptophan catabolism|Metabolism of amino acids and derivatives
AAGAB	4101	4652	4548	5066	5057	4043	79719	protein_coding	alpha and gamma adaptin binding protein			GO:0005515,GO:0005737,GO:0005829,GO:0015031,GO:0016607	protein binding|cytoplasm|cytosol|protein transport|nuclear speck
AAK1	3168	3443	3337	5061	5500	4348	22848	protein_coding	AP2 associated kinase 1			GO:0004674,GO:0005112,GO:0005515,GO:0005524,GO:0005829,GO:0005905,GO:0006468,GO:0019897,GO:0030136,GO:0031252,GO:0032880,GO:0035612,GO:0043195,GO:0045747,GO:0046777,GO:0050821,GO:0061024,GO:0106310,GO:0140238,GO:2000369	protein serine/threonine kinase activity|Notch binding|protein binding|ATP binding|cytosol|clathrin-coated pit|protein phosphorylation|extrinsic component of plasma membrane|clathrin-coated vesicle|cell leading edge|regulation of protein localization|AP-2 adaptor complex binding|terminal bouton|positive regulation of Notch signaling pathway|protein autophosphorylation|protein stabilization|membra…	WP5323	Fatty Acids and Lipoproteins Transport in Hepatocytes	R-HSA-199991,R-HSA-5653656,R-HSA-8856825,R-HSA-8856828	Membrane Trafficking|Vesicle-mediated transport|Cargo recognition for clathrin-mediated endocytosis|Clathrin-mediated endocytosis
AAMDC	494	610	609	485	471	432	28971	protein_coding	adipogenesis associated Mth938 domain containing			GO:0005515,GO:0005737,GO:0045600	protein binding|cytoplasm|positive regulation of fat cell differentiation
AAMP	3386	3989	3840	4183	4383	3521	14	protein_coding	angio associated migratory cell protein			GO:0001525,GO:0005515,GO:0005829,GO:0005886,GO:0008201,GO:0009986,GO:0010595,GO:0014909,GO:0015630,GO:0030154,GO:0045171	angiogenesis|protein binding|cytosol|plasma membrane|heparin binding|cell surface|positive regulation of endothelial cell migration|smooth muscle cell migration|microtubule cytoskeleton|cell differentiation|intercellular bridge	WP1433	Nucleotide-binding oligomerization domain (NOD) pathway	R-HSA-109582,R-HSA-162582,R-HSA-168249,R-HSA-168256,R-HSA-168638,R-HSA-168643,R-HSA-177929,R-HSA-194138,R-HSA-392518,R-HSA-428930,R-HSA-76002,R-HSA-9006934	Hemostasis|Signal Transduction|Innate Immune System|Immune System|NOD1/2 Signaling Pathway|Nucleotide-binding domain, leucine rich repeat containing receptor (NLR) signaling pathways|Signaling by EGFR|Signaling by VEGF|Signal amplification|Thromboxane signalling through TP receptor|Platelet activation, signaling and aggregation|Signaling by Receptor Tyrosine Kinases
AANAT	0	2	9	1	0	2	15	protein_coding	aralkylamine N-acetyltransferase	hsa00380	Tryptophan metabolism	GO:0004059,GO:0004060,GO:0005515,GO:0005737,GO:0005829,GO:0006474,GO:0007623,GO:0009416,GO:0009648,GO:0010043,GO:0030187,GO:0032868,GO:0034097,GO:0034695,GO:0046219,GO:0046688,GO:0048471,GO:0051412,GO:0051592,GO:0071320,GO:0071889	aralkylamine N-acetyltransferase activity|arylamine N-acetyltransferase activity|protein binding|cytoplasm|cytosol|N-terminal protein amino acid acetylation|circadian rhythm|response to light stimulus|photoperiodism|response to zinc ion|melatonin biosynthetic process|response to insulin|response to cytokine|response to prostaglandin E|indolalkylamine biosynthetic process|response to copper ion|pe…	WP465,WP4156,WP3594,WP3298,WP550	Tryptophan metabolism|Biosynthesis and regeneration of tetrahydrobiopterin and catabolism of phenylalanine|Circadian rhythm genes|Melatonin metabolism and effects|Biogenic amine synthesis	R-HSA-1430728,R-HSA-209776,R-HSA-209931,R-HSA-71291	Metabolism|Metabolism of amine-derived hormones|Serotonin and melatonin biosynthesis|Metabolism of amino acids and derivatives
AAR2	1296	1371	1358	2230	2223	1702	25980	protein_coding	AAR2 splicing factor			GO:0000244,GO:0005681,GO:0005682	spliceosomal tri-snRNP complex assembly|spliceosomal complex|U5 snRNP	WP4352	Ciliary landscape
AARS1	5015	5752	5619	8039	8946	6537	16	protein_coding	alanyl-tRNA synthetase 1	hsa00970	Aminoacyl-tRNA biosynthesis	GO:0000049,GO:0002161,GO:0002196,GO:0004813,GO:0005524,GO:0005737,GO:0005739,GO:0005829,GO:0006400,GO:0006418,GO:0006419,GO:0008033,GO:0008270,GO:0016020,GO:0016597,GO:0021680,GO:0043524,GO:0045182,GO:0050885,GO:0051402,GO:0070062,GO:0106074,GO:0140018	tRNA binding|aminoacyl-tRNA editing activity|Ser-tRNA(Ala) hydrolase activity|alanine-tRNA ligase activity|ATP binding|cytoplasm|mitochondrion|cytosol|tRNA modification|tRNA aminoacylation for protein translation|alanyl-tRNA aminoacylation|tRNA processing|zinc ion binding|membrane|amino acid binding|cerebellar Purkinje cell layer development|negative regulation of neuron apoptotic process|transla…	WP4754	IL-18 signaling pathway	R-HSA-379716,R-HSA-379724,R-HSA-392499,R-HSA-72766	Cytosolic tRNA aminoacylation|tRNA Aminoacylation|Metabolism of proteins|Translation
AARS2	791	823	841	1131	986	831	57505	protein_coding	alanyl-tRNA synthetase 2%2C mitochondrial	hsa00970	Aminoacyl-tRNA biosynthesis	GO:0000049,GO:0002161,GO:0004813,GO:0005515,GO:0005524,GO:0005739,GO:0006400,GO:0006419,GO:0008270,GO:0016597,GO:0070143,GO:0106074	tRNA binding|aminoacyl-tRNA editing activity|alanine-tRNA ligase activity|protein binding|ATP binding|mitochondrion|tRNA modification|alanyl-tRNA aminoacylation|zinc ion binding|amino acid binding|mitochondrial alanyl-tRNA aminoacylation|aminoacyl-tRNA metabolism involved in translational fidelity	WP5316	Primary ovarian insufficiency	R-HSA-379724,R-HSA-379726,R-HSA-392499,R-HSA-72766	tRNA Aminoacylation|Mitochondrial tRNA aminoacylation|Metabolism of proteins|Translation
AARSD1	1	0	0	0	1	0	80755	protein_coding	alanyl-tRNA synthetase domain containing 1			GO:0002196,GO:0003674,GO:0003676,GO:0004813,GO:0005524,GO:0005634,GO:0005737,GO:0006419,GO:0006450,GO:0008150,GO:0046872,GO:0106074	Ser-tRNA(Ala) hydrolase activity|molecular_function|nucleic acid binding|alanine-tRNA ligase activity|ATP binding|nucleus|cytoplasm|alanyl-tRNA aminoacylation|regulation of translational fidelity|biological_process|metal ion binding|aminoacyl-tRNA metabolism involved in translational fidelity
AASDH	185	308	242	280	296	268	132949	protein_coding	aminoadipate-semialdehyde dehydrogenase			GO:0005524,GO:0006631,GO:0016878,GO:0019482	ATP binding|fatty acid metabolic process|acid-thiol ligase activity|beta-alanine metabolic process
AASDHPPT	3825	4369	4082	4519	4829	4075	60496	protein_coding	aminoadipate-semialdehyde dehydrogenase-phosphopantetheinyl transferase	hsa00770	Pantothenate and CoA biosynthesis	GO:0000287,GO:0005515,GO:0005829,GO:0008897,GO:0009258,GO:0015939,GO:0018215,GO:0019878,GO:0051604,GO:0070062	magnesium ion binding|protein binding|cytosol|holo-[acyl-carrier-protein] synthase activity|10-formyltetrahydrofolate catabolic process|pantothenate metabolic process|protein phosphopantetheinylation|lysine biosynthetic process via aminoadipic acid|protein maturation|extracellular exosome			R-HSA-1430728,R-HSA-196849,R-HSA-196854,R-HSA-199220	Metabolism|Metabolism of water-soluble vitamins and cofactors|Metabolism of vitamins and cofactors|Vitamin B5 (pantothenate) metabolism
AASS	18	18	16	42	29	35	10157	protein_coding	aminoadipate-semialdehyde synthase	hsa00310	Lysine degradation	GO:0000122,GO:0003714,GO:0004753,GO:0004754,GO:0005634,GO:0005737,GO:0005739,GO:0005759,GO:0005829,GO:0006554,GO:0019878,GO:0033512,GO:0042393,GO:0043231,GO:0047130,GO:0047131	negative regulation of transcription by RNA polymerase II|transcription corepressor activity|saccharopine dehydrogenase activity|saccharopine dehydrogenase (NAD+, L-lysine-forming) activity|nucleus|cytoplasm|mitochondrion|mitochondrial matrix|cytosol|lysine catabolic process|lysine biosynthetic process via aminoadipic acid|L-lysine catabolic process to acetyl-CoA via saccharopine|histone binding|…			R-HSA-1430728,R-HSA-71064,R-HSA-71291	Metabolism|Lysine catabolism|Metabolism of amino acids and derivatives
AATBC	1	3	1	3	0	0	284837	non_coding	apoptosis associated transcript in bladder cancer
AATF	3511	3806	4023	4070	4082	3438	26574	protein_coding	apoptosis antagonizing transcription factor			GO:0003723,GO:0005515,GO:0005634,GO:0005654,GO:0005667,GO:0005730,GO:0005737,GO:0005794,GO:0006357,GO:0006974,GO:0007155,GO:0007346,GO:0019901,GO:0032929,GO:0040016,GO:0042254,GO:0042985,GO:0043066,GO:0043522,GO:0045944,GO:0048156,GO:2000378,GO:2001234	RNA binding|protein binding|nucleus|nucleoplasm|transcription regulator complex|nucleolus|cytoplasm|Golgi apparatus|regulation of transcription by RNA polymerase II|cellular response to DNA damage stimulus|cell adhesion|regulation of mitotic cell cycle|protein kinase binding|negative regulation of superoxide anion generation|embryonic cleavage|ribosome biogenesis|negative regulation of amyloid pr…	WP5287	17q12 copy number variation syndrome	R-HSA-162582,R-HSA-193648,R-HSA-193704,R-HSA-204998,R-HSA-73887	Signal Transduction|NRAGE signals death through JNK|p75 NTR receptor-mediated signalling|Cell death signalling via NRAGE, NRIF and NADE|Death Receptor Signaling
AATK	11	13	8	26	24	16	9625	protein_coding	apoptosis associated tyrosine kinase			GO:0004674,GO:0004713,GO:0005515,GO:0005524,GO:0005575,GO:0007420,GO:0008150,GO:0016020,GO:0038083,GO:0048471,GO:0106310	protein serine/threonine kinase activity|protein tyrosine kinase activity|protein binding|ATP binding|cellular_component|brain development|biological_process|membrane|peptidyl-tyrosine autophosphorylation|perinuclear region of cytoplasm|protein serine kinase activity
ABALON	51	44	36	26	17	26	103021294	non_coding	apoptotic BCL2L1-antisense long non-coding RNA
ABAT	24	17	26	16	22	10	18	protein_coding	4-aminobutyrate aminotransferase	hsa00640,hsa00650,hsa00250,hsa00280,hsa00410,hsa04727	Propanoate metabolism|Butanoate metabolism|Alanine, aspartate and glutamate metabolism|Valine, leucine and isoleucine degradation|beta-Alanine metabolism|GABAergic synapse	GO:0001666,GO:0003867,GO:0005739,GO:0005759,GO:0007568,GO:0007620,GO:0007626,GO:0009410,GO:0009448,GO:0009449,GO:0009450,GO:0010039,GO:0014053,GO:0021549,GO:0030170,GO:0031652,GO:0032024,GO:0032144,GO:0032145,GO:0033602,GO:0034386,GO:0035094,GO:0035640,GO:0042135,GO:0042802,GO:0043005,GO:0045471,GO:0045776,GO:0045964,GO:0046872,GO:0047298,GO:0048148,GO:0051536,GO:0070474,GO:0090331,GO:0097151,GO:…	response to hypoxia|4-aminobutyrate transaminase activity|mitochondrion|mitochondrial matrix|aging|copulation|locomotory behavior|response to xenobiotic stimulus|gamma-aminobutyric acid metabolic process|gamma-aminobutyric acid biosynthetic process|gamma-aminobutyric acid catabolic process|response to iron ion|negative regulation of gamma-aminobutyric acid secretion|cerebellum development|pyridox…	WP4159,WP106,WP4157,WP4549,WP4225,WP3871	GABA receptor signaling|Alanine and aspartate metabolism|GABA metabolism (aka GHB)|Fragile X syndrome|Pyrimidine metabolism and related diseases|Valproic acid pathway	R-HSA-112310,R-HSA-112315,R-HSA-112316,R-HSA-888590,R-HSA-916853	Neurotransmitter release cycle|Transmission across Chemical Synapses|Neuronal System|GABA synthesis, release, reuptake and degradation|Degradation of GABA
ABCA1	616	630	461	438	460	391	19	protein_coding	ATP binding cassette subfamily A member 1	hsa02010,hsa04975,hsa04979,hsa05417	ABC transporters|Fat digestion and absorption|Cholesterol metabolism|Lipid and atherosclerosis	GO:0002790,GO:0005102,GO:0005515,GO:0005524,GO:0005548,GO:0005768,GO:0005789,GO:0005794,GO:0005886,GO:0006497,GO:0006911,GO:0007040,GO:0007186,GO:0007189,GO:0008203,GO:0008320,GO:0009306,GO:0009897,GO:0010745,GO:0010875,GO:0010887,GO:0015485,GO:0016197,GO:0016887,GO:0019905,GO:0023061,GO:0030139,GO:0031210,GO:0031267,GO:0032367,GO:0032489,GO:0033344,GO:0033700,GO:0034185,GO:0034186,GO:0034188,GO:…	peptide secretion|signaling receptor binding|protein binding|ATP binding|phospholipid transporter activity|endosome|endoplasmic reticulum membrane|Golgi apparatus|plasma membrane|protein lipidation|phagocytosis, engulfment|lysosome organization|G protein-coupled receptor signaling pathway|adenylate cyclase-activating G protein-coupled receptor signaling pathway|cholesterol metabolic process|prote…	WP1533,WP5224,WP2011,WP5323,WP299,WP4718,WP15,WP430,WP5304,WP176,WP5329,WP5333,WP4522	Vitamin B12 metabolism|2q37 copy number variation syndrome|SREBF and miR33 in cholesterol and lipid homeostasis|Fatty Acids and Lipoproteins Transport in Hepatocytes|Nuclear receptors in lipid metabolism and toxicity|Cholesterol metabolism with Bloch and Kandutsch-Russell pathways|Selenium micronutrient network|Statin inhibition of cholesterol production|Cholesterol metabolism|Folate metabolism|C…	R-HSA-1430728,R-HSA-162582,R-HSA-1643685,R-HSA-174824,R-HSA-1989781,R-HSA-382551,R-HSA-400206,R-HSA-556833,R-HSA-5619084,R-HSA-5619115,R-HSA-5682113,R-HSA-8963896,R-HSA-8963898,R-HSA-9006931,R-HSA-9024446,R-HSA-9029569	Metabolism|Signal Transduction|Disease|Plasma lipoprotein assembly, remodeling, and clearance|PPARA activates gene expression|Transport of small molecules|Regulation of lipid metabolism by PPARalpha|Metabolism of lipids|ABC transporter disorders|Disorders of transmembrane transporters|Defective ABCA1 causes TGD|HDL assembly|Plasma lipoprotein assembly|Signaling by Nuclear Receptors|NR1H2 and NR1H…
ABCA10	23	24	39	26	43	37	10349	protein_coding	ATP binding cassette subfamily A member 10	hsa02010	ABC transporters	GO:0005319,GO:0005524,GO:0006869,GO:0016020,GO:0016887,GO:0042626,GO:0043231,GO:0055085,GO:0140359	lipid transporter activity|ATP binding|lipid transport|membrane|ATP hydrolysis activity|ATPase-coupled transmembrane transporter activity|intracellular membrane-bounded organelle|transmembrane transport|ABC-type transporter activity			R-HSA-1369062,R-HSA-382551,R-HSA-382556	ABC transporters in lipid homeostasis|Transport of small molecules|ABC-family proteins mediated transport
ABCA12	4	3	0	9	11	4	26154	protein_coding	ATP binding cassette subfamily A member 12	hsa02010	ABC transporters	GO:0000139,GO:0003336,GO:0005102,GO:0005319,GO:0005515,GO:0005524,GO:0005737,GO:0005829,GO:0005886,GO:0006672,GO:0006869,GO:0006886,GO:0010875,GO:0016020,GO:0016887,GO:0019725,GO:0030658,GO:0031424,GO:0032379,GO:0032940,GO:0033344,GO:0033700,GO:0034040,GO:0034191,GO:0034204,GO:0035627,GO:0042626,GO:0043129,GO:0043231,GO:0043589,GO:0045055,GO:0045616,GO:0048286,GO:0055085,GO:0055088,GO:0061178,GO:…	Golgi membrane|corneocyte desquamation|signaling receptor binding|lipid transporter activity|protein binding|ATP binding|cytoplasm|cytosol|plasma membrane|ceramide metabolic process|lipid transport|intracellular protein transport|positive regulation of cholesterol efflux|membrane|ATP hydrolysis activity|cellular homeostasis|transport vesicle membrane|keratinization|positive regulation of intracel…			R-HSA-1369062,R-HSA-1643685,R-HSA-382551,R-HSA-382556,R-HSA-5619084,R-HSA-5619115,R-HSA-5682294	ABC transporters in lipid homeostasis|Disease|Transport of small molecules|ABC-family proteins mediated transport|ABC transporter disorders|Disorders of transmembrane transporters|Defective ABCA12 causes ARCI4B
ABCA13	11	10	10	8	6	3	154664	protein_coding	ATP binding cassette subfamily A member 13	hsa02010	ABC transporters	GO:0005319,GO:0005524,GO:0005886,GO:0006869,GO:0030667,GO:0032376,GO:0035577,GO:0035627,GO:0042626,GO:0043231,GO:0055085,GO:0097708,GO:0140359,GO:1900244	lipid transporter activity|ATP binding|plasma membrane|lipid transport|secretory granule membrane|positive regulation of cholesterol transport|azurophil granule membrane|ceramide transport|ATPase-coupled transmembrane transporter activity|intracellular membrane-bounded organelle|transmembrane transport|intracellular vesicle|ABC-type transporter activity|positive regulation of synaptic vesicle end…			R-HSA-168249,R-HSA-168256,R-HSA-6798695	Innate Immune System|Immune System|Neutrophil degranulation
ABCA2	317	292	277	142	153	123	20	protein_coding	ATP binding cassette subfamily A member 2	hsa02010,hsa04142	ABC transporters|Lysosome	GO:0000166,GO:0001573,GO:0005319,GO:0005524,GO:0005764,GO:0005765,GO:0005768,GO:0005815,GO:0005886,GO:0006629,GO:0006684,GO:0006687,GO:0006869,GO:0007626,GO:0009410,GO:0010008,GO:0016020,GO:0016887,GO:0019218,GO:0031410,GO:0032289,GO:0032383,GO:0032384,GO:0032805,GO:0042626,GO:0042632,GO:0042986,GO:0043190,GO:0043231,GO:0045540,GO:0045939,GO:0046512,GO:0048545,GO:0055085,GO:0060049,GO:0061135,GO:…	nucleotide binding|ganglioside metabolic process|lipid transporter activity|ATP binding|lysosome|lysosomal membrane|endosome|microtubule organizing center|plasma membrane|lipid metabolic process|sphingomyelin metabolic process|glycosphingolipid metabolic process|lipid transport|locomotory behavior|response to xenobiotic stimulus|endosome membrane|membrane|ATP hydrolysis activity|regulation of ste…			R-HSA-1369062,R-HSA-382551,R-HSA-382556	ABC transporters in lipid homeostasis|Transport of small molecules|ABC-family proteins mediated transport
ABCA3	1047	1105	1053	618	548	466	21	protein_coding	ATP binding cassette subfamily A member 3	hsa02010	ABC transporters	GO:0005319,GO:0005524,GO:0005615,GO:0005765,GO:0005770,GO:0005886,GO:0006855,GO:0006869,GO:0008559,GO:0009410,GO:0010875,GO:0015914,GO:0016887,GO:0019538,GO:0030324,GO:0030659,GO:0032464,GO:0032585,GO:0034204,GO:0042599,GO:0042626,GO:0042908,GO:0043129,GO:0043231,GO:0046470,GO:0046471,GO:0046618,GO:0046890,GO:0051384,GO:0055091,GO:0070925,GO:0097208,GO:0097232,GO:0097233,GO:0120009,GO:0120019,GO:…	lipid transporter activity|ATP binding|extracellular space|lysosomal membrane|late endosome|plasma membrane|xenobiotic transmembrane transport|lipid transport|ABC-type xenobiotic transporter activity|response to xenobiotic stimulus|positive regulation of cholesterol efflux|phospholipid transport|ATP hydrolysis activity|protein metabolic process|lung development|cytoplasmic vesicle membrane|positi…			R-HSA-1369062,R-HSA-1643685,R-HSA-382551,R-HSA-382556,R-HSA-392499,R-HSA-5619084,R-HSA-5619115,R-HSA-5668914,R-HSA-5683678,R-HSA-5683826,R-HSA-5687613,R-HSA-5688399	ABC transporters in lipid homeostasis|Disease|Transport of small molecules|ABC-family proteins mediated transport|Metabolism of proteins|ABC transporter disorders|Disorders of transmembrane transporters|Diseases of metabolism|Defective ABCA3 causes SMDP3|Surfactant metabolism|Diseases associated with surfactant metabolism|Defective ABCA3 causes SMDP3
ABCA4	6	9	4	15	19	15	24	protein_coding	ATP binding cassette subfamily A member 4	hsa02010	ABC transporters	GO:0001523,GO:0001750,GO:0003924,GO:0005501,GO:0005502,GO:0005503,GO:0005524,GO:0005548,GO:0005783,GO:0005886,GO:0006649,GO:0006869,GO:0007601,GO:0007603,GO:0016020,GO:0016887,GO:0031410,GO:0034632,GO:0034633,GO:0042574,GO:0042626,GO:0043231,GO:0045332,GO:0045494,GO:0055085,GO:0090555,GO:0097381,GO:0120202,GO:0140326,GO:0140327,GO:0140347,GO:0140359	retinoid metabolic process|photoreceptor outer segment|GTPase activity|retinoid binding|11-cis retinal binding|all-trans retinal binding|ATP binding|phospholipid transporter activity|endoplasmic reticulum|plasma membrane|phospholipid transfer to membrane|lipid transport|visual perception|phototransduction, visible light|membrane|ATP hydrolysis activity|cytoplasmic vesicle|retinol transmembrane tr…			R-HSA-1643685,R-HSA-2187338,R-HSA-2187338,R-HSA-2453864,R-HSA-2453902,R-HSA-2453902,R-HSA-2474795,R-HSA-382551,R-HSA-382556,R-HSA-9675143,R-HSA-9709957,R-HSA-9709957	Disease|Visual phototransduction|Visual phototransduction|Retinoid cycle disease events|The canonical retinoid cycle in rods (twilight vision)|The canonical retinoid cycle in rods (twilight vision)|Diseases associated with visual transduction|Transport of small molecules|ABC-family proteins mediated transport|Diseases of the neuronal system|Sensory Perception|Sensory Perception
ABCA5	548	594	507	724	744	538	23461	protein_coding	ATP binding cassette subfamily A member 5	hsa02010	ABC transporters	GO:0000139,GO:0005319,GO:0005524,GO:0005764,GO:0005765,GO:0005770,GO:0005794,GO:0005886,GO:0006869,GO:0008203,GO:0010745,GO:0010874,GO:0016887,GO:0031902,GO:0033344,GO:0034375,GO:0042626,GO:0042632,GO:0043691,GO:0055085,GO:0140359,GO:1903064	Golgi membrane|lipid transporter activity|ATP binding|lysosome|lysosomal membrane|late endosome|Golgi apparatus|plasma membrane|lipid transport|cholesterol metabolic process|negative regulation of macrophage derived foam cell differentiation|regulation of cholesterol efflux|ATP hydrolysis activity|late endosome membrane|cholesterol efflux|high-density lipoprotein particle remodeling|ATPase-couple…			R-HSA-1369062,R-HSA-382551,R-HSA-382556	ABC transporters in lipid homeostasis|Transport of small molecules|ABC-family proteins mediated transport
ABCA6	9	0	9	6	6	1	23460	protein_coding	ATP binding cassette subfamily A member 6	hsa02010	ABC transporters	GO:0000139,GO:0005319,GO:0005524,GO:0005654,GO:0005886,GO:0006869,GO:0042626,GO:0043231,GO:0055085,GO:0140359	Golgi membrane|lipid transporter activity|ATP binding|nucleoplasm|plasma membrane|lipid transport|ATPase-coupled transmembrane transporter activity|intracellular membrane-bounded organelle|transmembrane transport|ABC-type transporter activity			R-HSA-1369062,R-HSA-212436,R-HSA-382551,R-HSA-382556,R-HSA-73857,R-HSA-74160,R-HSA-9614085,R-HSA-9615017	ABC transporters in lipid homeostasis|Generic Transcription Pathway|Transport of small molecules|ABC-family proteins mediated transport|RNA Polymerase II Transcription|Gene expression (Transcription)|FOXO-mediated transcription|FOXO-mediated transcription of oxidative stress, metabolic and neuronal genes
ABCA7	450	462	388	252	362	251	10347	protein_coding	ATP binding cassette subfamily A member 7	hsa02010	ABC transporters	GO:0000139,GO:0001891,GO:0005524,GO:0005548,GO:0005783,GO:0005794,GO:0005886,GO:0006909,GO:0007613,GO:0008542,GO:0009986,GO:0010875,GO:0016887,GO:0018149,GO:0019216,GO:0030054,GO:0031901,GO:0032587,GO:0033344,GO:0033700,GO:0034188,GO:0034205,GO:0034380,GO:0034504,GO:0038027,GO:0042626,GO:0042985,GO:0043231,GO:0043409,GO:0044857,GO:0045332,GO:0045806,GO:0050766,GO:0055085,GO:0070374,GO:0090554,GO:…	Golgi membrane|phagocytic cup|ATP binding|phospholipid transporter activity|endoplasmic reticulum|Golgi apparatus|plasma membrane|phagocytosis|memory|visual learning|cell surface|positive regulation of cholesterol efflux|ATP hydrolysis activity|peptide cross-linking|regulation of lipid metabolic process|cell junction|early endosome membrane|ruffle membrane|cholesterol efflux|phospholipid efflux|a…			R-HSA-1369062,R-HSA-382551,R-HSA-382556	ABC transporters in lipid homeostasis|Transport of small molecules|ABC-family proteins mediated transport
ABCA8	0	0	0	0	2	0	10351	protein_coding	ATP binding cassette subfamily A member 8	hsa02010	ABC transporters	GO:0005319,GO:0005524,GO:0005783,GO:0005886,GO:0006686,GO:0006869,GO:0008559,GO:0010874,GO:0010875,GO:0016323,GO:0016887,GO:0030301,GO:0033344,GO:0042626,GO:0042908,GO:0043231,GO:0055085,GO:0140359	lipid transporter activity|ATP binding|endoplasmic reticulum|plasma membrane|sphingomyelin biosynthetic process|lipid transport|ABC-type xenobiotic transporter activity|regulation of cholesterol efflux|positive regulation of cholesterol efflux|basolateral plasma membrane|ATP hydrolysis activity|cholesterol transport|cholesterol efflux|ATPase-coupled transmembrane transporter activity|xenobiotic t…			R-HSA-382551,R-HSA-382556	Transport of small molecules|ABC-family proteins mediated transport
ABCA9	0	0	1	31	23	19	10350	protein_coding	ATP binding cassette subfamily A member 9	hsa02010	ABC transporters	GO:0005319,GO:0005524,GO:0006869,GO:0016020,GO:0042626,GO:0043231,GO:0055085,GO:0140359	lipid transporter activity|ATP binding|lipid transport|membrane|ATPase-coupled transmembrane transporter activity|intracellular membrane-bounded organelle|transmembrane transport|ABC-type transporter activity			R-HSA-1369062,R-HSA-382551,R-HSA-382556	ABC transporters in lipid homeostasis|Transport of small molecules|ABC-family proteins mediated transport
ABCB1	19	20	23	152	138	111	5243	protein_coding	ATP binding cassette subfamily B member 1	hsa02010,hsa04976,hsa05206,hsa05226	ABC transporters|Bile secretion|MicroRNAs in cancer|Gastric cancer	GO:0000086,GO:0005515,GO:0005524,GO:0005654,GO:0005737,GO:0005886,GO:0006805,GO:0008559,GO:0009410,GO:0009986,GO:0015562,GO:0016020,GO:0016324,GO:0016887,GO:0022857,GO:0031625,GO:0042626,GO:0042910,GO:0045332,GO:0046865,GO:0046943,GO:0047484,GO:0055085,GO:0070062,GO:0070633,GO:0072089,GO:0090554,GO:0090555,GO:0098591,GO:0099038,GO:0099040,GO:0140115,GO:0140328,GO:0150104,GO:1901529,GO:1905039,GO:…	G2/M transition of mitotic cell cycle|protein binding|ATP binding|nucleoplasm|cytoplasm|plasma membrane|xenobiotic metabolic process|ABC-type xenobiotic transporter activity|response to xenobiotic stimulus|cell surface|efflux transmembrane transporter activity|membrane|apical plasma membrane|ATP hydrolysis activity|transmembrane transporter activity|ubiquitin protein ligase binding|ATPase-coupled…	WP3640,WP2876,WP1604,WP299,WP2882,WP2328,WP4917,WP3672,WP2875,WP4673,WP2877,WP2289	Imatinib and chronic myeloid leukemia|Pregnane X receptor pathway|Codeine and morphine metabolism|Nuclear receptors in lipid metabolism and toxicity|Nuclear receptors meta-pathway|Allograft rejection|Proximal tubule transport|lncRNA-mediated mechanisms of therapeutic resistance|Constitutive androstane receptor pathway|Male infertility|Vitamin D receptor pathway|Drug induction of bile acid pathway	R-HSA-2161517,R-HSA-2161522,R-HSA-382551,R-HSA-382556,R-HSA-9748784,R-HSA-9748784,R-HSA-9754706,R-HSA-9757110	Abacavir transmembrane transport|Abacavir ADME|Transport of small molecules|ABC-family proteins mediated transport|Drug ADME|Drug ADME|Atorvastatin ADME|Prednisone ADME
ABCB10	1249	1346	1288	866	852	695	23456	protein_coding	ATP binding cassette subfamily B member 10	hsa02010	ABC transporters	GO:0005515,GO:0005524,GO:0005739,GO:0005743,GO:0006783,GO:0006839,GO:0016887,GO:0031966,GO:0034514,GO:0042803,GO:0045648,GO:0046985,GO:0048821,GO:0055085,GO:0070455,GO:0140359	protein binding|ATP binding|mitochondrion|mitochondrial inner membrane|heme biosynthetic process|mitochondrial transport|ATP hydrolysis activity|mitochondrial membrane|mitochondrial unfolded protein response|protein homodimerization activity|positive regulation of erythrocyte differentiation|positive regulation of hemoglobin biosynthetic process|erythrocyte development|transmembrane transport|pos…			R-HSA-1369007,R-HSA-382551,R-HSA-382556	Mitochondrial ABC transporters|Transport of small molecules|ABC-family proteins mediated transport
ABCB11	2	5	1	1	2	1	8647	protein_coding	ATP binding cassette subfamily B member 11	hsa02010,hsa04976,hsa04979,hsa01522	ABC transporters|Bile secretion|Cholesterol metabolism|Endocrine resistance	GO:0000139,GO:0005515,GO:0005524,GO:0005768,GO:0005886,GO:0006631,GO:0006699,GO:0006805,GO:0006855,GO:0006979,GO:0008206,GO:0008559,GO:0009986,GO:0010468,GO:0015125,GO:0015126,GO:0015144,GO:0015432,GO:0015721,GO:0015722,GO:0016020,GO:0016323,GO:0016324,GO:0016567,GO:0016887,GO:0031998,GO:0034219,GO:0038183,GO:0042632,GO:0043627,GO:0045471,GO:0046581,GO:0046618,GO:0046691,GO:0055037,GO:0055038,GO:…	Golgi membrane|protein binding|ATP binding|endosome|plasma membrane|fatty acid metabolic process|bile acid biosynthetic process|xenobiotic metabolic process|xenobiotic transmembrane transport|response to oxidative stress|bile acid metabolic process|ABC-type xenobiotic transporter activity|cell surface|regulation of gene expression|bile acid transmembrane transporter activity|canalicular bile acid…	WP299,WP5238,WP2882,WP5304,WP5329,WP5176,WP2879,WP4389,WP2289	Nuclear receptors in lipid metabolism and toxicity|Cholestasis|Nuclear receptors meta-pathway|Cholesterol metabolism|Cholesterol biosynthesis pathway in hepatocytes|Disorders of bile acid synthesis and biliary transport|Farnesoid X receptor pathway|Bile acids synthesis and enterohepatic circulation |Drug induction of bile acid pathway	R-HSA-1430728,R-HSA-159418,R-HSA-1643685,R-HSA-192105,R-HSA-193368,R-HSA-194068,R-HSA-556833,R-HSA-5619084,R-HSA-5619115,R-HSA-5678520,R-HSA-8957322	Metabolism|Recycling of bile acids and salts|Disease|Synthesis of bile acids and bile salts|Synthesis of bile acids and bile salts via 7alpha-hydroxycholesterol|Bile acid and bile salt metabolism|Metabolism of lipids|ABC transporter disorders|Disorders of transmembrane transporters|Defective ABCB11 causes PFIC2 and BRIC2|Metabolism of steroids
ABCB4	0	0	1	1	1	0	5244	protein_coding	ATP binding cassette subfamily B member 4	hsa02010,hsa04976	ABC transporters|Bile secretion	GO:0005515,GO:0005524,GO:0005548,GO:0005654,GO:0005737,GO:0005829,GO:0005886,GO:0005925,GO:0006629,GO:0015629,GO:0016020,GO:0016324,GO:0016887,GO:0030136,GO:0032376,GO:0032782,GO:0042626,GO:0042908,GO:0045121,GO:0045332,GO:0046581,GO:0055085,GO:0055088,GO:0061092,GO:0070062,GO:0090554,GO:0099038,GO:0099040,GO:0140359,GO:1901557,GO:1903413,GO:2001140	protein binding|ATP binding|phospholipid transporter activity|nucleoplasm|cytoplasm|cytosol|plasma membrane|focal adhesion|lipid metabolic process|actin cytoskeleton|membrane|apical plasma membrane|ATP hydrolysis activity|clathrin-coated vesicle|positive regulation of cholesterol transport|bile acid secretion|ATPase-coupled transmembrane transporter activity|xenobiotic transport|membrane raft|pho…	WP299,WP5238,WP2882,WP5176,WP2879	Nuclear receptors in lipid metabolism and toxicity|Cholestasis|Nuclear receptors meta-pathway|Disorders of bile acid synthesis and biliary transport|Farnesoid X receptor pathway	R-HSA-1430728,R-HSA-1643685,R-HSA-1989781,R-HSA-382551,R-HSA-382556,R-HSA-400206,R-HSA-556833,R-HSA-5619084,R-HSA-5619115,R-HSA-5678771	Metabolism|Disease|PPARA activates gene expression|Transport of small molecules|ABC-family proteins mediated transport|Regulation of lipid metabolism by PPARalpha|Metabolism of lipids|ABC transporter disorders|Disorders of transmembrane transporters|Defective ABCB4 causes PFIC3, ICP3 and GBD1
ABCB5	0	0	0	3	0	0	340273	protein_coding	ATP binding cassette subfamily B member 5	hsa02010	ABC transporters	GO:0001654,GO:0005524,GO:0005886,GO:0008559,GO:0015562,GO:0016020,GO:0016887,GO:0030154,GO:0042391,GO:0042626,GO:0042908,GO:0055085	eye development|ATP binding|plasma membrane|ABC-type xenobiotic transporter activity|efflux transmembrane transporter activity|membrane|ATP hydrolysis activity|cell differentiation|regulation of membrane potential|ATPase-coupled transmembrane transporter activity|xenobiotic transport|transmembrane transport			R-HSA-382551,R-HSA-382556	Transport of small molecules|ABC-family proteins mediated transport
ABCB6	485	499	458	431	379	280	10058	protein_coding	ATP binding cassette subfamily B member 6 (Langereis blood group)	hsa02010	ABC transporters	GO:0000139,GO:0005524,GO:0005654,GO:0005739,GO:0005740,GO:0005741,GO:0005765,GO:0005768,GO:0005774,GO:0005783,GO:0005789,GO:0005794,GO:0005829,GO:0005886,GO:0006778,GO:0006779,GO:0006785,GO:0006878,GO:0006879,GO:0007420,GO:0015439,GO:0015562,GO:0015886,GO:0016020,GO:0016887,GO:0020037,GO:0031901,GO:0032585,GO:0033013,GO:0033162,GO:0035351,GO:0036020,GO:0042168,GO:0043190,GO:0043588,GO:0046906,GO:…	Golgi membrane|ATP binding|nucleoplasm|mitochondrion|mitochondrial envelope|mitochondrial outer membrane|lysosomal membrane|endosome|vacuolar membrane|endoplasmic reticulum|endoplasmic reticulum membrane|Golgi apparatus|cytosol|plasma membrane|porphyrin-containing compound metabolic process|porphyrin-containing compound biosynthetic process|heme B biosynthetic process|intracellular copper ion hom…			R-HSA-1369007,R-HSA-1643685,R-HSA-382551,R-HSA-382556,R-HSA-5619084,R-HSA-5619115,R-HSA-5683371	Mitochondrial ABC transporters|Disease|Transport of small molecules|ABC-family proteins mediated transport|ABC transporter disorders|Disorders of transmembrane transporters|Defective ABCB6 causes MCOPCB7
ABCB7	1528	1794	1739	1950	1993	1543	22	protein_coding	ATP binding cassette subfamily B member 7	hsa02010	ABC transporters	GO:0005515,GO:0005524,GO:0005739,GO:0005743,GO:0006879,GO:0015232,GO:0015886,GO:0016020,GO:0016226,GO:0016887,GO:0034755,GO:0042626,GO:0042803,GO:0055072,GO:0055085,GO:0070455,GO:0140466,GO:0140481,GO:1903331,GO:1903427	protein binding|ATP binding|mitochondrion|mitochondrial inner membrane|intracellular iron ion homeostasis|heme transmembrane transporter activity|heme transport|membrane|iron-sulfur cluster assembly|ATP hydrolysis activity|iron ion transmembrane transport|ATPase-coupled transmembrane transporter activity|protein homodimerization activity|iron ion homeostasis|transmembrane transport|positive regul…			R-HSA-1369007,R-HSA-1430728,R-HSA-2564830,R-HSA-382551,R-HSA-382556	Mitochondrial ABC transporters|Metabolism|Cytosolic iron-sulfur cluster assembly|Transport of small molecules|ABC-family proteins mediated transport
ABCB8	405	413	451	374	384	291	11194	protein_coding	ATP binding cassette subfamily B member 8	hsa02010	ABC transporters	GO:0005515,GO:0005524,GO:0005654,GO:0005730,GO:0005739,GO:0005743,GO:0006884,GO:0016020,GO:0016887,GO:0031966,GO:0042626,GO:0043190,GO:0055085,GO:0062157,GO:0071805,GO:0140141,GO:0140359	protein binding|ATP binding|nucleoplasm|nucleolus|mitochondrion|mitochondrial inner membrane|cell volume homeostasis|membrane|ATP hydrolysis activity|mitochondrial membrane|ATPase-coupled transmembrane transporter activity|ATP-binding cassette (ABC) transporter complex|transmembrane transport|mitochondrial ATP-gated potassium channel complex|potassium ion transmembrane transport|mitochondrial pot…			R-HSA-1369007,R-HSA-382551,R-HSA-382556	Mitochondrial ABC transporters|Transport of small molecules|ABC-family proteins mediated transport
ABCB9	532	547	465	331	323	262	23457	protein_coding	ATP binding cassette subfamily B member 9	hsa02010,hsa04142	ABC transporters|Lysosome	GO:0002474,GO:0005515,GO:0005524,GO:0005764,GO:0005765,GO:0005769,GO:0005783,GO:0005789,GO:0006518,GO:0015031,GO:0015421,GO:0015440,GO:0015833,GO:0016020,GO:0016887,GO:0022857,GO:0035672,GO:0042626,GO:0042803,GO:0043231,GO:0055085	antigen processing and presentation of peptide antigen via MHC class I|protein binding|ATP binding|lysosome|lysosomal membrane|early endosome|endoplasmic reticulum|endoplasmic reticulum membrane|peptide metabolic process|protein transport|ABC-type oligopeptide transporter activity|ABC-type peptide transporter activity|peptide transport|membrane|ATP hydrolysis activity|transmembrane transporter ac…			R-HSA-382551,R-HSA-382556	Transport of small molecules|ABC-family proteins mediated transport
ABCC1	7722	8580	8375	5674	6185	4632	4363	protein_coding	ATP binding cassette subfamily C member 1	hsa02010,hsa04071,hsa04977,hsa05206,hsa01523	ABC transporters|Sphingolipid signaling pathway|Vitamin digestion and absorption|MicroRNAs in cancer|Antifolate resistance	GO:0005524,GO:0005886,GO:0006691,GO:0006805,GO:0008559,GO:0009410,GO:0009925,GO:0015420,GO:0015431,GO:0015562,GO:0015698,GO:0015889,GO:0016020,GO:0016323,GO:0016324,GO:0016328,GO:0016887,GO:0034040,GO:0034599,GO:0034634,GO:0034775,GO:0042167,GO:0042626,GO:0042908,GO:0042910,GO:0043225,GO:0045332,GO:0046943,GO:0050729,GO:0055085,GO:0060326,GO:0070062,GO:0070633,GO:0071716,GO:0099039,GO:0140115,GO:…	ATP binding|plasma membrane|leukotriene metabolic process|xenobiotic metabolic process|ABC-type xenobiotic transporter activity|response to xenobiotic stimulus|basal plasma membrane|ABC-type vitamin B12 transporter activity|ABC-type glutathione S-conjugate transporter activity|efflux transmembrane transporter activity|inorganic anion transport|cobalamin transport|membrane|basolateral plasma membr…	WP229,WP5300,WP5171	Irinotecan pathway|TROP2 regulatory signaling|Leukotriene metabolic pathway	R-HSA-1430728,R-HSA-189445,R-HSA-189483,R-HSA-196741,R-HSA-196849,R-HSA-196854,R-HSA-2142691,R-HSA-2142753,R-HSA-2262752,R-HSA-382551,R-HSA-382556,R-HSA-556833,R-HSA-8953897,R-HSA-8978868,R-HSA-9707564,R-HSA-9711123,R-HSA-9748784,R-HSA-9753281,R-HSA-9758890	Metabolism|Metabolism of porphyrins|Heme degradation|Cobalamin (Cbl, vitamin B12) transport and metabolism|Metabolism of water-soluble vitamins and cofactors|Metabolism of vitamins and cofactors|Synthesis of Leukotrienes (LT) and Eoxins (EX)|Arachidonic acid metabolism|Cellular responses to stress|Transport of small molecules|ABC-family proteins mediated transport|Metabolism of lipids|Cellular re…
ABCC10	1053	1168	1187	888	833	684	89845	protein_coding	ATP binding cassette subfamily C member 10	hsa02010	ABC transporters	GO:0005524,GO:0005765,GO:0005886,GO:0006691,GO:0006869,GO:0008559,GO:0009925,GO:0015431,GO:0015698,GO:0016020,GO:0016323,GO:0016887,GO:0042626,GO:0042908,GO:0043225,GO:0055085,GO:0071716,GO:0140359	ATP binding|lysosomal membrane|plasma membrane|leukotriene metabolic process|lipid transport|ABC-type xenobiotic transporter activity|basal plasma membrane|ABC-type glutathione S-conjugate transporter activity|inorganic anion transport|membrane|basolateral plasma membrane|ATP hydrolysis activity|ATPase-coupled transmembrane transporter activity|xenobiotic transport|ATPase-coupled inorganic anion …			R-HSA-382551,R-HSA-382556	Transport of small molecules|ABC-family proteins mediated transport
ABCC11	2	6	3	1	4	1	85320	protein_coding	ATP binding cassette subfamily C member 11	hsa02010	ABC transporters	GO:0005524,GO:0005774,GO:0005886,GO:0008514,GO:0008559,GO:0015216,GO:0015431,GO:0015432,GO:0015698,GO:0015711,GO:0015721,GO:0015865,GO:0016020,GO:0016324,GO:0016887,GO:0030659,GO:0042626,GO:0042908,GO:0043225,GO:0055085,GO:0070062,GO:0071716	ATP binding|vacuolar membrane|plasma membrane|organic anion transmembrane transporter activity|ABC-type xenobiotic transporter activity|purine nucleotide transmembrane transporter activity|ABC-type glutathione S-conjugate transporter activity|ABC-type bile acid transporter activity|inorganic anion transport|organic anion transport|bile acid and bile salt transport|purine nucleotide transport|memb…			R-HSA-382551,R-HSA-382556	Transport of small molecules|ABC-family proteins mediated transport
ABCC12	1	0	0	0	1	2	94160	protein_coding	ATP binding cassette subfamily C member 12	hsa02010	ABC transporters	GO:0005524,GO:0005783,GO:0005789,GO:0016020,GO:0016887,GO:0042626,GO:0055085,GO:0140359	ATP binding|endoplasmic reticulum|endoplasmic reticulum membrane|membrane|ATP hydrolysis activity|ATPase-coupled transmembrane transporter activity|transmembrane transport|ABC-type transporter activity
ABCC2	59	61	68	145	175	140	1244	protein_coding	ATP binding cassette subfamily C member 2	hsa02010,hsa04976,hsa01524,hsa01523	ABC transporters|Bile secretion|Platinum drug resistance|Antifolate resistance	GO:0005515,GO:0005524,GO:0005886,GO:0006805,GO:0006855,GO:0008514,GO:0008559,GO:0009986,GO:0010629,GO:0015127,GO:0015431,GO:0015698,GO:0015721,GO:0015723,GO:0016324,GO:0016887,GO:0042167,GO:0042626,GO:0042910,GO:0043225,GO:0046581,GO:0046618,GO:0055085,GO:0070633,GO:0071716,GO:0140359,GO:0150104,GO:1990962	protein binding|ATP binding|plasma membrane|xenobiotic metabolic process|xenobiotic transmembrane transport|organic anion transmembrane transporter activity|ABC-type xenobiotic transporter activity|cell surface|negative regulation of gene expression|bilirubin transmembrane transporter activity|ABC-type glutathione S-conjugate transporter activity|inorganic anion transport|bile acid and bile salt …	WP2876,WP229,WP1604,WP299,WP5238,WP3612,WP2882,WP4917,WP5066,WP2884,WP5176,WP2875,WP2289	Pregnane X receptor pathway|Irinotecan pathway|Codeine and morphine metabolism|Nuclear receptors in lipid metabolism and toxicity|Cholestasis|Photodynamic therapy-induced NFE2L2 (NRF2) survival signaling|Nuclear receptors meta-pathway|Proximal tubule transport|FOXA2 pathway|NRF2 pathway|Disorders of bile acid synthesis and biliary transport|Constitutive androstane receptor pathway|Drug induction …	R-HSA-1430728,R-HSA-1643685,R-HSA-189445,R-HSA-189483,R-HSA-382551,R-HSA-382556,R-HSA-5619084,R-HSA-5619115,R-HSA-5679001,R-HSA-9748784,R-HSA-9749641,R-HSA-9753281,R-HSA-9754706	Metabolism|Disease|Metabolism of porphyrins|Heme degradation|Transport of small molecules|ABC-family proteins mediated transport|ABC transporter disorders|Disorders of transmembrane transporters|Defective ABCC2 causes DJS|Drug ADME|Aspirin ADME|Paracetamol ADME|Atorvastatin ADME
ABCC3	1476	1539	1565	304	333	272	8714	protein_coding	ATP binding cassette subfamily C member 3	hsa02010,hsa04976,hsa01523	ABC transporters|Bile secretion|Antifolate resistance	GO:0005524,GO:0005886,GO:0006805,GO:0006855,GO:0008559,GO:0009925,GO:0015164,GO:0015431,GO:0015432,GO:0015698,GO:0015721,GO:0015779,GO:0016020,GO:0016323,GO:0016887,GO:0042626,GO:0042908,GO:0042910,GO:0043225,GO:0055085,GO:0071714,GO:0071716,GO:0140359,GO:0150104	ATP binding|plasma membrane|xenobiotic metabolic process|xenobiotic transmembrane transport|ABC-type xenobiotic transporter activity|basal plasma membrane|glucuronoside transmembrane transporter activity|ABC-type glutathione S-conjugate transporter activity|ABC-type bile acid transporter activity|inorganic anion transport|bile acid and bile salt transport|glucuronoside transport|membrane|basolate…	WP2876,WP1604,WP299,WP5238,WP3612,WP2882,WP5066,WP2884,WP1601,WP2875,WP2289	Pregnane X receptor pathway|Codeine and morphine metabolism|Nuclear receptors in lipid metabolism and toxicity|Cholestasis|Photodynamic therapy-induced NFE2L2 (NRF2) survival signaling|Nuclear receptors meta-pathway|FOXA2 pathway|NRF2 pathway|Fluoropyrimidine activity|Constitutive androstane receptor pathway|Drug induction of bile acid pathway	R-HSA-1430728,R-HSA-159418,R-HSA-194068,R-HSA-382551,R-HSA-382556,R-HSA-556833,R-HSA-8957322,R-HSA-9748784,R-HSA-9749641,R-HSA-9753281	Metabolism|Recycling of bile acids and salts|Bile acid and bile salt metabolism|Transport of small molecules|ABC-family proteins mediated transport|Metabolism of lipids|Metabolism of steroids|Drug ADME|Aspirin ADME|Paracetamol ADME
ABCC4	2202	2381	2078	1389	1480	1277	10257	protein_coding	ATP binding cassette subfamily C member 4	hsa02010,hsa04024,hsa04976,hsa01523	ABC transporters|cAMP signaling pathway|Bile secretion|Antifolate resistance	GO:0001409,GO:0002576,GO:0005515,GO:0005524,GO:0005730,GO:0005794,GO:0005886,GO:0006805,GO:0006855,GO:0008559,GO:0015132,GO:0015143,GO:0015216,GO:0015431,GO:0015432,GO:0015562,GO:0015698,GO:0015721,GO:0015732,GO:0015747,GO:0016020,GO:0016323,GO:0016324,GO:0016404,GO:0016887,GO:0031088,GO:0032310,GO:0034634,GO:0034775,GO:0042626,GO:0042910,GO:0043225,GO:0055085,GO:0060271,GO:0070730,GO:0071716,GO:…	guanine nucleotide transmembrane transporter activity|platelet degranulation|protein binding|ATP binding|nucleolus|Golgi apparatus|plasma membrane|xenobiotic metabolic process|xenobiotic transmembrane transport|ABC-type xenobiotic transporter activity|prostaglandin transmembrane transporter activity|urate transmembrane transporter activity|purine nucleotide transmembrane transporter activity|ABC-…	WP98,WP2876,WP5238,WP4707,WP3612,WP3945,WP2882,WP4917,WP2263,WP5066,WP2884,WP2858,WP1601,WP2289	Prostaglandin synthesis and regulation|Pregnane X receptor pathway|Cholestasis|Aspirin and miRNAs|Photodynamic therapy-induced NFE2L2 (NRF2) survival signaling|TYROBP causal network in microglia|Nuclear receptors meta-pathway|Proximal tubule transport|Androgen receptor network in prostate cancer|FOXA2 pathway|NRF2 pathway|Ectoderm differentiation|Fluoropyrimidine activity|Drug induction of bile a…	R-HSA-109582,R-HSA-114608,R-HSA-382551,R-HSA-382556,R-HSA-76002,R-HSA-76005,R-HSA-9748784,R-HSA-9748787,R-HSA-9753281	Hemostasis|Platelet degranulation |Transport of small molecules|ABC-family proteins mediated transport|Platelet activation, signaling and aggregation|Response to elevated platelet cytosolic Ca2+|Drug ADME|Azathioprine ADME|Paracetamol ADME
ABCC5	2216	2226	2123	2437	2544	1988	10057	protein_coding	ATP binding cassette subfamily C member 5	hsa02010,hsa01523	ABC transporters|Antifolate resistance	GO:0005524,GO:0005796,GO:0005886,GO:0006805,GO:0006855,GO:0008514,GO:0008559,GO:0010008,GO:0015216,GO:0015232,GO:0015562,GO:0015698,GO:0015865,GO:0016020,GO:0016323,GO:0016324,GO:0016887,GO:0022884,GO:0030213,GO:0034634,GO:0034775,GO:0035351,GO:0042626,GO:0042908,GO:0042910,GO:0043225,GO:0055085,GO:0070730,GO:0070731,GO:0098838,GO:0140115,GO:0150104,GO:1901505	ATP binding|Golgi lumen|plasma membrane|xenobiotic metabolic process|xenobiotic transmembrane transport|organic anion transmembrane transporter activity|ABC-type xenobiotic transporter activity|endosome membrane|purine nucleotide transmembrane transporter activity|heme transmembrane transporter activity|efflux transmembrane transporter activity|inorganic anion transport|purine nucleotide transpor…	WP2882,WP2884,WP1601,WP5239	Nuclear receptors meta-pathway|NRF2 pathway|Fluoropyrimidine activity|Lac-Phe pathway	R-HSA-1430728,R-HSA-1630316,R-HSA-2142845,R-HSA-2142850,R-HSA-382551,R-HSA-382556,R-HSA-71387,R-HSA-9748784,R-HSA-9748787,R-HSA-9753281	Metabolism|Glycosaminoglycan metabolism|Hyaluronan metabolism|Hyaluronan biosynthesis and export|Transport of small molecules|ABC-family proteins mediated transport|Metabolism of carbohydrates|Drug ADME|Azathioprine ADME|Paracetamol ADME
ABCC6	1	5	3	15	7	5	368	protein_coding	ATP binding cassette subfamily C member 6	hsa02010	ABC transporters	GO:0005524,GO:0005576,GO:0005654,GO:0005789,GO:0005886,GO:0007601,GO:0009410,GO:0009925,GO:0010467,GO:0015431,GO:0015867,GO:0016020,GO:0016323,GO:0016887,GO:0030505,GO:0030643,GO:0032026,GO:0042626,GO:0043225,GO:0046034,GO:0055062,GO:0055074,GO:0055085,GO:0071716,GO:1904383	ATP binding|extracellular region|nucleoplasm|endoplasmic reticulum membrane|plasma membrane|visual perception|response to xenobiotic stimulus|basal plasma membrane|gene expression|ABC-type glutathione S-conjugate transporter activity|ATP transport|membrane|basolateral plasma membrane|ATP hydrolysis activity|inorganic diphosphate transport|intracellular phosphate ion homeostasis|response to magnes…	WP3612,WP5322	Photodynamic therapy-induced NFE2L2 (NRF2) survival signaling|CKAP4 signaling pathway map	R-HSA-1643685,R-HSA-382551,R-HSA-382556,R-HSA-5619084,R-HSA-5619115,R-HSA-5690338	Disease|Transport of small molecules|ABC-family proteins mediated transport|ABC transporter disorders|Disorders of transmembrane transporters|Defective ABCC6 causes PXE
ABCC8	6	4	3	1	2	0	6833	protein_coding	ATP binding cassette subfamily C member 8	hsa02010,hsa04911,hsa04930	ABC transporters|Insulin secretion|Type II diabetes mellitus	GO:0001678,GO:0005267,GO:0005524,GO:0005739,GO:0005886,GO:0006813,GO:0007565,GO:0007613,GO:0008281,GO:0008282,GO:0008542,GO:0009268,GO:0009410,GO:0010043,GO:0010989,GO:0015272,GO:0016020,GO:0016525,GO:0016887,GO:0019829,GO:0019855,GO:0030672,GO:0031004,GO:0032496,GO:0032760,GO:0032868,GO:0035774,GO:0042383,GO:0042626,GO:0043531,GO:0044325,GO:0046676,GO:0055085,GO:0060253,GO:0061045,GO:0061855,GO:…	intracellular glucose homeostasis|potassium channel activity|ATP binding|mitochondrion|plasma membrane|potassium ion transport|female pregnancy|memory|sulfonylurea receptor activity|inward rectifying potassium channel|visual learning|response to pH|response to xenobiotic stimulus|response to zinc ion|negative regulation of low-density lipoprotein particle clearance|ATP-activated inward rectifier …			R-HSA-112316,R-HSA-1296025,R-HSA-1296065,R-HSA-1296071,R-HSA-1430728,R-HSA-163685,R-HSA-1643685,R-HSA-422356,R-HSA-5619084,R-HSA-5619115,R-HSA-5683177	Neuronal System|ATP sensitive Potassium channels|Inwardly rectifying K+ channels|Potassium Channels|Metabolism|Integration of energy metabolism|Disease|Regulation of insulin secretion|ABC transporter disorders|Disorders of transmembrane transporters|Defective ABCC8 can cause hypo- and hyper-glycemias
ABCC9	9	13	12	16	17	13	10060	protein_coding	ATP binding cassette subfamily C member 9	hsa02010	ABC transporters	GO:0005261,GO:0005267,GO:0005524,GO:0005886,GO:0008281,GO:0008282,GO:0015272,GO:0015459,GO:0015698,GO:0016020,GO:0016887,GO:0019829,GO:0022857,GO:0030017,GO:0031004,GO:0033198,GO:0042626,GO:0043225,GO:0044325,GO:0045776,GO:0051607,GO:0055085,GO:0061337,GO:0071805,GO:0086003,GO:0098655,GO:0098662,GO:0140359,GO:0150104,GO:1903760,GO:1990573	monoatomic cation channel activity|potassium channel activity|ATP binding|plasma membrane|sulfonylurea receptor activity|inward rectifying potassium channel|ATP-activated inward rectifier potassium channel activity|potassium channel regulator activity|inorganic anion transport|membrane|ATP hydrolysis activity|ATPase-coupled monoatomic cation transmembrane transporter activity|transmembrane transp…			R-HSA-112316,R-HSA-1296025,R-HSA-1296065,R-HSA-1296071,R-HSA-1643685,R-HSA-382551,R-HSA-382556,R-HSA-397014,R-HSA-5576891,R-HSA-5578775,R-HSA-5619084,R-HSA-5619115,R-HSA-5678420	Neuronal System|ATP sensitive Potassium channels|Inwardly rectifying K+ channels|Potassium Channels|Disease|Transport of small molecules|ABC-family proteins mediated transport|Muscle contraction|Cardiac conduction|Ion homeostasis|ABC transporter disorders|Disorders of transmembrane transporters|Defective ABCC9 causes CMD10, ATFB12 and Cantu syndrome
ABCD1	1457	1591	1532	1460	1460	1165	215	protein_coding	ATP binding cassette subfamily D member 1	hsa02010,hsa04146	ABC transporters|Peroxisome	GO:0000038,GO:0002082,GO:0005324,GO:0005515,GO:0005524,GO:0005737,GO:0005765,GO:0005777,GO:0005778,GO:0005789,GO:0005829,GO:0006635,GO:0007031,GO:0015607,GO:0015910,GO:0015916,GO:0015919,GO:0016020,GO:0016887,GO:0019899,GO:0030497,GO:0031966,GO:0031998,GO:0032000,GO:0036109,GO:0036113,GO:0042626,GO:0042758,GO:0042760,GO:0042802,GO:0042803,GO:0043217,GO:0043531,GO:0043651,GO:0046982,GO:0047617,GO:…	very long-chain fatty acid metabolic process|regulation of oxidative phosphorylation|long-chain fatty acid transporter activity|protein binding|ATP binding|cytoplasm|lysosomal membrane|peroxisome|peroxisomal membrane|endoplasmic reticulum membrane|cytosol|fatty acid beta-oxidation|peroxisome organization|ABC-type fatty-acyl-CoA transporter activity|long-chain fatty acid import into peroxisome|fat…	WP5323,WP2877	Fatty Acids and Lipoproteins Transport in Hepatocytes|Vitamin D receptor pathway	R-HSA-1369062,R-HSA-1430728,R-HSA-1643685,R-HSA-2046104,R-HSA-2046105,R-HSA-2046106,R-HSA-382551,R-HSA-382556,R-HSA-390247,R-HSA-390918,R-HSA-556833,R-HSA-5619084,R-HSA-5619115,R-HSA-5684045,R-HSA-8978868,R-HSA-9603798,R-HSA-9609507	ABC transporters in lipid homeostasis|Metabolism|Disease|alpha-linolenic (omega3) and linoleic (omega6) acid metabolism|Linoleic acid (LA) metabolism|alpha-linolenic acid (ALA) metabolism|Transport of small molecules|ABC-family proteins mediated transport|Beta-oxidation of very long chain fatty acids|Peroxisomal lipid metabolism|Metabolism of lipids|ABC transporter disorders|Disorders of transmem…
ABCD2	0	0	1	0	1	4	225	protein_coding	ATP binding cassette subfamily D member 2	hsa02010,hsa04146	ABC transporters|Peroxisome	GO:0000038,GO:0005324,GO:0005515,GO:0005777,GO:0005778,GO:0005829,GO:0006635,GO:0007031,GO:0009617,GO:0015910,GO:0016887,GO:0032000,GO:0042626,GO:0042760,GO:0042803,GO:0043217,GO:0046982,GO:0047617,GO:0140359,GO:1900016,GO:1903427,GO:1990535,GO:2001280	very long-chain fatty acid metabolic process|long-chain fatty acid transporter activity|protein binding|peroxisome|peroxisomal membrane|cytosol|fatty acid beta-oxidation|peroxisome organization|response to bacterium|long-chain fatty acid import into peroxisome|ATP hydrolysis activity|positive regulation of fatty acid beta-oxidation|ATPase-coupled transmembrane transporter activity|very long-chain…	WP5323,WP299	Fatty Acids and Lipoproteins Transport in Hepatocytes|Nuclear receptors in lipid metabolism and toxicity	R-HSA-1369062,R-HSA-382551,R-HSA-382556,R-HSA-9603798,R-HSA-9609507	ABC transporters in lipid homeostasis|Transport of small molecules|ABC-family proteins mediated transport|Class I peroxisomal membrane protein import|Protein localization
ABCD3	2017	2204	2331	2252	2267	1857	5825	protein_coding	ATP binding cassette subfamily D member 3	hsa02010,hsa04146	ABC transporters|Peroxisome	GO:0000038,GO:0005324,GO:0005515,GO:0005524,GO:0005739,GO:0005777,GO:0005778,GO:0005782,GO:0005829,GO:0006633,GO:0006635,GO:0006699,GO:0007031,GO:0009410,GO:0014070,GO:0015721,GO:0015910,GO:0016020,GO:0016887,GO:0042626,GO:0042760,GO:0042803,GO:0043231,GO:0043621,GO:0047617,GO:0140359,GO:1903512	very long-chain fatty acid metabolic process|long-chain fatty acid transporter activity|protein binding|ATP binding|mitochondrion|peroxisome|peroxisomal membrane|peroxisomal matrix|cytosol|fatty acid biosynthetic process|fatty acid beta-oxidation|bile acid biosynthetic process|peroxisome organization|response to xenobiotic stimulus|response to organic cyclic compound|bile acid and bile salt trans…	WP4549,WP5323,WP299,WP5329	Fragile X syndrome|Fatty Acids and Lipoproteins Transport in Hepatocytes|Nuclear receptors in lipid metabolism and toxicity|Cholesterol biosynthesis pathway in hepatocytes	R-HSA-1369062,R-HSA-162582,R-HSA-194315,R-HSA-382551,R-HSA-382556,R-HSA-8980692,R-HSA-9012999,R-HSA-9013106,R-HSA-9603798,R-HSA-9609507,R-HSA-9716542	ABC transporters in lipid homeostasis|Signal Transduction|Signaling by Rho GTPases|Transport of small molecules|ABC-family proteins mediated transport|RHOA GTPase cycle|RHO GTPase cycle|RHOC GTPase cycle|Class I peroxisomal membrane protein import|Protein localization|Signaling by Rho GTPases, Miro GTPases and RHOBTB3
ABCD4	297	347	332	575	580	457	5826	protein_coding	ATP binding cassette subfamily D member 4	hsa02010,hsa04146	ABC transporters|Peroxisome	GO:0005324,GO:0005515,GO:0005524,GO:0005765,GO:0005777,GO:0005778,GO:0005789,GO:0006635,GO:0007031,GO:0009235,GO:0015420,GO:0015889,GO:0015910,GO:0016020,GO:0016887,GO:0042626,GO:0042760,GO:0042802,GO:0043190,GO:0055085,GO:1990830	long-chain fatty acid transporter activity|protein binding|ATP binding|lysosomal membrane|peroxisome|peroxisomal membrane|endoplasmic reticulum membrane|fatty acid beta-oxidation|peroxisome organization|cobalamin metabolic process|ABC-type vitamin B12 transporter activity|cobalamin transport|long-chain fatty acid import into peroxisome|membrane|ATP hydrolysis activity|ATPase-coupled transmembrane…	WP5323	Fatty Acids and Lipoproteins Transport in Hepatocytes	R-HSA-1430728,R-HSA-1643685,R-HSA-196741,R-HSA-196849,R-HSA-196854,R-HSA-3296469,R-HSA-3296482,R-HSA-5619084,R-HSA-5619115,R-HSA-5668914,R-HSA-5683329,R-HSA-9758881,R-HSA-9758890	Metabolism|Disease|Cobalamin (Cbl, vitamin B12) transport and metabolism|Metabolism of water-soluble vitamins and cofactors|Metabolism of vitamins and cofactors|Defects in cobalamin (B12) metabolism|Defects in vitamin and cofactor metabolism|ABC transporter disorders|Disorders of transmembrane transporters|Diseases of metabolism|Defective ABCD4 causes MAHCJ|Uptake of dietary cobalamins into enter…
ABCE1	11192	12500	12385	11888	12234	9695	6059	protein_coding	ATP binding cassette subfamily E member 1			GO:0000054,GO:0005506,GO:0005515,GO:0005524,GO:0005737,GO:0005739,GO:0005759,GO:0005829,GO:0006413,GO:0006415,GO:0006417,GO:0016020,GO:0016887,GO:0043024,GO:0051539,GO:0060698,GO:0060702	ribosomal subunit export from nucleus|iron ion binding|protein binding|ATP binding|cytoplasm|mitochondrion|mitochondrial matrix|cytosol|translational initiation|translational termination|regulation of translation|membrane|ATP hydrolysis activity|ribosomal small subunit binding|4 iron, 4 sulfur cluster binding|endoribonuclease inhibitor activity|negative regulation of endoribonuclease activity			R-HSA-1169410,R-HSA-1280215,R-HSA-168256,R-HSA-8983711,R-HSA-909733,R-HSA-913531	Antiviral mechanism by IFN-stimulated genes|Cytokine Signaling in Immune system|Immune System|OAS antiviral response|Interferon alpha/beta signaling|Interferon Signaling
ABCF1	8290	8954	8937	9171	9979	7873	23	protein_coding	ATP binding cassette subfamily F member 1			GO:0003723,GO:0005515,GO:0005524,GO:0005635,GO:0005654,GO:0005829,GO:0006412,GO:0006954,GO:0008135,GO:0016020,GO:0016887	RNA binding|protein binding|ATP binding|nuclear envelope|nucleoplasm|cytosol|translation|inflammatory response|translation factor activity, RNA binding|membrane|ATP hydrolysis activity	WP4754	IL-18 signaling pathway	R-HSA-382551,R-HSA-382556	Transport of small molecules|ABC-family proteins mediated transport
ABCF1-DT	2	0	3	9	10	5	107986587	non_coding
ABCF2	456	570	608	736	749	590	10061	protein_coding	ATP binding cassette subfamily F member 2	hsa05130	Pathogenic Escherichia coli infection	GO:0005524,GO:0016020,GO:0016887	ATP binding|membrane|ATP hydrolysis activity	WP3888	VEGFA-VEGFR2 signaling
ABCF3	2101	2419	2250	2426	2534	1999	55324	protein_coding	ATP binding cassette subfamily F member 3			GO:0005515,GO:0005524,GO:0016020,GO:0016887,GO:0045296,GO:0051607	protein binding|ATP binding|membrane|ATP hydrolysis activity|cadherin binding|defense response to virus
ABCG1	77	93	74	22	42	13	9619	protein_coding	ATP binding cassette subfamily G member 1	hsa02010,hsa05417	ABC transporters|Lipid and atherosclerosis	GO:0000139,GO:0005515,GO:0005524,GO:0005543,GO:0005739,GO:0005768,GO:0005789,GO:0005794,GO:0005886,GO:0008203,GO:0009897,GO:0010033,GO:0010745,GO:0010875,GO:0010887,GO:0015485,GO:0016887,GO:0019534,GO:0032367,GO:0033344,GO:0033700,GO:0033993,GO:0034041,GO:0034204,GO:0034374,GO:0034375,GO:0034436,GO:0042632,GO:0042803,GO:0042987,GO:0043531,GO:0043691,GO:0045542,GO:0046982,GO:0050714,GO:0055037,GO:…	Golgi membrane|protein binding|ATP binding|phospholipid binding|mitochondrion|endosome|endoplasmic reticulum membrane|Golgi apparatus|plasma membrane|cholesterol metabolic process|external side of plasma membrane|response to organic substance|negative regulation of macrophage derived foam cell differentiation|positive regulation of cholesterol efflux|negative regulation of cholesterol storage|cho…	WP299,WP4718,WP5329	Nuclear receptors in lipid metabolism and toxicity|Cholesterol metabolism with Bloch and Kandutsch-Russell pathways|Cholesterol biosynthesis pathway in hepatocytes	R-HSA-1369062,R-HSA-162582,R-HSA-174824,R-HSA-382551,R-HSA-382556,R-HSA-8963899,R-HSA-8964058,R-HSA-9006931,R-HSA-9024446,R-HSA-9029569	ABC transporters in lipid homeostasis|Signal Transduction|Plasma lipoprotein assembly, remodeling, and clearance|Transport of small molecules|ABC-family proteins mediated transport|Plasma lipoprotein remodeling|HDL remodeling|Signaling by Nuclear Receptors|NR1H2 and NR1H3-mediated signaling|NR1H3 & NR1H2 regulate gene expression linked to cholesterol transport and efflux
ABCG2	409	440	524	373	358	262	9429	protein_coding	ATP binding cassette subfamily G member 2 (Junior blood group)	hsa02010,hsa04976,hsa01523	ABC transporters|Bile secretion|Antifolate resistance	GO:0005515,GO:0005524,GO:0005654,GO:0005886,GO:0006869,GO:0008514,GO:0008559,GO:0015143,GO:0015225,GO:0015562,GO:0015711,GO:0015747,GO:0015878,GO:0016324,GO:0031526,GO:0031966,GO:0032217,GO:0032218,GO:0042626,GO:0042802,GO:0042803,GO:0042910,GO:0045121,GO:0046415,GO:0055085,GO:0070633,GO:0097744,GO:0098591,GO:0140115,GO:0150104,GO:1990748,GO:1990962	protein binding|ATP binding|nucleoplasm|plasma membrane|lipid transport|organic anion transmembrane transporter activity|ABC-type xenobiotic transporter activity|urate transmembrane transporter activity|biotin transmembrane transporter activity|efflux transmembrane transporter activity|organic anion transport|urate transport|biotin transport|apical plasma membrane|brush border membrane|mitochondr…	WP3640,WP229,WP3612,WP4917,WP5322,WP1601	Imatinib and chronic myeloid leukemia|Irinotecan pathway|Photodynamic therapy-induced NFE2L2 (NRF2) survival signaling|Proximal tubule transport|CKAP4 signaling pathway map|Fluoropyrimidine activity	R-HSA-1430728,R-HSA-189445,R-HSA-189451,R-HSA-189483,R-HSA-2161517,R-HSA-2161522,R-HSA-382551,R-HSA-917937,R-HSA-9748784,R-HSA-9748784,R-HSA-9753281,R-HSA-9793528	Metabolism|Metabolism of porphyrins|Heme biosynthesis|Heme degradation|Abacavir transmembrane transport|Abacavir ADME|Transport of small molecules|Iron uptake and transport|Drug ADME|Drug ADME|Paracetamol ADME|Ciprofloxacin ADME
ABCG4	7	2	3	18	17	7	64137	protein_coding	ATP binding cassette subfamily G member 4	hsa02010	ABC transporters	GO:0005515,GO:0005524,GO:0005886,GO:0006355,GO:0010008,GO:0010875,GO:0016887,GO:0031410,GO:0033344,GO:0034041,GO:0042632,GO:0042802,GO:0042803,GO:0045542,GO:0046982,GO:0055085,GO:0071403,GO:1990830	protein binding|ATP binding|plasma membrane|regulation of DNA-templated transcription|endosome membrane|positive regulation of cholesterol efflux|ATP hydrolysis activity|cytoplasmic vesicle|cholesterol efflux|ABC-type sterol transporter activity|cholesterol homeostasis|identical protein binding|protein homodimerization activity|positive regulation of cholesterol biosynthetic process|protein heter…			R-HSA-1369062,R-HSA-382551,R-HSA-382556	ABC transporters in lipid homeostasis|Transport of small molecules|ABC-family proteins mediated transport
ABHD1	1	3	7	9	6	8	84696	protein_coding	abhydrolase domain containing 1			GO:0003674,GO:0005515,GO:0008126,GO:0008150,GO:0016020,GO:0047372,GO:0051792,GO:0051793	molecular_function|protein binding|acetylesterase activity|biological_process|membrane|acylglycerol lipase activity|medium-chain fatty acid biosynthetic process|medium-chain fatty acid catabolic process
ABHD10	1395	1536	1455	1166	1149	888	55347	protein_coding	abhydrolase domain containing 10%2C depalmitoylase			GO:0002084,GO:0004553,GO:0005739,GO:0005759,GO:0005829,GO:0008474,GO:0019391,GO:0052695,GO:0102390	protein depalmitoylation|hydrolase activity, hydrolyzing O-glycosyl compounds|mitochondrion|mitochondrial matrix|cytosol|palmitoyl-(protein) hydrolase activity|glucuronoside catabolic process|cellular glucuronidation|mycophenolic acid acyl-glucuronide esterase activity			R-HSA-1430728,R-HSA-156580,R-HSA-156588,R-HSA-211859	Metabolism|Phase II - Conjugation of compounds|Glucuronidation|Biological oxidations
ABHD11	401	436	463	272	251	211	83451	protein_coding	abhydrolase domain containing 11			GO:0003674,GO:0005575,GO:0005739,GO:0008150,GO:0016787,GO:0044255	molecular_function|cellular_component|mitochondrion|biological_process|hydrolase activity|cellular lipid metabolic process	WP4932	7q11.23 copy number variation syndrome
ABHD11-AS1	7	17	11	6	2	6	171022	non_coding	ABHD11 antisense RNA 1 (tail to tail)
ABHD12	1602	1672	1684	1060	1177	894	26090	protein_coding	abhydrolase domain containing 12%2C lysophospholipase			GO:0002084,GO:0004620,GO:0004622,GO:0005789,GO:0005886,GO:0006660,GO:0007628,GO:0009395,GO:0010996,GO:0016020,GO:0019369,GO:0032281,GO:0032839,GO:0046464,GO:0046475,GO:0047372,GO:0050727,GO:0052651	protein depalmitoylation|phospholipase activity|lysophospholipase activity|endoplasmic reticulum membrane|plasma membrane|phosphatidylserine catabolic process|adult walking behavior|phospholipid catabolic process|response to auditory stimulus|membrane|arachidonic acid metabolic process|AMPA glutamate receptor complex|dendrite cytoplasm|acylglycerol catabolic process|glycerophospholipid catabolic …			R-HSA-109582,R-HSA-114508,R-HSA-162582,R-HSA-372790,R-HSA-388396,R-HSA-416476,R-HSA-426048,R-HSA-76002	Hemostasis|Effects of PIP2 hydrolysis|Signal Transduction|Signaling by GPCR|GPCR downstream signalling|G alpha (q) signalling events|Arachidonate production from DAG|Platelet activation, signaling and aggregation
ABHD13	672	743	757	715	734	586	84945	protein_coding	abhydrolase domain containing 13			GO:0002084,GO:0008474,GO:0016020,GO:0032839	protein depalmitoylation|palmitoyl-(protein) hydrolase activity|membrane|dendrite cytoplasm
ABHD14A	53	40	31	44	41	31	25864	protein_coding	abhydrolase domain containing 14A			GO:0005737,GO:0016020,GO:0016787	cytoplasm|membrane|hydrolase activity
ABHD14B	1044	1232	1107	879	813	652	84836	protein_coding	abhydrolase domain containing 14B			GO:0005515,GO:0005634,GO:0005654,GO:0005730,GO:0005737,GO:0005829,GO:0016746,GO:0016787,GO:0045944,GO:0050427,GO:0070062	protein binding|nucleus|nucleoplasm|nucleolus|cytoplasm|cytosol|acyltransferase activity|hydrolase activity|positive regulation of transcription by RNA polymerase II|3'-phosphoadenosine 5'-phosphosulfate metabolic process|extracellular exosome			R-HSA-1430728,R-HSA-156580,R-HSA-156584,R-HSA-211859	Metabolism|Phase II - Conjugation of compounds|Cytosolic sulfonation of small molecules|Biological oxidations
ABHD15	839	975	865	673	732	625	116236	protein_coding	abhydrolase domain containing 15			GO:0005515,GO:0005576,GO:0016020,GO:0034338,GO:0044255,GO:0047372	protein binding|extracellular region|membrane|short-chain carboxylesterase activity|cellular lipid metabolic process|acylglycerol lipase activity
ABHD16A	810	849	859	862	825	652	7920	protein_coding	abhydrolase domain containing 16A%2C phospholipase	hsa00561	Glycerolipid metabolism	GO:0004620,GO:0004622,GO:0005515,GO:0006660,GO:0047372,GO:0052651,GO:0098734,GO:1905344	phospholipase activity|lysophospholipase activity|protein binding|phosphatidylserine catabolic process|acylglycerol lipase activity|monoacylglycerol catabolic process|macromolecule depalmitoylation|prostaglandin catabolic process	WP4754	IL-18 signaling pathway
ABHD16B	1	3	0	3	1	0	140701	protein_coding	abhydrolase domain containing 16B			GO:0004620,GO:0005654,GO:0006660,GO:0047372,GO:0052651,GO:0098734	phospholipase activity|nucleoplasm|phosphatidylserine catabolic process|acylglycerol lipase activity|monoacylglycerol catabolic process|macromolecule depalmitoylation
ABHD17A	670	735	731	585	537	461	81926	protein_coding	abhydrolase domain containing 17A%2C depalmitoylase			GO:0002084,GO:0005515,GO:0005886,GO:0008474,GO:0010008,GO:0016020,GO:0016607,GO:0043197,GO:0043231,GO:0055038,GO:0072657,GO:0098839,GO:0098944,GO:0098978,GO:1902817,GO:1905668	protein depalmitoylation|protein binding|plasma membrane|palmitoyl-(protein) hydrolase activity|endosome membrane|membrane|nuclear speck|dendritic spine|intracellular membrane-bounded organelle|recycling endosome membrane|protein localization to membrane|postsynaptic density membrane|postsynaptic recycling endosome membrane|glutamatergic synapse|negative regulation of protein localization to micr…			R-HSA-162582,R-HSA-5673001,R-HSA-5683057,R-HSA-5684996,R-HSA-9648002	Signal Transduction|RAF/MAP kinase cascade|MAPK family signaling cascades|MAPK1/MAPK3 signaling|RAS processing
ABHD17B	502	581	603	680	728	583	51104	protein_coding	abhydrolase domain containing 17B%2C depalmitoylase			GO:0002084,GO:0005886,GO:0006508,GO:0008236,GO:0008474,GO:0010008,GO:0016020,GO:0043197,GO:0055038,GO:0098839,GO:1902473,GO:1902817,GO:1902950,GO:1905668	protein depalmitoylation|plasma membrane|proteolysis|serine-type peptidase activity|palmitoyl-(protein) hydrolase activity|endosome membrane|membrane|dendritic spine|recycling endosome membrane|postsynaptic density membrane|regulation of protein localization to synapse|negative regulation of protein localization to microtubule|regulation of dendritic spine maintenance|positive regulation of prote…			R-HSA-162582,R-HSA-5673001,R-HSA-5683057,R-HSA-5684996,R-HSA-9648002	Signal Transduction|RAF/MAP kinase cascade|MAPK family signaling cascades|MAPK1/MAPK3 signaling|RAS processing
ABHD17C	431	441	476	350	317	272	58489	protein_coding	abhydrolase domain containing 17C%2C depalmitoylase			GO:0002084,GO:0005515,GO:0005886,GO:0008474,GO:0010008,GO:0043197,GO:0055038,GO:0098839,GO:0098978,GO:1902817,GO:1905668	protein depalmitoylation|protein binding|plasma membrane|palmitoyl-(protein) hydrolase activity|endosome membrane|dendritic spine|recycling endosome membrane|postsynaptic density membrane|glutamatergic synapse|negative regulation of protein localization to microtubule|positive regulation of protein localization to endosome			R-HSA-162582,R-HSA-5673001,R-HSA-5683057,R-HSA-5684996,R-HSA-9648002	Signal Transduction|RAF/MAP kinase cascade|MAPK family signaling cascades|MAPK1/MAPK3 signaling|RAS processing
ABHD18	527	537	473	782	747	597	80167	protein_coding	abhydrolase domain containing 18			GO:0005576	extracellular region
ABHD2	4173	4581	4580	3901	4013	3304	11057	protein_coding	abhydrolase domain containing 2%2C acylglycerol lipase			GO:0001669,GO:0003707,GO:0004806,GO:0007340,GO:0008126,GO:0009611,GO:0014909,GO:0014912,GO:0032570,GO:0033878,GO:0036126,GO:0042562,GO:0043401,GO:0046464,GO:0047372,GO:0048240,GO:0051792,GO:0051793,GO:0097524	acrosomal vesicle|nuclear steroid receptor activity|triglyceride lipase activity|acrosome reaction|acetylesterase activity|response to wounding|smooth muscle cell migration|negative regulation of smooth muscle cell migration|response to progesterone|hormone-sensitive lipase activity|sperm flagellum|hormone binding|steroid hormone mediated signaling pathway|acylglycerol catabolic process|acylglyce…	WP2882,WP2880	Nuclear receptors meta-pathway|Glucocorticoid receptor pathway
ABHD3	1036	1126	1050	1605	1609	1214	171586	protein_coding	abhydrolase domain containing 3%2C phospholipase			GO:0004623,GO:0005575,GO:0005886,GO:0006656,GO:0008126,GO:0008970,GO:0046470,GO:0047372,GO:0051792,GO:0051793,GO:0052739,GO:0052740	phospholipase A2 activity|cellular_component|plasma membrane|phosphatidylcholine biosynthetic process|acetylesterase activity|phospholipase A1 activity|phosphatidylcholine metabolic process|acylglycerol lipase activity|medium-chain fatty acid biosynthetic process|medium-chain fatty acid catabolic process|phosphatidylserine 1-acylhydrolase activity|1-acyl-2-lysophosphatidylserine acylhydrolase act…			R-HSA-1430728,R-HSA-1483191,R-HSA-1483206,R-HSA-1483257,R-HSA-556833	Metabolism|Synthesis of PC|Glycerophospholipid biosynthesis|Phospholipid metabolism|Metabolism of lipids
ABHD4	99	122	121	450	541	400	63874	protein_coding	abhydrolase domain containing 4%2C N-acyl phospholipase B			GO:0004622,GO:0005515,GO:0005789,GO:0005811,GO:0006654,GO:0016042,GO:0016787,GO:0036152,GO:0042171,GO:0055088,GO:0070292	lysophospholipase activity|protein binding|endoplasmic reticulum membrane|lipid droplet|phosphatidic acid biosynthetic process|lipid catabolic process|hydrolase activity|phosphatidylethanolamine acyl-chain remodeling|lysophosphatidic acid acyltransferase activity|lipid homeostasis|N-acylphosphatidylethanolamine metabolic process			R-HSA-1430728,R-HSA-1482839,R-HSA-1483206,R-HSA-1483257,R-HSA-556833	Metabolism|Acyl chain remodelling of PE|Glycerophospholipid biosynthesis|Phospholipid metabolism|Metabolism of lipids
ABHD5	1255	1372	1330	1666	1632	1307	51099	protein_coding	abhydrolase domain containing 5%2C lysophosphatidic acid acyltransferase	hsa04923	Regulation of lipolysis in adipocytes	GO:0003841,GO:0004806,GO:0005515,GO:0005654,GO:0005811,GO:0005829,GO:0006631,GO:0006654,GO:0010891,GO:0010898,GO:0030154,GO:0042171,GO:0043231,GO:0051006,GO:0052689,GO:0055088	1-acylglycerol-3-phosphate O-acyltransferase activity|triglyceride lipase activity|protein binding|nucleoplasm|lipid droplet|cytosol|fatty acid metabolic process|phosphatidic acid biosynthetic process|negative regulation of sequestering of triglyceride|positive regulation of triglyceride catabolic process|cell differentiation|lysophosphatidic acid acyltransferase activity|intracellular membrane-b…	WP3965	Lipid metabolism pathway	R-HSA-1430728,R-HSA-163560,R-HSA-556833,R-HSA-8979227	Metabolism|Triglyceride catabolism|Metabolism of lipids|Triglyceride metabolism
ABHD6	666	837	756	796	742	535	57406	protein_coding	abhydrolase domain containing 6%2C acylglycerol lipase	hsa04723	Retrograde endocannabinoid signaling	GO:0004620,GO:0005515,GO:0005739,GO:0005765,GO:0005886,GO:0009395,GO:0016020,GO:0019369,GO:0030336,GO:0031902,GO:0031966,GO:0032281,GO:0045211,GO:0046464,GO:0046889,GO:0047372,GO:0052651,GO:0060292,GO:0098978,GO:0098982,GO:0099178,GO:0120163,GO:2000124,GO:2001311	phospholipase activity|protein binding|mitochondrion|lysosomal membrane|plasma membrane|phospholipid catabolic process|membrane|arachidonic acid metabolic process|negative regulation of cell migration|late endosome membrane|mitochondrial membrane|AMPA glutamate receptor complex|postsynaptic membrane|acylglycerol catabolic process|positive regulation of lipid biosynthetic process|acylglycerol lipa…			R-HSA-109582,R-HSA-114508,R-HSA-162582,R-HSA-372790,R-HSA-388396,R-HSA-416476,R-HSA-426048,R-HSA-76002	Hemostasis|Effects of PIP2 hydrolysis|Signal Transduction|Signaling by GPCR|GPCR downstream signalling|G alpha (q) signalling events|Arachidonate production from DAG|Platelet activation, signaling and aggregation
ABHD8	300	233	293	512	571	437	79575	protein_coding	abhydrolase domain containing 8			GO:0005515,GO:0016787,GO:0070062	protein binding|hydrolase activity|extracellular exosome
ABI1	1444	1513	1680	1951	1979	1557	10006	protein_coding	abl interactor 1	hsa05130,hsa05132	Pathogenic Escherichia coli infection|Salmonella infection	GO:0001756,GO:0005515,GO:0005622,GO:0005634,GO:0005783,GO:0005829,GO:0005856,GO:0007169,GO:0008092,GO:0008154,GO:0008285,GO:0014069,GO:0017124,GO:0030027,GO:0030296,GO:0030426,GO:0031209,GO:0032433,GO:0035591,GO:0035855,GO:0045296,GO:0048813,GO:0061098,GO:0070062,GO:0072673	somitogenesis|protein binding|intracellular anatomical structure|nucleus|endoplasmic reticulum|cytosol|cytoskeleton|transmembrane receptor protein tyrosine kinase signaling pathway|cytoskeletal protein binding|actin polymerization or depolymerization|negative regulation of cell population proliferation|postsynaptic density|SH3 domain binding|lamellipodium|protein tyrosine kinase activator activit…	WP437	EGF/EGFR signaling pathway	R-HSA-162582,R-HSA-162582,R-HSA-1643685,R-HSA-1643685,R-HSA-168249,R-HSA-168249,R-HSA-168256,R-HSA-168256,R-HSA-194138,R-HSA-194315,R-HSA-194315,R-HSA-195258,R-HSA-195258,R-HSA-2029480,R-HSA-2029480,R-HSA-2029482,R-HSA-2029482,R-HSA-4420097,R-HSA-5663205,R-HSA-5663205,R-HSA-5663213,R-HSA-5663213,R-HSA-9006934,R-HSA-9012999,R-HSA-9013149,R-HSA-9013404,R-HSA-9013423,R-HSA-9658195,R-HSA-9658195,R-HS…	Signal Transduction|Signal Transduction|Disease|Disease|Innate Immune System|Innate Immune System|Immune System|Immune System|Signaling by VEGF|Signaling by Rho GTPases|Signaling by Rho GTPases|RHO GTPase Effectors|RHO GTPase Effectors|Fcgamma receptor (FCGR) dependent phagocytosis|Fcgamma receptor (FCGR) dependent phagocytosis|Regulation of actin dynamics for phagocytic cup formation|Regulation …
ABI2	2921	3032	2962	3035	3041	2446	10152	protein_coding	abl interactor 2	hsa04810	Regulation of actin cytoskeleton	GO:0005515,GO:0005634,GO:0005737,GO:0005829,GO:0005856,GO:0005912,GO:0007010,GO:0007399,GO:0008093,GO:0008154,GO:0010592,GO:0016477,GO:0016601,GO:0017124,GO:0018108,GO:0019900,GO:0030027,GO:0031209,GO:0031267,GO:0031625,GO:0032433,GO:0035591,GO:0042802,GO:0043197,GO:0061001,GO:0070064,GO:0070309,GO:2000601	protein binding|nucleus|cytoplasm|cytosol|cytoskeleton|adherens junction|cytoskeleton organization|nervous system development|cytoskeletal anchor activity|actin polymerization or depolymerization|positive regulation of lamellipodium assembly|cell migration|Rac protein signal transduction|SH3 domain binding|peptidyl-tyrosine phosphorylation|kinase binding|lamellipodium|SCAR complex|small GTPase bi…	WP51	Regulation of actin cytoskeleton	R-HSA-162582,R-HSA-162582,R-HSA-1643685,R-HSA-1643685,R-HSA-168249,R-HSA-168249,R-HSA-168256,R-HSA-168256,R-HSA-194138,R-HSA-194315,R-HSA-194315,R-HSA-195258,R-HSA-195258,R-HSA-2029480,R-HSA-2029480,R-HSA-2029482,R-HSA-2029482,R-HSA-4420097,R-HSA-5663205,R-HSA-5663205,R-HSA-5663213,R-HSA-5663213,R-HSA-9006934,R-HSA-9012999,R-HSA-9013149,R-HSA-9013404,R-HSA-9013423,R-HSA-9658195,R-HSA-9658195,R-HS…	Signal Transduction|Signal Transduction|Disease|Disease|Innate Immune System|Innate Immune System|Immune System|Immune System|Signaling by VEGF|Signaling by Rho GTPases|Signaling by Rho GTPases|RHO GTPase Effectors|RHO GTPase Effectors|Fcgamma receptor (FCGR) dependent phagocytosis|Fcgamma receptor (FCGR) dependent phagocytosis|Regulation of actin dynamics for phagocytic cup formation|Regulation …
ABI3	0	0	1	0	1	1	51225	protein_coding	ABI family member 3			GO:0002357,GO:0005515,GO:0005737,GO:0010593,GO:0014069,GO:0016020,GO:0017124,GO:0018108,GO:0030027,GO:0030334,GO:0031209,GO:0042802,GO:0043197,GO:0043198,GO:0051015,GO:0061001,GO:0099151,GO:1900028,GO:1903077,GO:2000249,GO:2000774	defense response to tumor cell|protein binding|cytoplasm|negative regulation of lamellipodium assembly|postsynaptic density|membrane|SH3 domain binding|peptidyl-tyrosine phosphorylation|lamellipodium|regulation of cell migration|SCAR complex|identical protein binding|dendritic spine|dendritic shaft|actin filament binding|regulation of dendritic spine morphogenesis|regulation of postsynaptic densi…
ABI3BP	1	0	0	0	1	0	25890	protein_coding	ABI family member 3 binding protein			GO:0005201,GO:0005576,GO:0005615,GO:0010811,GO:0030198,GO:0062023	extracellular matrix structural constituent|extracellular region|extracellular space|positive regulation of cell-substrate adhesion|extracellular matrix organization|collagen-containing extracellular matrix
ABITRAM	338	332	345	773	627	609	54942	protein_coding	actin binding transcription modulator			GO:0003785,GO:0005515,GO:0005634,GO:0016607,GO:0030027,GO:0030425,GO:0030426,GO:0030833,GO:0032433,GO:0048813,GO:0051015,GO:0051489	actin monomer binding|protein binding|nucleus|nuclear speck|lamellipodium|dendrite|growth cone|regulation of actin filament polymerization|filopodium tip|dendrite morphogenesis|actin filament binding|regulation of filopodium assembly
ABL1	2169	2345	2310	2455	2614	1931	25	protein_coding	ABL proto-oncogene 1%2C non-receptor tyrosine kinase	hsa04012,hsa04014,hsa04110,hsa04722,hsa04360,hsa05200,hsa05206,hsa05208,hsa05220,hsa05130,hsa05416	ErbB signaling pathway|Ras signaling pathway|Cell cycle|Neurotrophin signaling pathway|Axon guidance|Pathways in cancer|MicroRNAs in cancer|Chemical carcinogenesis - reactive oxygen species|Chronic myeloid leukemia|Pathogenic Escherichia coli infection|Viral myocarditis	GO:0000278,GO:0000287,GO:0000400,GO:0000405,GO:0001726,GO:0001784,GO:0001843,GO:0001922,GO:0001934,GO:0002322,GO:0002333,GO:0003677,GO:0003713,GO:0003785,GO:0004515,GO:0004672,GO:0004713,GO:0004715,GO:0005080,GO:0005515,GO:0005524,GO:0005634,GO:0005654,GO:0005730,GO:0005737,GO:0005739,GO:0005783,GO:0005829,GO:0006298,GO:0006355,GO:0006468,GO:0006897,GO:0006914,GO:0006974,GO:0006979,GO:0007173,GO:…	mitotic cell cycle|magnesium ion binding|four-way junction DNA binding|bubble DNA binding|ruffle|phosphotyrosine residue binding|neural tube closure|B-1 B cell homeostasis|positive regulation of protein phosphorylation|B cell proliferation involved in immune response|transitional one stage B cell differentiation|DNA binding|transcription coactivator activity|actin monomer binding|nicotinate-nucle…	WP3959,WP3640,WP2516,WP2864,WP5323,WP4223,WP673,WP179,WP2038,WP4298,WP2446,WP710,WP437,WP2272,WP707,WP1742,WP1545,WP1530,WP3888	DNA IR-double strand breaks and cellular response via ATM|Imatinib and chronic myeloid leukemia|ATM signaling pathway|Apoptosis-related network due to altered Notch3 in ovarian cancer|Fatty Acids and Lipoproteins Transport in Hepatocytes|Ras signaling|ErbB signaling pathway|Cell cycle|Microtubule cytoskeleton regulation|Acute viral myocarditis|Retinoblastoma gene in cancer|DNA damage response (on…	R-HSA-109582,R-HSA-1266738,R-HSA-1266738,R-HSA-162582,R-HSA-1640170,R-HSA-1643685,R-HSA-168249,R-HSA-168256,R-HSA-194315,R-HSA-195258,R-HSA-2029480,R-HSA-2029482,R-HSA-212436,R-HSA-212436,R-HSA-376176,R-HSA-376176,R-HSA-422475,R-HSA-422475,R-HSA-428890,R-HSA-428890,R-HSA-453279,R-HSA-525793,R-HSA-525793,R-HSA-5663205,R-HSA-5663213,R-HSA-5685938,R-HSA-5693532,R-HSA-5693538,R-HSA-5693565,R-HSA-5693…	Hemostasis|Developmental Biology|Developmental Biology|Signal Transduction|Cell Cycle|Disease|Innate Immune System|Immune System|Signaling by Rho GTPases|RHO GTPase Effectors|Fcgamma receptor (FCGR) dependent phagocytosis|Regulation of actin dynamics for phagocytic cup formation|Generic Transcription Pathway|Generic Transcription Pathway|Signaling by ROBO receptors|Signaling by ROBO receptors|Axo…
ABL2	9270	9519	9343	15552	16521	12475	27	protein_coding	ABL proto-oncogene 2%2C non-receptor tyrosine kinase	hsa04012,hsa04014,hsa05208,hsa05416	ErbB signaling pathway|Ras signaling pathway|Chemical carcinogenesis - reactive oxygen species|Viral myocarditis	GO:0000287,GO:0001784,GO:0003785,GO:0004672,GO:0004713,GO:0004715,GO:0005515,GO:0005524,GO:0005829,GO:0007155,GO:0007165,GO:0007204,GO:0010506,GO:0010863,GO:0010976,GO:0015629,GO:0018108,GO:0030100,GO:0030145,GO:0030155,GO:0035024,GO:0035640,GO:0036211,GO:0042981,GO:0051015,GO:0051353,GO:0071300,GO:1903905,GO:2000145,GO:2000249,GO:2000406	magnesium ion binding|phosphotyrosine residue binding|actin monomer binding|protein kinase activity|protein tyrosine kinase activity|non-membrane spanning protein tyrosine kinase activity|protein binding|ATP binding|cytosol|cell adhesion|signal transduction|positive regulation of cytosolic calcium ion concentration|regulation of autophagy|positive regulation of phospholipase C activity|positive r…	WP4223,WP673,WP4298	Ras signaling|ErbB signaling pathway|Acute viral myocarditis	R-HSA-1266738,R-HSA-1266738,R-HSA-1280215,R-HSA-162582,R-HSA-168256,R-HSA-194315,R-HSA-376176,R-HSA-376176,R-HSA-422475,R-HSA-422475,R-HSA-428890,R-HSA-428890,R-HSA-9012999,R-HSA-9013149,R-HSA-9013423,R-HSA-9607240,R-HSA-9675108,R-HSA-9675108,R-HSA-9706369,R-HSA-9716542	Developmental Biology|Developmental Biology|Cytokine Signaling in Immune system|Signal Transduction|Immune System|Signaling by Rho GTPases|Signaling by ROBO receptors|Signaling by ROBO receptors|Axon guidance|Axon guidance|Role of ABL in ROBO-SLIT signaling|Role of ABL in ROBO-SLIT signaling|RHO GTPase cycle|RAC1 GTPase cycle|RAC3 GTPase cycle|FLT3 Signaling|Nervous system development|Nervous sys…
ABLIM1	1883	2150	1972	2852	2955	2371	3983	protein_coding	actin binding LIM protein 1	hsa04360	Axon guidance	GO:0001725,GO:0003779,GO:0005515,GO:0005737,GO:0007010,GO:0007601,GO:0009887,GO:0015629,GO:0030027,GO:0030032,GO:0046872,GO:0051015,GO:0060271	stress fiber|actin binding|protein binding|cytoplasm|cytoskeleton organization|visual perception|animal organ morphogenesis|actin cytoskeleton|lamellipodium|lamellipodium assembly|metal ion binding|actin filament binding|cilium assembly	WP4673	Male infertility	R-HSA-1266738,R-HSA-373752,R-HSA-418885,R-HSA-422475,R-HSA-9675108	Developmental Biology|Netrin-1 signaling|DCC mediated attractive signaling|Axon guidance|Nervous system development
ABLIM2	13	12	11	5	16	4	84448	protein_coding	actin binding LIM protein family member 2	hsa04360	Axon guidance	GO:0005737,GO:0007010,GO:0015629,GO:0030032,GO:0046872,GO:0051015	cytoplasm|cytoskeleton organization|actin cytoskeleton|lamellipodium assembly|metal ion binding|actin filament binding			R-HSA-1266738,R-HSA-373752,R-HSA-418885,R-HSA-422475,R-HSA-9675108	Developmental Biology|Netrin-1 signaling|DCC mediated attractive signaling|Axon guidance|Nervous system development
ABLIM3	255	261	259	214	290	182	22885	protein_coding	actin binding LIM protein family member 3	hsa04360	Axon guidance	GO:0001725,GO:0005515,GO:0005737,GO:0006366,GO:0007010,GO:0015629,GO:0030027,GO:0030032,GO:0045944,GO:0046872,GO:0051015,GO:0060271,GO:0098978,GO:1903955	stress fiber|protein binding|cytoplasm|transcription by RNA polymerase II|cytoskeleton organization|actin cytoskeleton|lamellipodium|lamellipodium assembly|positive regulation of transcription by RNA polymerase II|metal ion binding|actin filament binding|cilium assembly|glutamatergic synapse|positive regulation of protein targeting to mitochondrion			R-HSA-1266738,R-HSA-373752,R-HSA-418885,R-HSA-422475,R-HSA-9675108	Developmental Biology|Netrin-1 signaling|DCC mediated attractive signaling|Axon guidance|Nervous system development
ABO	2	2	1	3	15	2	28	protein_coding	ABO%2C alpha 1-3-N-acetylgalactosaminyltransferase and alpha 1-3-galactosyltransferase	hsa00601	Glycosphingolipid biosynthesis - lacto and neolacto series	GO:0000139,GO:0000166,GO:0003823,GO:0004380,GO:0004381,GO:0005576,GO:0005794,GO:0005975,GO:0006486,GO:0030145,GO:0030259,GO:0031982,GO:0032580	Golgi membrane|nucleotide binding|antigen binding|glycoprotein-fucosylgalactoside alpha-N-acetylgalactosaminyltransferase activity|fucosylgalactoside 3-alpha-galactosyltransferase activity|extracellular region|Golgi apparatus|carbohydrate metabolic process|protein glycosylation|manganese ion binding|lipid glycosylation|vesicle|Golgi cisterna membrane			R-HSA-1430728,R-HSA-71387,R-HSA-9033658,R-HSA-9033807	Metabolism|Metabolism of carbohydrates|Blood group systems biosynthesis|ABO blood group biosynthesis
ABR	9920	11035	10611	4512	4745	3768	29	protein_coding	ABR activator of RhoGEF and GTPase			GO:0005085,GO:0005096,GO:0005515,GO:0005829,GO:0007264,GO:0016020,GO:0030424,GO:0043197,GO:0050804,GO:0051056,GO:0090630,GO:0098685,GO:0098978	guanyl-nucleotide exchange factor activity|GTPase activator activity|protein binding|cytosol|small GTPase mediated signal transduction|membrane|axon|dendritic spine|modulation of chemical synaptic transmission|regulation of small GTPase mediated signal transduction|activation of GTPase activity|Schaffer collateral - CA1 synapse|glutamatergic synapse			R-HSA-162582,R-HSA-193648,R-HSA-193704,R-HSA-194315,R-HSA-204998,R-HSA-372790,R-HSA-388396,R-HSA-416482,R-HSA-73887,R-HSA-8980692,R-HSA-9012999,R-HSA-9013026,R-HSA-9013106,R-HSA-9013148,R-HSA-9013149,R-HSA-9013404,R-HSA-9013423,R-HSA-9716542	Signal Transduction|NRAGE signals death through JNK|p75 NTR receptor-mediated signalling|Signaling by Rho GTPases|Cell death signalling via NRAGE, NRIF and NADE|Signaling by GPCR|GPCR downstream signalling|G alpha (12/13) signalling events|Death Receptor Signaling|RHOA GTPase cycle|RHO GTPase cycle|RHOB GTPase cycle|RHOC GTPase cycle|CDC42 GTPase cycle|RAC1 GTPase cycle|RAC2 GTPase cycle|RAC3 GTP…
ABR-AS1	1	0	0	0	0	1	105371479	non_coding
ABRACL	996	1069	1013	1026	1107	842	58527	protein_coding	ABRA C-terminal like			GO:0032970	regulation of actin filament-based process
ABRAXAS1	337	401	337	349	346	295	84142	protein_coding	abraxas 1%2C BRCA1 A complex subunit	hsa03440	Homologous recombination	GO:0005515,GO:0005634,GO:0005654,GO:0006282,GO:0006302,GO:0006325,GO:0007095,GO:0008017,GO:0008608,GO:0010212,GO:0016604,GO:0031593,GO:0044818,GO:0045739,GO:0070531,GO:0070536,GO:0070537,GO:0090307	protein binding|nucleus|nucleoplasm|regulation of DNA repair|double-strand break repair|chromatin organization|mitotic G2 DNA damage checkpoint signaling|microtubule binding|attachment of spindle microtubules to kinetochore|response to ionizing radiation|nuclear body|polyubiquitin modification-dependent protein binding|mitotic G2/M transition checkpoint|positive regulation of DNA repair|BRCA1-A c…	WP4016	DNA IR-damage and cellular response via ATR	R-HSA-1640170,R-HSA-392499,R-HSA-5688426,R-HSA-5689901,R-HSA-5693532,R-HSA-5693538,R-HSA-5693565,R-HSA-5693567,R-HSA-5693571,R-HSA-5693606,R-HSA-5693607,R-HSA-597592,R-HSA-69473,R-HSA-69481,R-HSA-69620,R-HSA-73894	Cell Cycle|Metabolism of proteins|Deubiquitination|Metalloprotease DUBs|DNA Double-Strand Break Repair|Homology Directed Repair|Recruitment and ATM-mediated phosphorylation of repair and signaling proteins at DNA double strand breaks|HDR through Homologous Recombination (HRR) or Single Strand Annealing (SSA)|Nonhomologous End-Joining (NHEJ)|DNA Double Strand Break Response|Processing of DNA doubl…
ABRAXAS2	1406	1595	1671	2456	2828	2227	23172	protein_coding	abraxas 2%2C BRISC complex subunit			GO:0000278,GO:0002931,GO:0005515,GO:0005634,GO:0005737,GO:0005813,GO:0005829,GO:0007059,GO:0008017,GO:0008608,GO:0030496,GO:0031593,GO:0031616,GO:0036449,GO:0051301,GO:0070536,GO:0070552,GO:0090307	mitotic cell cycle|response to ischemia|protein binding|nucleus|cytoplasm|centrosome|cytosol|chromosome segregation|microtubule binding|attachment of spindle microtubules to kinetochore|midbody|polyubiquitin modification-dependent protein binding|spindle pole centrosome|microtubule minus-end|cell division|protein K63-linked deubiquitination|BRISC complex|mitotic spindle assembly			R-HSA-392499,R-HSA-5688426,R-HSA-5689901,R-HSA-597592	Metabolism of proteins|Deubiquitination|Metalloprotease DUBs|Post-translational protein modification
ABT1	935	1212	1210	1371	1374	1144	29777	protein_coding	activator of basal transcription 1			GO:0000447,GO:0000472,GO:0000480,GO:0003677,GO:0003713,GO:0003723,GO:0005515,GO:0005634,GO:0005667,GO:0005730,GO:0006357,GO:0006366,GO:0021522,GO:0034462,GO:0045893	endonucleolytic cleavage in ITS1 to separate SSU-rRNA from 5.8S rRNA and LSU-rRNA from tricistronic rRNA transcript (SSU-rRNA, 5.8S rRNA, LSU-rRNA)|endonucleolytic cleavage to generate mature 5'-end of SSU-rRNA from (SSU-rRNA, 5.8S rRNA, LSU-rRNA)|endonucleolytic cleavage in 5'-ETS of tricistronic rRNA transcript (SSU-rRNA, 5.8S rRNA, LSU-rRNA)|DNA binding|transcription coactivator activity|RNA b…
ABTB1	64	53	71	102	77	61	80325	protein_coding	ankyrin repeat and BTB domain containing 1			GO:0000151,GO:0003746,GO:0005515,GO:0005730,GO:0005737,GO:0005829,GO:0005886,GO:0006414	ubiquitin ligase complex|translation elongation factor activity|protein binding|nucleolus|cytoplasm|cytosol|plasma membrane|translational elongation
ABTB2	1786	1983	2025	1374	1495	1309	25841	protein_coding	ankyrin repeat and BTB domain containing 2			GO:0003674,GO:0046982,GO:0097237	molecular_function|protein heterodimerization activity|cellular response to toxic substance
ACAA1	1274	1320	1478	1071	980	826	30	protein_coding	acetyl-CoA acyltransferase 1	hsa00071,hsa00592,hsa01040,hsa00280,hsa04146,hsa03320	Fatty acid degradation|alpha-Linolenic acid metabolism|Biosynthesis of unsaturated fatty acids|Valine, leucine and isoleucine degradation|Peroxisome|PPAR signaling pathway	GO:0000038,GO:0003985,GO:0003988,GO:0005515,GO:0005576,GO:0005777,GO:0005782,GO:0005829,GO:0006635,GO:0008206,GO:0008775,GO:0010124,GO:0016020,GO:0016401,GO:0033540,GO:0035580,GO:0036109,GO:0050633	very long-chain fatty acid metabolic process|acetyl-CoA C-acetyltransferase activity|acetyl-CoA C-acyltransferase activity|protein binding|extracellular region|peroxisome|peroxisomal matrix|cytosol|fatty acid beta-oxidation|bile acid metabolic process|acetate CoA-transferase activity|phenylacetate catabolic process|membrane|palmitoyl-CoA oxidase activity|fatty acid beta-oxidation using acyl-CoA o…	WP5323,WP2878,WP1941,WP2882,WP4719,WP3942,WP4721,WP3925	Fatty Acids and Lipoproteins Transport in Hepatocytes|PPAR-alpha pathway|Peroxisomal beta-oxidation of tetracosanoyl-CoA|Nuclear receptors meta-pathway|Eicosanoid metabolism via cyclooxygenases (COX)|PPAR signaling pathway|Eicosanoid metabolism via lipooxygenases (LOX)|Amino acid metabolism	R-HSA-1430728,R-HSA-168249,R-HSA-168256,R-HSA-2046104,R-HSA-2046106,R-HSA-390247,R-HSA-390918,R-HSA-556833,R-HSA-6798695,R-HSA-8978868,R-HSA-9033241,R-HSA-9033241,R-HSA-9033500,R-HSA-9609507,R-HSA-9609507	Metabolism|Innate Immune System|Immune System|alpha-linolenic (omega3) and linoleic (omega6) acid metabolism|alpha-linolenic acid (ALA) metabolism|Beta-oxidation of very long chain fatty acids|Peroxisomal lipid metabolism|Metabolism of lipids|Neutrophil degranulation|Fatty acid metabolism|Peroxisomal protein import|Peroxisomal protein import|TYSND1 cleaves peroxisomal proteins|Protein localizatio…
ACAA2	1476	1736	1705	1261	1360	1008	10449	protein_coding	acetyl-CoA acyltransferase 2	hsa00062,hsa00071,hsa00280	Fatty acid elongation|Fatty acid degradation|Valine, leucine and isoleucine degradation	GO:0003723,GO:0003985,GO:0003986,GO:0003988,GO:0005515,GO:0005739,GO:0005759,GO:0006635,GO:0006695,GO:0016290,GO:0047617,GO:0071456,GO:0102991,GO:1901029,GO:1902109	RNA binding|acetyl-CoA C-acetyltransferase activity|acetyl-CoA hydrolase activity|acetyl-CoA C-acyltransferase activity|protein binding|mitochondrion|mitochondrial matrix|fatty acid beta-oxidation|cholesterol biosynthetic process|palmitoyl-CoA hydrolase activity|acyl-CoA hydrolase activity|cellular response to hypoxia|myristoyl-CoA hydrolase activity|negative regulation of mitochondrial outer mem…	WP5323,WP5241,WP357	Fatty Acids and Lipoproteins Transport in Hepatocytes|Mitochondrial beta-oxidation|Fatty acid biosynthesis	R-HSA-1430728,R-HSA-556833,R-HSA-77289,R-HSA-8978868	Metabolism|Metabolism of lipids|Mitochondrial Fatty Acid Beta-Oxidation|Fatty acid metabolism
ACACA	3092	3469	2709	2374	2376	1936	31	protein_coding	acetyl-CoA carboxylase alpha	hsa00620,hsa00640,hsa00061,hsa04152,hsa04910,hsa04922,hsa04936	Pyruvate metabolism|Propanoate metabolism|Fatty acid biosynthesis|AMPK signaling pathway|Insulin signaling pathway|Glucagon signaling pathway|Alcoholic liver disease	GO:0001650,GO:0001894,GO:0003989,GO:0005515,GO:0005524,GO:0005739,GO:0005829,GO:0006084,GO:0006633,GO:0015629,GO:0019538,GO:0042802,GO:0046872,GO:0046949,GO:0051289,GO:0055088,GO:0071380,GO:2001295	fibrillar center|tissue homeostasis|acetyl-CoA carboxylase activity|protein binding|ATP binding|mitochondrion|cytosol|acetyl-CoA metabolic process|fatty acid biosynthetic process|actin cytoskeleton|protein metabolic process|identical protein binding|metal ion binding|fatty-acyl-CoA biosynthetic process|protein homotetramerization|lipid homeostasis|cellular response to prostaglandin E stimulus|mal…	WP4932,WP2853,WP5287,WP3934,WP4018,WP1982,WP2857,WP2355,WP3965,WP4206,WP4317,WP3932,WP357,WP2034,WP5066,WP1403,WP4577,WP5031,WP3888	7q11.23 copy number variation syndrome|Endoderm differentiation|17q12 copy number variation syndrome|Leptin and adiponectin|Clear cell renal cell carcinoma pathways|Sterol regulatory element-binding proteins (SREBP) signaling|Mesodermal commitment pathway|Corticotropin-releasing hormone signaling pathway|Lipid metabolism pathway|Hereditary leiomyomatosis and renal cell carcinoma pathway|Mitochond…	R-HSA-1430728,R-HSA-163685,R-HSA-163765,R-HSA-1643685,R-HSA-1655829,R-HSA-196780,R-HSA-196849,R-HSA-196854,R-HSA-200425,R-HSA-2426168,R-HSA-3296482,R-HSA-3323169,R-HSA-3371599,R-HSA-556833,R-HSA-5668914,R-HSA-75105,R-HSA-8957322,R-HSA-8978868	Metabolism|Integration of energy metabolism|ChREBP activates metabolic gene expression|Disease|Regulation of cholesterol biosynthesis by SREBP (SREBF)|Biotin transport and metabolism|Metabolism of water-soluble vitamins and cofactors|Metabolism of vitamins and cofactors|Carnitine metabolism|Activation of gene expression by SREBF (SREBP)|Defects in vitamin and cofactor metabolism|Defects in biotin…
ACACB	158	175	155	136	143	110	32	protein_coding	acetyl-CoA carboxylase beta	hsa00620,hsa00640,hsa00061,hsa04152,hsa04910,hsa04922,hsa04920,hsa04936,hsa04931	Pyruvate metabolism|Propanoate metabolism|Fatty acid biosynthesis|AMPK signaling pathway|Insulin signaling pathway|Glucagon signaling pathway|Adipocytokine signaling pathway|Alcoholic liver disease|Insulin resistance	GO:0003989,GO:0005515,GO:0005524,GO:0005634,GO:0005739,GO:0005741,GO:0005829,GO:0006084,GO:0006633,GO:0009374,GO:0009410,GO:0010629,GO:0010884,GO:0010906,GO:0014070,GO:0031667,GO:0031999,GO:0042802,GO:0043086,GO:0046872,GO:0051289,GO:0060421,GO:0097009,GO:2001295	acetyl-CoA carboxylase activity|protein binding|ATP binding|nucleus|mitochondrion|mitochondrial outer membrane|cytosol|acetyl-CoA metabolic process|fatty acid biosynthetic process|biotin binding|response to xenobiotic stimulus|negative regulation of gene expression|positive regulation of lipid storage|regulation of glucose metabolic process|response to organic cyclic compound|response to nutrient…	WP4932,WP4018,WP4206,WP4754,WP2380,WP357,WP2034,WP1403,WP5031,WP3888	7q11.23 copy number variation syndrome|Clear cell renal cell carcinoma pathways|Hereditary leiomyomatosis and renal cell carcinoma pathway|IL-18 signaling pathway|Brain-derived neurotrophic factor (BDNF) signaling pathway|Fatty acid biosynthesis|Leptin signaling pathway|AMP-activated protein kinase signaling|Biotin metabolism, including IMDs|VEGFA-VEGFR2 signaling	R-HSA-1430728,R-HSA-163685,R-HSA-163765,R-HSA-1655829,R-HSA-196780,R-HSA-196849,R-HSA-196854,R-HSA-200425,R-HSA-2426168,R-HSA-556833,R-HSA-8957322,R-HSA-8978868	Metabolism|Integration of energy metabolism|ChREBP activates metabolic gene expression|Regulation of cholesterol biosynthesis by SREBP (SREBF)|Biotin transport and metabolism|Metabolism of water-soluble vitamins and cofactors|Metabolism of vitamins and cofactors|Carnitine metabolism|Activation of gene expression by SREBF (SREBP)|Metabolism of lipids|Metabolism of steroids|Fatty acid metabolism
ACAD10	405	532	474	332	395	336	80724	protein_coding	acyl-CoA dehydrogenase family member 10			GO:0003995,GO:0005737,GO:0005739,GO:0005759,GO:0006635,GO:0033539,GO:0050660	acyl-CoA dehydrogenase activity|cytoplasm|mitochondrion|mitochondrial matrix|fatty acid beta-oxidation|fatty acid beta-oxidation using acyl-CoA dehydrogenase|flavin adenine dinucleotide binding	WP5323	Fatty Acids and Lipoproteins Transport in Hepatocytes	R-HSA-1430728,R-HSA-556833,R-HSA-77289,R-HSA-8978868	Metabolism|Metabolism of lipids|Mitochondrial Fatty Acid Beta-Oxidation|Fatty acid metabolism
ACAD11	19	26	20	27	41	17	84129	protein_coding	acyl-CoA dehydrogenase family member 11			GO:0003995,GO:0004466,GO:0005515,GO:0005634,GO:0005737,GO:0005739,GO:0005743,GO:0005777,GO:0006635,GO:0017099,GO:0031966,GO:0033539,GO:0050660,GO:0070991	acyl-CoA dehydrogenase activity|long-chain-acyl-CoA dehydrogenase activity|protein binding|nucleus|cytoplasm|mitochondrion|mitochondrial inner membrane|peroxisome|fatty acid beta-oxidation|very-long-chain-acyl-CoA dehydrogenase activity|mitochondrial membrane|fatty acid beta-oxidation using acyl-CoA dehydrogenase|flavin adenine dinucleotide binding|medium-chain-acyl-CoA dehydrogenase activity	WP4963,WP5323	p53 transcriptional gene network|Fatty Acids and Lipoproteins Transport in Hepatocytes	R-HSA-1430728,R-HSA-556833,R-HSA-77289,R-HSA-8978868	Metabolism|Metabolism of lipids|Mitochondrial Fatty Acid Beta-Oxidation|Fatty acid metabolism
ACAD8	946	1050	1081	1277	1260	993	27034	protein_coding	acyl-CoA dehydrogenase family member 8	hsa00280	Valine, leucine and isoleucine degradation	GO:0003995,GO:0005759,GO:0006574,GO:0006629,GO:0050660	acyl-CoA dehydrogenase activity|mitochondrial matrix|valine catabolic process|lipid metabolic process|flavin adenine dinucleotide binding	WP4686	Leucine, isoleucine and valine metabolism	R-HSA-1430728,R-HSA-70895,R-HSA-71291	Metabolism|Branched-chain amino acid catabolism|Metabolism of amino acids and derivatives
ACAD9	1431	1718	1717	1116	1117	928	28976	protein_coding	acyl-CoA dehydrogenase family member 9			GO:0001676,GO:0003995,GO:0004466,GO:0005515,GO:0005634,GO:0005739,GO:0005743,GO:0030425,GO:0031966,GO:0032981,GO:0050660,GO:0051791,GO:0070991	long-chain fatty acid metabolic process|acyl-CoA dehydrogenase activity|long-chain-acyl-CoA dehydrogenase activity|protein binding|nucleus|mitochondrion|mitochondrial inner membrane|dendrite|mitochondrial membrane|mitochondrial respiratory chain complex I assembly|flavin adenine dinucleotide binding|medium-chain fatty acid metabolic process|medium-chain-acyl-CoA dehydrogenase activity	WP5038,WP5183,WP4324	Mitochondrial immune response to SARS-CoV-2|SARS-CoV-2 mitochondrial chronic oxidative stress and endothelial dysfunction|Mitochondrial complex I assembly model OXPHOS system	R-HSA-1428517,R-HSA-1430728,R-HSA-163200,R-HSA-611105,R-HSA-6799198	The citric acid (TCA) cycle and respiratory electron transport|Metabolism|Respiratory electron transport, ATP synthesis by chemiosmotic coupling, and heat production by uncoupling proteins.|Respiratory electron transport|Complex I biogenesis
ACADL	1	4	7	8	7	6	33	protein_coding	acyl-CoA dehydrogenase long chain	hsa00071,hsa03320	Fatty acid degradation|PPAR signaling pathway	GO:0000062,GO:0001659,GO:0004466,GO:0005515,GO:0005737,GO:0005739,GO:0005759,GO:0016401,GO:0019254,GO:0031966,GO:0033539,GO:0042413,GO:0042758,GO:0042802,GO:0044242,GO:0045717,GO:0046322,GO:0050660,GO:0090181,GO:0120162	fatty-acyl-CoA binding|temperature homeostasis|long-chain-acyl-CoA dehydrogenase activity|protein binding|cytoplasm|mitochondrion|mitochondrial matrix|palmitoyl-CoA oxidase activity|carnitine metabolic process, CoA-linked|mitochondrial membrane|fatty acid beta-oxidation using acyl-CoA dehydrogenase|carnitine catabolic process|long-chain fatty acid catabolic process|identical protein binding|cellu…	WP368,WP5241,WP143,WP3942	Mitochondrial long chain fatty acid beta-oxidation|Mitochondrial beta-oxidation|Fatty acid beta-oxidation|PPAR signaling pathway	R-HSA-1430728,R-HSA-556833,R-HSA-77285,R-HSA-77286,R-HSA-77288,R-HSA-77289,R-HSA-77310,R-HSA-8978868	Metabolism|Metabolism of lipids|Beta oxidation of myristoyl-CoA to lauroyl-CoA|mitochondrial fatty acid beta-oxidation of saturated fatty acids|mitochondrial fatty acid beta-oxidation of unsaturated fatty acids|Mitochondrial Fatty Acid Beta-Oxidation|Beta oxidation of lauroyl-CoA to decanoyl-CoA-CoA|Fatty acid metabolism
ACADM	2656	3136	3018	2498	2494	1883	34	protein_coding	acyl-CoA dehydrogenase medium chain	hsa00071,hsa00280,hsa03320,hsa04936	Fatty acid degradation|Valine, leucine and isoleucine degradation|PPAR signaling pathway|Alcoholic liver disease	GO:0001889,GO:0003995,GO:0005634,GO:0005737,GO:0005739,GO:0005759,GO:0005978,GO:0006111,GO:0006635,GO:0009409,GO:0009791,GO:0019254,GO:0030424,GO:0031966,GO:0033539,GO:0042594,GO:0042802,GO:0045329,GO:0050660,GO:0051791,GO:0051793,GO:0055007,GO:0070991	liver development|acyl-CoA dehydrogenase activity|nucleus|cytoplasm|mitochondrion|mitochondrial matrix|glycogen biosynthetic process|regulation of gluconeogenesis|fatty acid beta-oxidation|response to cold|post-embryonic development|carnitine metabolic process, CoA-linked|axon|mitochondrial membrane|fatty acid beta-oxidation using acyl-CoA dehydrogenase|response to starvation|identical protein bi…	WP368,WP5323,WP2878,WP706,WP2882,WP5318,WP143,WP3942,WP3925	Mitochondrial long chain fatty acid beta-oxidation|Fatty Acids and Lipoproteins Transport in Hepatocytes|PPAR-alpha pathway|Sudden infant death syndrome (SIDS) susceptibility pathways|Nuclear receptors meta-pathway|Female steroid hormones in cardiomyocyte energy metabolism|Fatty acid beta-oxidation|PPAR signaling pathway|Amino acid metabolism	R-HSA-1430728,R-HSA-1989781,R-HSA-400206,R-HSA-556833,R-HSA-77286,R-HSA-77288,R-HSA-77289,R-HSA-77346,R-HSA-77348,R-HSA-8978868	Metabolism|PPARA activates gene expression|Regulation of lipid metabolism by PPARalpha|Metabolism of lipids|mitochondrial fatty acid beta-oxidation of saturated fatty acids|mitochondrial fatty acid beta-oxidation of unsaturated fatty acids|Mitochondrial Fatty Acid Beta-Oxidation|Beta oxidation of decanoyl-CoA to octanoyl-CoA-CoA|Beta oxidation of octanoyl-CoA to hexanoyl-CoA|Fatty acid metabolism
ACADS	208	232	228	136	145	99	35	protein_coding	acyl-CoA dehydrogenase short chain	hsa00640,hsa00650,hsa00071,hsa00280,hsa00410	Propanoate metabolism|Butanoate metabolism|Fatty acid degradation|Valine, leucine and isoleucine degradation|beta-Alanine metabolism	GO:0003995,GO:0004085,GO:0005634,GO:0005654,GO:0005739,GO:0005759,GO:0005813,GO:0006635,GO:0016937,GO:0033539,GO:0046359,GO:0050660	acyl-CoA dehydrogenase activity|butyryl-CoA dehydrogenase activity|nucleus|nucleoplasm|mitochondrion|mitochondrial matrix|centrosome|fatty acid beta-oxidation|short-branched-chain-acyl-CoA dehydrogenase activity|fatty acid beta-oxidation using acyl-CoA dehydrogenase|butyrate catabolic process|flavin adenine dinucleotide binding	WP368,WP5323,WP4754,WP143	Mitochondrial long chain fatty acid beta-oxidation|Fatty Acids and Lipoproteins Transport in Hepatocytes|IL-18 signaling pathway|Fatty acid beta-oxidation	R-HSA-1430728,R-HSA-556833,R-HSA-77286,R-HSA-77289,R-HSA-77350,R-HSA-77352,R-HSA-8978868	Metabolism|Metabolism of lipids|mitochondrial fatty acid beta-oxidation of saturated fatty acids|Mitochondrial Fatty Acid Beta-Oxidation|Beta oxidation of hexanoyl-CoA to butanoyl-CoA|Beta oxidation of butanoyl-CoA to acetyl-CoA|Fatty acid metabolism
ACADSB	733	865	895	628	633	523	36	protein_coding	acyl-CoA dehydrogenase short/branched chain	hsa00071,hsa00280	Fatty acid degradation|Valine, leucine and isoleucine degradation	GO:0003853,GO:0003995,GO:0005739,GO:0005759,GO:0006550,GO:0006631,GO:0016937,GO:0042802,GO:0050660,GO:0102035	2-methylacyl-CoA dehydrogenase activity|acyl-CoA dehydrogenase activity|mitochondrion|mitochondrial matrix|isoleucine catabolic process|fatty acid metabolic process|short-branched-chain-acyl-CoA dehydrogenase activity|identical protein binding|flavin adenine dinucleotide binding|isobutyryl-CoA:FAD oxidoreductase activity	WP4686,WP5241,WP3871	Leucine, isoleucine and valine metabolism|Mitochondrial beta-oxidation|Valproic acid pathway	R-HSA-1430728,R-HSA-70895,R-HSA-71291	Metabolism|Branched-chain amino acid catabolism|Metabolism of amino acids and derivatives
ACADVL	6374	7046	6892	4039	4228	3288	37	protein_coding	acyl-CoA dehydrogenase very long chain	hsa00071,hsa04936	Fatty acid degradation|Alcoholic liver disease	GO:0000062,GO:0001659,GO:0003995,GO:0004466,GO:0005515,GO:0005654,GO:0005730,GO:0005739,GO:0005759,GO:0009409,GO:0015980,GO:0017099,GO:0030855,GO:0031314,GO:0031966,GO:0033539,GO:0042645,GO:0042802,GO:0045717,GO:0046322,GO:0050660,GO:0090181	fatty-acyl-CoA binding|temperature homeostasis|acyl-CoA dehydrogenase activity|long-chain-acyl-CoA dehydrogenase activity|protein binding|nucleoplasm|nucleolus|mitochondrion|mitochondrial matrix|response to cold|energy derivation by oxidation of organic compounds|very-long-chain-acyl-CoA dehydrogenase activity|epithelial cell differentiation|extrinsic component of mitochondrial inner membrane|mit…	WP368,WP143	Mitochondrial long chain fatty acid beta-oxidation|Fatty acid beta-oxidation	R-HSA-1430728,R-HSA-2262752,R-HSA-381038,R-HSA-381070,R-HSA-381119,R-HSA-556833,R-HSA-77286,R-HSA-77289,R-HSA-77305,R-HSA-8953897,R-HSA-8978868	Metabolism|Cellular responses to stress|XBP1(S) activates chaperone genes|IRE1alpha activates chaperones|Unfolded Protein Response (UPR)|Metabolism of lipids|mitochondrial fatty acid beta-oxidation of saturated fatty acids|Mitochondrial Fatty Acid Beta-Oxidation|Beta oxidation of palmitoyl-CoA to myristoyl-CoA|Cellular responses to stimuli|Fatty acid metabolism
ACAN	0	3	0	0	0	1	176	protein_coding	aggrecan			GO:0001501,GO:0005201,GO:0005515,GO:0005540,GO:0005576,GO:0005796,GO:0006508,GO:0007155,GO:0030021,GO:0030246,GO:0043202,GO:0046872,GO:0062023	skeletal system development|extracellular matrix structural constituent|protein binding|hyaluronic acid binding|extracellular region|Golgi lumen|proteolysis|cell adhesion|extracellular matrix structural constituent conferring compression resistance|carbohydrate binding|lysosomal lumen|metal ion binding|collagen-containing extracellular matrix	WP4808,WP2431,WP474	Endochondral ossification with skeletal dysplasias|Spinal cord injury|Endochondral ossification	R-HSA-1430728,R-HSA-1474228,R-HSA-1474228,R-HSA-1474244,R-HSA-1474244,R-HSA-1630316,R-HSA-1638074,R-HSA-1643685,R-HSA-2022854,R-HSA-2022857,R-HSA-3000178,R-HSA-3560782,R-HSA-3656225,R-HSA-3656243,R-HSA-3656244,R-HSA-3781865,R-HSA-5668914,R-HSA-71387	Metabolism|Degradation of the extracellular matrix|Degradation of the extracellular matrix|Extracellular matrix organization|Extracellular matrix organization|Glycosaminoglycan metabolism|Keratan sulfate/keratin metabolism|Disease|Keratan sulfate biosynthesis|Keratan sulfate degradation|ECM proteoglycans|Diseases associated with glycosaminoglycan metabolism|Defective CHST6 causes MCDC1|Defective …
ACAP1	4	3	2	11	7	8	9744	protein_coding	ArfGAP with coiled-coil%2C ankyrin repeat and PH domains 1	hsa04144	Endocytosis	GO:0005096,GO:0005515,GO:0015031,GO:0016020,GO:0046872,GO:0055038	GTPase activator activity|protein binding|protein transport|membrane|metal ion binding|recycling endosome membrane	WP1433	Nucleotide-binding oligomerization domain (NOD) pathway
ACAP2	5463	5829	5612	7174	7187	5477	23527	protein_coding	ArfGAP with coiled-coil%2C ankyrin repeat and PH domains 2	hsa04144	Endocytosis	GO:0001726,GO:0005096,GO:0010008,GO:0016020,GO:0030029,GO:0032456,GO:0046872,GO:1990090	ruffle|GTPase activator activity|endosome membrane|membrane|actin filament-based process|endocytic recycling|metal ion binding|cellular response to nerve growth factor stimulus
ACAP3	408	422	343	226	320	189	116983	protein_coding	ArfGAP with coiled-coil%2C ankyrin repeat and PH domains 3	hsa04144	Endocytosis	GO:0001764,GO:0005096,GO:0010975,GO:0030426,GO:0046872	neuron migration|GTPase activator activity|regulation of neuron projection development|growth cone|metal ion binding
ACAT1	3147	3432	3431	2277	2371	1897	38	protein_coding	acetyl-CoA acetyltransferase 1	hsa00620,hsa00630,hsa00650,hsa00071,hsa00280,hsa00310,hsa00380,hsa00900,hsa04975	Pyruvate metabolism|Glyoxylate and dicarboxylate metabolism|Butanoate metabolism|Fatty acid degradation|Valine, leucine and isoleucine degradation|Lysine degradation|Tryptophan metabolism|Terpenoid backbone biosynthesis|Fat digestion and absorption	GO:0001889,GO:0003985,GO:0005739,GO:0005759,GO:0006085,GO:0006550,GO:0006635,GO:0007420,GO:0009725,GO:0014070,GO:0015936,GO:0015937,GO:0016453,GO:0019899,GO:0030955,GO:0042594,GO:0042802,GO:0046356,GO:0046952,GO:0060612,GO:0070062,GO:0072229,GO:0120225,GO:1902224,GO:1902860	liver development|acetyl-CoA C-acetyltransferase activity|mitochondrion|mitochondrial matrix|acetyl-CoA biosynthetic process|isoleucine catabolic process|fatty acid beta-oxidation|brain development|response to hormone|response to organic cyclic compound|coenzyme A metabolic process|coenzyme A biosynthetic process|C-acetyltransferase activity|enzyme binding|potassium ion binding|response to starva…	WP4190,WP4686,WP5195,WP5323,WP4846,WP465,WP143,WP4742,WP5175	Mevalonate arm of cholesterol biosynthesis pathway|Leucine, isoleucine and valine metabolism|Disorders in ketolysis|Fatty Acids and Lipoproteins Transport in Hepatocytes|SARS-CoV-2 and COVID-19 pathway|Tryptophan metabolism|Fatty acid beta-oxidation|Ketogenesis and ketolysis|Disorders in ketone body synthesis	R-HSA-1430728,R-HSA-556833,R-HSA-70895,R-HSA-71291,R-HSA-74182,R-HSA-77108,R-HSA-77111	Metabolism|Metabolism of lipids|Branched-chain amino acid catabolism|Metabolism of amino acids and derivatives|Ketone body metabolism|Utilization of Ketone Bodies|Synthesis of Ketone Bodies
ACAT2	1287	1459	1265	819	859	763	39	protein_coding	acetyl-CoA acetyltransferase 2	hsa00620,hsa00630,hsa00650,hsa00071,hsa00280,hsa00310,hsa00380,hsa00900,hsa04975	Pyruvate metabolism|Glyoxylate and dicarboxylate metabolism|Butanoate metabolism|Fatty acid degradation|Valine, leucine and isoleucine degradation|Lysine degradation|Tryptophan metabolism|Terpenoid backbone biosynthesis|Fat digestion and absorption	GO:0003985,GO:0005515,GO:0005737,GO:0005739,GO:0005829,GO:0006629,GO:0006635,GO:0070062	acetyl-CoA C-acetyltransferase activity|protein binding|cytoplasm|mitochondrion|cytosol|lipid metabolic process|fatty acid beta-oxidation|extracellular exosome	WP4190,WP5195,WP5323,WP4718,WP3963,WP5304,WP5329,WP5333	Mevalonate arm of cholesterol biosynthesis pathway|Disorders in ketolysis|Fatty Acids and Lipoproteins Transport in Hepatocytes|Cholesterol metabolism with Bloch and Kandutsch-Russell pathways|Mevalonate pathway|Cholesterol metabolism|Cholesterol biosynthesis pathway in hepatocytes|Cholesterol metabolism	R-HSA-1430728,R-HSA-191273,R-HSA-556833,R-HSA-8957322	Metabolism|Cholesterol biosynthesis|Metabolism of lipids|Metabolism of steroids
ACBD3	2667	2822	3045	4454	4546	3724	64746	protein_coding	acyl-CoA binding domain containing 3	hsa05132	Salmonella infection	GO:0000062,GO:0000139,GO:0005515,GO:0005739,GO:0005794,GO:0006694,GO:0016020,GO:0034237	fatty-acyl-CoA binding|Golgi membrane|protein binding|mitochondrion|Golgi apparatus|steroid biosynthetic process|membrane|protein kinase A regulatory subunit binding	WP5329	Cholesterol biosynthesis pathway in hepatocytes	R-HSA-199991,R-HSA-199992,R-HSA-432722,R-HSA-5653656	Membrane Trafficking|trans-Golgi Network Vesicle Budding|Golgi Associated Vesicle Biogenesis|Vesicle-mediated transport
ACBD3-AS1	3	0	4	1	4	11	107985353	non_coding	ACBD3 antisense RNA 1
ACBD4	91	111	79	72	74	32	79777	protein_coding	acyl-CoA binding domain containing 4			GO:0000062,GO:0005737,GO:0006631	fatty-acyl-CoA binding|cytoplasm|fatty acid metabolic process			R-HSA-1430728,R-HSA-390918,R-HSA-556833,R-HSA-8978868	Metabolism|Peroxisomal lipid metabolism|Metabolism of lipids|Fatty acid metabolism
ACBD5	773	792	649	952	938	714	91452	protein_coding	acyl-CoA binding domain containing 5			GO:0000062,GO:0003674,GO:0005654,GO:0005737,GO:0005777,GO:0005778,GO:0005829,GO:0006631,GO:0016020,GO:0016236,GO:0030242,GO:0035973	fatty-acyl-CoA binding|molecular_function|nucleoplasm|cytoplasm|peroxisome|peroxisomal membrane|cytosol|fatty acid metabolic process|membrane|macroautophagy|autophagy of peroxisome|aggrephagy			R-HSA-1430728,R-HSA-162582,R-HSA-194315,R-HSA-390918,R-HSA-556833,R-HSA-8978868,R-HSA-8980692,R-HSA-9012999,R-HSA-9013106,R-HSA-9603798,R-HSA-9609507,R-HSA-9716542	Metabolism|Signal Transduction|Signaling by Rho GTPases|Peroxisomal lipid metabolism|Metabolism of lipids|Fatty acid metabolism|RHOA GTPase cycle|RHO GTPase cycle|RHOC GTPase cycle|Class I peroxisomal membrane protein import|Protein localization|Signaling by Rho GTPases, Miro GTPases and RHOBTB3
ACBD6	841	1027	1025	958	1057	815	84320	protein_coding	acyl-CoA binding domain containing 6			GO:0000062,GO:0005515,GO:0005829	fatty-acyl-CoA binding|protein binding|cytosol			R-HSA-1430728,R-HSA-556833,R-HSA-77289,R-HSA-8978868	Metabolism|Metabolism of lipids|Mitochondrial Fatty Acid Beta-Oxidation|Fatty acid metabolism
ACBD7	12	20	13	21	23	11	414149	protein_coding	acyl-CoA binding domain containing 7			GO:0000062,GO:0005515,GO:0006631	fatty-acyl-CoA binding|protein binding|fatty acid metabolic process			R-HSA-1430728,R-HSA-556833,R-HSA-77289,R-HSA-8978868	Metabolism|Metabolism of lipids|Mitochondrial Fatty Acid Beta-Oxidation|Fatty acid metabolism
ACCS	300	311	229	202	178	152	84680	protein_coding	1-aminocyclopropane-1-carboxylate synthase homolog (inactive)			GO:0005515,GO:0006520,GO:0008483,GO:0009058,GO:0016847,GO:0030170,GO:0042802	protein binding|amino acid metabolic process|transaminase activity|biosynthetic process|1-aminocyclopropane-1-carboxylate synthase activity|pyridoxal phosphate binding|identical protein binding
ACCSL	0	0	0	0	1	0	390110	protein_coding	1-aminocyclopropane-1-carboxylate synthase homolog (inactive) like			GO:0006520,GO:0008483,GO:0009058,GO:0030170	amino acid metabolic process|transaminase activity|biosynthetic process|pyridoxal phosphate binding
ACD	530	646	618	522	489	428	65057	protein_coding	ACD shelterin complex subunit and telomerase recruitment factor			GO:0000723,GO:0000781,GO:0000783,GO:0001501,GO:0001655,GO:0005515,GO:0005654,GO:0005697,GO:0006886,GO:0007004,GO:0016233,GO:0016604,GO:0030326,GO:0031848,GO:0032202,GO:0032206,GO:0032211,GO:0032212,GO:0035282,GO:0042162,GO:0044877,GO:0051973,GO:0060381,GO:0070182,GO:0070187,GO:0070198,GO:0070200	telomere maintenance|chromosome, telomeric region|nuclear telomere cap complex|skeletal system development|urogenital system development|protein binding|nucleoplasm|telomerase holoenzyme complex|intracellular protein transport|telomere maintenance via telomerase|telomere capping|nuclear body|embryonic limb morphogenesis|protection from non-homologous end joining at telomere|telomere assembly|posi…			R-HSA-110328,R-HSA-110329,R-HSA-110330,R-HSA-110330,R-HSA-110331,R-HSA-110331,R-HSA-1221632,R-HSA-1474165,R-HSA-1500620,R-HSA-157579,R-HSA-1640170,R-HSA-1640170,R-HSA-171306,R-HSA-171319,R-HSA-174411,R-HSA-174414,R-HSA-174417,R-HSA-174430,R-HSA-174437,R-HSA-180786,R-HSA-2262752,R-HSA-2559583,R-HSA-2559586,R-HSA-73884,R-HSA-73884,R-HSA-73886,R-HSA-73894,R-HSA-73894,R-HSA-73927,R-HSA-73927,R-HSA-73…	Recognition and association of DNA glycosylase with site containing an affected pyrimidine|Cleavage of the damaged pyrimidine |Recognition and association of DNA glycosylase with site containing an affected purine|Recognition and association of DNA glycosylase with site containing an affected purine|Cleavage of the damaged purine|Cleavage of the damaged purine|Meiotic synapsis|Reproduction|Meiosi…
ACE	107	109	92	24	50	31	1636	protein_coding	angiotensin I converting enzyme	hsa04924,hsa04614,hsa05171,hsa05142,hsa05410,hsa05415	Renin secretion|Renin-angiotensin system|Coronavirus disease - COVID-19|Chagas disease|Hypertrophic cardiomyopathy|Diabetic cardiomyopathy	GO:0001666,GO:0001822,GO:0001974,GO:0002003,GO:0002019,GO:0002446,GO:0002474,GO:0003081,GO:0003084,GO:0004175,GO:0004180,GO:0004222,GO:0005516,GO:0005576,GO:0005615,GO:0005764,GO:0005768,GO:0005886,GO:0006508,GO:0007283,GO:0007420,GO:0007565,GO:0007568,GO:0008217,GO:0008233,GO:0008237,GO:0008238,GO:0008240,GO:0008241,GO:0008270,GO:0008584,GO:0009410,GO:0009792,GO:0009897,GO:0009925,GO:0010608,GO:…	response to hypoxia|kidney development|blood vessel remodeling|angiotensin maturation|regulation of renal output by angiotensin|neutrophil mediated immunity|antigen processing and presentation of peptide antigen via MHC class I|regulation of systemic arterial blood pressure by renin-angiotensin|positive regulation of systemic arterial blood pressure|endopeptidase activity|carboxypeptidase activit…	WP4969,WP4883,WP4799,WP554,WP5133,WP5038,WP4818,WP5183,WP4756	RAS and bradykinin pathways in COVID-19|SARS-CoV-2 and ACE2 receptor: molecular mechanisms|Downregulation of ACE2 by SARS-CoV-2 spike protein|ACE inhibitor pathway|Non-classical role of vitamin D|Mitochondrial immune response to SARS-CoV-2|Conversion of angiotensinogen to angiotensin II |SARS-CoV-2 mitochondrial chronic oxidative stress and endothelial dysfunction|Renin-angiotensin-aldosterone sy…	R-HSA-2022377,R-HSA-2980736,R-HSA-392499	Metabolism of Angiotensinogen to Angiotensins|Peptide hormone metabolism|Metabolism of proteins
ACE2	7	2	2	2	2	1	59272	protein_coding	angiotensin converting enzyme 2	hsa04614,hsa04974,hsa05171	Renin-angiotensin system|Protein digestion and absorption|Coronavirus disease - COVID-19	GO:0001618,GO:0001817,GO:0002003,GO:0003051,GO:0003081,GO:0004175,GO:0004180,GO:0004181,GO:0005515,GO:0005576,GO:0005615,GO:0005788,GO:0005886,GO:0005929,GO:0008237,GO:0008241,GO:0008270,GO:0009986,GO:0015827,GO:0016324,GO:0019058,GO:0019065,GO:0019229,GO:0022898,GO:0030666,GO:0031526,GO:0042127,GO:0042802,GO:0045121,GO:0046718,GO:0046813,GO:0048662,GO:0050727,GO:0051957,GO:0060135,GO:0060452,GO:…	virus receptor activity|regulation of cytokine production|angiotensin maturation|angiotensin-mediated drinking behavior|regulation of systemic arterial blood pressure by renin-angiotensin|endopeptidase activity|carboxypeptidase activity|metallocarboxypeptidase activity|protein binding|extracellular region|extracellular space|endoplasmic reticulum lumen|plasma membrane|cilium|metallopeptidase acti…	WP4969,WP5115,WP4883,WP4799,WP554,WP4912,WP5133,WP5036,WP4846,WP4868,WP5039,WP5076,WP5038,WP4853,WP5113,WP5183,WP5065,WP4891	RAS and bradykinin pathways in COVID-19|Network map of SARS-CoV-2 signaling pathway|SARS-CoV-2 and ACE2 receptor: molecular mechanisms|Downregulation of ACE2 by SARS-CoV-2 spike protein|ACE inhibitor pathway|SARS coronavirus and innate immunity|Non-classical role of vitamin D|Angiotensin II receptor type 1 pathway|SARS-CoV-2 and COVID-19 pathway|Type I interferon induction and signaling during SA…	R-HSA-1643685,R-HSA-1643685,R-HSA-2022377,R-HSA-2980736,R-HSA-392499,R-HSA-5663205,R-HSA-5663205,R-HSA-9678108,R-HSA-9678110,R-HSA-9679191,R-HSA-9679506,R-HSA-9679506,R-HSA-9694516,R-HSA-9694516,R-HSA-9694614,R-HSA-9694614,R-HSA-9733458,R-HSA-9772572,R-HSA-9772572,R-HSA-9772573	Disease|Disease|Metabolism of Angiotensinogen to Angiotensins|Peptide hormone metabolism|Metabolism of proteins|Infectious disease|Infectious disease|SARS-CoV-1 Infection|Attachment and Entry|Potential therapeutics for SARS|SARS-CoV Infections|SARS-CoV Infections|SARS-CoV-2 Infection|SARS-CoV-2 Infection|Attachment and Entry|Attachment and Entry|Induction of Cell-Cell Fusion|Early SARS-CoV-2 Infe…
ACER1	1	0	0	0	0	0	125981	protein_coding	alkaline ceramidase 1	hsa00600,hsa04071	Sphingolipid metabolism|Sphingolipid signaling pathway	GO:0005515,GO:0005783,GO:0005789,GO:0006665,GO:0008544,GO:0010446,GO:0017040,GO:0019216,GO:0030148,GO:0030154,GO:0030216,GO:0046512,GO:0046514,GO:0046872,GO:0048733,GO:0071277,GO:0071633,GO:0102121	protein binding|endoplasmic reticulum|endoplasmic reticulum membrane|sphingolipid metabolic process|epidermis development|response to alkaline pH|N-acylsphingosine amidohydrolase activity|regulation of lipid metabolic process|sphingolipid biosynthetic process|cell differentiation|keratinocyte differentiation|sphingosine biosynthetic process|ceramide catabolic process|metal ion binding|sebaceous g…	WP1422	Sphingolipid pathway	R-HSA-1430728,R-HSA-1660661,R-HSA-428157,R-HSA-556833	Metabolism|Sphingolipid de novo biosynthesis|Sphingolipid metabolism|Metabolism of lipids
ACER2	122	157	102	104	134	93	340485	protein_coding	alkaline ceramidase 2	hsa00600,hsa04071	Sphingolipid metabolism|Sphingolipid signaling pathway	GO:0000139,GO:0001953,GO:0005794,GO:0006919,GO:0006974,GO:0008284,GO:0010506,GO:0010942,GO:0017040,GO:0030148,GO:0030330,GO:0032526,GO:0033629,GO:0042981,GO:0046512,GO:0046514,GO:0046872,GO:0060049,GO:0071466,GO:0071633,GO:0102121	Golgi membrane|negative regulation of cell-matrix adhesion|Golgi apparatus|activation of cysteine-type endopeptidase activity involved in apoptotic process|cellular response to DNA damage stimulus|positive regulation of cell population proliferation|regulation of autophagy|positive regulation of cell death|N-acylsphingosine amidohydrolase activity|sphingolipid biosynthetic process|DNA damage resp…			R-HSA-1430728,R-HSA-1660661,R-HSA-428157,R-HSA-556833	Metabolism|Sphingolipid de novo biosynthesis|Sphingolipid metabolism|Metabolism of lipids
ACER3	2089	2364	2510	2285	2166	1820	55331	protein_coding	alkaline ceramidase 3	hsa00600	Sphingolipid metabolism	GO:0000139,GO:0005509,GO:0005789,GO:0006954,GO:0008270,GO:0008284,GO:0016020,GO:0017040,GO:0030148,GO:0042552,GO:0043067,GO:0046512,GO:0046514,GO:0070774,GO:0071602,GO:0071633,GO:0102121	Golgi membrane|calcium ion binding|endoplasmic reticulum membrane|inflammatory response|zinc ion binding|positive regulation of cell population proliferation|membrane|N-acylsphingosine amidohydrolase activity|sphingolipid biosynthetic process|myelination|regulation of programmed cell death|sphingosine biosynthetic process|ceramide catabolic process|phytoceramidase activity|phytosphingosine biosyn…			R-HSA-1430728,R-HSA-1660661,R-HSA-428157,R-HSA-556833	Metabolism|Sphingolipid de novo biosynthesis|Sphingolipid metabolism|Metabolism of lipids
ACHE	140	141	120	140	181	73	43	protein_coding	acetylcholinesterase (Cartwright blood group)	hsa00564,hsa04725	Glycerophospholipid metabolism|Cholinergic synapse	GO:0001507,GO:0001540,GO:0001919,GO:0002076,GO:0003990,GO:0004104,GO:0005515,GO:0005518,GO:0005576,GO:0005604,GO:0005615,GO:0005634,GO:0005794,GO:0005886,GO:0006581,GO:0007155,GO:0007399,GO:0007416,GO:0009986,GO:0016020,GO:0016787,GO:0017171,GO:0031594,GO:0031623,GO:0032223,GO:0042166,GO:0042803,GO:0042982,GO:0043083,GO:0043236,GO:0043621,GO:0045202,GO:0048471,GO:0050714,GO:0060041,GO:0095500,GO:…	acetylcholine catabolic process in synaptic cleft|amyloid-beta binding|regulation of receptor recycling|osteoblast development|acetylcholinesterase activity|cholinesterase activity|protein binding|collagen binding|extracellular region|basement membrane|extracellular space|nucleus|Golgi apparatus|plasma membrane|acetylcholine catabolic process|cell adhesion|nervous system development|synapse assem…	WP5055,WP3298,WP528,WP727,WP550	Burn wound healing|Melatonin metabolism and effects|Acetylcholine synthesis|Monoamine transport|Biogenic amine synthesis	R-HSA-112311,R-HSA-112315,R-HSA-112316,R-HSA-1430728,R-HSA-1483191,R-HSA-1483206,R-HSA-1483257,R-HSA-2980736,R-HSA-392499,R-HSA-422085,R-HSA-556833	Neurotransmitter clearance|Transmission across Chemical Synapses|Neuronal System|Metabolism|Synthesis of PC|Glycerophospholipid biosynthesis|Phospholipid metabolism|Peptide hormone metabolism|Metabolism of proteins|Synthesis, secretion, and deacylation of Ghrelin|Metabolism of lipids
ACIN1	5575	6065	5964	6555	7071	5236	22985	protein_coding	apoptotic chromatin condensation inducer 1	hsa03040,hsa03013,hsa03015	Spliceosome|Nucleocytoplasmic transport|mRNA surveillance pathway	GO:0003676,GO:0003723,GO:0005515,GO:0005634,GO:0005654,GO:0005829,GO:0005886,GO:0006397,GO:0008380,GO:0016607,GO:0016887,GO:0019899,GO:0030218,GO:0030263,GO:0045657,GO:0061574	nucleic acid binding|RNA binding|protein binding|nucleus|nucleoplasm|cytosol|plasma membrane|mRNA processing|RNA splicing|nuclear speck|ATP hydrolysis activity|enzyme binding|erythrocyte differentiation|apoptotic chromosome condensation|positive regulation of monocyte differentiation|ASAP complex			R-HSA-109581,R-HSA-111465,R-HSA-5357801,R-HSA-72163,R-HSA-72172,R-HSA-72203,R-HSA-75153,R-HSA-8953854	Apoptosis|Apoptotic cleavage of cellular proteins|Programmed Cell Death|mRNA Splicing - Major Pathway|mRNA Splicing|Processing of Capped Intron-Containing Pre-mRNA|Apoptotic execution phase|Metabolism of RNA
ACKR1	0	1	0	1	1	0	2532	protein_coding	atypical chemokine receptor 1 (Duffy blood group)	hsa05144	Malaria	GO:0004888,GO:0004930,GO:0005769,GO:0005886,GO:0006952,GO:0006954,GO:0007186,GO:0019957,GO:0032642,GO:0038023,GO:0055037,GO:0070098	transmembrane signaling receptor activity|G protein-coupled receptor activity|early endosome|plasma membrane|defense response|inflammatory response|G protein-coupled receptor signaling pathway|C-C chemokine binding|regulation of chemokine production|signaling receptor activity|recycling endosome|chemokine-mediated signaling pathway	WP24,WP117	Peptide GPCRs|GPCRs, other	R-HSA-162582,R-HSA-372790,R-HSA-373076,R-HSA-375276,R-HSA-500792	Signal Transduction|Signaling by GPCR|Class A/1 (Rhodopsin-like receptors)|Peptide ligand-binding receptors|GPCR ligand binding
ACKR2	1	0	1	1	4	0	1238	protein_coding	atypical chemokine receptor 2			GO:0004950,GO:0005044,GO:0005515,GO:0005654,GO:0005769,GO:0005829,GO:0005884,GO:0005886,GO:0006897,GO:0006954,GO:0006955,GO:0007186,GO:0031965,GO:0035556,GO:0043231,GO:0055037,GO:0070098	chemokine receptor activity|scavenger receptor activity|protein binding|nucleoplasm|early endosome|cytosol|actin filament|plasma membrane|endocytosis|inflammatory response|immune response|G protein-coupled receptor signaling pathway|nuclear membrane|intracellular signal transduction|intracellular membrane-bounded organelle|recycling endosome|chemokine-mediated signaling pathway	WP5323,WP455	Fatty Acids and Lipoproteins Transport in Hepatocytes|GPCRs, class A rhodopsin-like	R-HSA-162582,R-HSA-372790,R-HSA-373076,R-HSA-375276,R-HSA-380108,R-HSA-500792	Signal Transduction|Signaling by GPCR|Class A/1 (Rhodopsin-like receptors)|Peptide ligand-binding receptors|Chemokine receptors bind chemokines|GPCR ligand binding
ACKR3	0	6	0	0	1	1	57007	protein_coding	atypical chemokine receptor 3	hsa04060,hsa04061	Cytokine-cytokine receptor interaction|Viral protein interaction with cytokine and cytokine receptor	GO:0001525,GO:0001570,GO:0005044,GO:0005515,GO:0005634,GO:0005768,GO:0005769,GO:0005886,GO:0005905,GO:0006955,GO:0007155,GO:0007186,GO:0008285,GO:0009986,GO:0015026,GO:0016494,GO:0019958,GO:0021557,GO:0031623,GO:0043231,GO:0055037,GO:0070098,GO:0070374,GO:1902230,GO:1905322	angiogenesis|vasculogenesis|scavenger receptor activity|protein binding|nucleus|endosome|early endosome|plasma membrane|clathrin-coated pit|immune response|cell adhesion|G protein-coupled receptor signaling pathway|negative regulation of cell population proliferation|cell surface|coreceptor activity|C-X-C chemokine receptor activity|C-X-C chemokine binding|oculomotor nerve development|receptor in…	WP5224,WP289,WP455,WP2882,WP2880,WP3888	2q37 copy number variation syndrome|Myometrial relaxation and contraction pathways|GPCRs, class A rhodopsin-like|Nuclear receptors meta-pathway|Glucocorticoid receptor pathway|VEGFA-VEGFR2 signaling	R-HSA-162582,R-HSA-372790,R-HSA-373076,R-HSA-375276,R-HSA-380108,R-HSA-388396,R-HSA-418594,R-HSA-500792	Signal Transduction|Signaling by GPCR|Class A/1 (Rhodopsin-like receptors)|Peptide ligand-binding receptors|Chemokine receptors bind chemokines|GPCR downstream signalling|G alpha (i) signalling events|GPCR ligand binding
ACKR4	1	0	0	3	1	1	51554	protein_coding	atypical chemokine receptor 4	hsa04060,hsa04061	Cytokine-cytokine receptor interaction|Viral protein interaction with cytokine and cytokine receptor	GO:0004950,GO:0005044,GO:0005515,GO:0005769,GO:0005886,GO:0006897,GO:0006935,GO:0006955,GO:0007186,GO:0055037,GO:0070098	chemokine receptor activity|scavenger receptor activity|protein binding|early endosome|plasma membrane|endocytosis|chemotaxis|immune response|G protein-coupled receptor signaling pathway|recycling endosome|chemokine-mediated signaling pathway	WP5323,WP455	Fatty Acids and Lipoproteins Transport in Hepatocytes|GPCRs, class A rhodopsin-like	R-HSA-162582,R-HSA-372790,R-HSA-373076,R-HSA-375276,R-HSA-380108,R-HSA-500792	Signal Transduction|Signaling by GPCR|Class A/1 (Rhodopsin-like receptors)|Peptide ligand-binding receptors|Chemokine receptors bind chemokines|GPCR ligand binding
ACLY	6215	6970	6454	6345	6560	5179	47	protein_coding	ATP citrate lyase	hsa00020	Citrate cycle (TCA cycle)	GO:0003878,GO:0005515,GO:0005524,GO:0005576,GO:0005654,GO:0005829,GO:0006085,GO:0006099,GO:0006101,GO:0006107,GO:0006633,GO:0006695,GO:0008610,GO:0015936,GO:0016020,GO:0035578,GO:0046872,GO:0070062,GO:1904813	ATP citrate synthase activity|protein binding|ATP binding|extracellular region|nucleoplasm|cytosol|acetyl-CoA biosynthetic process|tricarboxylic acid cycle|citrate metabolic process|oxaloacetate metabolic process|fatty acid biosynthetic process|cholesterol biosynthetic process|lipid biosynthetic process|coenzyme A metabolic process|membrane|azurophil granule lumen|metal ion binding|extracellular …	WP2453,WP5323,WP4018,WP1982,WP3965,WP5220,WP2366,WP357,WP5318,WP4290,WP3925	TCA cycle and deficiency of pyruvate dehydrogenase complex (PDHc)|Fatty Acids and Lipoproteins Transport in Hepatocytes|Clear cell renal cell carcinoma pathways|Sterol regulatory element-binding proteins (SREBP) signaling|Lipid metabolism pathway|Metabolic reprogramming in pancreatic cancer|Butyrate-induced histone acetylation|Fatty acid biosynthesis|Female steroid hormones in cardiomyocyte energ…	R-HSA-1430728,R-HSA-163685,R-HSA-163765,R-HSA-168249,R-HSA-168256,R-HSA-556833,R-HSA-6798695,R-HSA-75105,R-HSA-8978868	Metabolism|Integration of energy metabolism|ChREBP activates metabolic gene expression|Innate Immune System|Immune System|Metabolism of lipids|Neutrophil degranulation|Fatty acyl-CoA biosynthesis|Fatty acid metabolism
ACMSD	0	0	0	1	0	0	130013	protein_coding	aminocarboxymuconate semialdehyde decarboxylase	hsa00380	Tryptophan metabolism	GO:0001760,GO:0005515,GO:0005737,GO:0005829,GO:0006569,GO:0008270,GO:0016787,GO:0019748,GO:1904985,GO:1905004,GO:1905012	aminocarboxymuconate-semialdehyde decarboxylase activity|protein binding|cytoplasm|cytosol|tryptophan catabolic process|zinc ion binding|hydrolase activity|secondary metabolic process|negative regulation of quinolinate biosynthetic process|picolinic acid biosynthetic process|regulation of 'de novo' NAD biosynthetic process from tryptophan	WP465,WP5044,WP3645	Tryptophan metabolism|Kynurenine pathway and links to cell senescence|NAD+ biosynthetic pathways	R-HSA-1430728,R-HSA-71240,R-HSA-71291	Metabolism|Tryptophan catabolism|Metabolism of amino acids and derivatives
ACO1	1217	1378	1393	1722	1592	1361	48	protein_coding	aconitase 1	hsa00020,hsa00630	Citrate cycle (TCA cycle)|Glyoxylate and dicarboxylate metabolism	GO:0003723,GO:0003994,GO:0005515,GO:0005737,GO:0005739,GO:0005783,GO:0005794,GO:0005829,GO:0006099,GO:0006101,GO:0006417,GO:0006879,GO:0009791,GO:0010040,GO:0030350,GO:0046872,GO:0047780,GO:0050892,GO:0051538,GO:0051539,GO:0070062	RNA binding|aconitate hydratase activity|protein binding|cytoplasm|mitochondrion|endoplasmic reticulum|Golgi apparatus|cytosol|tricarboxylic acid cycle|citrate metabolic process|regulation of translation|intracellular iron ion homeostasis|post-embryonic development|response to iron(II) ion|iron-responsive element binding|metal ion binding|citrate dehydratase activity|intestinal absorption|3 iron,…	WP2453,WP2007	TCA cycle and deficiency of pyruvate dehydrogenase complex (PDHc)|Iron metabolism in placenta	R-HSA-382551,R-HSA-917937	Transport of small molecules|Iron uptake and transport
ACO2	2322	2696	2704	2318	2385	2058	50	protein_coding	aconitase 2	hsa00020,hsa00630	Citrate cycle (TCA cycle)|Glyoxylate and dicarboxylate metabolism	GO:0001889,GO:0003994,GO:0005506,GO:0005739,GO:0005759,GO:0005829,GO:0006091,GO:0006099,GO:0006101,GO:0006102,GO:0035900,GO:0047780,GO:0051538,GO:0051539	liver development|aconitate hydratase activity|iron ion binding|mitochondrion|mitochondrial matrix|cytosol|generation of precursor metabolites and energy|tricarboxylic acid cycle|citrate metabolic process|isocitrate metabolic process|response to isolation stress|citrate dehydratase activity|3 iron, 4 sulfur cluster binding|4 iron, 4 sulfur cluster binding	WP78,WP4966,WP4290,WP3925	TCA cycle (aka Krebs or citric acid cycle)|Fluoroacetic acid toxicity|Metabolic reprogramming in colon cancer|Amino acid metabolism	R-HSA-1268020,R-HSA-1428517,R-HSA-1430728,R-HSA-71403,R-HSA-71406,R-HSA-9609507	Mitochondrial protein import|The citric acid (TCA) cycle and respiratory electron transport|Metabolism|Citric acid cycle (TCA cycle)|Pyruvate metabolism and Citric Acid (TCA) cycle|Protein localization
ACOT1	55	42	46	51	53	38	641371	protein_coding	acyl-CoA thioesterase 1	hsa00062,hsa01040,hsa04913	Fatty acid elongation|Biosynthesis of unsaturated fatty acids|Ovarian steroidogenesis	GO:0000038,GO:0001676,GO:0005829,GO:0006631,GO:0006637,GO:0016290,GO:0047617,GO:0102991	very long-chain fatty acid metabolic process|long-chain fatty acid metabolic process|cytosol|fatty acid metabolic process|acyl-CoA metabolic process|palmitoyl-CoA hydrolase activity|acyl-CoA hydrolase activity|myristoyl-CoA hydrolase activity	WP5064,WP5329,WP4545,WP4723	7-oxo-C and 7-beta-HC pathways|Cholesterol biosynthesis pathway in hepatocytes|Oxysterols derived from cholesterol|Omega-3 / omega-6 fatty acid synthesis	R-HSA-1430728,R-HSA-556833,R-HSA-77289,R-HSA-8978868	Metabolism|Metabolism of lipids|Mitochondrial Fatty Acid Beta-Oxidation|Fatty acid metabolism
ACOT11	77	109	111	53	33	25	26027	protein_coding	acyl-CoA thioesterase 11			GO:0005759,GO:0005829,GO:0006631,GO:0009266,GO:0009409,GO:0016290,GO:0035556,GO:0047617,GO:0070062,GO:0102991,GO:0120163	mitochondrial matrix|cytosol|fatty acid metabolic process|response to temperature stimulus|response to cold|palmitoyl-CoA hydrolase activity|intracellular signal transduction|acyl-CoA hydrolase activity|extracellular exosome|myristoyl-CoA hydrolase activity|negative regulation of cold-induced thermogenesis	WP5064,WP4545	7-oxo-C and 7-beta-HC pathways|Oxysterols derived from cholesterol	R-HSA-1430728,R-HSA-556833,R-HSA-77289,R-HSA-8978868	Metabolism|Metabolism of lipids|Mitochondrial Fatty Acid Beta-Oxidation|Fatty acid metabolism
ACOT12	226	255	282	59	70	48	134526	protein_coding	acyl-CoA thioesterase 12	hsa00620	Pyruvate metabolism	GO:0003986,GO:0005515,GO:0005524,GO:0005654,GO:0005829,GO:0006084,GO:0006631,GO:0006637,GO:0042802,GO:0045171	acetyl-CoA hydrolase activity|protein binding|ATP binding|nucleoplasm|cytosol|acetyl-CoA metabolic process|fatty acid metabolic process|acyl-CoA metabolic process|identical protein binding|intercellular bridge	WP5064,WP4545	7-oxo-C and 7-beta-HC pathways|Oxysterols derived from cholesterol	R-HSA-1430728,R-HSA-556833,R-HSA-77289,R-HSA-8978868	Metabolism|Metabolism of lipids|Mitochondrial Fatty Acid Beta-Oxidation|Fatty acid metabolism
ACOT13	981	1083	1011	1070	1098	942	55856	protein_coding	acyl-CoA thioesterase 13			GO:0005515,GO:0005634,GO:0005759,GO:0005819,GO:0005829,GO:0006629,GO:0016290,GO:0046872,GO:0047617,GO:0051289,GO:0102991,GO:0120163	protein binding|nucleus|mitochondrial matrix|spindle|cytosol|lipid metabolic process|palmitoyl-CoA hydrolase activity|metal ion binding|acyl-CoA hydrolase activity|protein homotetramerization|myristoyl-CoA hydrolase activity|negative regulation of cold-induced thermogenesis	WP5064,WP4545	7-oxo-C and 7-beta-HC pathways|Oxysterols derived from cholesterol	R-HSA-1430728,R-HSA-556833,R-HSA-77289,R-HSA-8978868	Metabolism|Metabolism of lipids|Mitochondrial Fatty Acid Beta-Oxidation|Fatty acid metabolism
ACOT2	150	121	149	106	114	90	10965	protein_coding	acyl-CoA thioesterase 2	hsa00062,hsa01040,hsa04913	Fatty acid elongation|Biosynthesis of unsaturated fatty acids|Ovarian steroidogenesis	GO:0000038,GO:0001676,GO:0005515,GO:0005739,GO:0005759,GO:0005782,GO:0005829,GO:0006631,GO:0006637,GO:0016290,GO:0047617,GO:0102991	very long-chain fatty acid metabolic process|long-chain fatty acid metabolic process|protein binding|mitochondrion|mitochondrial matrix|peroxisomal matrix|cytosol|fatty acid metabolic process|acyl-CoA metabolic process|palmitoyl-CoA hydrolase activity|acyl-CoA hydrolase activity|myristoyl-CoA hydrolase activity	WP4724,WP4718,WP5064,WP4853,WP5329,WP4545,WP4723	Omega-9 fatty acid synthesis|Cholesterol metabolism with Bloch and Kandutsch-Russell pathways|7-oxo-C and 7-beta-HC pathways|Linoleic acid metabolism affected by SARS-CoV-2|Cholesterol biosynthesis pathway in hepatocytes|Oxysterols derived from cholesterol|Omega-3 / omega-6 fatty acid synthesis	R-HSA-1430728,R-HSA-556833,R-HSA-77289,R-HSA-8978868,R-HSA-9033241,R-HSA-9033241,R-HSA-9609507,R-HSA-9609507	Metabolism|Metabolism of lipids|Mitochondrial Fatty Acid Beta-Oxidation|Fatty acid metabolism|Peroxisomal protein import|Peroxisomal protein import|Protein localization|Protein localization
ACOT4	45	57	60	86	98	85	122970	protein_coding	acyl-CoA thioesterase 4	hsa00062,hsa01040,hsa04913	Fatty acid elongation|Biosynthesis of unsaturated fatty acids|Ovarian steroidogenesis	GO:0000038,GO:0001676,GO:0004778,GO:0005777,GO:0005782,GO:0005829,GO:0006104,GO:0006631,GO:0006633,GO:0006637,GO:0016290,GO:0019605,GO:0032788,GO:0032789,GO:0043648,GO:0043649,GO:0044466,GO:0046459,GO:0047617,GO:0102991	very long-chain fatty acid metabolic process|long-chain fatty acid metabolic process|succinyl-CoA hydrolase activity|peroxisome|peroxisomal matrix|cytosol|succinyl-CoA metabolic process|fatty acid metabolic process|fatty acid biosynthetic process|acyl-CoA metabolic process|palmitoyl-CoA hydrolase activity|butyrate metabolic process|saturated monocarboxylic acid metabolic process|unsaturated monoc…	WP5064,WP4545	7-oxo-C and 7-beta-HC pathways|Oxysterols derived from cholesterol	R-HSA-1430728,R-HSA-390247,R-HSA-390918,R-HSA-556833,R-HSA-8978868,R-HSA-9033241,R-HSA-9033241,R-HSA-9609507,R-HSA-9609507	Metabolism|Beta-oxidation of very long chain fatty acids|Peroxisomal lipid metabolism|Metabolism of lipids|Fatty acid metabolism|Peroxisomal protein import|Peroxisomal protein import|Protein localization|Protein localization
ACOT7	2733	3030	3043	1772	1616	1447	11332	protein_coding	acyl-CoA thioesterase 7	hsa00062,hsa01040	Fatty acid elongation|Biosynthesis of unsaturated fatty acids	GO:0000062,GO:0005515,GO:0005654,GO:0005739,GO:0005829,GO:0006637,GO:0015937,GO:0016290,GO:0036042,GO:0036114,GO:0036116,GO:0042803,GO:0051792,GO:0070062,GO:0102991,GO:1900535	fatty-acyl-CoA binding|protein binding|nucleoplasm|mitochondrion|cytosol|acyl-CoA metabolic process|coenzyme A biosynthetic process|palmitoyl-CoA hydrolase activity|long-chain fatty acyl-CoA binding|medium-chain fatty-acyl-CoA catabolic process|long-chain fatty-acyl-CoA catabolic process|protein homodimerization activity|medium-chain fatty acid biosynthetic process|extracellular exosome|myristoyl…	WP5064,WP4545	7-oxo-C and 7-beta-HC pathways|Oxysterols derived from cholesterol	R-HSA-1430728,R-HSA-556833,R-HSA-77289,R-HSA-8978868	Metabolism|Metabolism of lipids|Mitochondrial Fatty Acid Beta-Oxidation|Fatty acid metabolism
ACOT8	287	221	328	316	302	276	10005	protein_coding	acyl-CoA thioesterase 8	hsa00120,hsa04146	Primary bile acid biosynthesis|Peroxisome	GO:0003986,GO:0004778,GO:0005515,GO:0005782,GO:0005829,GO:0006637,GO:0006699,GO:0009062,GO:0016289,GO:0016290,GO:0016559,GO:0033540,GO:0033882,GO:0036109,GO:0043649,GO:0044466,GO:0045225,GO:0047603,GO:0047617,GO:0047994,GO:0052815,GO:0052816,GO:0102991	acetyl-CoA hydrolase activity|succinyl-CoA hydrolase activity|protein binding|peroxisomal matrix|cytosol|acyl-CoA metabolic process|bile acid biosynthetic process|fatty acid catabolic process|CoA hydrolase activity|palmitoyl-CoA hydrolase activity|peroxisome fission|fatty acid beta-oxidation using acyl-CoA oxidase|choloyl-CoA hydrolase activity|alpha-linolenic acid metabolic process|dicarboxylic …	WP5064,WP5329,WP4545	7-oxo-C and 7-beta-HC pathways|Cholesterol biosynthesis pathway in hepatocytes|Oxysterols derived from cholesterol	R-HSA-1430728,R-HSA-192105,R-HSA-193368,R-HSA-194068,R-HSA-2046104,R-HSA-2046106,R-HSA-389887,R-HSA-390247,R-HSA-390918,R-HSA-556833,R-HSA-8957322,R-HSA-8978868,R-HSA-9033241,R-HSA-9033241,R-HSA-9609507,R-HSA-9609507	Metabolism|Synthesis of bile acids and bile salts|Synthesis of bile acids and bile salts via 7alpha-hydroxycholesterol|Bile acid and bile salt metabolism|alpha-linolenic (omega3) and linoleic (omega6) acid metabolism|alpha-linolenic acid (ALA) metabolism|Beta-oxidation of pristanoyl-CoA|Beta-oxidation of very long chain fatty acids|Peroxisomal lipid metabolism|Metabolism of lipids|Metabolism of s…
ACOT9	1627	1947	1823	1555	1633	1271	23597	protein_coding	acyl-CoA thioesterase 9			GO:0003986,GO:0005739,GO:0005759,GO:0006637,GO:0016290,GO:0047617	acetyl-CoA hydrolase activity|mitochondrion|mitochondrial matrix|acyl-CoA metabolic process|palmitoyl-CoA hydrolase activity|acyl-CoA hydrolase activity	WP5064,WP4545,WP3888	7-oxo-C and 7-beta-HC pathways|Oxysterols derived from cholesterol|VEGFA-VEGFR2 signaling	R-HSA-1430728,R-HSA-556833,R-HSA-77289,R-HSA-8978868	Metabolism|Metabolism of lipids|Mitochondrial Fatty Acid Beta-Oxidation|Fatty acid metabolism
ACOX1	2682	2641	2870	2883	2915	2346	51	protein_coding	acyl-CoA oxidase 1	hsa00640,hsa00071,hsa00592,hsa01040,hsa00410,hsa04024,hsa04146,hsa03320,hsa04936	Propanoate metabolism|Fatty acid degradation|alpha-Linolenic acid metabolism|Biosynthesis of unsaturated fatty acids|beta-Alanine metabolism|cAMP signaling pathway|Peroxisome|PPAR signaling pathway|Alcoholic liver disease	GO:0000038,GO:0003997,GO:0005504,GO:0005777,GO:0005778,GO:0005782,GO:0005829,GO:0006091,GO:0006629,GO:0006693,GO:0007283,GO:0009062,GO:0016020,GO:0016401,GO:0019395,GO:0030165,GO:0033540,GO:0042803,GO:0050660,GO:0050665,GO:0055088,GO:0071949,GO:0140493	very long-chain fatty acid metabolic process|acyl-CoA oxidase activity|fatty acid binding|peroxisome|peroxisomal membrane|peroxisomal matrix|cytosol|generation of precursor metabolites and energy|lipid metabolic process|prostaglandin metabolic process|spermatogenesis|fatty acid catabolic process|membrane|palmitoyl-CoA oxidase activity|fatty acid oxidation|PDZ domain binding|fatty acid beta-oxidat…	WP5323,WP2881,WP1941,WP2882,WP4719,WP3942,WP4723,WP4721	Fatty Acids and Lipoproteins Transport in Hepatocytes|Estrogen receptor pathway|Peroxisomal beta-oxidation of tetracosanoyl-CoA|Nuclear receptors meta-pathway|Eicosanoid metabolism via cyclooxygenases (COX)|PPAR signaling pathway|Omega-3 / omega-6 fatty acid synthesis|Eicosanoid metabolism via lipooxygenases (LOX)	R-HSA-1430728,R-HSA-1989781,R-HSA-2046104,R-HSA-2046106,R-HSA-390247,R-HSA-390918,R-HSA-400206,R-HSA-556833,R-HSA-8978868,R-HSA-9033241,R-HSA-9033241,R-HSA-9033500,R-HSA-9609507,R-HSA-9609507	Metabolism|PPARA activates gene expression|alpha-linolenic (omega3) and linoleic (omega6) acid metabolism|alpha-linolenic acid (ALA) metabolism|Beta-oxidation of very long chain fatty acids|Peroxisomal lipid metabolism|Regulation of lipid metabolism by PPARalpha|Metabolism of lipids|Fatty acid metabolism|Peroxisomal protein import|Peroxisomal protein import|TYSND1 cleaves peroxisomal proteins|Pro…
ACOX2	36	55	46	13	22	12	8309	protein_coding	acyl-CoA oxidase 2	hsa00120,hsa04146,hsa03320	Primary bile acid biosynthesis|Peroxisome|PPAR signaling pathway	GO:0000038,GO:0005504,GO:0005515,GO:0005777,GO:0005782,GO:0005829,GO:0010942,GO:0016401,GO:0033540,GO:0033791,GO:0042803,GO:0043231,GO:0050660,GO:0055088,GO:0071949,GO:1902884	very long-chain fatty acid metabolic process|fatty acid binding|protein binding|peroxisome|peroxisomal matrix|cytosol|positive regulation of cell death|palmitoyl-CoA oxidase activity|fatty acid beta-oxidation using acyl-CoA oxidase|3alpha,7alpha,12alpha-trihydroxy-5beta-cholestanoyl-CoA 24-hydroxylase activity|protein homodimerization activity|intracellular membrane-bounded organelle|flavin adeni…	WP5323,WP5064,WP2435,WP4719,WP4545,WP5176,WP3942,WP4721	Fatty Acids and Lipoproteins Transport in Hepatocytes|7-oxo-C and 7-beta-HC pathways|Quercetin and Nf-kB / AP-1 induced apoptosis|Eicosanoid metabolism via cyclooxygenases (COX)|Oxysterols derived from cholesterol|Disorders of bile acid synthesis and biliary transport|PPAR signaling pathway|Eicosanoid metabolism via lipooxygenases (LOX)	R-HSA-1430728,R-HSA-192105,R-HSA-193368,R-HSA-194068,R-HSA-389887,R-HSA-390918,R-HSA-556833,R-HSA-8957322,R-HSA-8978868,R-HSA-9033241,R-HSA-9033241,R-HSA-9609507,R-HSA-9609507	Metabolism|Synthesis of bile acids and bile salts|Synthesis of bile acids and bile salts via 7alpha-hydroxycholesterol|Bile acid and bile salt metabolism|Beta-oxidation of pristanoyl-CoA|Peroxisomal lipid metabolism|Metabolism of lipids|Metabolism of steroids|Fatty acid metabolism|Peroxisomal protein import|Peroxisomal protein import|Protein localization|Protein localization
ACOX3	338	334	360	298	327	220	8310	protein_coding	acyl-CoA oxidase 3%2C pristanoyl	hsa00640,hsa00071,hsa00592,hsa01040,hsa00410,hsa04024,hsa04146,hsa03320,hsa04936	Propanoate metabolism|Fatty acid degradation|alpha-Linolenic acid metabolism|Biosynthesis of unsaturated fatty acids|beta-Alanine metabolism|cAMP signaling pathway|Peroxisome|PPAR signaling pathway|Alcoholic liver disease	GO:0005504,GO:0005777,GO:0005782,GO:0005829,GO:0016020,GO:0016402,GO:0033540,GO:0050660,GO:0055088,GO:0071949	fatty acid binding|peroxisome|peroxisomal matrix|cytosol|membrane|pristanoyl-CoA oxidase activity|fatty acid beta-oxidation using acyl-CoA oxidase|flavin adenine dinucleotide binding|lipid homeostasis|FAD binding	WP5323,WP4719,WP3942,WP4723,WP4721	Fatty Acids and Lipoproteins Transport in Hepatocytes|Eicosanoid metabolism via cyclooxygenases (COX)|PPAR signaling pathway|Omega-3 / omega-6 fatty acid synthesis|Eicosanoid metabolism via lipooxygenases (LOX)	R-HSA-1430728,R-HSA-389887,R-HSA-390918,R-HSA-556833,R-HSA-8978868,R-HSA-9033241,R-HSA-9033241,R-HSA-9609507,R-HSA-9609507	Metabolism|Beta-oxidation of pristanoyl-CoA|Peroxisomal lipid metabolism|Metabolism of lipids|Fatty acid metabolism|Peroxisomal protein import|Peroxisomal protein import|Protein localization|Protein localization
ACOXL	66	101	101	45	42	30	55289	protein_coding	acyl-CoA oxidase like			GO:0003674,GO:0003997,GO:0005504,GO:0005575,GO:0005777,GO:0005782,GO:0008150,GO:0033540,GO:0050660,GO:0055088,GO:0071949	molecular_function|acyl-CoA oxidase activity|fatty acid binding|cellular_component|peroxisome|peroxisomal matrix|biological_process|fatty acid beta-oxidation using acyl-CoA oxidase|flavin adenine dinucleotide binding|lipid homeostasis|FAD binding	WP5323,WP5222	Fatty Acids and Lipoproteins Transport in Hepatocytes|2q13 copy number variation syndrome	R-HSA-1430728,R-HSA-389887,R-HSA-390918,R-HSA-556833,R-HSA-8978868	Metabolism|Beta-oxidation of pristanoyl-CoA|Peroxisomal lipid metabolism|Metabolism of lipids|Fatty acid metabolism
ACOXL-AS1	0	0	0	2	0	4	400997	non_coding	ACOXL antisense RNA 1
ACP1	3998	4447	4585	4711	5047	4169	52	protein_coding	acid phosphatase 1	hsa00730,hsa00740,hsa04520,hsa05208	Thiamine metabolism|Riboflavin metabolism|Adherens junction|Chemical carcinogenesis - reactive oxygen species	GO:0003993,GO:0004725,GO:0004726,GO:0005515,GO:0005737,GO:0005829,GO:0006470,GO:0009898,GO:0042383,GO:0070062	acid phosphatase activity|protein tyrosine phosphatase activity|non-membrane spanning protein tyrosine phosphatase activity|protein binding|cytoplasm|cytosol|protein dephosphorylation|cytoplasmic side of plasma membrane|sarcolemma|extracellular exosome	WP3888	VEGFA-VEGFR2 signaling
ACP2	756	808	829	529	485	415	53	protein_coding	acid phosphatase 2%2C lysosomal	hsa00740,hsa04142	Riboflavin metabolism|Lysosome	GO:0003993,GO:0005515,GO:0005764,GO:0005765,GO:0007040,GO:0016020,GO:0016311,GO:0043202,GO:0070062	acid phosphatase activity|protein binding|lysosome|lysosomal membrane|lysosome organization|membrane|dephosphorylation|lysosomal lumen|extracellular exosome
ACP3	0	0	0	0	1	0	55	protein_coding	acid phosphatase 3			GO:0003993,GO:0004725,GO:0005515,GO:0005615,GO:0005634,GO:0005764,GO:0005765,GO:0005829,GO:0005886,GO:0006144,GO:0006629,GO:0006772,GO:0007040,GO:0008253,GO:0009117,GO:0012506,GO:0016311,GO:0016791,GO:0030175,GO:0035577,GO:0042131,GO:0042802,GO:0042803,GO:0046085,GO:0051930,GO:0052642,GO:0060090,GO:0060168,GO:0070062,GO:0106411	acid phosphatase activity|protein tyrosine phosphatase activity|protein binding|extracellular space|nucleus|lysosome|lysosomal membrane|cytosol|plasma membrane|purine nucleobase metabolic process|lipid metabolic process|thiamine metabolic process|lysosome organization|5'-nucleotidase activity|nucleotide metabolic process|vesicle membrane|dephosphorylation|phosphatase activity|filopodium|azurophil…			R-HSA-168249,R-HSA-168256,R-HSA-6798695	Innate Immune System|Immune System|Neutrophil degranulation
ACP4	0	0	1	0	0	0	93650	protein_coding	acid phosphatase 4			GO:0003993,GO:0004725,GO:0005764,GO:0007040,GO:0010955,GO:0010977,GO:0030971,GO:0042476,GO:0045211,GO:0048168,GO:0120154,GO:1990264	acid phosphatase activity|protein tyrosine phosphatase activity|lysosome|lysosome organization|negative regulation of protein processing|negative regulation of neuron projection development|receptor tyrosine kinase binding|odontogenesis|postsynaptic membrane|regulation of neuronal synaptic plasticity|negative regulation of ERBB4 signaling pathway|peptidyl-tyrosine dephosphorylation involved in in…
ACP5	1	0	0	1	0	1	54	protein_coding	acid phosphatase 5%2C tartrate resistant	hsa00740,hsa04142,hsa04380,hsa05323	Riboflavin metabolism|Lysosome|Osteoclast differentiation|Rheumatoid arthritis	GO:0003993,GO:0005764,GO:0005829,GO:0006809,GO:0008198,GO:0008199,GO:0010936,GO:0016020,GO:0016311,GO:0032496,GO:0032691,GO:0032695,GO:0032720,GO:0032929,GO:0034097,GO:0042554,GO:0045019,GO:0045453,GO:0050728,GO:0050830,GO:0060349	acid phosphatase activity|lysosome|cytosol|nitric oxide biosynthetic process|ferrous iron binding|ferric iron binding|negative regulation of macrophage cytokine production|membrane|dephosphorylation|response to lipopolysaccharide|negative regulation of interleukin-1 beta production|negative regulation of interleukin-12 production|negative regulation of tumor necrosis factor production|negative re…	WP12,WP2018	Osteoclast signaling|RANKL/RANK signaling pathway	R-HSA-1430728,R-HSA-196843,R-HSA-196849,R-HSA-196854	Metabolism|Vitamin B2 (riboflavin) metabolism|Metabolism of water-soluble vitamins and cofactors|Metabolism of vitamins and cofactors
ACP6	439	450	439	164	178	136	51205	protein_coding	acid phosphatase 6%2C lysophosphatidic			GO:0002244,GO:0003993,GO:0005737,GO:0005739,GO:0005759,GO:0006644,GO:0006654,GO:0016311,GO:0052642,GO:2001311	hematopoietic progenitor cell differentiation|acid phosphatase activity|cytoplasm|mitochondrion|mitochondrial matrix|phospholipid metabolic process|phosphatidic acid biosynthetic process|dephosphorylation|lysophosphatidic acid phosphatase activity|lysobisphosphatidic acid metabolic process	WP4905	1q21.1 copy number variation syndrome	R-HSA-1430728,R-HSA-1483166,R-HSA-1483206,R-HSA-1483257,R-HSA-556833	Metabolism|Synthesis of PA|Glycerophospholipid biosynthesis|Phospholipid metabolism|Metabolism of lipids
ACP7	6259	6703	6251	5985	6092	4601	390928	protein_coding	acid phosphatase 7%2C tartrate resistant (putative)			GO:0003993,GO:0005576,GO:0046872	acid phosphatase activity|extracellular region|metal ion binding
ACR	0	1	0	0	0	0	49	protein_coding	acrosin			GO:0002020,GO:0002077,GO:0003677,GO:0004040,GO:0004252,GO:0005507,GO:0005515,GO:0005537,GO:0005576,GO:0005634,GO:0005798,GO:0007190,GO:0007338,GO:0007339,GO:0007340,GO:0007341,GO:0008236,GO:0008270,GO:0032991,GO:0042806,GO:0043159,GO:0048545	protease binding|acrosome matrix dispersal|DNA binding|amidase activity|serine-type endopeptidase activity|copper ion binding|protein binding|mannose binding|extracellular region|nucleus|Golgi-associated vesicle|activation of adenylate cyclase activity|single fertilization|binding of sperm to zona pellucida|acrosome reaction|penetration of zona pellucida|serine-type peptidase activity|zinc ion bi…			R-HSA-1187000,R-HSA-1300645,R-HSA-1474165	Fertilization|Acrosome Reaction and Sperm:Oocyte Membrane Binding|Reproduction
ACRBP	1	5	8	8	12	8	84519	protein_coding	acrosin binding protein			GO:0001669,GO:0001675,GO:0002080,GO:0003674,GO:0005576,GO:0005634,GO:0007286,GO:0008150,GO:0009566	acrosomal vesicle|acrosome assembly|acrosomal membrane|molecular_function|extracellular region|nucleus|spermatid development|biological_process|fertilization
ACRV1	3	6	4	2	5	3	56	protein_coding	acrosomal vesicle protein 1			GO:0001669,GO:0005515,GO:0007283	acrosomal vesicle|protein binding|spermatogenesis
ACSBG1	6	1	5	0	0	2	23205	protein_coding	acyl-CoA synthetase bubblegum family member 1	hsa00061,hsa00071,hsa04920,hsa03320	Fatty acid biosynthesis|Fatty acid degradation|Adipocytokine signaling pathway|PPAR signaling pathway	GO:0000038,GO:0001552,GO:0001676,GO:0004467,GO:0005524,GO:0005737,GO:0005783,GO:0005829,GO:0005886,GO:0016405,GO:0031410,GO:0031957,GO:0035338,GO:0042552,GO:0042759,GO:0051384	very long-chain fatty acid metabolic process|ovarian follicle atresia|long-chain fatty acid metabolic process|long-chain fatty acid-CoA ligase activity|ATP binding|cytoplasm|endoplasmic reticulum|cytosol|plasma membrane|CoA-ligase activity|cytoplasmic vesicle|very long-chain fatty acid-CoA ligase activity|long-chain fatty-acyl-CoA biosynthetic process|myelination|long-chain fatty acid biosyntheti…	WP5061,WP3965,WP3942	Fatty acid transporters|Lipid metabolism pathway|PPAR signaling pathway	R-HSA-1430728,R-HSA-556833,R-HSA-75105,R-HSA-75876,R-HSA-8978868	Metabolism|Metabolism of lipids|Fatty acyl-CoA biosynthesis|Synthesis of very long-chain fatty acyl-CoAs|Fatty acid metabolism
ACSBG2	0	0	0	0	1	0	81616	protein_coding	acyl-CoA synthetase bubblegum family member 2	hsa00061,hsa00071,hsa04920,hsa03320	Fatty acid biosynthesis|Fatty acid degradation|Adipocytokine signaling pathway|PPAR signaling pathway	GO:0004467,GO:0005524,GO:0005737,GO:0005739,GO:0005829,GO:0006631,GO:0007283,GO:0016020,GO:0016405,GO:0030154,GO:0031957,GO:0035338,GO:0042759,GO:0047617,GO:0047676	long-chain fatty acid-CoA ligase activity|ATP binding|cytoplasm|mitochondrion|cytosol|fatty acid metabolic process|spermatogenesis|membrane|CoA-ligase activity|cell differentiation|very long-chain fatty acid-CoA ligase activity|long-chain fatty-acyl-CoA biosynthetic process|long-chain fatty acid biosynthetic process|acyl-CoA hydrolase activity|arachidonate-CoA ligase activity	WP5061,WP3942	Fatty acid transporters|PPAR signaling pathway	R-HSA-1430728,R-HSA-556833,R-HSA-75105,R-HSA-75876,R-HSA-8978868	Metabolism|Metabolism of lipids|Fatty acyl-CoA biosynthesis|Synthesis of very long-chain fatty acyl-CoAs|Fatty acid metabolism
ACSF2	91	61	85	111	123	107	80221	protein_coding	acyl-CoA synthetase family member 2			GO:0001676,GO:0004467,GO:0005515,GO:0005524,GO:0005759,GO:0006631,GO:0006637,GO:0031956,GO:0047760	long-chain fatty acid metabolic process|long-chain fatty acid-CoA ligase activity|protein binding|ATP binding|mitochondrial matrix|fatty acid metabolic process|acyl-CoA metabolic process|medium-chain fatty acid-CoA ligase activity|butyrate-CoA ligase activity	WP368	Mitochondrial long chain fatty acid beta-oxidation	R-HSA-1430728,R-HSA-556833,R-HSA-77289,R-HSA-8978868	Metabolism|Metabolism of lipids|Mitochondrial Fatty Acid Beta-Oxidation|Fatty acid metabolism
ACSF3	327	337	333	283	308	294	197322	protein_coding	acyl-CoA synthetase family member 3	hsa00061,hsa00280	Fatty acid biosynthesis|Valine, leucine and isoleucine degradation	GO:0005515,GO:0005524,GO:0005654,GO:0005739,GO:0005759,GO:0006631,GO:0006633,GO:0016878,GO:0031957,GO:0035338,GO:0090409,GO:0090410	protein binding|ATP binding|nucleoplasm|mitochondrion|mitochondrial matrix|fatty acid metabolic process|fatty acid biosynthetic process|acid-thiol ligase activity|very long-chain fatty acid-CoA ligase activity|long-chain fatty-acyl-CoA biosynthetic process|malonyl-CoA synthetase activity|malonate catabolic process	WP4686	Leucine, isoleucine and valine metabolism	R-HSA-1430728,R-HSA-556833,R-HSA-75105,R-HSA-75876,R-HSA-8978868	Metabolism|Metabolism of lipids|Fatty acyl-CoA biosynthesis|Synthesis of very long-chain fatty acyl-CoAs|Fatty acid metabolism
ACSL1	1200	1351	1306	1274	1379	1077	2180	protein_coding	acyl-CoA synthetase long chain family member 1	hsa00061,hsa00071,hsa04146,hsa04216,hsa04920,hsa03320,hsa04714	Fatty acid biosynthesis|Fatty acid degradation|Peroxisome|Ferroptosis|Adipocytokine signaling pathway|PPAR signaling pathway|Thermogenesis	GO:0000038,GO:0001676,GO:0004467,GO:0005524,GO:0005739,GO:0005741,GO:0005778,GO:0005783,GO:0005789,GO:0005886,GO:0007584,GO:0008610,GO:0010747,GO:0014070,GO:0015908,GO:0016020,GO:0019432,GO:0033211,GO:0034201,GO:0035338,GO:0042178,GO:0044539,GO:0047676,GO:0050197,GO:0070251,GO:0071902,GO:0090434,GO:0120162	very long-chain fatty acid metabolic process|long-chain fatty acid metabolic process|long-chain fatty acid-CoA ligase activity|ATP binding|mitochondrion|mitochondrial outer membrane|peroxisomal membrane|endoplasmic reticulum|endoplasmic reticulum membrane|plasma membrane|response to nutrient|lipid biosynthetic process|positive regulation of long-chain fatty acid import across plasma membrane|resp…	WP368,WP4321,WP4724,WP5323,WP5061,WP4718,WP4313,WP5181,WP357,WP5329,WP143,WP3942,WP4723,WP5315	Mitochondrial long chain fatty acid beta-oxidation|Thermogenesis|Omega-9 fatty acid synthesis|Fatty Acids and Lipoproteins Transport in Hepatocytes|Fatty acid transporters|Cholesterol metabolism with Bloch and Kandutsch-Russell pathways|Ferroptosis|Roles of ceramides in development of insulin resistance|Fatty acid biosynthesis|Cholesterol biosynthesis pathway in hepatocytes|Fatty acid beta-oxidat…	R-HSA-1430728,R-HSA-1989781,R-HSA-2046104,R-HSA-2046105,R-HSA-2046106,R-HSA-400206,R-HSA-556833,R-HSA-75105,R-HSA-75876,R-HSA-8978868	Metabolism|PPARA activates gene expression|alpha-linolenic (omega3) and linoleic (omega6) acid metabolism|Linoleic acid (LA) metabolism|alpha-linolenic acid (ALA) metabolism|Regulation of lipid metabolism by PPARalpha|Metabolism of lipids|Fatty acyl-CoA biosynthesis|Synthesis of very long-chain fatty acyl-CoAs|Fatty acid metabolism
ACSL3	5603	6231	5225	4949	5273	4322	2181	protein_coding	acyl-CoA synthetase long chain family member 3	hsa00061,hsa00071,hsa04146,hsa04216,hsa04920,hsa03320,hsa04714	Fatty acid biosynthesis|Fatty acid degradation|Peroxisome|Ferroptosis|Adipocytokine signaling pathway|PPAR signaling pathway|Thermogenesis	GO:0001676,GO:0004467,GO:0005515,GO:0005524,GO:0005741,GO:0005778,GO:0005783,GO:0005789,GO:0005794,GO:0005811,GO:0005886,GO:0006631,GO:0016020,GO:0019901,GO:0019904,GO:0030182,GO:0031956,GO:0034379,GO:0035336,GO:0035338,GO:0042998,GO:0044539,GO:0047676,GO:0048471,GO:0051047,GO:0090433,GO:2001247	long-chain fatty acid metabolic process|long-chain fatty acid-CoA ligase activity|protein binding|ATP binding|mitochondrial outer membrane|peroxisomal membrane|endoplasmic reticulum|endoplasmic reticulum membrane|Golgi apparatus|lipid droplet|plasma membrane|fatty acid metabolic process|membrane|protein kinase binding|protein domain specific binding|neuron differentiation|medium-chain fatty acid-…	WP368,WP4321,WP4724,WP5323,WP5061,WP4718,WP5241,WP4313,WP357,WP4352,WP5329,WP143,WP3942,WP4723	Mitochondrial long chain fatty acid beta-oxidation|Thermogenesis|Omega-9 fatty acid synthesis|Fatty Acids and Lipoproteins Transport in Hepatocytes|Fatty acid transporters|Cholesterol metabolism with Bloch and Kandutsch-Russell pathways|Mitochondrial beta-oxidation|Ferroptosis|Fatty acid biosynthesis|Ciliary landscape|Cholesterol biosynthesis pathway in hepatocytes|Fatty acid beta-oxidation|PPAR …	R-HSA-1430728,R-HSA-163685,R-HSA-400451,R-HSA-422356,R-HSA-434313,R-HSA-556833,R-HSA-75105,R-HSA-75876,R-HSA-8978868	Metabolism|Integration of energy metabolism|Free fatty acids regulate insulin secretion|Regulation of insulin secretion|Intracellular metabolism of fatty acids regulates insulin secretion|Metabolism of lipids|Fatty acyl-CoA biosynthesis|Synthesis of very long-chain fatty acyl-CoAs|Fatty acid metabolism
ACSL4	5603	6507	5942	5966	6305	4828	2182	protein_coding	acyl-CoA synthetase long chain family member 4	hsa00061,hsa00071,hsa04146,hsa04216,hsa04920,hsa03320,hsa04714	Fatty acid biosynthesis|Fatty acid degradation|Peroxisome|Ferroptosis|Adipocytokine signaling pathway|PPAR signaling pathway|Thermogenesis	GO:0001676,GO:0004467,GO:0005524,GO:0005737,GO:0005741,GO:0005778,GO:0005783,GO:0005789,GO:0005811,GO:0005886,GO:0006629,GO:0006631,GO:0016020,GO:0030182,GO:0031957,GO:0032024,GO:0035336,GO:0035338,GO:0044233,GO:0047676,GO:0060136,GO:0070062,GO:0090433	long-chain fatty acid metabolic process|long-chain fatty acid-CoA ligase activity|ATP binding|cytoplasm|mitochondrial outer membrane|peroxisomal membrane|endoplasmic reticulum|endoplasmic reticulum membrane|lipid droplet|plasma membrane|lipid metabolic process|fatty acid metabolic process|membrane|neuron differentiation|very long-chain fatty acid-CoA ligase activity|positive regulation of insulin…	WP368,WP4321,WP4724,WP5061,WP4718,WP4313,WP357,WP143,WP3942,WP4723	Mitochondrial long chain fatty acid beta-oxidation|Thermogenesis|Omega-9 fatty acid synthesis|Fatty acid transporters|Cholesterol metabolism with Bloch and Kandutsch-Russell pathways|Ferroptosis|Fatty acid biosynthesis|Fatty acid beta-oxidation|PPAR signaling pathway|Omega-3 / omega-6 fatty acid synthesis	R-HSA-1430728,R-HSA-163685,R-HSA-400451,R-HSA-422356,R-HSA-434313,R-HSA-556833,R-HSA-75105,R-HSA-75876,R-HSA-8978868	Metabolism|Integration of energy metabolism|Free fatty acids regulate insulin secretion|Regulation of insulin secretion|Intracellular metabolism of fatty acids regulates insulin secretion|Metabolism of lipids|Fatty acyl-CoA biosynthesis|Synthesis of very long-chain fatty acyl-CoAs|Fatty acid metabolism
ACSL5	31	43	36	12	8	11	51703	protein_coding	acyl-CoA synthetase long chain family member 5	hsa00061,hsa00071,hsa04146,hsa04216,hsa04920,hsa03320,hsa04714	Fatty acid biosynthesis|Fatty acid degradation|Peroxisome|Ferroptosis|Adipocytokine signaling pathway|PPAR signaling pathway|Thermogenesis	GO:0001676,GO:0004467,GO:0005515,GO:0005524,GO:0005654,GO:0005730,GO:0005739,GO:0005741,GO:0005783,GO:0005789,GO:0005886,GO:0010747,GO:0016020,GO:0035338,GO:0047676	long-chain fatty acid metabolic process|long-chain fatty acid-CoA ligase activity|protein binding|ATP binding|nucleoplasm|nucleolus|mitochondrion|mitochondrial outer membrane|endoplasmic reticulum|endoplasmic reticulum membrane|plasma membrane|positive regulation of long-chain fatty acid import across plasma membrane|membrane|long-chain fatty-acyl-CoA biosynthetic process|arachidonate-CoA ligase …	WP4321,WP5323,WP5061,WP4313,WP357,WP143,WP3942	Thermogenesis|Fatty Acids and Lipoproteins Transport in Hepatocytes|Fatty acid transporters|Ferroptosis|Fatty acid biosynthesis|Fatty acid beta-oxidation|PPAR signaling pathway	R-HSA-1430728,R-HSA-556833,R-HSA-75105,R-HSA-75876,R-HSA-8978868	Metabolism|Metabolism of lipids|Fatty acyl-CoA biosynthesis|Synthesis of very long-chain fatty acyl-CoAs|Fatty acid metabolism
ACSL6	5	2	2	4	3	6	23305	protein_coding	acyl-CoA synthetase long chain family member 6	hsa00061,hsa00071,hsa04146,hsa04216,hsa04920,hsa03320,hsa04714	Fatty acid biosynthesis|Fatty acid degradation|Peroxisome|Ferroptosis|Adipocytokine signaling pathway|PPAR signaling pathway|Thermogenesis	GO:0000038,GO:0001676,GO:0004467,GO:0005524,GO:0005741,GO:0005778,GO:0005783,GO:0005789,GO:0005886,GO:0006637,GO:0007405,GO:0016020,GO:0035338,GO:0042803,GO:0047676	very long-chain fatty acid metabolic process|long-chain fatty acid metabolic process|long-chain fatty acid-CoA ligase activity|ATP binding|mitochondrial outer membrane|peroxisomal membrane|endoplasmic reticulum|endoplasmic reticulum membrane|plasma membrane|acyl-CoA metabolic process|neuroblast proliferation|membrane|long-chain fatty-acyl-CoA biosynthetic process|protein homodimerization activity…	WP4321,WP5316,WP5323,WP5061,WP4313,WP357,WP143,WP3942	Thermogenesis|Primary ovarian insufficiency|Fatty Acids and Lipoproteins Transport in Hepatocytes|Fatty acid transporters|Ferroptosis|Fatty acid biosynthesis|Fatty acid beta-oxidation|PPAR signaling pathway	R-HSA-1430728,R-HSA-556833,R-HSA-75105,R-HSA-75876,R-HSA-8978868	Metabolism|Metabolism of lipids|Fatty acyl-CoA biosynthesis|Synthesis of very long-chain fatty acyl-CoAs|Fatty acid metabolism
ACSM1	1	2	0	1	1	0	116285	protein_coding	acyl-CoA synthetase medium chain family member 1	hsa00650,hsa00785	Butanoate metabolism|Lipoic acid metabolism	GO:0001676,GO:0004321,GO:0004467,GO:0005515,GO:0005524,GO:0005525,GO:0005759,GO:0006633,GO:0006637,GO:0006805,GO:0015645,GO:0015980,GO:0016405,GO:0018858,GO:0018874,GO:0019395,GO:0019605,GO:0042632,GO:0046872,GO:0047760,GO:0070062,GO:0072562,GO:0102391	long-chain fatty acid metabolic process|fatty-acyl-CoA synthase activity|long-chain fatty acid-CoA ligase activity|protein binding|ATP binding|GTP binding|mitochondrial matrix|fatty acid biosynthetic process|acyl-CoA metabolic process|xenobiotic metabolic process|fatty acid ligase activity|energy derivation by oxidation of organic compounds|CoA-ligase activity|benzoate-CoA ligase activity|benzoat…	WP3871	Valproic acid pathway	R-HSA-1430728,R-HSA-156580,R-HSA-156587,R-HSA-159424,R-HSA-177135,R-HSA-177162,R-HSA-211859	Metabolism|Phase II - Conjugation of compounds|Amino Acid conjugation|Conjugation of carboxylic acids|Conjugation of benzoate with glycine|Conjugation of phenylacetate with glutamine|Biological oxidations
ACSM2A	0	0	0	1	0	0	123876	protein_coding	acyl-CoA synthetase medium chain family member 2A	hsa00650	Butanoate metabolism	GO:0004321,GO:0005524,GO:0005739,GO:0005759,GO:0006633,GO:0006637,GO:0015645,GO:0018858,GO:0036112,GO:0042593,GO:0046872,GO:0047760,GO:0070328,GO:0102391	fatty-acyl-CoA synthase activity|ATP binding|mitochondrion|mitochondrial matrix|fatty acid biosynthetic process|acyl-CoA metabolic process|fatty acid ligase activity|benzoate-CoA ligase activity|medium-chain fatty-acyl-CoA metabolic process|glucose homeostasis|metal ion binding|butyrate-CoA ligase activity|triglyceride homeostasis|decanoate-CoA ligase activity			R-HSA-1430728,R-HSA-156580,R-HSA-156587,R-HSA-159424,R-HSA-177128,R-HSA-211859,R-HSA-9748784,R-HSA-9749641	Metabolism|Phase II - Conjugation of compounds|Amino Acid conjugation|Conjugation of carboxylic acids|Conjugation of salicylate with glycine|Biological oxidations|Drug ADME|Aspirin ADME
ACSM2B	0	0	1	0	0	1	348158	protein_coding	acyl-CoA synthetase medium chain family member 2B	hsa00650	Butanoate metabolism	GO:0004321,GO:0005515,GO:0005524,GO:0005739,GO:0005759,GO:0006633,GO:0006637,GO:0006805,GO:0015645,GO:0016405,GO:0018858,GO:0046872,GO:0047760,GO:0102391	fatty-acyl-CoA synthase activity|protein binding|ATP binding|mitochondrion|mitochondrial matrix|fatty acid biosynthetic process|acyl-CoA metabolic process|xenobiotic metabolic process|fatty acid ligase activity|CoA-ligase activity|benzoate-CoA ligase activity|metal ion binding|butyrate-CoA ligase activity|decanoate-CoA ligase activity			R-HSA-1430728,R-HSA-156580,R-HSA-156587,R-HSA-159424,R-HSA-177128,R-HSA-177135,R-HSA-177162,R-HSA-211859,R-HSA-9748784,R-HSA-9749641	Metabolism|Phase II - Conjugation of compounds|Amino Acid conjugation|Conjugation of carboxylic acids|Conjugation of salicylate with glycine|Conjugation of benzoate with glycine|Conjugation of phenylacetate with glutamine|Biological oxidations|Drug ADME|Aspirin ADME
ACSM3	1	1	2	1	4	6	6296	protein_coding	acyl-CoA synthetase medium chain family member 3	hsa00650	Butanoate metabolism	GO:0004321,GO:0005524,GO:0005739,GO:0005759,GO:0006633,GO:0006637,GO:0008217,GO:0015645,GO:0018729,GO:0042632,GO:0043759,GO:0046872,GO:0047760,GO:0050218	fatty-acyl-CoA synthase activity|ATP binding|mitochondrion|mitochondrial matrix|fatty acid biosynthetic process|acyl-CoA metabolic process|regulation of blood pressure|fatty acid ligase activity|propionate CoA-transferase activity|cholesterol homeostasis|methylbutanoate-CoA ligase activity|metal ion binding|butyrate-CoA ligase activity|propionate-CoA ligase activity			R-HSA-1430728,R-HSA-556833,R-HSA-77286,R-HSA-77289,R-HSA-77352,R-HSA-8978868	Metabolism|Metabolism of lipids|mitochondrial fatty acid beta-oxidation of saturated fatty acids|Mitochondrial Fatty Acid Beta-Oxidation|Beta oxidation of butanoyl-CoA to acetyl-CoA|Fatty acid metabolism
ACSM5	1	0	0	1	0	1	54988	protein_coding	acyl-CoA synthetase medium chain family member 5	hsa00650	Butanoate metabolism	GO:0004321,GO:0005524,GO:0005525,GO:0005759,GO:0006633,GO:0006637,GO:0015645,GO:0031956,GO:0046872,GO:0047760	fatty-acyl-CoA synthase activity|ATP binding|GTP binding|mitochondrial matrix|fatty acid biosynthetic process|acyl-CoA metabolic process|fatty acid ligase activity|medium-chain fatty acid-CoA ligase activity|metal ion binding|butyrate-CoA ligase activity			R-HSA-1430728,R-HSA-156580,R-HSA-156587,R-HSA-159424,R-HSA-177128,R-HSA-211859,R-HSA-9748784,R-HSA-9749641	Metabolism|Phase II - Conjugation of compounds|Amino Acid conjugation|Conjugation of carboxylic acids|Conjugation of salicylate with glycine|Biological oxidations|Drug ADME|Aspirin ADME
ACSM6	0	0	0	0	1	0	142827	protein_coding	acyl-CoA synthetase medium chain family member 6	hsa00650	Butanoate metabolism	GO:0004321,GO:0005524,GO:0005525,GO:0005759,GO:0006633,GO:0006637,GO:0015645,GO:0031956,GO:0046872,GO:0047760	fatty-acyl-CoA synthase activity|ATP binding|GTP binding|mitochondrial matrix|fatty acid biosynthetic process|acyl-CoA metabolic process|fatty acid ligase activity|medium-chain fatty acid-CoA ligase activity|metal ion binding|butyrate-CoA ligase activity			R-HSA-1430728,R-HSA-556833,R-HSA-77286,R-HSA-77289,R-HSA-77352,R-HSA-8978868	Metabolism|Metabolism of lipids|mitochondrial fatty acid beta-oxidation of saturated fatty acids|Mitochondrial Fatty Acid Beta-Oxidation|Beta oxidation of butanoyl-CoA to acetyl-CoA|Fatty acid metabolism
ACSS1	426	455	406	250	257	210	84532	protein_coding	acyl-CoA synthetase short chain family member 1	hsa00010,hsa00620,hsa00630,hsa00640	Glycolysis / Gluconeogenesis|Pyruvate metabolism|Glyoxylate and dicarboxylate metabolism|Propanoate metabolism	GO:0003987,GO:0005515,GO:0005524,GO:0005739,GO:0005759,GO:0006069,GO:0006085,GO:0016208,GO:0019413,GO:0019427,GO:0019542,GO:0050218	acetate-CoA ligase activity|protein binding|ATP binding|mitochondrion|mitochondrial matrix|ethanol oxidation|acetyl-CoA biosynthetic process|AMP binding|acetate biosynthetic process|acetyl-CoA biosynthetic process from acetate|propionate biosynthetic process|propionate-CoA ligase activity	WP1982,WP430,WP5111,WP3925	Sterol regulatory element-binding proteins (SREBP) signaling|Statin inhibition of cholesterol production|Familial hyperlipidemia type 4|Amino acid metabolism	R-HSA-1430728,R-HSA-211859,R-HSA-211945,R-HSA-71384	Metabolism|Biological oxidations|Phase I - Functionalization of compounds|Ethanol oxidation
ACSS2	430	484	441	456	345	277	55902	protein_coding	acyl-CoA synthetase short chain family member 2	hsa00010,hsa00620,hsa00630,hsa00640	Glycolysis / Gluconeogenesis|Pyruvate metabolism|Glyoxylate and dicarboxylate metabolism|Propanoate metabolism	GO:0003987,GO:0005524,GO:0005737,GO:0005759,GO:0005829,GO:0006069,GO:0006085,GO:0008610,GO:0016208,GO:0019427,GO:0050218	acetate-CoA ligase activity|ATP binding|cytoplasm|mitochondrial matrix|cytosol|ethanol oxidation|acetyl-CoA biosynthetic process|lipid biosynthetic process|AMP binding|acetyl-CoA biosynthetic process from acetate|propionate-CoA ligase activity	WP3996,WP4966,WP3965,WP521,WP357,WP143	Ethanol effects on histone modifications|Fluoroacetic acid toxicity|Lipid metabolism pathway|Amino acid conjugation of benzoic acid|Fatty acid biosynthesis|Fatty acid beta-oxidation	R-HSA-1430728,R-HSA-1592230,R-HSA-1852241,R-HSA-211859,R-HSA-211945,R-HSA-2151201,R-HSA-71384	Metabolism|Mitochondrial biogenesis|Organelle biogenesis and maintenance|Biological oxidations|Phase I - Functionalization of compounds|Transcriptional activation of mitochondrial biogenesis|Ethanol oxidation
ACSS3	10	4	10	15	3	20	79611	protein_coding	acyl-CoA synthetase short chain family member 3	hsa00640	Propanoate metabolism	GO:0003987,GO:0005515,GO:0005524,GO:0005739,GO:0005759,GO:0043231,GO:0046951,GO:0047760,GO:0050218	acetate-CoA ligase activity|protein binding|ATP binding|mitochondrion|mitochondrial matrix|intracellular membrane-bounded organelle|ketone body biosynthetic process|butyrate-CoA ligase activity|propionate-CoA ligase activity			R-HSA-1430728,R-HSA-556833,R-HSA-74182,R-HSA-77111	Metabolism|Metabolism of lipids|Ketone body metabolism|Synthesis of Ketone Bodies
ACTA1	0	0	1	1	4	2	58	protein_coding	actin alpha 1%2C skeletal muscle			GO:0001725,GO:0005200,GO:0005515,GO:0005524,GO:0005615,GO:0005829,GO:0005865,GO:0005884,GO:0006936,GO:0009612,GO:0009991,GO:0010226,GO:0010628,GO:0015629,GO:0016787,GO:0017022,GO:0030017,GO:0030027,GO:0030175,GO:0030240,GO:0043503,GO:0043531,GO:0044297,GO:0048545,GO:0048741,GO:0070062,GO:0071417,GO:0072562,GO:0090131	stress fiber|structural constituent of cytoskeleton|protein binding|ATP binding|extracellular space|cytosol|striated muscle thin filament|actin filament|muscle contraction|response to mechanical stimulus|response to extracellular stimulus|response to lithium ion|positive regulation of gene expression|actin cytoskeleton|hydrolase activity|myosin binding|sarcomere|lamellipodium|filopodium|skeletal …	WP289,WP383,WP5055,WP4754,WP314,WP3680,WP4534,WP5087	Myometrial relaxation and contraction pathways|Striated muscle contraction pathway|Burn wound healing|IL-18 signaling pathway|Fas ligand pathway and stress induction of heat shock proteins|Physico-chemical features and toxicity-associated pathways|Mechanoregulation and pathology of YAP/TAZ via Hippo and non-Hippo mechanisms|Malignant pleural mesothelioma	R-HSA-390522,R-HSA-397014	Striated Muscle Contraction|Muscle contraction
ACTA2	59	64	58	84	74	51	59	protein_coding	actin alpha 2%2C smooth muscle	hsa04371,hsa04926,hsa04270	Apelin signaling pathway|Relaxin signaling pathway|Vascular smooth muscle contraction	GO:0001725,GO:0005524,GO:0005604,GO:0005615,GO:0005737,GO:0005829,GO:0008217,GO:0009615,GO:0010628,GO:0016787,GO:0019901,GO:0030027,GO:0030175,GO:0030485,GO:0031514,GO:0032991,GO:0044297,GO:0061041,GO:0061870,GO:0061874,GO:0070062,GO:0070374,GO:0071560,GO:0072144,GO:0090131,GO:2000491	stress fiber|ATP binding|basement membrane|extracellular space|cytoplasm|cytosol|regulation of blood pressure|response to virus|positive regulation of gene expression|hydrolase activity|protein kinase binding|lamellipodium|filopodium|smooth muscle contractile fiber|motile cilium|protein-containing complex|cell body|regulation of wound healing|positive regulation of hepatic stellate cell migration…	WP289,WP5097,WP383,WP5036,WP4754,WP4657,WP5236,WP4534,WP4838,WP5087	Myometrial relaxation and contraction pathways|CCL18 signaling pathway|Striated muscle contraction pathway|Angiotensin II receptor type 1 pathway|IL-18 signaling pathway|22q11.2 copy number variation syndrome|Markers of kidney cell lineage|Mechanoregulation and pathology of YAP/TAZ via Hippo and non-Hippo mechanisms|Regucalcin in proximal tubule epithelial kidney cells|Malignant pleural mesotheli…	R-HSA-157118,R-HSA-162582,R-HSA-397014,R-HSA-445355,R-HSA-9013694,R-HSA-9013695	Signaling by NOTCH|Signal Transduction|Muscle contraction|Smooth Muscle Contraction|Signaling by NOTCH4|NOTCH4 Intracellular Domain Regulates Transcription
ACTA2-AS1	7	4	4	0	2	2	100132116	non_coding	ACTA2 antisense RNA 1
ACTB	162208	179712	191726	88174	92123	72242	60	protein_coding	actin beta	hsa04015,hsa04390,hsa04145,hsa04210,hsa04510,hsa04520,hsa04530,hsa04810,hsa04611,hsa04613,hsa04670,hsa04921,hsa04919,hsa04971,hsa04714,hsa05205,hsa05225,hsa05164,hsa05110,hsa05130,hsa05132,hsa05131,hsa05135,hsa05100,hsa05014,hsa05418,hsa05410,hsa05412,hsa05414,hsa05416	Rap1 signaling pathway|Hippo signaling pathway|Phagosome|Apoptosis|Focal adhesion|Adherens junction|Tight junction|Regulation of actin cytoskeleton|Platelet activation|Neutrophil extracellular trap formation|Leukocyte transendothelial migration|Oxytocin signaling pathway|Thyroid hormone signaling pathway|Gastric acid secretion|Thermogenesis|Proteoglycans in cancer|Hepatocellular carcinoma|Influen…	GO:0000079,GO:0000776,GO:0000785,GO:0000786,GO:0001738,GO:0001895,GO:0005200,GO:0005515,GO:0005524,GO:0005615,GO:0005634,GO:0005654,GO:0005737,GO:0005829,GO:0005856,GO:0005886,GO:0005903,GO:0005911,GO:0005912,GO:0005925,GO:0006338,GO:0006357,GO:0007163,GO:0008284,GO:0015629,GO:0016020,GO:0016363,GO:0016514,GO:0016573,GO:0016586,GO:0016787,GO:0019894,GO:0019901,GO:0021762,GO:0022898,GO:0030027,GO:…	regulation of cyclin-dependent protein serine/threonine kinase activity|kinetochore|chromatin|nucleosome|morphogenesis of a polarized epithelium|retina homeostasis|structural constituent of cytoskeleton|protein binding|ATP binding|extracellular space|nucleus|nucleoplasm|cytoplasm|cytosol|cytoskeleton|plasma membrane|brush border|cell-cell junction|adherens junction|focal adhesion|chromatin remode…	WP306,WP5115,WP4321,WP289,WP2636,WP2118,WP51,WP4298,WP314,WP4879,WP2272,WP4534,WP5087,WP4217	Focal adhesion|Network map of SARS-CoV-2 signaling pathway|Thermogenesis|Myometrial relaxation and contraction pathways|Common pathways underlying drug addiction|Arrhythmogenic right ventricular cardiomyopathy|Regulation of actin cytoskeleton|Acute viral myocarditis|Fas ligand pathway and stress induction of heat shock proteins|Overlap between signal transduction pathways contributing to LMNA lam…	R-HSA-109582,R-HSA-1266738,R-HSA-1266738,R-HSA-1445148,R-HSA-1500931,R-HSA-1500931,R-HSA-157858,R-HSA-162582,R-HSA-162582,R-HSA-1643685,R-HSA-1643685,R-HSA-168249,R-HSA-168249,R-HSA-168256,R-HSA-168256,R-HSA-190828,R-HSA-190873,R-HSA-194138,R-HSA-194315,R-HSA-194315,R-HSA-195258,R-HSA-195258,R-HSA-196025,R-HSA-199991,R-HSA-199991,R-HSA-2029480,R-HSA-2029480,R-HSA-2029482,R-HSA-2029482,R-HSA-21216…	Hemostasis|Developmental Biology|Developmental Biology|Translocation of SLC2A4 (GLUT4) to the plasma membrane|Cell-Cell communication|Cell-Cell communication|Gap junction trafficking and regulation|Signal Transduction|Signal Transduction|Disease|Disease|Innate Immune System|Innate Immune System|Immune System|Immune System|Gap junction trafficking|Gap junction degradation|Signaling by VEGF|Signali…
ACTC1	0	0	1	1	3	0	70	protein_coding	actin alpha cardiac muscle 1	hsa04260,hsa04261,hsa05410,hsa05414	Cardiac muscle contraction|Adrenergic signaling in cardiomyocytes|Hypertrophic cardiomyopathy|Dilated cardiomyopathy	GO:0000146,GO:0005524,GO:0005615,GO:0005737,GO:0005829,GO:0005884,GO:0005925,GO:0007015,GO:0010628,GO:0016020,GO:0016787,GO:0017022,GO:0030017,GO:0030027,GO:0030048,GO:0030175,GO:0030240,GO:0031032,GO:0031674,GO:0033275,GO:0043066,GO:0044297,GO:0055003,GO:0055008,GO:0060047,GO:0070062,GO:0072562,GO:0090131,GO:0098978	microfilament motor activity|ATP binding|extracellular space|cytoplasm|cytosol|actin filament|focal adhesion|actin filament organization|positive regulation of gene expression|membrane|hydrolase activity|myosin binding|sarcomere|lamellipodium|actin filament-based movement|filopodium|skeletal muscle thin filament assembly|actomyosin structure organization|I band|actin-myosin filament sliding|negat…	WP289,WP2406,WP383,WP4657,WP4534,WP5087	Myometrial relaxation and contraction pathways|Cardiac progenitor differentiation|Striated muscle contraction pathway|22q11.2 copy number variation syndrome|Mechanoregulation and pathology of YAP/TAZ via Hippo and non-Hippo mechanisms|Malignant pleural mesothelioma	R-HSA-162582,R-HSA-194315,R-HSA-390522,R-HSA-397014,R-HSA-8980692,R-HSA-9012999,R-HSA-9013026,R-HSA-9716542	Signal Transduction|Signaling by Rho GTPases|Striated Muscle Contraction|Muscle contraction|RHOA GTPase cycle|RHO GTPase cycle|RHOB GTPase cycle|Signaling by Rho GTPases, Miro GTPases and RHOBTB3
ACTG1	112666	121911	127710	79717	85062	66512	71	protein_coding	actin gamma 1	hsa04015,hsa04390,hsa04145,hsa04210,hsa04510,hsa04520,hsa04530,hsa04810,hsa04611,hsa04613,hsa04670,hsa04921,hsa04919,hsa04971,hsa04714,hsa05205,hsa05225,hsa05164,hsa05110,hsa05130,hsa05132,hsa05131,hsa05135,hsa05100,hsa05014,hsa05418,hsa05410,hsa05412,hsa05414,hsa05416	Rap1 signaling pathway|Hippo signaling pathway|Phagosome|Apoptosis|Focal adhesion|Adherens junction|Tight junction|Regulation of actin cytoskeleton|Platelet activation|Neutrophil extracellular trap formation|Leukocyte transendothelial migration|Oxytocin signaling pathway|Thyroid hormone signaling pathway|Gastric acid secretion|Thermogenesis|Proteoglycans in cancer|Hepatocellular carcinoma|Influen…	GO:0001525,GO:0001738,GO:0001895,GO:0005200,GO:0005515,GO:0005522,GO:0005524,GO:0005615,GO:0005634,GO:0005829,GO:0005856,GO:0005884,GO:0005886,GO:0005911,GO:0005925,GO:0009612,GO:0010628,GO:0016020,GO:0016787,GO:0030016,GO:0030335,GO:0031625,GO:0031941,GO:0035633,GO:0042802,GO:0043296,GO:0044305,GO:0045214,GO:0045335,GO:0051492,GO:0051592,GO:0051893,GO:0070062,GO:0070527,GO:0071346,GO:0072562,GO:…	angiogenesis|morphogenesis of a polarized epithelium|retina homeostasis|structural constituent of cytoskeleton|protein binding|profilin binding|ATP binding|extracellular space|nucleus|cytosol|cytoskeleton|actin filament|plasma membrane|cell-cell junction|focal adhesion|response to mechanical stimulus|positive regulation of gene expression|membrane|hydrolase activity|myofibril|positive regulation …	WP306,WP5115,WP4321,WP289,WP2636,WP383,WP2118,WP51,WP314,WP2272,WP4534,WP5087,WP3888,WP4217	Focal adhesion|Network map of SARS-CoV-2 signaling pathway|Thermogenesis|Myometrial relaxation and contraction pathways|Common pathways underlying drug addiction|Striated muscle contraction pathway|Arrhythmogenic right ventricular cardiomyopathy|Regulation of actin cytoskeleton|Fas ligand pathway and stress induction of heat shock proteins|Pathogenic Escherichia coli infection|Mechanoregulation a…	R-HSA-1266738,R-HSA-1266738,R-HSA-1445148,R-HSA-1500931,R-HSA-1500931,R-HSA-157858,R-HSA-162582,R-HSA-162582,R-HSA-1643685,R-HSA-1643685,R-HSA-168249,R-HSA-168249,R-HSA-168256,R-HSA-168256,R-HSA-190828,R-HSA-190873,R-HSA-194138,R-HSA-194315,R-HSA-194315,R-HSA-195258,R-HSA-195258,R-HSA-196025,R-HSA-199991,R-HSA-199991,R-HSA-2029480,R-HSA-2029480,R-HSA-2029482,R-HSA-2029482,R-HSA-2682334,R-HSA-3737…	Developmental Biology|Developmental Biology|Translocation of SLC2A4 (GLUT4) to the plasma membrane|Cell-Cell communication|Cell-Cell communication|Gap junction trafficking and regulation|Signal Transduction|Signal Transduction|Disease|Disease|Innate Immune System|Innate Immune System|Immune System|Immune System|Gap junction trafficking|Gap junction degradation|Signaling by VEGF|Signaling by Rho G…
ACTG2	0	1	0	0	1	1	72	protein_coding	actin gamma 2%2C smooth muscle	hsa04270	Vascular smooth muscle contraction	GO:0005524,GO:0005615,GO:0005737,GO:0005829,GO:0010628,GO:0016787,GO:0030027,GO:0030175,GO:0032982,GO:0044297,GO:0070062,GO:0071944,GO:0072562,GO:0090131	ATP binding|extracellular space|cytoplasm|cytosol|positive regulation of gene expression|hydrolase activity|lamellipodium|filopodium|myosin filament|cell body|extracellular exosome|cell periphery|blood microparticle|mesenchyme migration	WP2636,WP4534,WP5087	Common pathways underlying drug addiction|Mechanoregulation and pathology of YAP/TAZ via Hippo and non-Hippo mechanisms|Malignant pleural mesothelioma	R-HSA-397014,R-HSA-445355	Muscle contraction|Smooth Muscle Contraction
ACTL10	0	0	0	0	1	0	170487	protein_coding	actin like 10
ACTL6A	3076	3457	3330	2781	3013	2345	86	protein_coding	actin like 6A	hsa04714,hsa05225	Thermogenesis|Hepatocellular carcinoma	GO:0000723,GO:0000776,GO:0000785,GO:0000786,GO:0001825,GO:0003407,GO:0003682,GO:0003713,GO:0005515,GO:0005634,GO:0005654,GO:0005886,GO:0006275,GO:0006281,GO:0006282,GO:0006310,GO:0006338,GO:0006355,GO:0006357,GO:0007165,GO:0007399,GO:0008284,GO:0016363,GO:0016514,GO:0016573,GO:0016586,GO:0021510,GO:0030071,GO:0031011,GO:0031492,GO:0032991,GO:0033044,GO:0035060,GO:0035267,GO:0042981,GO:0043967,GO:…	telomere maintenance|kinetochore|chromatin|nucleosome|blastocyst formation|neural retina development|chromatin binding|transcription coactivator activity|protein binding|nucleus|nucleoplasm|plasma membrane|regulation of DNA replication|DNA repair|regulation of DNA repair|DNA recombination|chromatin remodeling|regulation of DNA-templated transcription|regulation of transcription by RNA polymerase …	WP3959,WP4204,WP4321,WP2263,WP2361	DNA IR-double strand breaks and cellular response via ATM|Tumor suppressor activity of SMARCB1|Thermogenesis|Androgen receptor network in prostate cancer|Gastric cancer network 1	R-HSA-212436,R-HSA-3214847,R-HSA-3214858,R-HSA-3247509,R-HSA-3247509,R-HSA-392499,R-HSA-4839726,R-HSA-4839726,R-HSA-5688426,R-HSA-5689603,R-HSA-5696394,R-HSA-5696398,R-HSA-5696399,R-HSA-597592,R-HSA-73857,R-HSA-73894,R-HSA-74160,R-HSA-8878171,R-HSA-8939243	Generic Transcription Pathway|HATs acetylate histones|RMTs methylate histone arginines|Chromatin modifying enzymes|Chromatin modifying enzymes|Metabolism of proteins|Chromatin organization|Chromatin organization|Deubiquitination|UCH proteinases|DNA Damage Recognition in GG-NER|Nucleotide Excision Repair|Global Genome Nucleotide Excision Repair (GG-NER)|Post-translational protein modification|RNA …
ACTN1	16387	17409	17503	9594	10434	8021	87	protein_coding	actinin alpha 1	hsa04510,hsa04520,hsa04530,hsa04810,hsa04670,hsa05203,hsa05131,hsa05146,hsa05322	Focal adhesion|Adherens junction|Tight junction|Regulation of actin cytoskeleton|Leukocyte transendothelial migration|Viral carcinogenesis|Shigellosis|Amoebiasis|Systemic lupus erythematosus	GO:0001725,GO:0001726,GO:0003725,GO:0005178,GO:0005509,GO:0005515,GO:0005519,GO:0005576,GO:0005615,GO:0005634,GO:0005737,GO:0005829,GO:0005884,GO:0005886,GO:0005903,GO:0005911,GO:0005916,GO:0005925,GO:0007015,GO:0017166,GO:0019904,GO:0030018,GO:0030036,GO:0030054,GO:0030168,GO:0030220,GO:0030374,GO:0030864,GO:0031093,GO:0031143,GO:0036344,GO:0042803,GO:0042981,GO:0042995,GO:0043197,GO:0044325,GO:…	stress fiber|ruffle|double-stranded RNA binding|integrin binding|calcium ion binding|protein binding|cytoskeletal regulatory protein binding|extracellular region|extracellular space|nucleus|cytoplasm|cytosol|actin filament|plasma membrane|brush border|cell-cell junction|fascia adherens|focal adhesion|actin filament organization|vinculin binding|protein domain specific binding|Z disc|actin cytoske…	WP306,WP2118,WP4560,WP51,WP4217	Focal adhesion|Arrhythmogenic right ventricular cardiomyopathy|MFAP5 effect on permeability and motility of endothelial cells via cytoskeleton rearrangement|Regulation of actin cytoskeleton|Ebola virus infection in host	R-HSA-109582,R-HSA-114608,R-HSA-1474244,R-HSA-1500931,R-HSA-1500931,R-HSA-162582,R-HSA-194315,R-HSA-3000170,R-HSA-3000171,R-HSA-373753,R-HSA-446353,R-HSA-446388,R-HSA-446728,R-HSA-76002,R-HSA-76005,R-HSA-9012999,R-HSA-9013405,R-HSA-9013418,R-HSA-9035034,R-HSA-9706574,R-HSA-9716542	Hemostasis|Platelet degranulation |Extracellular matrix organization|Cell-Cell communication|Cell-Cell communication|Signal Transduction|Signaling by Rho GTPases|Syndecan interactions|Non-integrin membrane-ECM interactions|Nephrin family interactions|Cell-extracellular matrix interactions|Regulation of cytoskeletal remodeling and cell spreading by IPP complex components|Cell junction organization…
ACTN1-DT	0	0	2	2	1	1	161159	non_coding	ACTN1 divergent transcript
ACTN2	125	135	158	185	251	174	88	protein_coding	actinin alpha 2	hsa05412	Arrhythmogenic right ventricular cardiomyopathy	GO:0005178,GO:0005509,GO:0005515,GO:0005546,GO:0005576,GO:0005829,GO:0005856,GO:0005884,GO:0005886,GO:0005925,GO:0007155,GO:0008092,GO:0008307,GO:0019904,GO:0030018,GO:0030035,GO:0030036,GO:0030054,GO:0030175,GO:0030274,GO:0030374,GO:0030864,GO:0031093,GO:0031143,GO:0031432,GO:0042391,GO:0042802,GO:0042981,GO:0042995,GO:0043197,GO:0043267,GO:0043268,GO:0044325,GO:0045214,GO:0045893,GO:0048041,GO:…	integrin binding|calcium ion binding|protein binding|phosphatidylinositol-4,5-bisphosphate binding|extracellular region|cytosol|cytoskeleton|actin filament|plasma membrane|focal adhesion|cell adhesion|cytoskeletal protein binding|structural constituent of muscle|protein domain specific binding|Z disc|microspike assembly|actin cytoskeleton organization|cell junction|filopodium|LIM domain binding|n…	WP383,WP2118,WP4008	Striated muscle contraction pathway|Arrhythmogenic right ventricular cardiomyopathy|NO/cGMP/PKG mediated neuroprotection	R-HSA-109582,R-HSA-112314,R-HSA-112314,R-HSA-112315,R-HSA-112315,R-HSA-112316,R-HSA-112316,R-HSA-114608,R-HSA-1500931,R-HSA-162582,R-HSA-373753,R-HSA-390522,R-HSA-397014,R-HSA-438064,R-HSA-438066,R-HSA-438066,R-HSA-442742,R-HSA-442755,R-HSA-442755,R-HSA-442982,R-HSA-5673001,R-HSA-5683057,R-HSA-5684996,R-HSA-76002,R-HSA-76005,R-HSA-9609736,R-HSA-9617324,R-HSA-9620244	Hemostasis|Neurotransmitter receptors and postsynaptic signal transmission|Neurotransmitter receptors and postsynaptic signal transmission|Transmission across Chemical Synapses|Transmission across Chemical Synapses|Neuronal System|Neuronal System|Platelet degranulation |Cell-Cell communication|Signal Transduction|Nephrin family interactions|Striated Muscle Contraction|Muscle contraction|Post NMDA…
ACTN3	2	0	0	4	10	2	89	protein_coding	actinin alpha 3	hsa05412	Arrhythmogenic right ventricular cardiomyopathy	GO:0005178,GO:0005509,GO:0005515,GO:0005829,GO:0005884,GO:0005886,GO:0005903,GO:0005925,GO:0008307,GO:0014728,GO:0014732,GO:0014883,GO:0014894,GO:0030018,GO:0030036,GO:0030054,GO:0030864,GO:0031143,GO:0031448,GO:0042802,GO:0042981,GO:0042995,GO:0044325,GO:0045820,GO:0048041,GO:0048633,GO:0048743,GO:0051015,GO:0055001,GO:0060349,GO:0070062,GO:0070885,GO:0090324,GO:0120163,GO:1900159,GO:1901078,GO:…	integrin binding|calcium ion binding|protein binding|cytosol|actin filament|plasma membrane|brush border|focal adhesion|structural constituent of muscle|regulation of the force of skeletal muscle contraction|skeletal muscle atrophy|transition between fast and slow fiber|response to denervation involved in regulation of muscle adaptation|Z disc|actin cytoskeleton organization|cell junction|cortica…	WP383,WP2118	Striated muscle contraction pathway|Arrhythmogenic right ventricular cardiomyopathy	R-HSA-1500931,R-HSA-373753,R-HSA-390522,R-HSA-397014	Cell-Cell communication|Nephrin family interactions|Striated Muscle Contraction|Muscle contraction
ACTN4	91835	96667	94691	56287	58622	45823	81	protein_coding	actinin alpha 4	hsa04510,hsa04520,hsa04530,hsa04810,hsa04670,hsa05203,hsa05131,hsa05146,hsa05322	Focal adhesion|Adherens junction|Tight junction|Regulation of actin cytoskeleton|Leukocyte transendothelial migration|Viral carcinogenesis|Shigellosis|Amoebiasis|Systemic lupus erythematosus	GO:0000977,GO:0001666,GO:0001882,GO:0003713,GO:0003723,GO:0003779,GO:0005178,GO:0005509,GO:0005515,GO:0005576,GO:0005615,GO:0005634,GO:0005737,GO:0005829,GO:0005886,GO:0005925,GO:0015031,GO:0015629,GO:0016604,GO:0016922,GO:0030018,GO:0030036,GO:0030050,GO:0030054,GO:0030335,GO:0030374,GO:0030864,GO:0031093,GO:0031143,GO:0031490,GO:0032417,GO:0032991,GO:0033209,GO:0035357,GO:0042803,GO:0042974,GO:…	RNA polymerase II transcription regulatory region sequence-specific DNA binding|response to hypoxia|nucleoside binding|transcription coactivator activity|RNA binding|actin binding|integrin binding|calcium ion binding|protein binding|extracellular region|extracellular space|nucleus|cytoplasm|cytosol|plasma membrane|focal adhesion|protein transport|actin cytoskeleton|nuclear body|nuclear receptor b…	WP306,WP2572,WP383,WP2118,WP5202,WP4758,WP4217	Focal adhesion|Primary focal segmental glomerulosclerosis (FSGS)|Striated muscle contraction pathway|Arrhythmogenic right ventricular cardiomyopathy|Alstrom syndrome|Nephrotic syndrome|Ebola virus infection in host	R-HSA-109582,R-HSA-114608,R-HSA-1500931,R-HSA-373753,R-HSA-76002,R-HSA-76005	Hemostasis|Platelet degranulation |Cell-Cell communication|Nephrin family interactions|Platelet activation, signaling and aggregation|Response to elevated platelet cytosolic Ca2+
ACTR10	1442	1552	1673	1501	1605	1249	55860	protein_coding	actin related protein 10	hsa05132,hsa05014,hsa05016,hsa05022	Salmonella infection|Amyotrophic lateral sclerosis|Huntington disease|Pathways of neurodegeneration - multiple diseases	GO:0005515,GO:0005576,GO:0005829,GO:0005869,GO:0035578,GO:0098958,GO:1904115,GO:1904813	protein binding|extracellular region|cytosol|dynactin complex|azurophil granule lumen|retrograde axonal transport of mitochondrion|axon cytoplasm|ficolin-1-rich granule lumen			R-HSA-1280218,R-HSA-168249,R-HSA-168256,R-HSA-199977,R-HSA-199991,R-HSA-2132295,R-HSA-2262752,R-HSA-3371497,R-HSA-392499,R-HSA-446203,R-HSA-5653656,R-HSA-597592,R-HSA-6798695,R-HSA-6807878,R-HSA-6811436,R-HSA-6811442,R-HSA-8856688,R-HSA-8953897,R-HSA-948021	Adaptive Immune System|Innate Immune System|Immune System|ER to Golgi Anterograde Transport|Membrane Trafficking|MHC class II antigen presentation|Cellular responses to stress|HSP90 chaperone cycle for steroid hormone receptors (SHR) in the presence of ligand|Metabolism of proteins|Asparagine N-linked glycosylation|Vesicle-mediated transport|Post-translational protein modification|Neutrophil degr…
ACTR1A	5210	5856	6004	5171	5770	4408	10121	protein_coding	actin related protein 1A	hsa05132,hsa05014,hsa05016,hsa05022	Salmonella infection|Amyotrophic lateral sclerosis|Huntington disease|Pathways of neurodegeneration - multiple diseases	GO:0005515,GO:0005524,GO:0005737,GO:0005813,GO:0005829,GO:0005869,GO:0005875,GO:0015630,GO:0016192,GO:0070062,GO:0099738	protein binding|ATP binding|cytoplasm|centrosome|cytosol|dynactin complex|microtubule associated complex|microtubule cytoskeleton|vesicle-mediated transport|extracellular exosome|cell cortex region			R-HSA-1280218,R-HSA-1640170,R-HSA-168256,R-HSA-1852241,R-HSA-199977,R-HSA-199991,R-HSA-2132295,R-HSA-2262752,R-HSA-2565942,R-HSA-3371497,R-HSA-380259,R-HSA-380270,R-HSA-380284,R-HSA-380287,R-HSA-380320,R-HSA-392499,R-HSA-446203,R-HSA-453274,R-HSA-5617833,R-HSA-5620912,R-HSA-5653656,R-HSA-597592,R-HSA-6807878,R-HSA-6811436,R-HSA-6811442,R-HSA-68877,R-HSA-68886,R-HSA-69275,R-HSA-69278,R-HSA-8854518…	Adaptive Immune System|Cell Cycle|Immune System|Organelle biogenesis and maintenance|ER to Golgi Anterograde Transport|Membrane Trafficking|MHC class II antigen presentation|Cellular responses to stress|Regulation of PLK1 Activity at G2/M Transition|HSP90 chaperone cycle for steroid hormone receptors (SHR) in the presence of ligand|Loss of Nlp from mitotic centrosomes|Recruitment of mitotic centr…
ACTR1B	699	732	749	394	375	335	10120	protein_coding	actin related protein 1B	hsa05132,hsa05014,hsa05016,hsa05022	Salmonella infection|Amyotrophic lateral sclerosis|Huntington disease|Pathways of neurodegeneration - multiple diseases	GO:0005515,GO:0005524,GO:0005576,GO:0005737,GO:0005813,GO:0005829,GO:0005869,GO:0015630,GO:0016020,GO:0034774,GO:0070062,GO:1904813	protein binding|ATP binding|extracellular region|cytoplasm|centrosome|cytosol|dynactin complex|microtubule cytoskeleton|membrane|secretory granule lumen|extracellular exosome|ficolin-1-rich granule lumen			R-HSA-1280218,R-HSA-168249,R-HSA-168256,R-HSA-2132295,R-HSA-6798695	Adaptive Immune System|Innate Immune System|Immune System|MHC class II antigen presentation|Neutrophil degranulation
ACTR2	27372	28926	29129	21982	22920	17993	10097	protein_coding	actin related protein 2	hsa04144,hsa04530,hsa04810,hsa04666,hsa05130,hsa05132,hsa05131,hsa05135,hsa05100	Endocytosis|Tight junction|Regulation of actin cytoskeleton|Fc gamma R-mediated phagocytosis|Pathogenic Escherichia coli infection|Salmonella infection|Shigellosis|Yersinia infection|Bacterial invasion of epithelial cells	GO:0005200,GO:0005515,GO:0005524,GO:0005576,GO:0005634,GO:0005737,GO:0005829,GO:0005885,GO:0005925,GO:0007163,GO:0008356,GO:0010592,GO:0015629,GO:0016020,GO:0016344,GO:0016482,GO:0030478,GO:0033206,GO:0034314,GO:0035578,GO:0035861,GO:0042995,GO:0045944,GO:0051015,GO:0051653,GO:0060271,GO:0070062,GO:0071346,GO:1904813,GO:1905168,GO:2001032	structural constituent of cytoskeleton|protein binding|ATP binding|extracellular region|nucleus|cytoplasm|cytosol|Arp2/3 protein complex|focal adhesion|establishment or maintenance of cell polarity|asymmetric cell division|positive regulation of lamellipodium assembly|actin cytoskeleton|membrane|meiotic chromosome movement towards spindle pole|cytosolic transport|actin cap|meiotic cytokinesis|Arp…	WP3680,WP3931	Physico-chemical features and toxicity-associated pathways|Embryonic stem cell pluripotency pathways	R-HSA-1266738,R-HSA-162582,R-HSA-162582,R-HSA-1643685,R-HSA-1643685,R-HSA-168249,R-HSA-168249,R-HSA-168256,R-HSA-168256,R-HSA-194315,R-HSA-194315,R-HSA-195258,R-HSA-195258,R-HSA-199991,R-HSA-2029480,R-HSA-2029480,R-HSA-2029482,R-HSA-2029482,R-HSA-2682334,R-HSA-3928662,R-HSA-422475,R-HSA-5653656,R-HSA-5663205,R-HSA-5663205,R-HSA-5663213,R-HSA-5663213,R-HSA-6798695,R-HSA-8856828,R-HSA-9658195,R-HSA…	Developmental Biology|Signal Transduction|Signal Transduction|Disease|Disease|Innate Immune System|Innate Immune System|Immune System|Immune System|Signaling by Rho GTPases|Signaling by Rho GTPases|RHO GTPase Effectors|RHO GTPase Effectors|Membrane Trafficking|Fcgamma receptor (FCGR) dependent phagocytosis|Fcgamma receptor (FCGR) dependent phagocytosis|Regulation of actin dynamics for phagocytic …
ACTR3	20767	22974	23885	17403	18017	14385	10096	protein_coding	actin related protein 3	hsa04144,hsa04530,hsa04810,hsa04666,hsa05130,hsa05132,hsa05131,hsa05135,hsa05100	Endocytosis|Tight junction|Regulation of actin cytoskeleton|Fc gamma R-mediated phagocytosis|Pathogenic Escherichia coli infection|Salmonella infection|Shigellosis|Yersinia infection|Bacterial invasion of epithelial cells	GO:0005200,GO:0005515,GO:0005524,GO:0005634,GO:0005737,GO:0005829,GO:0005885,GO:0005903,GO:0005911,GO:0005925,GO:0007163,GO:0008356,GO:0010592,GO:0015629,GO:0016020,GO:0016344,GO:0030027,GO:0033206,GO:0034314,GO:0035861,GO:0045944,GO:0051015,GO:0051653,GO:0060271,GO:0070062,GO:0070358,GO:0071346	structural constituent of cytoskeleton|protein binding|ATP binding|nucleus|cytoplasm|cytosol|Arp2/3 protein complex|brush border|cell-cell junction|focal adhesion|establishment or maintenance of cell polarity|asymmetric cell division|positive regulation of lamellipodium assembly|actin cytoskeleton|membrane|meiotic chromosome movement towards spindle pole|lamellipodium|meiotic cytokinesis|Arp2/3 c…	WP3680	Physico-chemical features and toxicity-associated pathways	R-HSA-1266738,R-HSA-162582,R-HSA-162582,R-HSA-1643685,R-HSA-1643685,R-HSA-168249,R-HSA-168249,R-HSA-168256,R-HSA-168256,R-HSA-194315,R-HSA-194315,R-HSA-195258,R-HSA-195258,R-HSA-199991,R-HSA-2029480,R-HSA-2029480,R-HSA-2029482,R-HSA-2029482,R-HSA-2682334,R-HSA-3928662,R-HSA-422475,R-HSA-5653656,R-HSA-5663205,R-HSA-5663205,R-HSA-5663213,R-HSA-5663213,R-HSA-8856828,R-HSA-9658195,R-HSA-9658195,R-HSA…	Developmental Biology|Signal Transduction|Signal Transduction|Disease|Disease|Innate Immune System|Innate Immune System|Immune System|Immune System|Signaling by Rho GTPases|Signaling by Rho GTPases|RHO GTPase Effectors|RHO GTPase Effectors|Membrane Trafficking|Fcgamma receptor (FCGR) dependent phagocytosis|Fcgamma receptor (FCGR) dependent phagocytosis|Regulation of actin dynamics for phagocytic …
ACTR3-AS1	0	0	0	2	3	1	101060091	non_coding	ACTR3 antisense RNA 1
ACTR3B	191	226	195	194	210	187	57180	protein_coding	actin related protein 3B	hsa04144,hsa04530,hsa04810,hsa04666,hsa05130,hsa05132,hsa05131,hsa05135,hsa05100	Endocytosis|Tight junction|Regulation of actin cytoskeleton|Fc gamma R-mediated phagocytosis|Pathogenic Escherichia coli infection|Salmonella infection|Shigellosis|Yersinia infection|Bacterial invasion of epithelial cells	GO:0003674,GO:0005524,GO:0005737,GO:0005856,GO:0008150,GO:0042995,GO:0051015,GO:0070062	molecular_function|ATP binding|cytoplasm|cytoskeleton|biological_process|cell projection|actin filament binding|extracellular exosome
ACTR3C	83	71	107	65	111	70	653857	protein_coding	actin related protein 3C	hsa04144,hsa04530,hsa04810,hsa04666,hsa05130,hsa05132,hsa05131,hsa05135,hsa05100	Endocytosis|Tight junction|Regulation of actin cytoskeleton|Fc gamma R-mediated phagocytosis|Pathogenic Escherichia coli infection|Salmonella infection|Shigellosis|Yersinia infection|Bacterial invasion of epithelial cells	GO:0003674,GO:0005524,GO:0008150,GO:0051015,GO:0070062	molecular_function|ATP binding|biological_process|actin filament binding|extracellular exosome
ACTR5	761	659	666	945	885	749	79913	protein_coding	actin related protein 5			GO:0000723,GO:0005515,GO:0005634,GO:0005654,GO:0005737,GO:0006275,GO:0006282,GO:0006302,GO:0006310,GO:0006338,GO:0006355,GO:0031011,GO:0033044,GO:0045739,GO:0045893,GO:0045995,GO:0051726,GO:0060382,GO:0070914,GO:1904507	telomere maintenance|protein binding|nucleus|nucleoplasm|cytoplasm|regulation of DNA replication|regulation of DNA repair|double-strand break repair|DNA recombination|chromatin remodeling|regulation of DNA-templated transcription|Ino80 complex|regulation of chromosome organization|positive regulation of DNA repair|positive regulation of DNA-templated transcription|regulation of embryonic developm…			R-HSA-392499,R-HSA-5688426,R-HSA-5689603,R-HSA-5696394,R-HSA-5696398,R-HSA-5696399,R-HSA-597592,R-HSA-73894	Metabolism of proteins|Deubiquitination|UCH proteinases|DNA Damage Recognition in GG-NER|Nucleotide Excision Repair|Global Genome Nucleotide Excision Repair (GG-NER)|Post-translational protein modification|DNA Repair
ACTR6	732	721	760	1113	1080	939	64431	protein_coding	actin related protein 6			GO:0000786,GO:0000812,GO:0005515,GO:0005634,GO:0005730,GO:0005737,GO:0005856,GO:0006355,GO:0007000,GO:0016479,GO:0031491,GO:0045943	nucleosome|Swr1 complex|protein binding|nucleus|nucleolus|cytoplasm|cytoskeleton|regulation of DNA-templated transcription|nucleolus organization|negative regulation of transcription by RNA polymerase I|nucleosome binding|positive regulation of transcription by RNA polymerase I
ACTR8	2374	2733	2714	3096	3094	2484	93973	protein_coding	actin related protein 8			GO:0000723,GO:0005515,GO:0005524,GO:0005634,GO:0005654,GO:0005813,GO:0006275,GO:0006282,GO:0006302,GO:0006310,GO:0006338,GO:0006355,GO:0007049,GO:0031011,GO:0033044,GO:0045739,GO:0045893,GO:0045995,GO:0051301,GO:0051726,GO:0060382,GO:1904507	telomere maintenance|protein binding|ATP binding|nucleus|nucleoplasm|centrosome|regulation of DNA replication|regulation of DNA repair|double-strand break repair|DNA recombination|chromatin remodeling|regulation of DNA-templated transcription|cell cycle|Ino80 complex|regulation of chromosome organization|positive regulation of DNA repair|positive regulation of DNA-templated transcription|regulati…			R-HSA-392499,R-HSA-5688426,R-HSA-5689603,R-HSA-5696394,R-HSA-5696398,R-HSA-5696399,R-HSA-597592,R-HSA-73894	Metabolism of proteins|Deubiquitination|UCH proteinases|DNA Damage Recognition in GG-NER|Nucleotide Excision Repair|Global Genome Nucleotide Excision Repair (GG-NER)|Post-translational protein modification|DNA Repair
ACTRT3	50	42	58	56	51	46	84517	protein_coding	actin related protein T3			GO:0001673,GO:0005737,GO:0005856	male germ cell nucleus|cytoplasm|cytoskeleton
ACVR1	1946	2309	2356	1923	1932	1509	90	protein_coding	activin A receptor type 1	hsa04350,hsa04060,hsa04550,hsa05418	TGF-beta signaling pathway|Cytokine-cytokine receptor interaction|Signaling pathways regulating pluripotency of stem cells|Fluid shear stress and atherosclerosis	GO:0001569,GO:0001655,GO:0001701,GO:0001702,GO:0001707,GO:0001755,GO:0002526,GO:0003143,GO:0003148,GO:0003181,GO:0003183,GO:0003203,GO:0003274,GO:0003289,GO:0004672,GO:0004674,GO:0004675,GO:0005025,GO:0005515,GO:0005524,GO:0005886,GO:0006468,GO:0007179,GO:0007281,GO:0007368,GO:0007507,GO:0009953,GO:0009968,GO:0010862,GO:0016361,GO:0017046,GO:0018107,GO:0030278,GO:0030335,GO:0030501,GO:0030509,GO:…	branching involved in blood vessel morphogenesis|urogenital system development|in utero embryonic development|gastrulation with mouth forming second|mesoderm formation|neural crest cell migration|acute inflammatory response|embryonic heart tube morphogenesis|outflow tract septum morphogenesis|atrioventricular valve morphogenesis|mitral valve morphogenesis|endocardial cushion morphogenesis|endocar…	WP2857,WP3931	Mesodermal commitment pathway|Embryonic stem cell pluripotency pathways
ACVR1B	1122	1323	1332	1901	2031	1526	91	protein_coding	activin A receptor type 1B	hsa04350,hsa04060,hsa04550	TGF-beta signaling pathway|Cytokine-cytokine receptor interaction|Signaling pathways regulating pluripotency of stem cells	GO:0000082,GO:0001701,GO:0001942,GO:0004674,GO:0004675,GO:0005515,GO:0005524,GO:0005829,GO:0005886,GO:0006355,GO:0006468,GO:0007165,GO:0007178,GO:0007399,GO:0009986,GO:0010628,GO:0010629,GO:0016361,GO:0017002,GO:0018107,GO:0019838,GO:0030308,GO:0031625,GO:0032924,GO:0032927,GO:0034711,GO:0038092,GO:0043235,GO:0045648,GO:0046332,GO:0046777,GO:0046872,GO:0048179,GO:0048185,GO:0071363,GO:0097191,GO:…	G1/S transition of mitotic cell cycle|in utero embryonic development|hair follicle development|protein serine/threonine kinase activity|transmembrane receptor protein serine/threonine kinase activity|protein binding|ATP binding|cytosol|plasma membrane|regulation of DNA-templated transcription|protein phosphorylation|signal transduction|transmembrane receptor protein serine/threonine kinase signal…	WP2849	Hematopoietic stem cell differentiation	R-HSA-1181150,R-HSA-1266738,R-HSA-1433617,R-HSA-1502540,R-HSA-162582,R-HSA-9006936	Signaling by NODAL|Developmental Biology|Regulation of signaling by NODAL|Signaling by Activin|Signal Transduction|Signaling by TGFB family members
ACVR1C	3	7	6	27	18	15	130399	protein_coding	activin A receptor type 1C	hsa04350,hsa04060,hsa04550	TGF-beta signaling pathway|Cytokine-cytokine receptor interaction|Signaling pathways regulating pluripotency of stem cells	GO:0001834,GO:0002021,GO:0004674,GO:0005524,GO:0005886,GO:0006468,GO:0007399,GO:0009749,GO:0016361,GO:0019838,GO:0019915,GO:0030073,GO:0030154,GO:0030262,GO:0032868,GO:0032924,GO:0038092,GO:0038100,GO:0043065,GO:0043280,GO:0046676,GO:0046872,GO:0048179,GO:0071363,GO:1901164,GO:1901383	trophectodermal cell proliferation|response to dietary excess|protein serine/threonine kinase activity|ATP binding|plasma membrane|protein phosphorylation|nervous system development|response to glucose|activin receptor activity, type I|growth factor binding|lipid storage|insulin secretion|cell differentiation|apoptotic nuclear changes|response to insulin|activin receptor signaling pathway|nodal s…			R-HSA-1181150,R-HSA-1266738,R-HSA-1433617,R-HSA-1502540,R-HSA-1502540,R-HSA-162582,R-HSA-162582,R-HSA-9006936,R-HSA-9006936	Signaling by NODAL|Developmental Biology|Regulation of signaling by NODAL|Signaling by Activin|Signaling by Activin|Signal Transduction|Signal Transduction|Signaling by TGFB family members|Signaling by TGFB family members
ACVR2A	315	338	330	457	472	397	92	protein_coding	activin A receptor type 2A	hsa04350,hsa04060,hsa04550,hsa05418	TGF-beta signaling pathway|Cytokine-cytokine receptor interaction|Signaling pathways regulating pluripotency of stem cells|Fluid shear stress and atherosclerosis	GO:0001702,GO:0001934,GO:0004674,GO:0004675,GO:0005515,GO:0005524,GO:0005737,GO:0005886,GO:0006468,GO:0007178,GO:0007283,GO:0007368,GO:0007498,GO:0009952,GO:0009986,GO:0010862,GO:0015026,GO:0017002,GO:0019838,GO:0030165,GO:0030501,GO:0030509,GO:0032924,GO:0032927,GO:0034673,GO:0034711,GO:0042475,GO:0042713,GO:0043084,GO:0043235,GO:0043621,GO:0045648,GO:0045669,GO:0045944,GO:0046872,GO:0048179,GO:…	gastrulation with mouth forming second|positive regulation of protein phosphorylation|protein serine/threonine kinase activity|transmembrane receptor protein serine/threonine kinase activity|protein binding|ATP binding|cytoplasm|plasma membrane|protein phosphorylation|transmembrane receptor protein serine/threonine kinase signaling pathway|spermatogenesis|determination of left/right symmetry|meso…	WP2857	Mesodermal commitment pathway	R-HSA-1181150,R-HSA-1266738,R-HSA-1433617,R-HSA-1502540,R-HSA-1502540,R-HSA-162582,R-HSA-162582,R-HSA-201451,R-HSA-9006936,R-HSA-9006936	Signaling by NODAL|Developmental Biology|Regulation of signaling by NODAL|Signaling by Activin|Signaling by Activin|Signal Transduction|Signal Transduction|Signaling by BMP|Signaling by TGFB family members|Signaling by TGFB family members
ACVR2B	246	253	235	765	679	481	93	protein_coding	activin A receptor type 2B	hsa04350,hsa04060,hsa04550,hsa05418	TGF-beta signaling pathway|Cytokine-cytokine receptor interaction|Signaling pathways regulating pluripotency of stem cells|Fluid shear stress and atherosclerosis	GO:0000122,GO:0001702,GO:0001822,GO:0001946,GO:0001974,GO:0004674,GO:0004712,GO:0005515,GO:0005524,GO:0005737,GO:0005886,GO:0006355,GO:0006468,GO:0007165,GO:0007178,GO:0007368,GO:0007498,GO:0007507,GO:0009749,GO:0009791,GO:0009952,GO:0016362,GO:0017002,GO:0019838,GO:0030073,GO:0030324,GO:0030501,GO:0030509,GO:0031016,GO:0032147,GO:0032924,GO:0032927,GO:0032991,GO:0035265,GO:0042475,GO:0043235,GO:…	negative regulation of transcription by RNA polymerase II|gastrulation with mouth forming second|kidney development|lymphangiogenesis|blood vessel remodeling|protein serine/threonine kinase activity|protein serine/threonine/tyrosine kinase activity|protein binding|ATP binding|cytoplasm|plasma membrane|regulation of DNA-templated transcription|protein phosphorylation|signal transduction|transmembr…	WP3850,WP5316,WP2857	Factors and pathways affecting insulin-like growth factor (IGF1)-Akt signaling|Primary ovarian insufficiency|Mesodermal commitment pathway	R-HSA-1181150,R-HSA-1266738,R-HSA-1433617,R-HSA-1502540,R-HSA-1502540,R-HSA-162582,R-HSA-162582,R-HSA-201451,R-HSA-9006936,R-HSA-9006936	Signaling by NODAL|Developmental Biology|Regulation of signaling by NODAL|Signaling by Activin|Signaling by Activin|Signal Transduction|Signal Transduction|Signaling by BMP|Signaling by TGFB family members|Signaling by TGFB family members
ACVR2B-AS1	0	0	0	3	4	7	100128640	non_coding	ACVR2B antisense RNA 1
ACVRL1	13	22	9	5	5	1	94	protein_coding	activin A receptor like type 1	hsa04060	Cytokine-cytokine receptor interaction	GO:0001525,GO:0001666,GO:0001701,GO:0001936,GO:0001937,GO:0001938,GO:0001946,GO:0001955,GO:0001974,GO:0002043,GO:0003203,GO:0004674,GO:0004675,GO:0005024,GO:0005025,GO:0005515,GO:0005524,GO:0005886,GO:0006275,GO:0006355,GO:0006468,GO:0007162,GO:0007165,GO:0007179,GO:0007507,GO:0008015,GO:0008217,GO:0008285,GO:0009953,GO:0009986,GO:0010596,GO:0010629,GO:0010862,GO:0016361,GO:0019901,GO:0030308,GO:…	angiogenesis|response to hypoxia|in utero embryonic development|regulation of endothelial cell proliferation|negative regulation of endothelial cell proliferation|positive regulation of endothelial cell proliferation|lymphangiogenesis|blood vessel maturation|blood vessel remodeling|blood vessel endothelial cell proliferation involved in sprouting angiogenesis|endocardial cushion morphogenesis|pro…	WP5300,WP4331	TROP2 regulatory signaling|Neovascularisation processes	R-HSA-162582,R-HSA-201451,R-HSA-9006936	Signal Transduction|Signaling by BMP|Signaling by TGFB family members
ACY1	1	6	3	1	2	1	95	protein_coding	aminoacylase 1	hsa00220	Arginine biosynthesis	GO:0004046,GO:0005515,GO:0005829,GO:0006520,GO:0042802,GO:0046872,GO:0070062	aminoacylase activity|protein binding|cytosol|amino acid metabolic process|identical protein binding|metal ion binding|extracellular exosome	WP497,WP4519,WP1981	Urea cycle and metabolism of amino groups|Cerebral organic acidurias, including diseases|Thyroxine (thyroid hormone) production	R-HSA-1430728,R-HSA-1643685,R-HSA-211859,R-HSA-5423646,R-HSA-5579007,R-HSA-5579029,R-HSA-5668914,R-HSA-9748784,R-HSA-9753281	Metabolism|Disease|Biological oxidations|Aflatoxin activation and detoxification|Defective ACY1 causes encephalopathy|Metabolic disorders of biological oxidation enzymes|Diseases of metabolism|Drug ADME|Paracetamol ADME
ACY3	3	3	1	5	2	2	91703	protein_coding	aminoacylase 3			GO:0003674,GO:0004046,GO:0005515,GO:0005829,GO:0008150,GO:0016324,GO:0016788,GO:0042802,GO:0046872,GO:0070062	molecular_function|aminoacylase activity|protein binding|cytosol|biological_process|apical plasma membrane|hydrolase activity, acting on ester bonds|identical protein binding|metal ion binding|extracellular exosome			R-HSA-1430728,R-HSA-211859,R-HSA-5423646	Metabolism|Biological oxidations|Aflatoxin activation and detoxification
ACYP1	260	277	261	244	298	194	97	protein_coding	acylphosphatase 1	hsa00620	Pyruvate metabolism	GO:0003998,GO:0006796	acylphosphatase activity|phosphate-containing compound metabolic process
ACYP2	109	84	98	131	102	80	98	protein_coding	acylphosphatase 2	hsa00620	Pyruvate metabolism	GO:0003998,GO:0005515,GO:0006796,GO:0042802	acylphosphatase activity|protein binding|phosphate-containing compound metabolic process|identical protein binding
ADA	631	743	824	543	530	327	100	protein_coding	adenosine deaminase	hsa00230,hsa05340	Purine metabolism|Primary immunodeficiency	GO:0000255,GO:0001666,GO:0001829,GO:0001889,GO:0001890,GO:0002314,GO:0002467,GO:0002636,GO:0002686,GO:0002901,GO:0002906,GO:0004000,GO:0005515,GO:0005764,GO:0005829,GO:0005886,GO:0006154,GO:0006157,GO:0006196,GO:0006805,GO:0006939,GO:0007155,GO:0008270,GO:0009897,GO:0009986,GO:0010035,GO:0010460,GO:0014074,GO:0016020,GO:0019239,GO:0019722,GO:0030890,GO:0032261,GO:0032263,GO:0033077,GO:0033089,GO:…	allantoin metabolic process|response to hypoxia|trophectodermal cell differentiation|liver development|placenta development|germinal center B cell differentiation|germinal center formation|positive regulation of germinal center formation|negative regulation of leukocyte migration|mature B cell apoptotic process|negative regulation of mature B cell apoptotic process|adenosine deaminase activity|pr…	WP4792,WP3591,WP3594,WP4224	Purine metabolism|Sleep regulation|Circadian rhythm genes|Purine metabolism and related disorders	R-HSA-1430728,R-HSA-15869,R-HSA-1643685,R-HSA-5668914,R-HSA-74217,R-HSA-8956321,R-HSA-9734207,R-HSA-9734735,R-HSA-9735804,R-HSA-9748784,R-HSA-9755088	Metabolism|Metabolism of nucleotides|Disease|Diseases of metabolism|Purine salvage|Nucleotide salvage|Nucleotide salvage defects|Defective ADA disrupts (deoxy)adenosine deamination|Diseases of nucleotide metabolism|Drug ADME|Ribavirin ADME
ADA2	0	0	0	1	0	0	51816	protein_coding	adenosine deaminase 2	hsa00230	Purine metabolism	GO:0004000,GO:0005576,GO:0005615,GO:0006154,GO:0007165,GO:0008083,GO:0008201,GO:0008270,GO:0031685,GO:0035578,GO:0042803,GO:0043394,GO:0046103,GO:0046936	adenosine deaminase activity|extracellular region|extracellular space|adenosine catabolic process|signal transduction|growth factor activity|heparin binding|zinc ion binding|adenosine receptor binding|azurophil granule lumen|protein homodimerization activity|proteoglycan binding|inosine biosynthetic process|2'-deoxyadenosine deaminase activity			R-HSA-168249,R-HSA-168256,R-HSA-392499,R-HSA-5683826,R-HSA-6798695	Innate Immune System|Immune System|Metabolism of proteins|Surfactant metabolism|Neutrophil degranulation
ADAD2	0	0	0	1	0	1	161931	protein_coding	adenosine deaminase domain containing 2			GO:0003725,GO:0003726,GO:0005634,GO:0005730,GO:0005737,GO:0006382,GO:0006396,GO:0007286,GO:0008251	double-stranded RNA binding|double-stranded RNA adenosine deaminase activity|nucleus|nucleolus|cytoplasm|adenosine to inosine editing|RNA processing|spermatid development|tRNA-specific adenosine deaminase activity
ADAL	660	752	600	836	845	637	161823	protein_coding	adenosine deaminase like			GO:0004000,GO:0005829,GO:0006154,GO:0009117,GO:0046103,GO:0046872,GO:0062154	adenosine deaminase activity|cytosol|adenosine catabolic process|nucleotide metabolic process|inosine biosynthetic process|metal ion binding|N6-methyl-AMP deaminase activity			R-HSA-1430728,R-HSA-15869,R-HSA-2161522,R-HSA-2161541,R-HSA-74217,R-HSA-8956321,R-HSA-9748784	Metabolism|Metabolism of nucleotides|Abacavir ADME|Abacavir metabolism|Purine salvage|Nucleotide salvage|Drug ADME
ADAM10	6034	6622	6563	4548	4603	3733	102	protein_coding	ADAM metallopeptidase domain 10	hsa05120,hsa05010	Epithelial cell signaling in Helicobacter pylori infection|Alzheimer disease	GO:0000139,GO:0001701,GO:0004175,GO:0004222,GO:0005102,GO:0005178,GO:0005515,GO:0005634,GO:0005737,GO:0005788,GO:0005794,GO:0005798,GO:0005886,GO:0005912,GO:0005925,GO:0006468,GO:0006509,GO:0007162,GO:0007219,GO:0007229,GO:0007267,GO:0008237,GO:0008284,GO:0008593,GO:0009986,GO:0010629,GO:0010820,GO:0014069,GO:0016020,GO:0016485,GO:0017124,GO:0019901,GO:0022617,GO:0030136,GO:0030307,GO:0030335,GO:…	Golgi membrane|in utero embryonic development|endopeptidase activity|metalloendopeptidase activity|signaling receptor binding|integrin binding|protein binding|nucleus|cytoplasm|endoplasmic reticulum lumen|Golgi apparatus|Golgi-associated vesicle|plasma membrane|adherens junction|focal adhesion|protein phosphorylation|membrane protein ectodomain proteolysis|negative regulation of cell adhesion|Not…	WP5092,WP5124,WP3286,WP2059,WP5300,WP3845,WP516,WP3888,WP4906	Interactions of natural killer cells in pancreatic cancer|Alzheimer's disease|Copper homeostasis|Alzheimer's disease and miRNA effects|TROP2 regulatory signaling|Canonical and non-canonical Notch signaling|Hypertrophy model|VEGFA-VEGFR2 signaling|3q29 copy number variation syndrome	R-HSA-1266738,R-HSA-1442490,R-HSA-1474228,R-HSA-1474228,R-HSA-1474244,R-HSA-1474244,R-HSA-157118,R-HSA-157118,R-HSA-162582,R-HSA-162582,R-HSA-1643685,R-HSA-168249,R-HSA-168256,R-HSA-177929,R-HSA-1980143,R-HSA-1980145,R-HSA-2122948,R-HSA-2644602,R-HSA-2644603,R-HSA-2644606,R-HSA-2660825,R-HSA-2660826,R-HSA-2682334,R-HSA-2691230,R-HSA-2691232,R-HSA-2894858,R-HSA-2894862,R-HSA-2979096,R-HSA-381426,R…	Developmental Biology|Collagen degradation|Degradation of the extracellular matrix|Degradation of the extracellular matrix|Extracellular matrix organization|Extracellular matrix organization|Signaling by NOTCH|Signaling by NOTCH|Signal Transduction|Signal Transduction|Disease|Innate Immune System|Immune System|Signaling by EGFR|Signaling by NOTCH1|Signaling by NOTCH2|Activated NOTCH1 Transmits Si…
ADAM11	98	98	96	70	89	63	4185	protein_coding	ADAM metallopeptidase domain 11			GO:0004222,GO:0005178,GO:0005886,GO:0006508,GO:0007229,GO:0008237,GO:0030424,GO:0033555,GO:0042734,GO:0043204,GO:0045184,GO:0061367,GO:0061368,GO:0062023	metalloendopeptidase activity|integrin binding|plasma membrane|proteolysis|integrin-mediated signaling pathway|metallopeptidase activity|axon|multicellular organismal response to stress|presynaptic membrane|perikaryon|establishment of protein localization|behavioral response to acetic acid induced pain|behavioral response to formalin induced pain|collagen-containing extracellular matrix			R-HSA-1266738,R-HSA-5682910	Developmental Biology|LGI-ADAM interactions
ADAM12	1	3	1	4	1	5	8038	protein_coding	ADAM metallopeptidase domain 12			GO:0004222,GO:0005515,GO:0005576,GO:0005654,GO:0005886,GO:0006508,GO:0007155,GO:0007520,GO:0008237,GO:0017124,GO:0045766,GO:0046872	metalloendopeptidase activity|protein binding|extracellular region|nucleoplasm|plasma membrane|proteolysis|cell adhesion|myoblast fusion|metallopeptidase activity|SH3 domain binding|positive regulation of angiogenesis|metal ion binding	WP5055	Burn wound healing	R-HSA-1474244,R-HSA-162582,R-HSA-177929,R-HSA-8941237,R-HSA-9006934	Extracellular matrix organization|Signal Transduction|Signaling by EGFR|Invadopodia formation|Signaling by Receptor Tyrosine Kinases
ADAM15	587	633	594	415	411	315	8751	protein_coding	ADAM metallopeptidase domain 15			GO:0001525,GO:0001669,GO:0001953,GO:0002418,GO:0004222,GO:0005178,GO:0005515,GO:0005615,GO:0005886,GO:0005912,GO:0006508,GO:0006915,GO:0007160,GO:0007229,GO:0008237,GO:0008584,GO:0009986,GO:0017124,GO:0022617,GO:0030308,GO:0030336,GO:0030574,GO:0031514,GO:0042246,GO:0045087,GO:0046872,GO:0060317,GO:0070062,GO:1900121,GO:1904628,GO:1990910	angiogenesis|acrosomal vesicle|negative regulation of cell-matrix adhesion|immune response to tumor cell|metalloendopeptidase activity|integrin binding|protein binding|extracellular space|plasma membrane|adherens junction|proteolysis|apoptotic process|cell-matrix adhesion|integrin-mediated signaling pathway|metallopeptidase activity|male gonad development|cell surface|SH3 domain binding|extracell…			R-HSA-1474228,R-HSA-1474244,R-HSA-8941237	Degradation of the extracellular matrix|Extracellular matrix organization|Invadopodia formation
ADAM17	4592	5285	5111	5212	5513	4455	6868	protein_coding	ADAM metallopeptidase domain 17	hsa04330,hsa05171,hsa05120,hsa05010	Notch signaling pathway|Coronavirus disease - COVID-19|Epithelial cell signaling in Helicobacter pylori infection|Alzheimer disease	GO:0000139,GO:0001666,GO:0001934,GO:0002446,GO:0002467,GO:0002690,GO:0004175,GO:0004222,GO:0005112,GO:0005138,GO:0005178,GO:0005515,GO:0005737,GO:0005788,GO:0005829,GO:0005886,GO:0005911,GO:0005925,GO:0006508,GO:0006509,GO:0007155,GO:0007173,GO:0007219,GO:0007220,GO:0008233,GO:0008237,GO:0008284,GO:0009410,GO:0009986,GO:0010820,GO:0015629,GO:0016020,GO:0016324,GO:0016485,GO:0017124,GO:0030165,GO:…	Golgi membrane|response to hypoxia|positive regulation of protein phosphorylation|neutrophil mediated immunity|germinal center formation|positive regulation of leukocyte chemotaxis|endopeptidase activity|metalloendopeptidase activity|Notch binding|interleukin-6 receptor binding|integrin binding|protein binding|cytoplasm|endoplasmic reticulum lumen|cytosol|plasma membrane|cell-cell junction|focal …	WP5092,WP2840,WP5124,WP3286,WP61,WP2059,WP268,WP5076,WP2380,WP5300,WP4217	Interactions of natural killer cells in pancreatic cancer|Hair follicle development: cytodifferentiation - part 3 of 3|Alzheimer's disease|Copper homeostasis|Notch signaling pathway|Alzheimer's disease and miRNA effects|Notch signaling|Soluble ACE2-mediated cell entry of SARS-CoV-2|Brain-derived neurotrophic factor (BDNF) signaling pathway|TROP2 regulatory signaling|Ebola virus infection in host	R-HSA-1236394,R-HSA-1251985,R-HSA-1280215,R-HSA-1442490,R-HSA-1474228,R-HSA-1474244,R-HSA-157118,R-HSA-162582,R-HSA-162582,R-HSA-1643685,R-HSA-168256,R-HSA-177929,R-HSA-193692,R-HSA-193704,R-HSA-1980143,R-HSA-2122948,R-HSA-2644602,R-HSA-2644603,R-HSA-2644606,R-HSA-2660825,R-HSA-2660826,R-HSA-2691230,R-HSA-2691232,R-HSA-2894858,R-HSA-2894862,R-HSA-5358346,R-HSA-5358351,R-HSA-5362798,R-HSA-5663202,…	Signaling by ERBB4|Nuclear signaling by ERBB4|Cytokine Signaling in Immune system|Collagen degradation|Degradation of the extracellular matrix|Extracellular matrix organization|Signaling by NOTCH|Signal Transduction|Signal Transduction|Disease|Immune System|Signaling by EGFR|Regulated proteolysis of p75NTR|p75 NTR receptor-mediated signalling|Signaling by NOTCH1|Activated NOTCH1 Transmits Signal …
ADAM19	6134	6255	7050	936	1020	801	8728	protein_coding	ADAM metallopeptidase domain 19			GO:0001890,GO:0004222,GO:0005515,GO:0005634,GO:0005886,GO:0006509,GO:0010628,GO:0016485,GO:0017124,GO:0042987,GO:0046872,GO:0062023,GO:1902945,GO:2000049	placenta development|metalloendopeptidase activity|protein binding|nucleus|plasma membrane|membrane protein ectodomain proteolysis|positive regulation of gene expression|protein processing|SH3 domain binding|amyloid precursor protein catabolic process|metal ion binding|collagen-containing extracellular matrix|metalloendopeptidase activity involved in amyloid precursor protein catabolic process|po…	WP2857	Mesodermal commitment pathway	R-HSA-1474244,R-HSA-8941237	Extracellular matrix organization|Invadopodia formation
ADAM20	1	6	1	4	4	2	8748	protein_coding	ADAM metallopeptidase domain 20			GO:0004222,GO:0005886,GO:0006508,GO:0007338,GO:0008237,GO:0008584,GO:0009897,GO:0046872,GO:1990913	metalloendopeptidase activity|plasma membrane|proteolysis|single fertilization|metallopeptidase activity|male gonad development|external side of plasma membrane|metal ion binding|sperm head plasma membrane			R-HSA-1187000,R-HSA-1474165,R-HSA-2534343	Fertilization|Reproduction|Interaction With Cumulus Cells And The Zona Pellucida
ADAM21	8	1	1	3	3	0	8747	protein_coding	ADAM metallopeptidase domain 21			GO:0004222,GO:0005515,GO:0005886,GO:0006508,GO:0007338,GO:0008237,GO:0008584,GO:0009897,GO:0030424,GO:0043025,GO:0046872,GO:1990913	metalloendopeptidase activity|protein binding|plasma membrane|proteolysis|single fertilization|metallopeptidase activity|male gonad development|external side of plasma membrane|axon|neuronal cell body|metal ion binding|sperm head plasma membrane			R-HSA-1187000,R-HSA-1474165,R-HSA-2534343	Fertilization|Reproduction|Interaction With Cumulus Cells And The Zona Pellucida
ADAM22	215	251	200	111	92	80	53616	protein_coding	ADAM metallopeptidase domain 22			GO:0004222,GO:0005178,GO:0005515,GO:0005886,GO:0006508,GO:0007155,GO:0007162,GO:0007417,GO:0016020,GO:0030424,GO:0098839	metalloendopeptidase activity|integrin binding|protein binding|plasma membrane|proteolysis|cell adhesion|negative regulation of cell adhesion|central nervous system development|membrane|axon|postsynaptic density membrane			R-HSA-1266738,R-HSA-5682910	Developmental Biology|LGI-ADAM interactions
ADAM23	39	50	53	66	65	51	8745	protein_coding	ADAM metallopeptidase domain 23			GO:0004222,GO:0005178,GO:0005515,GO:0005576,GO:0005886,GO:0006508,GO:0007155,GO:0007417,GO:0008237,GO:0042734,GO:0098978,GO:1990830	metalloendopeptidase activity|integrin binding|protein binding|extracellular region|plasma membrane|proteolysis|cell adhesion|central nervous system development|metallopeptidase activity|presynaptic membrane|glutamatergic synapse|cellular response to leukemia inhibitory factor			R-HSA-1266738,R-HSA-5682910	Developmental Biology|LGI-ADAM interactions
ADAM28	0	0	3	0	0	0	10863	protein_coding	ADAM metallopeptidase domain 28			GO:0004175,GO:0004222,GO:0005515,GO:0005576,GO:0005739,GO:0005886,GO:0006508,GO:0007283,GO:0008237,GO:0046872	endopeptidase activity|metalloendopeptidase activity|protein binding|extracellular region|mitochondrion|plasma membrane|proteolysis|spermatogenesis|metallopeptidase activity|metal ion binding
ADAM32	5	4	9	40	21	26	203102	protein_coding	ADAM metallopeptidase domain 32			GO:0004222,GO:0005515,GO:0005886,GO:0006508,GO:0007155,GO:0007339,GO:0016020	metalloendopeptidase activity|protein binding|plasma membrane|proteolysis|cell adhesion|binding of sperm to zona pellucida|membrane
ADAM33	2	7	0	2	5	4	80332	protein_coding	ADAM metallopeptidase domain 33			GO:0004222,GO:0006508,GO:0008270,GO:0016020	metalloendopeptidase activity|proteolysis|zinc ion binding|membrane
ADAM8	233	213	219	64	75	44	101	protein_coding	ADAM metallopeptidase domain 8			GO:0000902,GO:0001525,GO:0002102,GO:0002523,GO:0002675,GO:0002693,GO:0004222,GO:0004252,GO:0005509,GO:0005515,GO:0005737,GO:0005886,GO:0006508,GO:0006954,GO:0008237,GO:0008270,GO:0009986,GO:0010954,GO:0022407,GO:0022617,GO:0032010,GO:0032127,GO:0033089,GO:0035579,GO:0042581,GO:0043406,GO:0043524,GO:0043621,GO:0045089,GO:0045780,GO:0045785,GO:0048247,GO:0050714,GO:0050839,GO:0051044,GO:0051092,GO:…	cell morphogenesis|angiogenesis|podosome|leukocyte migration involved in inflammatory response|positive regulation of acute inflammatory response|positive regulation of cellular extravasation|metalloendopeptidase activity|serine-type endopeptidase activity|calcium ion binding|protein binding|cytoplasm|plasma membrane|proteolysis|inflammatory response|metallopeptidase activity|zinc ion binding|cel…			R-HSA-1474228,R-HSA-1474244,R-HSA-168249,R-HSA-168256,R-HSA-6798695	Degradation of the extracellular matrix|Extracellular matrix organization|Innate Immune System|Immune System|Neutrophil degranulation
ADAM9	9750	10304	10453	6037	6503	4875	8754	protein_coding	ADAM metallopeptidase domain 9			GO:0004222,GO:0005080,GO:0005178,GO:0005515,GO:0005518,GO:0005615,GO:0005886,GO:0005925,GO:0006509,GO:0007155,GO:0007160,GO:0007179,GO:0007229,GO:0008237,GO:0009897,GO:0009986,GO:0010042,GO:0016477,GO:0017124,GO:0030216,GO:0030335,GO:0031293,GO:0033627,GO:0033630,GO:0033631,GO:0034241,GO:0034612,GO:0042117,GO:0042542,GO:0043236,GO:0043406,GO:0046872,GO:0050714,GO:0051044,GO:0051384,GO:0051549,GO:…	metalloendopeptidase activity|protein kinase C binding|integrin binding|protein binding|collagen binding|extracellular space|plasma membrane|focal adhesion|membrane protein ectodomain proteolysis|cell adhesion|cell-matrix adhesion|transforming growth factor beta receptor signaling pathway|integrin-mediated signaling pathway|metallopeptidase activity|external side of plasma membrane|cell surface|r…	WP3286,WP3888	Copper homeostasis|VEGFA-VEGFR2 signaling	R-HSA-1442490,R-HSA-1474228,R-HSA-1474244	Collagen degradation|Degradation of the extracellular matrix|Extracellular matrix organization
ADAMDEC1	0	0	0	0	1	0	27299	protein_coding	ADAM like decysin 1			GO:0004222,GO:0005576,GO:0006508,GO:0006955,GO:0007162,GO:0008270,GO:0062023	metalloendopeptidase activity|extracellular region|proteolysis|immune response|negative regulation of cell adhesion|zinc ion binding|collagen-containing extracellular matrix
ADAMTS1	124	123	130	216	240	228	9510	protein_coding	ADAM metallopeptidase with thrombospondin type 1 motif 1			GO:0001542,GO:0001822,GO:0004222,GO:0005515,GO:0005576,GO:0005604,GO:0006508,GO:0007229,GO:0008201,GO:0008237,GO:0008270,GO:0008285,GO:0016525,GO:0030198,GO:0031012,GO:0031410,GO:0060347,GO:0062023,GO:1900087,GO:1904707,GO:1904754	ovulation from ovarian follicle|kidney development|metalloendopeptidase activity|protein binding|extracellular region|basement membrane|proteolysis|integrin-mediated signaling pathway|heparin binding|metallopeptidase activity|zinc ion binding|negative regulation of cell population proliferation|negative regulation of angiogenesis|extracellular matrix organization|extracellular matrix|cytoplasmic …	WP4808,WP474,WP5087,WP3888	Endochondral ossification with skeletal dysplasias|Endochondral ossification|Malignant pleural mesothelioma|VEGFA-VEGFR2 signaling	R-HSA-1474228,R-HSA-1474244,R-HSA-1643685,R-HSA-3781865,R-HSA-3906995,R-HSA-392499,R-HSA-5083635,R-HSA-5173105,R-HSA-5173214,R-HSA-5668914,R-HSA-597592	Degradation of the extracellular matrix|Extracellular matrix organization|Disease|Diseases of glycosylation|Diseases associated with O-glycosylation of proteins|Metabolism of proteins|Defective B3GALTL causes PpS|O-linked glycosylation|O-glycosylation of TSR domain-containing proteins|Diseases of metabolism|Post-translational protein modification
ADAMTS10	21	33	22	20	16	14	81794	protein_coding	ADAM metallopeptidase with thrombospondin type 1 motif 10			GO:0001527,GO:0003674,GO:0004222,GO:0005515,GO:0005576,GO:0006508,GO:0008150,GO:0030198,GO:0031012,GO:0046872,GO:0062023	microfibril|molecular_function|metalloendopeptidase activity|protein binding|extracellular region|proteolysis|biological_process|extracellular matrix organization|extracellular matrix|metal ion binding|collagen-containing extracellular matrix	WP4816	TGF-beta receptor signaling in skeletal dysplasias	R-HSA-1643685,R-HSA-3781865,R-HSA-3906995,R-HSA-392499,R-HSA-5083635,R-HSA-5173105,R-HSA-5173214,R-HSA-5668914,R-HSA-597592	Disease|Diseases of glycosylation|Diseases associated with O-glycosylation of proteins|Metabolism of proteins|Defective B3GALTL causes PpS|O-linked glycosylation|O-glycosylation of TSR domain-containing proteins|Diseases of metabolism|Post-translational protein modification
ADAMTS12	0	1	0	0	0	0	81792	protein_coding	ADAM metallopeptidase with thrombospondin type 1 motif 12			GO:0002062,GO:0004222,GO:0005515,GO:0005576,GO:0007160,GO:0016477,GO:0030167,GO:0030198,GO:0030199,GO:0031012,GO:0032331,GO:0043931,GO:0046872,GO:0050727,GO:0051603,GO:0071347,GO:0071356,GO:0071773,GO:1901509,GO:1902203,GO:1902548,GO:2001113	chondrocyte differentiation|metalloendopeptidase activity|protein binding|extracellular region|cell-matrix adhesion|cell migration|proteoglycan catabolic process|extracellular matrix organization|collagen fibril organization|extracellular matrix|negative regulation of chondrocyte differentiation|ossification involved in bone maturation|metal ion binding|regulation of inflammatory response|proteol…			R-HSA-1643685,R-HSA-3781865,R-HSA-3906995,R-HSA-392499,R-HSA-5083635,R-HSA-5173105,R-HSA-5173214,R-HSA-5668914,R-HSA-597592	Disease|Diseases of glycosylation|Diseases associated with O-glycosylation of proteins|Metabolism of proteins|Defective B3GALTL causes PpS|O-linked glycosylation|O-glycosylation of TSR domain-containing proteins|Diseases of metabolism|Post-translational protein modification
ADAMTS13	7	9	9	27	21	15	11093	protein_coding	ADAM metallopeptidase with thrombospondin type 1 motif 13			GO:0004222,GO:0005178,GO:0005509,GO:0005515,GO:0005615,GO:0005788,GO:0006508,GO:0007160,GO:0007229,GO:0008237,GO:0008270,GO:0009100,GO:0009636,GO:0009986,GO:0014075,GO:0016485,GO:0030163,GO:0030168,GO:0030198,GO:0031012,GO:0035864,GO:0043171,GO:0071222,GO:0071346,GO:0071353,GO:0071356	metalloendopeptidase activity|integrin binding|calcium ion binding|protein binding|extracellular space|endoplasmic reticulum lumen|proteolysis|cell-matrix adhesion|integrin-mediated signaling pathway|metallopeptidase activity|zinc ion binding|glycoprotein metabolic process|response to toxic substance|cell surface|response to amine|protein processing|protein catabolic process|platelet activation|e…			R-HSA-1643685,R-HSA-3781865,R-HSA-3906995,R-HSA-392499,R-HSA-5083635,R-HSA-5173105,R-HSA-5173214,R-HSA-5668914,R-HSA-597592	Disease|Diseases of glycosylation|Diseases associated with O-glycosylation of proteins|Metabolism of proteins|Defective B3GALTL causes PpS|O-linked glycosylation|O-glycosylation of TSR domain-containing proteins|Diseases of metabolism|Post-translational protein modification
ADAMTS14	2	13	11	1	2	0	140766	protein_coding	ADAM metallopeptidase with thrombospondin type 1 motif 14			GO:0004222,GO:0005576,GO:0006508,GO:0030198,GO:0030199,GO:0030574,GO:0031012,GO:0046872	metalloendopeptidase activity|extracellular region|proteolysis|extracellular matrix organization|collagen fibril organization|collagen catabolic process|extracellular matrix|metal ion binding			R-HSA-1474244,R-HSA-1474290,R-HSA-1643685,R-HSA-1650814,R-HSA-3781865,R-HSA-3906995,R-HSA-392499,R-HSA-5083635,R-HSA-5173105,R-HSA-5173214,R-HSA-5668914,R-HSA-597592	Extracellular matrix organization|Collagen formation|Disease|Collagen biosynthesis and modifying enzymes|Diseases of glycosylation|Diseases associated with O-glycosylation of proteins|Metabolism of proteins|Defective B3GALTL causes PpS|O-linked glycosylation|O-glycosylation of TSR domain-containing proteins|Diseases of metabolism|Post-translational protein modification
ADAMTS15	773	866	814	611	871	592	170689	protein_coding	ADAM metallopeptidase with thrombospondin type 1 motif 15			GO:0004175,GO:0004222,GO:0005615,GO:0006508,GO:0007520,GO:0008201,GO:0008270,GO:0009986,GO:0022617,GO:0030198,GO:0031012,GO:0050840,GO:0062023	endopeptidase activity|metalloendopeptidase activity|extracellular space|proteolysis|myoblast fusion|heparin binding|zinc ion binding|cell surface|extracellular matrix disassembly|extracellular matrix organization|extracellular matrix|extracellular matrix binding|collagen-containing extracellular matrix			R-HSA-1643685,R-HSA-3781865,R-HSA-3906995,R-HSA-392499,R-HSA-5083635,R-HSA-5173105,R-HSA-5173214,R-HSA-5668914,R-HSA-597592	Disease|Diseases of glycosylation|Diseases associated with O-glycosylation of proteins|Metabolism of proteins|Defective B3GALTL causes PpS|O-linked glycosylation|O-glycosylation of TSR domain-containing proteins|Diseases of metabolism|Post-translational protein modification
ADAMTS16	87	95	117	239	322	244	170690	protein_coding	ADAM metallopeptidase with thrombospondin type 1 motif 16			GO:0001658,GO:0003073,GO:0004222,GO:0005576,GO:0006508,GO:0030198,GO:0031012,GO:0046872,GO:0048232,GO:1902017	branching involved in ureteric bud morphogenesis|regulation of systemic arterial blood pressure|metalloendopeptidase activity|extracellular region|proteolysis|extracellular matrix organization|extracellular matrix|metal ion binding|male gamete generation|regulation of cilium assembly			R-HSA-1474228,R-HSA-1474244,R-HSA-1643685,R-HSA-3781865,R-HSA-3906995,R-HSA-392499,R-HSA-5083635,R-HSA-5173105,R-HSA-5173214,R-HSA-5668914,R-HSA-597592	Degradation of the extracellular matrix|Extracellular matrix organization|Disease|Diseases of glycosylation|Diseases associated with O-glycosylation of proteins|Metabolism of proteins|Defective B3GALTL causes PpS|O-linked glycosylation|O-glycosylation of TSR domain-containing proteins|Diseases of metabolism|Post-translational protein modification
ADAMTS17	21	21	19	9	10	4	170691	protein_coding	ADAM metallopeptidase with thrombospondin type 1 motif 17			GO:0004222,GO:0005576,GO:0006508,GO:0030198,GO:0031012,GO:0046872	metalloendopeptidase activity|extracellular region|proteolysis|extracellular matrix organization|extracellular matrix|metal ion binding			R-HSA-1643685,R-HSA-3781865,R-HSA-3906995,R-HSA-392499,R-HSA-5083635,R-HSA-5173105,R-HSA-5173214,R-HSA-5668914,R-HSA-597592	Disease|Diseases of glycosylation|Diseases associated with O-glycosylation of proteins|Metabolism of proteins|Defective B3GALTL causes PpS|O-linked glycosylation|O-glycosylation of TSR domain-containing proteins|Diseases of metabolism|Post-translational protein modification
ADAMTS18	0	1	2	3	0	2	170692	protein_coding	ADAM metallopeptidase with thrombospondin type 1 motif 18			GO:0001654,GO:0004222,GO:0005576,GO:0006508,GO:0030198,GO:0031012,GO:0046872,GO:0090331	eye development|metalloendopeptidase activity|extracellular region|proteolysis|extracellular matrix organization|extracellular matrix|metal ion binding|negative regulation of platelet aggregation			R-HSA-1474228,R-HSA-1474244,R-HSA-1643685,R-HSA-3781865,R-HSA-3906995,R-HSA-392499,R-HSA-5083635,R-HSA-5173105,R-HSA-5173214,R-HSA-5668914,R-HSA-597592	Degradation of the extracellular matrix|Extracellular matrix organization|Disease|Diseases of glycosylation|Diseases associated with O-glycosylation of proteins|Metabolism of proteins|Defective B3GALTL causes PpS|O-linked glycosylation|O-glycosylation of TSR domain-containing proteins|Diseases of metabolism|Post-translational protein modification
ADAMTS19	0	0	0	0	1	0	171019	protein_coding	ADAM metallopeptidase with thrombospondin type 1 motif 19			GO:0004222,GO:0005576,GO:0006508,GO:0030198,GO:0031012,GO:0046872	metalloendopeptidase activity|extracellular region|proteolysis|extracellular matrix organization|extracellular matrix|metal ion binding			R-HSA-1643685,R-HSA-3781865,R-HSA-3906995,R-HSA-392499,R-HSA-5083635,R-HSA-5173105,R-HSA-5173214,R-HSA-5668914,R-HSA-597592	Disease|Diseases of glycosylation|Diseases associated with O-glycosylation of proteins|Metabolism of proteins|Defective B3GALTL causes PpS|O-linked glycosylation|O-glycosylation of TSR domain-containing proteins|Diseases of metabolism|Post-translational protein modification
ADAMTS2	4	2	4	1	3	5	9509	protein_coding	ADAM metallopeptidase with thrombospondin type 1 motif 2			GO:0004222,GO:0005576,GO:0007283,GO:0008237,GO:0008270,GO:0016485,GO:0030198,GO:0030199,GO:0030324,GO:0030574,GO:0031012,GO:0043588,GO:0062023	metalloendopeptidase activity|extracellular region|spermatogenesis|metallopeptidase activity|zinc ion binding|protein processing|extracellular matrix organization|collagen fibril organization|lung development|collagen catabolic process|extracellular matrix|skin development|collagen-containing extracellular matrix	WP4786,WP5312	Type I collagen synthesis in the context of osteogenesis imperfecta|Metabolic pathways of fibroblasts	R-HSA-1474244,R-HSA-1474290,R-HSA-1643685,R-HSA-1650814,R-HSA-3781865,R-HSA-3906995,R-HSA-392499,R-HSA-5083635,R-HSA-5173105,R-HSA-5173214,R-HSA-5668914,R-HSA-597592	Extracellular matrix organization|Collagen formation|Disease|Collagen biosynthesis and modifying enzymes|Diseases of glycosylation|Diseases associated with O-glycosylation of proteins|Metabolism of proteins|Defective B3GALTL causes PpS|O-linked glycosylation|O-glycosylation of TSR domain-containing proteins|Diseases of metabolism|Post-translational protein modification
ADAMTS20	0	0	2	0	1	0	80070	protein_coding	ADAM metallopeptidase with thrombospondin type 1 motif 20			GO:0004222,GO:0005615,GO:0006508,GO:0006915,GO:0007165,GO:0008270,GO:0009967,GO:0030198,GO:0030318,GO:0031012,GO:0043066,GO:0045636,GO:0062023	metalloendopeptidase activity|extracellular space|proteolysis|apoptotic process|signal transduction|zinc ion binding|positive regulation of signal transduction|extracellular matrix organization|melanocyte differentiation|extracellular matrix|negative regulation of apoptotic process|positive regulation of melanocyte differentiation|collagen-containing extracellular matrix	WP2840	Hair follicle development: cytodifferentiation - part 3 of 3	R-HSA-1643685,R-HSA-3781865,R-HSA-3906995,R-HSA-392499,R-HSA-5083635,R-HSA-5173105,R-HSA-5173214,R-HSA-5668914,R-HSA-597592	Disease|Diseases of glycosylation|Diseases associated with O-glycosylation of proteins|Metabolism of proteins|Defective B3GALTL causes PpS|O-linked glycosylation|O-glycosylation of TSR domain-containing proteins|Diseases of metabolism|Post-translational protein modification
ADAMTS3	489	500	492	193	314	199	9508	protein_coding	ADAM metallopeptidase with thrombospondin type 1 motif 3			GO:0001701,GO:0004175,GO:0004222,GO:0005515,GO:0005576,GO:0005615,GO:0008201,GO:0008270,GO:0010573,GO:0016485,GO:0030198,GO:0030199,GO:0030574,GO:0031012,GO:0032964,GO:0062023,GO:0070062,GO:0097435,GO:1900748	in utero embryonic development|endopeptidase activity|metalloendopeptidase activity|protein binding|extracellular region|extracellular space|heparin binding|zinc ion binding|vascular endothelial growth factor production|protein processing|extracellular matrix organization|collagen fibril organization|collagen catabolic process|extracellular matrix|collagen biosynthetic process|collagen-containing…			R-HSA-1474244,R-HSA-1474290,R-HSA-1643685,R-HSA-1650814,R-HSA-3781865,R-HSA-3906995,R-HSA-392499,R-HSA-5083635,R-HSA-5173105,R-HSA-5173214,R-HSA-5668914,R-HSA-597592	Extracellular matrix organization|Collagen formation|Disease|Collagen biosynthesis and modifying enzymes|Diseases of glycosylation|Diseases associated with O-glycosylation of proteins|Metabolism of proteins|Defective B3GALTL causes PpS|O-linked glycosylation|O-glycosylation of TSR domain-containing proteins|Diseases of metabolism|Post-translational protein modification
ADAMTS4	8	7	12	9	11	12	9507	protein_coding	ADAM metallopeptidase with thrombospondin type 1 motif 4			GO:0001501,GO:0002020,GO:0004222,GO:0005515,GO:0005576,GO:0005615,GO:0006508,GO:0008233,GO:0008237,GO:0016607,GO:0022617,GO:0030198,GO:0031012,GO:0046872,GO:0062023	skeletal system development|protease binding|metalloendopeptidase activity|protein binding|extracellular region|extracellular space|proteolysis|peptidase activity|metallopeptidase activity|nuclear speck|extracellular matrix disassembly|extracellular matrix organization|extracellular matrix|metal ion binding|collagen-containing extracellular matrix	WP4808,WP474	Endochondral ossification with skeletal dysplasias|Endochondral ossification	R-HSA-1474228,R-HSA-1474228,R-HSA-1474244,R-HSA-1474244,R-HSA-1643685,R-HSA-3781865,R-HSA-3906995,R-HSA-392499,R-HSA-5083635,R-HSA-5173105,R-HSA-5173214,R-HSA-5668914,R-HSA-597592	Degradation of the extracellular matrix|Degradation of the extracellular matrix|Extracellular matrix organization|Extracellular matrix organization|Disease|Diseases of glycosylation|Diseases associated with O-glycosylation of proteins|Metabolism of proteins|Defective B3GALTL causes PpS|O-linked glycosylation|O-glycosylation of TSR domain-containing proteins|Diseases of metabolism|Post-translation…
ADAMTS5	0	0	0	2	0	0	11096	protein_coding	ADAM metallopeptidase with thrombospondin type 1 motif 5			GO:0003180,GO:0003184,GO:0003203,GO:0004175,GO:0004222,GO:0005178,GO:0005515,GO:0005576,GO:0005615,GO:0005788,GO:0006508,GO:0007520,GO:0008201,GO:0008233,GO:0008237,GO:0008270,GO:0022617,GO:0030198,GO:0031012,GO:0042742,GO:0042802,GO:0044691,GO:0050840,GO:0062023,GO:0120163	aortic valve morphogenesis|pulmonary valve morphogenesis|endocardial cushion morphogenesis|endopeptidase activity|metalloendopeptidase activity|integrin binding|protein binding|extracellular region|extracellular space|endoplasmic reticulum lumen|proteolysis|myoblast fusion|heparin binding|peptidase activity|metallopeptidase activity|zinc ion binding|extracellular matrix disassembly|extracellular …	WP4808,WP4754,WP474,WP2877	Endochondral ossification with skeletal dysplasias|IL-18 signaling pathway|Endochondral ossification|Vitamin D receptor pathway	R-HSA-1474228,R-HSA-1474228,R-HSA-1474244,R-HSA-1474244,R-HSA-1643685,R-HSA-3781865,R-HSA-3906995,R-HSA-392499,R-HSA-5083635,R-HSA-5173105,R-HSA-5173214,R-HSA-5668914,R-HSA-597592	Degradation of the extracellular matrix|Degradation of the extracellular matrix|Extracellular matrix organization|Extracellular matrix organization|Disease|Diseases of glycosylation|Diseases associated with O-glycosylation of proteins|Metabolism of proteins|Defective B3GALTL causes PpS|O-linked glycosylation|O-glycosylation of TSR domain-containing proteins|Diseases of metabolism|Post-translation…
ADAMTS6	47	51	46	81	74	84	11174	protein_coding	ADAM metallopeptidase with thrombospondin type 1 motif 6			GO:0001822,GO:0003279,GO:0004222,GO:0005576,GO:0006508,GO:0008237,GO:0030198,GO:0031012,GO:0035904,GO:0046872,GO:0060976	kidney development|cardiac septum development|metalloendopeptidase activity|extracellular region|proteolysis|metallopeptidase activity|extracellular matrix organization|extracellular matrix|aorta development|metal ion binding|coronary vasculature development			R-HSA-1643685,R-HSA-3781865,R-HSA-3906995,R-HSA-392499,R-HSA-5083635,R-HSA-5173105,R-HSA-5173214,R-HSA-5668914,R-HSA-597592	Disease|Diseases of glycosylation|Diseases associated with O-glycosylation of proteins|Metabolism of proteins|Defective B3GALTL causes PpS|O-linked glycosylation|O-glycosylation of TSR domain-containing proteins|Diseases of metabolism|Post-translational protein modification
ADAMTS7	17	18	13	14	13	18	11173	protein_coding	ADAM metallopeptidase with thrombospondin type 1 motif 7			GO:0002062,GO:0004222,GO:0005515,GO:0005576,GO:0005788,GO:0006029,GO:0008237,GO:0009986,GO:0030198,GO:0030199,GO:0031012,GO:0032331,GO:0043931,GO:0046872,GO:0051603,GO:0071347,GO:0071356,GO:0071773	chondrocyte differentiation|metalloendopeptidase activity|protein binding|extracellular region|endoplasmic reticulum lumen|proteoglycan metabolic process|metallopeptidase activity|cell surface|extracellular matrix organization|collagen fibril organization|extracellular matrix|negative regulation of chondrocyte differentiation|ossification involved in bone maturation|metal ion binding|proteolysis …			R-HSA-1643685,R-HSA-3781865,R-HSA-3906995,R-HSA-392499,R-HSA-5083635,R-HSA-5173105,R-HSA-5173214,R-HSA-5668914,R-HSA-597592	Disease|Diseases of glycosylation|Diseases associated with O-glycosylation of proteins|Metabolism of proteins|Defective B3GALTL causes PpS|O-linked glycosylation|O-glycosylation of TSR domain-containing proteins|Diseases of metabolism|Post-translational protein modification
ADAMTS8	0	0	0	1	1	0	11095	protein_coding	ADAM metallopeptidase with thrombospondin type 1 motif 8			GO:0004222,GO:0005178,GO:0005576,GO:0006508,GO:0008201,GO:0008237,GO:0008270,GO:0008285,GO:0009673,GO:0030198,GO:0031012,GO:0035435,GO:0062023	metalloendopeptidase activity|integrin binding|extracellular region|proteolysis|heparin binding|metallopeptidase activity|zinc ion binding|negative regulation of cell population proliferation|low-affinity phosphate transmembrane transporter activity|extracellular matrix organization|extracellular matrix|phosphate ion transmembrane transport|collagen-containing extracellular matrix			R-HSA-1474228,R-HSA-1474244,R-HSA-1643685,R-HSA-3781865,R-HSA-3906995,R-HSA-392499,R-HSA-5083635,R-HSA-5173105,R-HSA-5173214,R-HSA-5668914,R-HSA-597592	Degradation of the extracellular matrix|Extracellular matrix organization|Disease|Diseases of glycosylation|Diseases associated with O-glycosylation of proteins|Metabolism of proteins|Defective B3GALTL causes PpS|O-linked glycosylation|O-glycosylation of TSR domain-containing proteins|Diseases of metabolism|Post-translational protein modification
ADAMTS9	17	20	22	13	16	17	56999	protein_coding	ADAM metallopeptidase with thrombospondin type 1 motif 9			GO:0003179,GO:0003229,GO:0004222,GO:0005615,GO:0005783,GO:0006508,GO:0008237,GO:0008270,GO:0009617,GO:0009986,GO:0010596,GO:0015031,GO:0016192,GO:0030198,GO:0030318,GO:0031012,GO:0035909,GO:0043231,GO:0045636,GO:0062023,GO:0090673,GO:1903671	heart valve morphogenesis|ventricular cardiac muscle tissue development|metalloendopeptidase activity|extracellular space|endoplasmic reticulum|proteolysis|metallopeptidase activity|zinc ion binding|response to bacterium|cell surface|negative regulation of endothelial cell migration|protein transport|vesicle-mediated transport|extracellular matrix organization|melanocyte differentiation|extracell…	WP3888	VEGFA-VEGFR2 signaling	R-HSA-1474228,R-HSA-1474244,R-HSA-1643685,R-HSA-3781865,R-HSA-3906995,R-HSA-392499,R-HSA-5083635,R-HSA-5173105,R-HSA-5173214,R-HSA-5668914,R-HSA-597592	Degradation of the extracellular matrix|Extracellular matrix organization|Disease|Diseases of glycosylation|Diseases associated with O-glycosylation of proteins|Metabolism of proteins|Defective B3GALTL causes PpS|O-linked glycosylation|O-glycosylation of TSR domain-containing proteins|Diseases of metabolism|Post-translational protein modification
ADAMTSL1	2	7	2	0	0	0	92949	protein_coding	ADAMTS like 1			GO:0004222,GO:0005576,GO:0005788,GO:0030198	metalloendopeptidase activity|extracellular region|endoplasmic reticulum lumen|extracellular matrix organization			R-HSA-1643685,R-HSA-3781865,R-HSA-3906995,R-HSA-392499,R-HSA-5083635,R-HSA-5173105,R-HSA-5173214,R-HSA-5668914,R-HSA-597592	Disease|Diseases of glycosylation|Diseases associated with O-glycosylation of proteins|Metabolism of proteins|Defective B3GALTL causes PpS|O-linked glycosylation|O-glycosylation of TSR domain-containing proteins|Diseases of metabolism|Post-translational protein modification
ADAMTSL2	1	1	0	2	0	0	9719	protein_coding	ADAMTS like 2			GO:0004222,GO:0005515,GO:0005576,GO:0030198,GO:0030512,GO:0031012,GO:0050436,GO:0060481	metalloendopeptidase activity|protein binding|extracellular region|extracellular matrix organization|negative regulation of transforming growth factor beta receptor signaling pathway|extracellular matrix|microfibril binding|lobar bronchus epithelium development	WP4816	TGF-beta receptor signaling in skeletal dysplasias	R-HSA-1643685,R-HSA-3781865,R-HSA-3906995,R-HSA-392499,R-HSA-5083635,R-HSA-5173105,R-HSA-5173214,R-HSA-5668914,R-HSA-597592	Disease|Diseases of glycosylation|Diseases associated with O-glycosylation of proteins|Metabolism of proteins|Defective B3GALTL causes PpS|O-linked glycosylation|O-glycosylation of TSR domain-containing proteins|Diseases of metabolism|Post-translational protein modification
ADAMTSL4	80	83	89	85	92	80	54507	protein_coding	ADAMTS like 4			GO:0002020,GO:0002064,GO:0005515,GO:0005576,GO:0005614,GO:0005788,GO:0006915,GO:0030198,GO:0043065,GO:0062023,GO:0070285	protease binding|epithelial cell development|protein binding|extracellular region|interstitial matrix|endoplasmic reticulum lumen|apoptotic process|extracellular matrix organization|positive regulation of apoptotic process|collagen-containing extracellular matrix|pigment cell development			R-HSA-1643685,R-HSA-3781865,R-HSA-3906995,R-HSA-392499,R-HSA-5083635,R-HSA-5173105,R-HSA-5173214,R-HSA-5668914,R-HSA-597592	Disease|Diseases of glycosylation|Diseases associated with O-glycosylation of proteins|Metabolism of proteins|Defective B3GALTL causes PpS|O-linked glycosylation|O-glycosylation of TSR domain-containing proteins|Diseases of metabolism|Post-translational protein modification
ADAMTSL4-AS1	7	4	14	12	18	4	574406	non_coding	ADAMTSL4 antisense RNA 1					WP3614,WP4399,WP3872,WP4864,WP3657,WP254,WP3611,WP1772,WP5087,WP4172	Photodynamic therapy-induced HIF-1 survival signaling|MicroRNA network associated with chronic lymphocytic leukemia|Regulation of apoptosis by parathyroid hormone-related protein|Host-pathogen interaction of human coronaviruses - apoptosis|Hematopoietic stem cell gene regulation by GABP alpha/beta complex|Apoptosis|Photodynamic therapy-induced AP-1 survival signaling|Apoptosis modulation and sign…
ADAMTSL4-AS2	21	21	15	27	10	11	100289061	non_coding
ADAMTSL5	215	280	315	379	401	305	339366	protein_coding	ADAMTS like 5			GO:0001527,GO:0005515,GO:0005576,GO:0008201,GO:0031012,GO:0050436	microfibril|protein binding|extracellular region|heparin binding|extracellular matrix|microfibril binding			R-HSA-1643685,R-HSA-3781865,R-HSA-3906995,R-HSA-392499,R-HSA-5083635,R-HSA-5173105,R-HSA-5173214,R-HSA-5668914,R-HSA-597592	Disease|Diseases of glycosylation|Diseases associated with O-glycosylation of proteins|Metabolism of proteins|Defective B3GALTL causes PpS|O-linked glycosylation|O-glycosylation of TSR domain-containing proteins|Diseases of metabolism|Post-translational protein modification
ADAP1	763	789	817	270	299	218	11033	protein_coding	ArfGAP with dual PH domains 1			GO:0005096,GO:0005515,GO:0005547,GO:0005634,GO:0005737,GO:0005829,GO:0005886,GO:0007166,GO:0043087,GO:0043231,GO:0043533,GO:0043547,GO:0046872,GO:1902936	GTPase activator activity|protein binding|phosphatidylinositol-3,4,5-trisphosphate binding|nucleus|cytoplasm|cytosol|plasma membrane|cell surface receptor signaling pathway|regulation of GTPase activity|intracellular membrane-bounded organelle|inositol 1,3,4,5 tetrakisphosphate binding|positive regulation of GTPase activity|metal ion binding|phosphatidylinositol bisphosphate binding			R-HSA-1236394,R-HSA-1251985,R-HSA-162582,R-HSA-9006934	Signaling by ERBB4|Nuclear signaling by ERBB4|Signal Transduction|Signaling by Receptor Tyrosine Kinases
ADAP2	141	169	175	150	176	115	55803	protein_coding	ArfGAP with dual PH domains 2			GO:0005096,GO:0005515,GO:0005546,GO:0005547,GO:0005737,GO:0005740,GO:0005886,GO:0007507,GO:0030674,GO:0043087,GO:0043231,GO:0043325,GO:0043533,GO:0043547,GO:0046872,GO:0048017	GTPase activator activity|protein binding|phosphatidylinositol-4,5-bisphosphate binding|phosphatidylinositol-3,4,5-trisphosphate binding|cytoplasm|mitochondrial envelope|plasma membrane|heart development|protein-macromolecule adaptor activity|regulation of GTPase activity|intracellular membrane-bounded organelle|phosphatidylinositol-3,4-bisphosphate binding|inositol 1,3,4,5 tetrakisphosphate bind…	WP3945	TYROBP causal network in microglia
ADAR	11717	12140	12297	11799	12194	9575	103	protein_coding	adenosine deaminase RNA specific	hsa04622,hsa04623,hsa05171,hsa05164,hsa05162	RIG-I-like receptor signaling pathway|Cytosolic DNA-sensing pathway|Coronavirus disease - COVID-19|Influenza A|Measles	GO:0001649,GO:0002244,GO:0002566,GO:0003677,GO:0003723,GO:0003725,GO:0003726,GO:0005515,GO:0005634,GO:0005654,GO:0005730,GO:0005737,GO:0006382,GO:0006396,GO:0006397,GO:0008251,GO:0009615,GO:0016020,GO:0016553,GO:0030218,GO:0031054,GO:0035455,GO:0044387,GO:0044530,GO:0045070,GO:0045087,GO:0046872,GO:0051607,GO:0060216,GO:0060339,GO:0061484,GO:0070922,GO:0097284,GO:0098586,GO:1900369,GO:1903944	osteoblast differentiation|hematopoietic progenitor cell differentiation|somatic diversification of immune receptors via somatic mutation|DNA binding|RNA binding|double-stranded RNA binding|double-stranded RNA adenosine deaminase activity|protein binding|nucleus|nucleoplasm|nucleolus|cytoplasm|adenosine to inosine editing|RNA processing|mRNA processing|tRNA-specific adenosine deaminase activity|r…	WP4630,WP4655,WP4705	Measles virus infection|Cytosolic DNA-sensing pathway|Pathways of nucleic acid metabolism and innate immune sensing	R-HSA-1280215,R-HSA-168256,R-HSA-75064,R-HSA-75072,R-HSA-75102,R-HSA-77042,R-HSA-8953854,R-HSA-909733,R-HSA-913531	Cytokine Signaling in Immune system|Immune System|mRNA Editing: A to I Conversion|mRNA Editing|C6 deamination of adenosine|Formation of editosomes by ADAR proteins|Metabolism of RNA|Interferon alpha/beta signaling|Interferon Signaling
ADARB1	4661	4978	4456	1784	1698	1481	104	protein_coding	adenosine deaminase RNA specific B1			GO:0003723,GO:0003725,GO:0003726,GO:0003729,GO:0005515,GO:0005634,GO:0005654,GO:0005730,GO:0005737,GO:0005829,GO:0006382,GO:0006396,GO:0006397,GO:0007274,GO:0008251,GO:0008285,GO:0016553,GO:0021610,GO:0021618,GO:0021965,GO:0030336,GO:0035264,GO:0044387,GO:0045070,GO:0045087,GO:0045202,GO:0046872,GO:0050884,GO:0051607,GO:0051726,GO:0060384,GO:0060415,GO:0061744,GO:0097049	RNA binding|double-stranded RNA binding|double-stranded RNA adenosine deaminase activity|mRNA binding|protein binding|nucleus|nucleoplasm|nucleolus|cytoplasm|cytosol|adenosine to inosine editing|RNA processing|mRNA processing|neuromuscular synaptic transmission|tRNA-specific adenosine deaminase activity|negative regulation of cell population proliferation|base conversion or substitution editing|f…			R-HSA-75064,R-HSA-75072,R-HSA-75102,R-HSA-77042,R-HSA-8953854	mRNA Editing: A to I Conversion|mRNA Editing|C6 deamination of adenosine|Formation of editosomes by ADAR proteins|Metabolism of RNA
ADARB2	46	51	56	25	33	23	105	protein_coding	adenosine deaminase RNA specific B2 (inactive)			GO:0003723,GO:0003725,GO:0003726,GO:0003727,GO:0004000,GO:0005730,GO:0005737,GO:0006382,GO:0006396,GO:0006397,GO:0008251,GO:0046872	RNA binding|double-stranded RNA binding|double-stranded RNA adenosine deaminase activity|single-stranded RNA binding|adenosine deaminase activity|nucleolus|cytoplasm|adenosine to inosine editing|RNA processing|mRNA processing|tRNA-specific adenosine deaminase activity|metal ion binding
ADARB2-AS1	0	1	0	0	0	0	642394	non_coding	ADARB2 antisense RNA 1
ADAT1	1165	1259	1221	1134	1134	841	23536	protein_coding	adenosine deaminase tRNA specific 1			GO:0003723,GO:0008033,GO:0008251,GO:0046872	RNA binding|tRNA processing|tRNA-specific adenosine deaminase activity|metal ion binding			R-HSA-6782315,R-HSA-72306,R-HSA-8953854	tRNA modification in the nucleus and cytosol|tRNA processing|Metabolism of RNA
ADAT2	488	560	487	635	661	441	134637	protein_coding	adenosine deaminase tRNA specific 2			GO:0002100,GO:0005515,GO:0005654,GO:0008270,GO:0052717	tRNA wobble adenosine to inosine editing|protein binding|nucleoplasm|zinc ion binding|tRNA-specific adenosine-34 deaminase activity			R-HSA-6782315,R-HSA-72306,R-HSA-8953854	tRNA modification in the nucleus and cytosol|tRNA processing|Metabolism of RNA
ADAT3	12	23	26	21	28	30	113179	protein_coding	adenosine deaminase tRNA specific 3			GO:0005515,GO:0005634,GO:0005654,GO:0005737,GO:0008033,GO:0046872,GO:0052717	protein binding|nucleus|nucleoplasm|cytoplasm|tRNA processing|metal ion binding|tRNA-specific adenosine-34 deaminase activity			R-HSA-6782315,R-HSA-72306,R-HSA-8953854	tRNA modification in the nucleus and cytosol|tRNA processing|Metabolism of RNA
ADCK1	170	176	201	133	97	72	57143	protein_coding	aarF domain containing kinase 1			GO:0004674,GO:0005524,GO:0005576,GO:0005743,GO:0007005,GO:0010637,GO:0016310,GO:0031966,GO:0055088,GO:1903852	protein serine/threonine kinase activity|ATP binding|extracellular region|mitochondrial inner membrane|mitochondrion organization|negative regulation of mitochondrial fusion|phosphorylation|mitochondrial membrane|lipid homeostasis|positive regulation of cristae formation
ADCK2	413	487	424	417	411	314	90956	protein_coding	aarF domain containing kinase 2			GO:0004674,GO:0005515,GO:0005524,GO:0016020,GO:0016310	protein serine/threonine kinase activity|protein binding|ATP binding|membrane|phosphorylation
ADCK5	188	193	197	65	86	84	203054	protein_coding	aarF domain containing kinase 5			GO:0004674,GO:0005515,GO:0016020,GO:0016310	protein serine/threonine kinase activity|protein binding|membrane|phosphorylation
ADCY1	16	27	32	15	15	7	107	protein_coding	adenylate cyclase 1	hsa00230,hsa04015,hsa04371,hsa04020,hsa04072,hsa04024,hsa04022,hsa04114,hsa04540,hsa04611,hsa04062,hsa04911,hsa04923,hsa04912,hsa04913,hsa04915,hsa04914,hsa04921,hsa04926,hsa04935,hsa04918,hsa04928,hsa04916,hsa04925,hsa04927,hsa04261,hsa04270,hsa04970,hsa04971,hsa04972,hsa04976,hsa04724,hsa04727,hsa04725,hsa04720,hsa04723,hsa04750,hsa04211,hsa04213,hsa04713,hsa04714,hsa05200,hsa05207,hsa05166,hsa…	Purine metabolism|Rap1 signaling pathway|Apelin signaling pathway|Calcium signaling pathway|Phospholipase D signaling pathway|cAMP signaling pathway|cGMP-PKG signaling pathway|Oocyte meiosis|Gap junction|Platelet activation|Chemokine signaling pathway|Insulin secretion|Regulation of lipolysis in adipocytes|GnRH signaling pathway|Ovarian steroidogenesis|Estrogen signaling pathway|Progesterone-medi…	GO:0004016,GO:0005516,GO:0005524,GO:0005634,GO:0005737,GO:0005886,GO:0006171,GO:0007189,GO:0007409,GO:0007420,GO:0007616,GO:0007623,GO:0008294,GO:0009410,GO:0010226,GO:0019933,GO:0032793,GO:0042752,GO:0045121,GO:0046872,GO:0070062,GO:0071277,GO:0098685,GO:0098686,GO:0098793,GO:0098839,GO:0098978,GO:0099171,GO:0150076,GO:1900273,GO:1904322	adenylate cyclase activity|calmodulin binding|ATP binding|nucleus|cytoplasm|plasma membrane|cAMP biosynthetic process|adenylate cyclase-activating G protein-coupled receptor signaling pathway|axonogenesis|brain development|long-term memory|circadian rhythm|calcium- and calmodulin-responsive adenylate cyclase activity|response to xenobiotic stimulus|response to lithium ion|cAMP-mediated signaling|…	WP5083,WP35,WP4321,WP289,WP4589,WP2636,WP4222,WP3869,WP3929,WP3594,WP3676,WP4535,WP536	Neuroinflammation and glutamatergic signaling|G protein signaling pathways|Thermogenesis|Myometrial relaxation and contraction pathways|Major receptors targeted by epinephrine and norepinephrine|Common pathways underlying drug addiction|Phosphodiesterases in neuronal function|Cannabinoid receptor signaling|Chemokine signaling pathway|Circadian rhythm genes|BDNF-TrkB signaling|Envelope proteins an…	R-HSA-111885,R-HSA-111885,R-HSA-111931,R-HSA-111933,R-HSA-111996,R-HSA-111997,R-HSA-112040,R-HSA-112040,R-HSA-112043,R-HSA-112314,R-HSA-112314,R-HSA-112315,R-HSA-112315,R-HSA-112316,R-HSA-112316,R-HSA-1430728,R-HSA-1489509,R-HSA-162582,R-HSA-162582,R-HSA-163359,R-HSA-163615,R-HSA-163685,R-HSA-1643685,R-HSA-1643685,R-HSA-164378,R-HSA-170660,R-HSA-170670,R-HSA-170670,R-HSA-372790,R-HSA-372790,R-HSA…	Opioid Signalling|Opioid Signalling|PKA-mediated phosphorylation of CREB|Calmodulin induced events|Ca-dependent events|CaM pathway|G-protein mediated events|G-protein mediated events|PLC beta mediated events|Neurotransmitter receptors and postsynaptic signal transmission|Neurotransmitter receptors and postsynaptic signal transmission|Transmission across Chemical Synapses|Transmission across Chemi…
ADCY10	2	2	1	9	16	17	55811	protein_coding	adenylate cyclase 10	hsa00230,hsa04371,hsa04024,hsa04935,hsa04713,hsa04714	Purine metabolism|Apelin signaling pathway|cAMP signaling pathway|Growth hormone synthesis, secretion and action|Circadian entrainment|Thermogenesis	GO:0000287,GO:0003351,GO:0004016,GO:0005524,GO:0005576,GO:0005634,GO:0005737,GO:0005739,GO:0005829,GO:0006171,GO:0007283,GO:0015630,GO:0016324,GO:0030145,GO:0030425,GO:0030426,GO:0031514,GO:0035556,GO:0043025,GO:0043065,GO:0045178,GO:0048471,GO:0051117,GO:0071241,GO:0071890	magnesium ion binding|epithelial cilium movement involved in extracellular fluid movement|adenylate cyclase activity|ATP binding|extracellular region|nucleus|cytoplasm|mitochondrion|cytosol|cAMP biosynthetic process|spermatogenesis|microtubule cytoskeleton|apical plasma membrane|manganese ion binding|dendrite|growth cone|motile cilium|intracellular signal transduction|neuronal cell body|positive …	WP4321,WP4589,WP4222,WP2197,WP4535	Thermogenesis|Major receptors targeted by epinephrine and norepinephrine|Phosphodiesterases in neuronal function|Endothelin pathways|Envelope proteins and their potential roles in EDMD physiopathology	R-HSA-162582,R-HSA-5358351,R-HSA-5610787	Signal Transduction|Signaling by Hedgehog|Hedgehog 'off' state
ADCY2	0	0	2	1	1	0	108	protein_coding	adenylate cyclase 2	hsa00230,hsa04015,hsa04371,hsa04020,hsa04072,hsa04024,hsa04022,hsa04114,hsa04540,hsa04611,hsa04062,hsa04911,hsa04922,hsa04923,hsa04912,hsa04913,hsa04915,hsa04914,hsa04921,hsa04926,hsa04935,hsa04918,hsa04928,hsa04916,hsa04925,hsa04927,hsa04261,hsa04270,hsa04970,hsa04971,hsa04972,hsa04976,hsa04724,hsa04727,hsa04725,hsa04723,hsa04750,hsa04211,hsa04213,hsa04713,hsa04714,hsa05200,hsa05207,hsa05166,hsa…	Purine metabolism|Rap1 signaling pathway|Apelin signaling pathway|Calcium signaling pathway|Phospholipase D signaling pathway|cAMP signaling pathway|cGMP-PKG signaling pathway|Oocyte meiosis|Gap junction|Platelet activation|Chemokine signaling pathway|Insulin secretion|Glucagon signaling pathway|Regulation of lipolysis in adipocytes|GnRH signaling pathway|Ovarian steroidogenesis|Estrogen signalin…	GO:0000287,GO:0004016,GO:0005524,GO:0005737,GO:0005886,GO:0006171,GO:0007188,GO:0007189,GO:0007193,GO:0008179,GO:0016020,GO:0019933,GO:0030145,GO:0030425,GO:0045121,GO:1904322	magnesium ion binding|adenylate cyclase activity|ATP binding|cytoplasm|plasma membrane|cAMP biosynthetic process|adenylate cyclase-modulating G protein-coupled receptor signaling pathway|adenylate cyclase-activating G protein-coupled receptor signaling pathway|adenylate cyclase-inhibiting G protein-coupled receptor signaling pathway|adenylate cyclase binding|membrane|cAMP-mediated signaling|manga…	WP35,WP4321,WP4941,WP289,WP4589,WP2032,WP4222,WP3929,WP4535,WP1602,WP536	G protein signaling pathways|Thermogenesis|GPR143 in melanocytes and retinal pigment epithelium cells|Myometrial relaxation and contraction pathways|Major receptors targeted by epinephrine and norepinephrine|Thyroid stimulating hormone (TSH) signaling pathway|Phosphodiesterases in neuronal function|Chemokine signaling pathway|Envelope proteins and their potential roles in EDMD physiopathology|Nic…	R-HSA-111885,R-HSA-111885,R-HSA-111931,R-HSA-111933,R-HSA-111996,R-HSA-111997,R-HSA-112040,R-HSA-112040,R-HSA-112043,R-HSA-112314,R-HSA-112314,R-HSA-112315,R-HSA-112315,R-HSA-112316,R-HSA-112316,R-HSA-1430728,R-HSA-1489509,R-HSA-162582,R-HSA-162582,R-HSA-163359,R-HSA-163615,R-HSA-163685,R-HSA-1643685,R-HSA-1643685,R-HSA-164378,R-HSA-170660,R-HSA-170670,R-HSA-170670,R-HSA-372790,R-HSA-372790,R-HSA…	Opioid Signalling|Opioid Signalling|PKA-mediated phosphorylation of CREB|Calmodulin induced events|Ca-dependent events|CaM pathway|G-protein mediated events|G-protein mediated events|PLC beta mediated events|Neurotransmitter receptors and postsynaptic signal transmission|Neurotransmitter receptors and postsynaptic signal transmission|Transmission across Chemical Synapses|Transmission across Chemi…
ADCY3	818	929	851	529	530	459	109	protein_coding	adenylate cyclase 3	hsa00230,hsa04015,hsa04371,hsa04020,hsa04072,hsa04024,hsa04022,hsa04114,hsa04540,hsa04611,hsa04062,hsa04911,hsa04923,hsa04912,hsa04913,hsa04915,hsa04914,hsa04921,hsa04926,hsa04935,hsa04918,hsa04928,hsa04916,hsa04925,hsa04927,hsa04261,hsa04270,hsa04970,hsa04971,hsa04972,hsa04976,hsa04962,hsa04724,hsa04727,hsa04725,hsa04723,hsa04740,hsa04750,hsa04211,hsa04213,hsa04713,hsa04714,hsa05200,hsa05207,hsa…	Purine metabolism|Rap1 signaling pathway|Apelin signaling pathway|Calcium signaling pathway|Phospholipase D signaling pathway|cAMP signaling pathway|cGMP-PKG signaling pathway|Oocyte meiosis|Gap junction|Platelet activation|Chemokine signaling pathway|Insulin secretion|Regulation of lipolysis in adipocytes|GnRH signaling pathway|Ovarian steroidogenesis|Estrogen signaling pathway|Progesterone-medi…	GO:0004016,GO:0005516,GO:0005524,GO:0005737,GO:0005794,GO:0005886,GO:0005929,GO:0006171,GO:0007165,GO:0007189,GO:0007338,GO:0007340,GO:0007608,GO:0008355,GO:0016020,GO:0030317,GO:0035556,GO:0046872,GO:0060170,GO:1904322	adenylate cyclase activity|calmodulin binding|ATP binding|cytoplasm|Golgi apparatus|plasma membrane|cilium|cAMP biosynthetic process|signal transduction|adenylate cyclase-activating G protein-coupled receptor signaling pathway|single fertilization|acrosome reaction|sensory perception of smell|olfactory learning|membrane|flagellated sperm motility|intracellular signal transduction|metal ion bindin…	WP5083,WP35,WP4321,WP289,WP4589,WP2032,WP4746,WP4222,WP5122,WP3929,WP5085,WP4535,WP536,WP5321	Neuroinflammation and glutamatergic signaling|G protein signaling pathways|Thermogenesis|Myometrial relaxation and contraction pathways|Major receptors targeted by epinephrine and norepinephrine|Thyroid stimulating hormone (TSH) signaling pathway|Thyroid hormones production and peripheral downstream signaling effects|Phosphodiesterases in neuronal function|Prostaglandin and leukotriene metabolism…	R-HSA-111885,R-HSA-111885,R-HSA-111931,R-HSA-111933,R-HSA-111996,R-HSA-111997,R-HSA-112040,R-HSA-112040,R-HSA-112043,R-HSA-112314,R-HSA-112314,R-HSA-112315,R-HSA-112315,R-HSA-112316,R-HSA-112316,R-HSA-1430728,R-HSA-1489509,R-HSA-162582,R-HSA-162582,R-HSA-163359,R-HSA-163615,R-HSA-163685,R-HSA-1643685,R-HSA-1643685,R-HSA-164378,R-HSA-170660,R-HSA-170670,R-HSA-170670,R-HSA-372790,R-HSA-372790,R-HSA…	Opioid Signalling|Opioid Signalling|PKA-mediated phosphorylation of CREB|Calmodulin induced events|Ca-dependent events|CaM pathway|G-protein mediated events|G-protein mediated events|PLC beta mediated events|Neurotransmitter receptors and postsynaptic signal transmission|Neurotransmitter receptors and postsynaptic signal transmission|Transmission across Chemical Synapses|Transmission across Chemi…
ADCY4	0	0	0	0	0	1	196883	protein_coding	adenylate cyclase 4	hsa00230,hsa04015,hsa04371,hsa04020,hsa04072,hsa04024,hsa04022,hsa04114,hsa04540,hsa04611,hsa04062,hsa04911,hsa04923,hsa04912,hsa04913,hsa04915,hsa04914,hsa04921,hsa04926,hsa04935,hsa04918,hsa04928,hsa04916,hsa04925,hsa04927,hsa04261,hsa04270,hsa04970,hsa04971,hsa04972,hsa04976,hsa04724,hsa04727,hsa04725,hsa04723,hsa04742,hsa04750,hsa04211,hsa04213,hsa04713,hsa04714,hsa05200,hsa05207,hsa05166,hsa…	Purine metabolism|Rap1 signaling pathway|Apelin signaling pathway|Calcium signaling pathway|Phospholipase D signaling pathway|cAMP signaling pathway|cGMP-PKG signaling pathway|Oocyte meiosis|Gap junction|Platelet activation|Chemokine signaling pathway|Insulin secretion|Regulation of lipolysis in adipocytes|GnRH signaling pathway|Ovarian steroidogenesis|Estrogen signaling pathway|Progesterone-medi…	GO:0004016,GO:0005080,GO:0005515,GO:0005524,GO:0005737,GO:0005886,GO:0006171,GO:0007188,GO:0007189,GO:0007193,GO:0016020,GO:0030425,GO:0035556,GO:0046872	adenylate cyclase activity|protein kinase C binding|protein binding|ATP binding|cytoplasm|plasma membrane|cAMP biosynthetic process|adenylate cyclase-modulating G protein-coupled receptor signaling pathway|adenylate cyclase-activating G protein-coupled receptor signaling pathway|adenylate cyclase-inhibiting G protein-coupled receptor signaling pathway|membrane|dendrite|intracellular signal transd…	WP35,WP4321,WP4941,WP289,WP4589,WP4222,WP3929,WP4535,WP536	G protein signaling pathways|Thermogenesis|GPR143 in melanocytes and retinal pigment epithelium cells|Myometrial relaxation and contraction pathways|Major receptors targeted by epinephrine and norepinephrine|Phosphodiesterases in neuronal function|Chemokine signaling pathway|Envelope proteins and their potential roles in EDMD physiopathology|Calcium regulation in cardiac cells	R-HSA-111885,R-HSA-111885,R-HSA-111931,R-HSA-111933,R-HSA-111996,R-HSA-111997,R-HSA-112040,R-HSA-112040,R-HSA-112043,R-HSA-112314,R-HSA-112314,R-HSA-112315,R-HSA-112315,R-HSA-112316,R-HSA-112316,R-HSA-1430728,R-HSA-1489509,R-HSA-162582,R-HSA-162582,R-HSA-163359,R-HSA-163615,R-HSA-163685,R-HSA-1643685,R-HSA-1643685,R-HSA-164378,R-HSA-170660,R-HSA-170670,R-HSA-170670,R-HSA-372790,R-HSA-372790,R-HSA…	Opioid Signalling|Opioid Signalling|PKA-mediated phosphorylation of CREB|Calmodulin induced events|Ca-dependent events|CaM pathway|G-protein mediated events|G-protein mediated events|PLC beta mediated events|Neurotransmitter receptors and postsynaptic signal transmission|Neurotransmitter receptors and postsynaptic signal transmission|Transmission across Chemical Synapses|Transmission across Chemi…
ADCY5	50	59	40	18	26	25	111	protein_coding	adenylate cyclase 5	hsa00230,hsa04015,hsa04371,hsa04072,hsa04024,hsa04022,hsa04114,hsa04540,hsa04611,hsa04062,hsa04911,hsa04923,hsa04912,hsa04913,hsa04915,hsa04914,hsa04921,hsa04926,hsa04935,hsa04918,hsa04928,hsa04916,hsa04924,hsa04925,hsa04927,hsa04261,hsa04270,hsa04970,hsa04971,hsa04972,hsa04976,hsa04724,hsa04727,hsa04725,hsa04728,hsa04726,hsa04723,hsa04750,hsa04211,hsa04213,hsa04713,hsa04714,hsa05200,hsa05207,hsa…	Purine metabolism|Rap1 signaling pathway|Apelin signaling pathway|Phospholipase D signaling pathway|cAMP signaling pathway|cGMP-PKG signaling pathway|Oocyte meiosis|Gap junction|Platelet activation|Chemokine signaling pathway|Insulin secretion|Regulation of lipolysis in adipocytes|GnRH signaling pathway|Ovarian steroidogenesis|Estrogen signaling pathway|Progesterone-mediated oocyte maturation|Oxy…	GO:0001973,GO:0004016,GO:0005524,GO:0005886,GO:0005929,GO:0006171,GO:0007189,GO:0007191,GO:0007193,GO:0007195,GO:0007204,GO:0007626,GO:0008179,GO:0016020,GO:0035556,GO:0045111,GO:0046872,GO:0050885,GO:0061178,GO:0097110,GO:1904322	G protein-coupled adenosine receptor signaling pathway|adenylate cyclase activity|ATP binding|plasma membrane|cilium|cAMP biosynthetic process|adenylate cyclase-activating G protein-coupled receptor signaling pathway|adenylate cyclase-activating dopamine receptor signaling pathway|adenylate cyclase-inhibiting G protein-coupled receptor signaling pathway|adenylate cyclase-inhibiting dopamine recep…	WP35,WP4321,WP289,WP4589,WP4222,WP3929,WP4535,WP536	G protein signaling pathways|Thermogenesis|Myometrial relaxation and contraction pathways|Major receptors targeted by epinephrine and norepinephrine|Phosphodiesterases in neuronal function|Chemokine signaling pathway|Envelope proteins and their potential roles in EDMD physiopathology|Calcium regulation in cardiac cells	R-HSA-111885,R-HSA-111885,R-HSA-111931,R-HSA-111933,R-HSA-111996,R-HSA-111997,R-HSA-112040,R-HSA-112040,R-HSA-112043,R-HSA-112314,R-HSA-112314,R-HSA-112315,R-HSA-112315,R-HSA-112316,R-HSA-112316,R-HSA-1430728,R-HSA-1489509,R-HSA-162582,R-HSA-162582,R-HSA-163359,R-HSA-163615,R-HSA-163685,R-HSA-1643685,R-HSA-1643685,R-HSA-164378,R-HSA-170660,R-HSA-170670,R-HSA-170670,R-HSA-372790,R-HSA-372790,R-HSA…	Opioid Signalling|Opioid Signalling|PKA-mediated phosphorylation of CREB|Calmodulin induced events|Ca-dependent events|CaM pathway|G-protein mediated events|G-protein mediated events|PLC beta mediated events|Neurotransmitter receptors and postsynaptic signal transmission|Neurotransmitter receptors and postsynaptic signal transmission|Transmission across Chemical Synapses|Transmission across Chemi…
ADCY6	1153	1284	1229	1121	1057	826	112	protein_coding	adenylate cyclase 6	hsa00230,hsa04015,hsa04371,hsa04072,hsa04024,hsa04022,hsa04114,hsa04540,hsa04611,hsa04062,hsa04911,hsa04923,hsa04912,hsa04913,hsa04915,hsa04914,hsa04921,hsa04926,hsa04935,hsa04918,hsa04928,hsa04916,hsa04924,hsa04925,hsa04927,hsa04261,hsa04270,hsa04970,hsa04971,hsa04972,hsa04976,hsa04962,hsa04961,hsa04724,hsa04727,hsa04725,hsa04723,hsa04742,hsa04750,hsa04211,hsa04213,hsa04713,hsa04714,hsa05200,hsa…	Purine metabolism|Rap1 signaling pathway|Apelin signaling pathway|Phospholipase D signaling pathway|cAMP signaling pathway|cGMP-PKG signaling pathway|Oocyte meiosis|Gap junction|Platelet activation|Chemokine signaling pathway|Insulin secretion|Regulation of lipolysis in adipocytes|GnRH signaling pathway|Ovarian steroidogenesis|Estrogen signaling pathway|Progesterone-mediated oocyte maturation|Oxy…	GO:0003091,GO:0004016,GO:0005080,GO:0005515,GO:0005524,GO:0005886,GO:0005929,GO:0006171,GO:0007189,GO:0007193,GO:0007212,GO:0010977,GO:0016020,GO:0019901,GO:0032420,GO:0035556,GO:0035811,GO:0046872,GO:0071380,GO:0071870,GO:0097746,GO:1904117,GO:1904322	renal water homeostasis|adenylate cyclase activity|protein kinase C binding|protein binding|ATP binding|plasma membrane|cilium|cAMP biosynthetic process|adenylate cyclase-activating G protein-coupled receptor signaling pathway|adenylate cyclase-inhibiting G protein-coupled receptor signaling pathway|dopamine receptor signaling pathway|negative regulation of neuron projection development|membrane|…	WP35,WP4321,WP289,WP4589,WP4222,WP3929,WP5085,WP4535,WP536,WP4803	G protein signaling pathways|Thermogenesis|Myometrial relaxation and contraction pathways|Major receptors targeted by epinephrine and norepinephrine|Phosphodiesterases in neuronal function|Chemokine signaling pathway|Vasopressin-regulated water reabsorption|Envelope proteins and their potential roles in EDMD physiopathology|Calcium regulation in cardiac cells|Ciliopathies	R-HSA-111885,R-HSA-111885,R-HSA-111931,R-HSA-111933,R-HSA-111996,R-HSA-111997,R-HSA-112040,R-HSA-112040,R-HSA-112043,R-HSA-112314,R-HSA-112314,R-HSA-112315,R-HSA-112315,R-HSA-112316,R-HSA-112316,R-HSA-1430728,R-HSA-1489509,R-HSA-162582,R-HSA-162582,R-HSA-163359,R-HSA-163615,R-HSA-163685,R-HSA-1643685,R-HSA-1643685,R-HSA-164378,R-HSA-170660,R-HSA-170670,R-HSA-170670,R-HSA-372790,R-HSA-372790,R-HSA…	Opioid Signalling|Opioid Signalling|PKA-mediated phosphorylation of CREB|Calmodulin induced events|Ca-dependent events|CaM pathway|G-protein mediated events|G-protein mediated events|PLC beta mediated events|Neurotransmitter receptors and postsynaptic signal transmission|Neurotransmitter receptors and postsynaptic signal transmission|Transmission across Chemical Synapses|Transmission across Chemi…
ADCY6-DT	0	0	1	0	0	1	100506125	non_coding	ADCY6 divergent transcript
ADCY7	342	384	413	332	347	276	113	protein_coding	adenylate cyclase 7	hsa00230,hsa04015,hsa04371,hsa04020,hsa04072,hsa04024,hsa04022,hsa04114,hsa04540,hsa04611,hsa04062,hsa04911,hsa04923,hsa04912,hsa04913,hsa04915,hsa04914,hsa04921,hsa04926,hsa04935,hsa04918,hsa04928,hsa04916,hsa04925,hsa04927,hsa04261,hsa04270,hsa04970,hsa04971,hsa04972,hsa04976,hsa04724,hsa04727,hsa04725,hsa04723,hsa04750,hsa04211,hsa04213,hsa04713,hsa04714,hsa05200,hsa05207,hsa05166,hsa05163,hsa…	Purine metabolism|Rap1 signaling pathway|Apelin signaling pathway|Calcium signaling pathway|Phospholipase D signaling pathway|cAMP signaling pathway|cGMP-PKG signaling pathway|Oocyte meiosis|Gap junction|Platelet activation|Chemokine signaling pathway|Insulin secretion|Regulation of lipolysis in adipocytes|GnRH signaling pathway|Ovarian steroidogenesis|Estrogen signaling pathway|Progesterone-medi…	GO:0002819,GO:0004016,GO:0005524,GO:0005886,GO:0006171,GO:0007189,GO:0007193,GO:0016020,GO:0035556,GO:0046872,GO:0060135,GO:0071285,GO:0071361,GO:1900016	regulation of adaptive immune response|adenylate cyclase activity|ATP binding|plasma membrane|cAMP biosynthetic process|adenylate cyclase-activating G protein-coupled receptor signaling pathway|adenylate cyclase-inhibiting G protein-coupled receptor signaling pathway|membrane|intracellular signal transduction|metal ion binding|maternal process involved in female pregnancy|cellular response to lit…	WP35,WP4321,WP289,WP4589,WP4222,WP3869,WP3929,WP4535,WP536	G protein signaling pathways|Thermogenesis|Myometrial relaxation and contraction pathways|Major receptors targeted by epinephrine and norepinephrine|Phosphodiesterases in neuronal function|Cannabinoid receptor signaling|Chemokine signaling pathway|Envelope proteins and their potential roles in EDMD physiopathology|Calcium regulation in cardiac cells	R-HSA-111885,R-HSA-111885,R-HSA-111931,R-HSA-111933,R-HSA-111996,R-HSA-111997,R-HSA-112040,R-HSA-112040,R-HSA-112043,R-HSA-112314,R-HSA-112314,R-HSA-112315,R-HSA-112315,R-HSA-112316,R-HSA-112316,R-HSA-1430728,R-HSA-1489509,R-HSA-162582,R-HSA-162582,R-HSA-163359,R-HSA-163615,R-HSA-163685,R-HSA-1643685,R-HSA-1643685,R-HSA-164378,R-HSA-170660,R-HSA-170670,R-HSA-170670,R-HSA-372790,R-HSA-372790,R-HSA…	Opioid Signalling|Opioid Signalling|PKA-mediated phosphorylation of CREB|Calmodulin induced events|Ca-dependent events|CaM pathway|G-protein mediated events|G-protein mediated events|PLC beta mediated events|Neurotransmitter receptors and postsynaptic signal transmission|Neurotransmitter receptors and postsynaptic signal transmission|Transmission across Chemical Synapses|Transmission across Chemi…
ADCY8	0	0	0	0	1	0	114	protein_coding	adenylate cyclase 8	hsa00230,hsa04015,hsa04371,hsa04020,hsa04072,hsa04024,hsa04022,hsa04114,hsa04540,hsa04611,hsa04062,hsa04911,hsa04923,hsa04912,hsa04913,hsa04915,hsa04914,hsa04921,hsa04926,hsa04935,hsa04918,hsa04928,hsa04916,hsa04925,hsa04927,hsa04261,hsa04270,hsa04970,hsa04971,hsa04972,hsa04976,hsa04724,hsa04727,hsa04725,hsa04720,hsa04723,hsa04742,hsa04750,hsa04211,hsa04213,hsa04713,hsa04714,hsa05200,hsa05207,hsa…	Purine metabolism|Rap1 signaling pathway|Apelin signaling pathway|Calcium signaling pathway|Phospholipase D signaling pathway|cAMP signaling pathway|cGMP-PKG signaling pathway|Oocyte meiosis|Gap junction|Platelet activation|Chemokine signaling pathway|Insulin secretion|Regulation of lipolysis in adipocytes|GnRH signaling pathway|Ovarian steroidogenesis|Estrogen signaling pathway|Progesterone-medi…	GO:0003779,GO:0004016,GO:0004862,GO:0005096,GO:0005516,GO:0005524,GO:0005886,GO:0005901,GO:0005905,GO:0006171,GO:0007165,GO:0007189,GO:0007204,GO:0007611,GO:0007613,GO:0007616,GO:0007626,GO:0008294,GO:0010255,GO:0014069,GO:0015629,GO:0016020,GO:0016323,GO:0016324,GO:0030424,GO:0030425,GO:0030665,GO:0031915,GO:0032793,GO:0032809,GO:0034199,GO:0035556,GO:0035774,GO:0038003,GO:0042593,GO:0042734,GO:…	actin binding|adenylate cyclase activity|cAMP-dependent protein kinase inhibitor activity|GTPase activator activity|calmodulin binding|ATP binding|plasma membrane|caveola|clathrin-coated pit|cAMP biosynthetic process|signal transduction|adenylate cyclase-activating G protein-coupled receptor signaling pathway|positive regulation of cytosolic calcium ion concentration|learning or memory|memory|lon…	WP5083,WP35,WP4321,WP289,WP4589,WP2636,WP4746,WP4222,WP3929,WP4535,WP536	Neuroinflammation and glutamatergic signaling|G protein signaling pathways|Thermogenesis|Myometrial relaxation and contraction pathways|Major receptors targeted by epinephrine and norepinephrine|Common pathways underlying drug addiction|Thyroid hormones production and peripheral downstream signaling effects|Phosphodiesterases in neuronal function|Chemokine signaling pathway|Envelope proteins and …	R-HSA-111885,R-HSA-111885,R-HSA-111931,R-HSA-111933,R-HSA-111996,R-HSA-111997,R-HSA-112040,R-HSA-112040,R-HSA-112043,R-HSA-112314,R-HSA-112314,R-HSA-112315,R-HSA-112315,R-HSA-112316,R-HSA-112316,R-HSA-1430728,R-HSA-1489509,R-HSA-162582,R-HSA-162582,R-HSA-163359,R-HSA-163615,R-HSA-163685,R-HSA-1643685,R-HSA-1643685,R-HSA-164378,R-HSA-170660,R-HSA-170670,R-HSA-170670,R-HSA-372790,R-HSA-372790,R-HSA…	Opioid Signalling|Opioid Signalling|PKA-mediated phosphorylation of CREB|Calmodulin induced events|Ca-dependent events|CaM pathway|G-protein mediated events|G-protein mediated events|PLC beta mediated events|Neurotransmitter receptors and postsynaptic signal transmission|Neurotransmitter receptors and postsynaptic signal transmission|Transmission across Chemical Synapses|Transmission across Chemi…
ADCY9	808	1012	937	839	879	697	115	protein_coding	adenylate cyclase 9	hsa00230,hsa04015,hsa04371,hsa04020,hsa04072,hsa04024,hsa04022,hsa04114,hsa04540,hsa04611,hsa04062,hsa04911,hsa04923,hsa04912,hsa04913,hsa04915,hsa04914,hsa04921,hsa04926,hsa04935,hsa04918,hsa04928,hsa04916,hsa04925,hsa04927,hsa04261,hsa04270,hsa04970,hsa04971,hsa04972,hsa04976,hsa04962,hsa04961,hsa04724,hsa04727,hsa04725,hsa04723,hsa04750,hsa04211,hsa04213,hsa04713,hsa04714,hsa05200,hsa05207,hsa…	Purine metabolism|Rap1 signaling pathway|Apelin signaling pathway|Calcium signaling pathway|Phospholipase D signaling pathway|cAMP signaling pathway|cGMP-PKG signaling pathway|Oocyte meiosis|Gap junction|Platelet activation|Chemokine signaling pathway|Insulin secretion|Regulation of lipolysis in adipocytes|GnRH signaling pathway|Ovarian steroidogenesis|Estrogen signaling pathway|Progesterone-medi…	GO:0001701,GO:0004016,GO:0005524,GO:0005886,GO:0006171,GO:0007165,GO:0007189,GO:0016020,GO:0030424,GO:0030425,GO:0035556,GO:0046872,GO:0071880	in utero embryonic development|adenylate cyclase activity|ATP binding|plasma membrane|cAMP biosynthetic process|signal transduction|adenylate cyclase-activating G protein-coupled receptor signaling pathway|membrane|axon|dendrite|intracellular signal transduction|metal ion binding|adenylate cyclase-activating adrenergic receptor signaling pathway	WP35,WP4321,WP4941,WP289,WP4589,WP4222,WP3929,WP5085,WP4535,WP536	G protein signaling pathways|Thermogenesis|GPR143 in melanocytes and retinal pigment epithelium cells|Myometrial relaxation and contraction pathways|Major receptors targeted by epinephrine and norepinephrine|Phosphodiesterases in neuronal function|Chemokine signaling pathway|Vasopressin-regulated water reabsorption|Envelope proteins and their potential roles in EDMD physiopathology|Calcium regula…	R-HSA-111885,R-HSA-111885,R-HSA-111931,R-HSA-111933,R-HSA-111996,R-HSA-111997,R-HSA-112040,R-HSA-112040,R-HSA-112043,R-HSA-112314,R-HSA-112314,R-HSA-112315,R-HSA-112315,R-HSA-112316,R-HSA-112316,R-HSA-1430728,R-HSA-1489509,R-HSA-162582,R-HSA-162582,R-HSA-163359,R-HSA-163615,R-HSA-163685,R-HSA-1643685,R-HSA-1643685,R-HSA-164378,R-HSA-170660,R-HSA-170670,R-HSA-170670,R-HSA-372790,R-HSA-372790,R-HSA…	Opioid Signalling|Opioid Signalling|PKA-mediated phosphorylation of CREB|Calmodulin induced events|Ca-dependent events|CaM pathway|G-protein mediated events|G-protein mediated events|PLC beta mediated events|Neurotransmitter receptors and postsynaptic signal transmission|Neurotransmitter receptors and postsynaptic signal transmission|Transmission across Chemical Synapses|Transmission across Chemi…
ADCYAP1	0	0	1	0	0	0	116	protein_coding	adenylate cyclase activating polypeptide 1	hsa04024,hsa04080,hsa04911,hsa04924,hsa04713	cAMP signaling pathway|Neuroactive ligand-receptor interaction|Insulin secretion|Renin secretion|Circadian entrainment	GO:0005102,GO:0005184,GO:0005515,GO:0005576,GO:0007189,GO:0007190,GO:0007204,GO:0007218,GO:0007267,GO:0007565,GO:0008277,GO:0016521,GO:0019933,GO:0030073,GO:0031175,GO:0032880,GO:0043005,GO:0043204,GO:0043547,GO:0045786,GO:0045860,GO:0045944,GO:0051428,GO:0060124,GO:0070374,GO:0071651,GO:0120162	signaling receptor binding|neuropeptide hormone activity|protein binding|extracellular region|adenylate cyclase-activating G protein-coupled receptor signaling pathway|activation of adenylate cyclase activity|positive regulation of cytosolic calcium ion concentration|neuropeptide signaling pathway|cell-cell signaling|female pregnancy|regulation of G protein-coupled receptor signaling pathway|pitu…	WP706	Sudden infant death syndrome (SIDS) susceptibility pathways	R-HSA-162582,R-HSA-162582,R-HSA-166520,R-HSA-187015,R-HSA-187024,R-HSA-187037,R-HSA-372790,R-HSA-373080,R-HSA-388396,R-HSA-418555,R-HSA-420092,R-HSA-500792,R-HSA-9006934	Signal Transduction|Signal Transduction|Signaling by NTRKs|Activation of TRKA receptors|NGF-independant TRKA activation|Signaling by NTRK1 (TRKA)|Signaling by GPCR|Class B/2 (Secretin family receptors)|GPCR downstream signalling|G alpha (s) signalling events|Glucagon-type ligand receptors|GPCR ligand binding|Signaling by Receptor Tyrosine Kinases
ADCYAP1R1	0	0	0	0	1	0	117	protein_coding	ADCYAP receptor type I	hsa04024,hsa04080,hsa04911,hsa04924,hsa04713	cAMP signaling pathway|Neuroactive ligand-receptor interaction|Insulin secretion|Renin secretion|Circadian entrainment	GO:0004999,GO:0005515,GO:0005768,GO:0005791,GO:0005886,GO:0005901,GO:0005923,GO:0007166,GO:0007188,GO:0007202,GO:0007283,GO:0008179,GO:0008528,GO:0009410,GO:0009986,GO:0010524,GO:0017046,GO:0019933,GO:0030154,GO:0031267,GO:0032355,GO:0033555,GO:0038023,GO:0042923,GO:0043005,GO:0043231,GO:0043235,GO:0043950,GO:0045471,GO:0046545,GO:0051057,GO:0060548,GO:0060732	vasoactive intestinal polypeptide receptor activity|protein binding|endosome|rough endoplasmic reticulum|plasma membrane|caveola|bicellular tight junction|cell surface receptor signaling pathway|adenylate cyclase-modulating G protein-coupled receptor signaling pathway|activation of phospholipase C activity|spermatogenesis|adenylate cyclase binding|G protein-coupled peptide receptor activity|respo…	WP706,WP334	Sudden infant death syndrome (SIDS) susceptibility pathways|GPCRs, class B secretin-like	R-HSA-162582,R-HSA-162582,R-HSA-166520,R-HSA-187015,R-HSA-187024,R-HSA-187037,R-HSA-372790,R-HSA-373080,R-HSA-388396,R-HSA-418555,R-HSA-420092,R-HSA-500792,R-HSA-9006934	Signal Transduction|Signal Transduction|Signaling by NTRKs|Activation of TRKA receptors|NGF-independant TRKA activation|Signaling by NTRK1 (TRKA)|Signaling by GPCR|Class B/2 (Secretin family receptors)|GPCR downstream signalling|G alpha (s) signalling events|Glucagon-type ligand receptors|GPCR ligand binding|Signaling by Receptor Tyrosine Kinases
ADD1	3787	4132	4034	4224	4285	3384	118	protein_coding	adducin 1			GO:0003723,GO:0003779,GO:0005515,GO:0005516,GO:0005634,GO:0005654,GO:0005737,GO:0005829,GO:0005856,GO:0005886,GO:0005912,GO:0005925,GO:0008290,GO:0014069,GO:0016604,GO:0030036,GO:0030507,GO:0032092,GO:0042803,GO:0045296,GO:0046982,GO:0051015,GO:0051016,GO:0051017,GO:0061629,GO:0071277,GO:1903142,GO:1903393	RNA binding|actin binding|protein binding|calmodulin binding|nucleus|nucleoplasm|cytoplasm|cytosol|cytoskeleton|plasma membrane|adherens junction|focal adhesion|F-actin capping protein complex|postsynaptic density|nuclear body|actin cytoskeleton organization|spectrin binding|positive regulation of protein binding|protein homodimerization activity|cadherin binding|protein heterodimerization activi…			R-HSA-109581,R-HSA-111465,R-HSA-2262752,R-HSA-264870,R-HSA-381038,R-HSA-381070,R-HSA-381119,R-HSA-382551,R-HSA-5223345,R-HSA-5357801,R-HSA-75153,R-HSA-8953897	Apoptosis|Apoptotic cleavage of cellular proteins|Cellular responses to stress|Caspase-mediated cleavage of cytoskeletal proteins|XBP1(S) activates chaperone genes|IRE1alpha activates chaperones|Unfolded Protein Response (UPR)|Transport of small molecules|Miscellaneous transport and binding events|Programmed Cell Death|Apoptotic execution phase|Cellular responses to stimuli
ADD2	3	3	1	0	7	2	119	protein_coding	adducin 2			GO:0003779,GO:0005200,GO:0005516,GO:0005829,GO:0005856,GO:0005886,GO:0007416,GO:0008290,GO:0014069,GO:0019901,GO:0030036,GO:0030097,GO:0030507,GO:0031410,GO:0032092,GO:0042803,GO:0044853,GO:0046982,GO:0050900,GO:0050901,GO:0051015,GO:0051016,GO:0051017,GO:0060090,GO:0065003	actin binding|structural constituent of cytoskeleton|calmodulin binding|cytosol|cytoskeleton|plasma membrane|synapse assembly|F-actin capping protein complex|postsynaptic density|protein kinase binding|actin cytoskeleton organization|hemopoiesis|spectrin binding|cytoplasmic vesicle|positive regulation of protein binding|protein homodimerization activity|plasma membrane raft|protein heterodimeriza…			R-HSA-382551,R-HSA-5223345	Transport of small molecules|Miscellaneous transport and binding events
ADD3	2723	3221	3078	1912	1964	1538	120	protein_coding	adducin 3			GO:0000794,GO:0005200,GO:0005516,GO:0005829,GO:0005856,GO:0005886,GO:0005903,GO:0005911,GO:0005938,GO:0007010,GO:0014069,GO:0016020,GO:0051015,GO:0051016	condensed nuclear chromosome|structural constituent of cytoskeleton|calmodulin binding|cytosol|cytoskeleton|plasma membrane|brush border|cell-cell junction|cell cortex|cytoskeleton organization|postsynaptic density|membrane|actin filament binding|barbed-end actin filament capping			R-HSA-162582,R-HSA-194315,R-HSA-382551,R-HSA-5223345,R-HSA-9012999,R-HSA-9013405,R-HSA-9035034,R-HSA-9716542	Signal Transduction|Signaling by Rho GTPases|Transport of small molecules|Miscellaneous transport and binding events|RHO GTPase cycle|RHOD GTPase cycle|RHOF GTPase cycle|Signaling by Rho GTPases, Miro GTPases and RHOBTB3
ADD3-AS1	2	0	1	0	2	5	100505933	non_coding	ADD3 antisense RNA 1
ADGB	0	0	1	1	0	0	79747	protein_coding	androglobin			GO:0004198,GO:0006508,GO:0007283,GO:0019825,GO:0020037,GO:0030154,GO:0031514	calcium-dependent cysteine-type endopeptidase activity|proteolysis|spermatogenesis|oxygen binding|heme binding|cell differentiation|motile cilium
ADGRA1	1	2	0	0	2	0	84435	protein_coding	adhesion G protein-coupled receptor A1			GO:0004930,GO:0005886,GO:0007165,GO:0007166,GO:0007186,GO:0014069,GO:0016020,GO:0098978	G protein-coupled receptor activity|plasma membrane|signal transduction|cell surface receptor signaling pathway|G protein-coupled receptor signaling pathway|postsynaptic density|membrane|glutamatergic synapse
ADGRA2	13	10	7	8	15	8	25960	protein_coding	adhesion G protein-coupled receptor A2			GO:0002040,GO:0004930,GO:0005515,GO:0005886,GO:0007166,GO:0007186,GO:0007417,GO:0009986,GO:0010595,GO:0016020,GO:0016055,GO:0030175,GO:0043542,GO:0045765,GO:0050920,GO:0090210,GO:0090263,GO:1900747,GO:1990909	sprouting angiogenesis|G protein-coupled receptor activity|protein binding|plasma membrane|cell surface receptor signaling pathway|G protein-coupled receptor signaling pathway|central nervous system development|cell surface|positive regulation of endothelial cell migration|membrane|Wnt signaling pathway|filopodium|endothelial cell migration|regulation of angiogenesis|regulation of chemotaxis|regu…
ADGRA3	2050	2285	2286	1618	1567	1201	166647	protein_coding	adhesion G protein-coupled receptor A3			GO:0004930,GO:0005886,GO:0007166,GO:0007186,GO:0009897,GO:0016020	G protein-coupled receptor activity|plasma membrane|cell surface receptor signaling pathway|G protein-coupled receptor signaling pathway|external side of plasma membrane|membrane
ADGRB1	34	38	35	36	25	24	575	protein_coding	adhesion G protein-coupled receptor B1	hsa04115	p53 signaling pathway	GO:0001530,GO:0001786,GO:0001891,GO:0004930,GO:0005515,GO:0005615,GO:0005886,GO:0005911,GO:0005925,GO:0006910,GO:0007155,GO:0007165,GO:0007166,GO:0007186,GO:0007189,GO:0007409,GO:0007422,GO:0007517,GO:0008285,GO:0010596,GO:0014069,GO:0016020,GO:0016525,GO:0030165,GO:0030425,GO:0031397,GO:0042177,GO:0043197,GO:0043277,GO:0043652,GO:0045087,GO:0048167,GO:0048471,GO:0050829,GO:0051965,GO:1901741,GO:…	lipopolysaccharide binding|phosphatidylserine binding|phagocytic cup|G protein-coupled receptor activity|protein binding|extracellular space|plasma membrane|cell-cell junction|focal adhesion|phagocytosis, recognition|cell adhesion|signal transduction|cell surface receptor signaling pathway|G protein-coupled receptor signaling pathway|adenylate cyclase-activating G protein-coupled receptor signali…	WP4963	p53 transcriptional gene network
ADGRB2	144	131	153	93	105	95	576	protein_coding	adhesion G protein-coupled receptor B2			GO:0004930,GO:0005515,GO:0005886,GO:0007166,GO:0007186,GO:0007189,GO:0007422,GO:0016020,GO:0016525,GO:0033173	G protein-coupled receptor activity|protein binding|plasma membrane|cell surface receptor signaling pathway|G protein-coupled receptor signaling pathway|adenylate cyclase-activating G protein-coupled receptor signaling pathway|peripheral nervous system development|membrane|negative regulation of angiogenesis|calcineurin-NFAT signaling cascade
ADGRB3	0	0	0	1	3	0	577	protein_coding	adhesion G protein-coupled receptor B3			GO:0004930,GO:0005096,GO:0005515,GO:0005886,GO:0007166,GO:0007186,GO:0007189,GO:0007520,GO:0016020,GO:0016322,GO:0016525,GO:0043083,GO:0048814,GO:0051965,GO:0061743,GO:0090128,GO:0098794,GO:0098839,GO:0099558,GO:0150053,GO:1905806	G protein-coupled receptor activity|GTPase activator activity|protein binding|plasma membrane|cell surface receptor signaling pathway|G protein-coupled receptor signaling pathway|adenylate cyclase-activating G protein-coupled receptor signaling pathway|myoblast fusion|membrane|neuron remodeling|negative regulation of angiogenesis|synaptic cleft|regulation of dendrite morphogenesis|positive regula…
ADGRD1	3	6	2	1	2	5	283383	protein_coding	adhesion G protein-coupled receptor D1			GO:0004930,GO:0005515,GO:0005654,GO:0005886,GO:0007166,GO:0007186,GO:0007189,GO:0016020	G protein-coupled receptor activity|protein binding|nucleoplasm|plasma membrane|cell surface receptor signaling pathway|G protein-coupled receptor signaling pathway|adenylate cyclase-activating G protein-coupled receptor signaling pathway|membrane	WP117	GPCRs, other
ADGRE1	6	9	13	6	3	3	2015	protein_coding	adhesion G protein-coupled receptor E1			GO:0002250,GO:0004930,GO:0005509,GO:0005886,GO:0007155,GO:0007166,GO:0007186,GO:0007189,GO:0009897	adaptive immune response|G protein-coupled receptor activity|calcium ion binding|plasma membrane|cell adhesion|cell surface receptor signaling pathway|G protein-coupled receptor signaling pathway|adenylate cyclase-activating G protein-coupled receptor signaling pathway|external side of plasma membrane	WP334	GPCRs, class B secretin-like	R-HSA-162582,R-HSA-372790,R-HSA-373080,R-HSA-500792	Signal Transduction|Signaling by GPCR|Class B/2 (Secretin family receptors)|GPCR ligand binding
ADGRE2	76	70	64	103	139	94	30817	protein_coding	adhesion G protein-coupled receptor E2			GO:0004930,GO:0005509,GO:0005515,GO:0005886,GO:0006954,GO:0007155,GO:0007166,GO:0007186,GO:0007189,GO:0016020,GO:0016477,GO:0031256,GO:0032587,GO:0035374,GO:0043304,GO:0071621	G protein-coupled receptor activity|calcium ion binding|protein binding|plasma membrane|inflammatory response|cell adhesion|cell surface receptor signaling pathway|G protein-coupled receptor signaling pathway|adenylate cyclase-activating G protein-coupled receptor signaling pathway|membrane|cell migration|leading edge membrane|ruffle membrane|chondroitin sulfate binding|regulation of mast cell de…	WP334,WP117	GPCRs, class B secretin-like|GPCRs, other	R-HSA-162582,R-HSA-372790,R-HSA-373080,R-HSA-500792	Signal Transduction|Signaling by GPCR|Class B/2 (Secretin family receptors)|GPCR ligand binding
ADGRE5	3135	3449	3341	1895	2015	1483	976	protein_coding	adhesion G protein-coupled receptor E5			GO:0004888,GO:0004930,GO:0005509,GO:0005515,GO:0005886,GO:0005925,GO:0006954,GO:0006955,GO:0007155,GO:0007166,GO:0007186,GO:0007189,GO:0007267,GO:0016020,GO:0030667,GO:0070062	transmembrane signaling receptor activity|G protein-coupled receptor activity|calcium ion binding|protein binding|plasma membrane|focal adhesion|inflammatory response|immune response|cell adhesion|cell surface receptor signaling pathway|G protein-coupled receptor signaling pathway|adenylate cyclase-activating G protein-coupled receptor signaling pathway|cell-cell signaling|membrane|secretory gran…	WP334,WP2877	GPCRs, class B secretin-like|Vitamin D receptor pathway	R-HSA-162582,R-HSA-168249,R-HSA-168256,R-HSA-372790,R-HSA-373080,R-HSA-500792,R-HSA-6798695	Signal Transduction|Innate Immune System|Immune System|Signaling by GPCR|Class B/2 (Secretin family receptors)|GPCR ligand binding|Neutrophil degranulation
ADGRF1	12	10	22	2	3	2	266977	protein_coding	adhesion G protein-coupled receptor F1			GO:0004930,GO:0004949,GO:0005576,GO:0005886,GO:0006112,GO:0007166,GO:0007186,GO:0007189,GO:0007416,GO:0007613,GO:0016020,GO:0019216,GO:0031175,GO:0031410,GO:0032793,GO:0038171,GO:0045444	G protein-coupled receptor activity|cannabinoid receptor activity|extracellular region|plasma membrane|energy reserve metabolic process|cell surface receptor signaling pathway|G protein-coupled receptor signaling pathway|adenylate cyclase-activating G protein-coupled receptor signaling pathway|synapse assembly|memory|membrane|regulation of lipid metabolic process|neuron projection development|cyt…
ADGRF2	0	0	5	1	1	1	222611	protein_coding	adhesion G protein-coupled receptor F2			GO:0004930,GO:0007166,GO:0007186,GO:0007189,GO:0016020	G protein-coupled receptor activity|cell surface receptor signaling pathway|G protein-coupled receptor signaling pathway|adenylate cyclase-activating G protein-coupled receptor signaling pathway|membrane
ADGRF3	2	14	2	6	5	16	165082	protein_coding	adhesion G protein-coupled receptor F3			GO:0004930,GO:0007166,GO:0007186,GO:0007189,GO:0016020	G protein-coupled receptor activity|cell surface receptor signaling pathway|G protein-coupled receptor signaling pathway|adenylate cyclase-activating G protein-coupled receptor signaling pathway|membrane
ADGRF4	41	25	32	52	52	47	221393	protein_coding	adhesion G protein-coupled receptor F4			GO:0004930,GO:0005515,GO:0007166,GO:0007186,GO:0007189,GO:0016020	G protein-coupled receptor activity|protein binding|cell surface receptor signaling pathway|G protein-coupled receptor signaling pathway|adenylate cyclase-activating G protein-coupled receptor signaling pathway|membrane	WP2882,WP2880	Nuclear receptors meta-pathway|Glucocorticoid receptor pathway
ADGRF5	1	1	1	0	0	0	221395	protein_coding	adhesion G protein-coupled receptor F5			GO:0003094,GO:0004930,GO:0005515,GO:0005886,GO:0006112,GO:0007166,GO:0007186,GO:0007189,GO:0008654,GO:0009986,GO:0016020,GO:0019216,GO:0031410,GO:0042116,GO:0042593,GO:0043031,GO:0043129,GO:0045177,GO:0045444,GO:0048821,GO:0061626,GO:0071073	glomerular filtration|G protein-coupled receptor activity|protein binding|plasma membrane|energy reserve metabolic process|cell surface receptor signaling pathway|G protein-coupled receptor signaling pathway|adenylate cyclase-activating G protein-coupled receptor signaling pathway|phospholipid biosynthetic process|cell surface|membrane|regulation of lipid metabolic process|cytoplasmic vesicle|mac…	WP117	GPCRs, other	R-HSA-392499,R-HSA-5683826	Metabolism of proteins|Surfactant metabolism
ADGRG1	861	944	969	281	328	192	9289	protein_coding	adhesion G protein-coupled receptor G1			GO:0001525,GO:0004930,GO:0005515,GO:0005518,GO:0005886,GO:0007155,GO:0007166,GO:0007186,GO:0007189,GO:0007266,GO:0007267,GO:0007420,GO:0008201,GO:0008285,GO:0010573,GO:0016020,GO:0016477,GO:0021796,GO:0021801,GO:0021819,GO:0035025,GO:0045121,GO:0045785,GO:0050840,GO:0061351,GO:0061484,GO:0070062,GO:0070528,GO:0072520,GO:0097451,GO:2000179,GO:2001223	angiogenesis|G protein-coupled receptor activity|protein binding|collagen binding|plasma membrane|cell adhesion|cell surface receptor signaling pathway|G protein-coupled receptor signaling pathway|adenylate cyclase-activating G protein-coupled receptor signaling pathway|Rho protein signal transduction|cell-cell signaling|brain development|heparin binding|negative regulation of cell population pro…	WP117	GPCRs, other
ADGRG2	670	665	616	166	184	151	10149	protein_coding	adhesion G protein-coupled receptor G2			GO:0004930,GO:0005829,GO:0005886,GO:0007166,GO:0007186,GO:0007189,GO:0007283,GO:0009986,GO:0016020,GO:0016324,GO:0070062	G protein-coupled receptor activity|cytosol|plasma membrane|cell surface receptor signaling pathway|G protein-coupled receptor signaling pathway|adenylate cyclase-activating G protein-coupled receptor signaling pathway|spermatogenesis|cell surface|membrane|apical plasma membrane|extracellular exosome	WP334	GPCRs, class B secretin-like
ADGRG3	0	0	0	0	0	1	222487	protein_coding	adhesion G protein-coupled receptor G3			GO:0004930,GO:0005515,GO:0005886,GO:0007166,GO:0007186,GO:0007189,GO:0016020,GO:0030183,GO:0030334,GO:0032792,GO:0035579,GO:1901223	G protein-coupled receptor activity|protein binding|plasma membrane|cell surface receptor signaling pathway|G protein-coupled receptor signaling pathway|adenylate cyclase-activating G protein-coupled receptor signaling pathway|membrane|B cell differentiation|regulation of cell migration|negative regulation of CREB transcription factor activity|specific granule membrane|negative regulation of NIK/…			R-HSA-168249,R-HSA-168256,R-HSA-6798695	Innate Immune System|Immune System|Neutrophil degranulation
ADGRG4	0	0	0	1	0	0	139378	protein_coding	adhesion G protein-coupled receptor G4			GO:0004930,GO:0005886,GO:0007166,GO:0007186,GO:0007189,GO:0016020	G protein-coupled receptor activity|plasma membrane|cell surface receptor signaling pathway|G protein-coupled receptor signaling pathway|adenylate cyclase-activating G protein-coupled receptor signaling pathway|membrane
ADGRG5	0	0	2	1	0	0	221188	protein_coding	adhesion G protein-coupled receptor G5			GO:0004930,GO:0005886,GO:0007166,GO:0007186,GO:0007189,GO:0016020	G protein-coupled receptor activity|plasma membrane|cell surface receptor signaling pathway|G protein-coupled receptor signaling pathway|adenylate cyclase-activating G protein-coupled receptor signaling pathway|membrane
ADGRG6	7266	7824	7666	5065	5044	4121	57211	protein_coding	adhesion G protein-coupled receptor G6			GO:0004175,GO:0004930,GO:0005518,GO:0005737,GO:0005789,GO:0005886,GO:0007166,GO:0007186,GO:0007189,GO:0007399,GO:0009986,GO:0014037,GO:0016020,GO:0019933,GO:0022011,GO:0042552,GO:0043236,GO:0050840,GO:0060347	endopeptidase activity|G protein-coupled receptor activity|collagen binding|cytoplasm|endoplasmic reticulum membrane|plasma membrane|cell surface receptor signaling pathway|G protein-coupled receptor signaling pathway|adenylate cyclase-activating G protein-coupled receptor signaling pathway|nervous system development|cell surface|Schwann cell differentiation|membrane|cAMP-mediated signaling|myeli…			R-HSA-1266738,R-HSA-9619665,R-HSA-9675108	Developmental Biology|EGR2 and SOX10-mediated initiation of Schwann cell myelination|Nervous system development
ADGRG7	0	0	0	0	2	0	84873	protein_coding	adhesion G protein-coupled receptor G7			GO:0004930,GO:0005515,GO:0005886,GO:0007166,GO:0007186,GO:0007189,GO:0016020	G protein-coupled receptor activity|protein binding|plasma membrane|cell surface receptor signaling pathway|G protein-coupled receptor signaling pathway|adenylate cyclase-activating G protein-coupled receptor signaling pathway|membrane
ADGRL1	767	791	725	685	680	530	22859	protein_coding	adhesion G protein-coupled receptor L1			GO:0004930,GO:0005515,GO:0005886,GO:0007157,GO:0007166,GO:0007186,GO:0007189,GO:0014069,GO:0016020,GO:0016524,GO:0030246,GO:0030424,GO:0030426,GO:0035584,GO:0042734,GO:0043005,GO:0045202,GO:0050839,GO:0090129	G protein-coupled receptor activity|protein binding|plasma membrane|heterophilic cell-cell adhesion via plasma membrane cell adhesion molecules|cell surface receptor signaling pathway|G protein-coupled receptor signaling pathway|adenylate cyclase-activating G protein-coupled receptor signaling pathway|postsynaptic density|membrane|latrotoxin receptor activity|carbohydrate binding|axon|growth cone…	WP334	GPCRs, class B secretin-like
ADGRL1-AS1	38	24	37	40	36	38	100507373	non_coding	ADGRL1 antisense RNA 1
ADGRL2	2376	2413	2269	2006	2087	1565	23266	protein_coding	adhesion G protein-coupled receptor L2			GO:0004930,GO:0005886,GO:0007166,GO:0007186,GO:0007189,GO:0007420,GO:0016020,GO:0016524,GO:0030246,GO:0043005	G protein-coupled receptor activity|plasma membrane|cell surface receptor signaling pathway|G protein-coupled receptor signaling pathway|adenylate cyclase-activating G protein-coupled receptor signaling pathway|brain development|membrane|latrotoxin receptor activity|carbohydrate binding|neuron projection	WP334,WP117	GPCRs, class B secretin-like|GPCRs, other
ADGRL3	0	2	0	3	1	5	23284	protein_coding	adhesion G protein-coupled receptor L3			GO:0001764,GO:0004930,GO:0005509,GO:0005515,GO:0005886,GO:0005911,GO:0007166,GO:0007186,GO:0007189,GO:0007416,GO:0007420,GO:0016020,GO:0030246,GO:0030424,GO:0098742,GO:0098978	neuron migration|G protein-coupled receptor activity|calcium ion binding|protein binding|plasma membrane|cell-cell junction|cell surface receptor signaling pathway|G protein-coupled receptor signaling pathway|adenylate cyclase-activating G protein-coupled receptor signaling pathway|synapse assembly|brain development|membrane|carbohydrate binding|axon|cell-cell adhesion via plasma-membrane adhesio…	WP334,WP117	GPCRs, class B secretin-like|GPCRs, other
ADGRV1	10	11	3	5	6	11	84059	protein_coding	adhesion G protein-coupled receptor V1			GO:0001917,GO:0001965,GO:0002141,GO:0002142,GO:0004930,GO:0005509,GO:0005515,GO:0005737,GO:0005886,GO:0007166,GO:0007186,GO:0007194,GO:0007399,GO:0007601,GO:0007605,GO:0009986,GO:0010739,GO:0010855,GO:0016020,GO:0016787,GO:0030501,GO:0031647,GO:0032420,GO:0043235,GO:0045184,GO:0045202,GO:0045494,GO:0048496,GO:0048839,GO:0050877,GO:0050910,GO:0050953,GO:0060113,GO:0060122,GO:0060171,GO:0070062,GO:…	photoreceptor inner segment|G-protein alpha-subunit binding|stereocilia ankle link|stereocilia ankle link complex|G protein-coupled receptor activity|calcium ion binding|protein binding|cytoplasm|plasma membrane|cell surface receptor signaling pathway|G protein-coupled receptor signaling pathway|negative regulation of adenylate cyclase activity|nervous system development|visual perception|sensory…	WP117	GPCRs, other	R-HSA-1266738,R-HSA-9619665,R-HSA-9675108	Developmental Biology|EGR2 and SOX10-mediated initiation of Schwann cell myelination|Nervous system development
ADH1C	0	0	0	0	1	1	126	protein_coding	alcohol dehydrogenase 1C (class I)%2C gamma polypeptide	hsa00010,hsa00620,hsa00071,hsa00350,hsa00830,hsa00980,hsa00982,hsa04936	Glycolysis / Gluconeogenesis|Pyruvate metabolism|Fatty acid degradation|Tyrosine metabolism|Retinol metabolism|Metabolism of xenobiotics by cytochrome P450|Drug metabolism - cytochrome P450|Alcoholic liver disease	GO:0004022,GO:0004024,GO:0004745,GO:0005654,GO:0005829,GO:0005886,GO:0006069,GO:0008270,GO:0042572,GO:0042573	alcohol dehydrogenase (NAD+) activity|alcohol dehydrogenase activity, zinc-dependent|NAD-retinol dehydrogenase activity|nucleoplasm|cytosol|plasma membrane|ethanol oxidation|zinc ion binding|retinol metabolic process|retinoic acid metabolic process	WP3996,WP3925,WP206	Ethanol effects on histone modifications|Amino acid metabolism|Fatty acid omega-oxidation	R-HSA-1430728,R-HSA-162582,R-HSA-211859,R-HSA-211945,R-HSA-5362517,R-HSA-5365859,R-HSA-71384,R-HSA-9006931	Metabolism|Signal Transduction|Biological oxidations|Phase I - Functionalization of compounds|Signaling by Retinoic Acid|RA biosynthesis pathway|Ethanol oxidation|Signaling by Nuclear Receptors
ADH4	0	0	0	0	1	0	127	protein_coding	alcohol dehydrogenase 4 (class II)%2C pi polypeptide	hsa00010,hsa00620,hsa00071,hsa00350,hsa00830,hsa00980,hsa00982,hsa04936	Glycolysis / Gluconeogenesis|Pyruvate metabolism|Fatty acid degradation|Tyrosine metabolism|Retinol metabolism|Metabolism of xenobiotics by cytochrome P450|Drug metabolism - cytochrome P450|Alcoholic liver disease	GO:0001523,GO:0003960,GO:0004022,GO:0004024,GO:0004032,GO:0004745,GO:0005503,GO:0005515,GO:0005654,GO:0005829,GO:0006066,GO:0006069,GO:0006081,GO:0008270,GO:0010430,GO:0016620,GO:0019115,GO:0019841,GO:0042572,GO:0046164,GO:0046294,GO:0051287,GO:0051903,GO:1901661	retinoid metabolic process|NADPH:quinone reductase activity|alcohol dehydrogenase (NAD+) activity|alcohol dehydrogenase activity, zinc-dependent|alditol:NADP+ 1-oxidoreductase activity|NAD-retinol dehydrogenase activity|all-trans retinal binding|protein binding|nucleoplasm|cytosol|alcohol metabolic process|ethanol oxidation|cellular aldehyde metabolic process|zinc ion binding|fatty acid omega-oxi…	WP3925,WP716,WP206	Amino acid metabolism|Vitamin A and carotenoid metabolism|Fatty acid omega-oxidation	R-HSA-1430728,R-HSA-162582,R-HSA-211859,R-HSA-211945,R-HSA-5362517,R-HSA-5365859,R-HSA-71384,R-HSA-9006931	Metabolism|Signal Transduction|Biological oxidations|Phase I - Functionalization of compounds|Signaling by Retinoic Acid|RA biosynthesis pathway|Ethanol oxidation|Signaling by Nuclear Receptors
ADH5	4320	4948	4881	4437	4693	3878	128	protein_coding	alcohol dehydrogenase 5 (class III)%2C chi polypeptide	hsa00010,hsa00620,hsa00071,hsa00350,hsa00830,hsa00980,hsa00982,hsa04936	Glycolysis / Gluconeogenesis|Pyruvate metabolism|Fatty acid degradation|Tyrosine metabolism|Retinol metabolism|Metabolism of xenobiotics by cytochrome P450|Drug metabolism - cytochrome P450|Alcoholic liver disease	GO:0001523,GO:0003016,GO:0004024,GO:0005504,GO:0005739,GO:0005829,GO:0006069,GO:0008270,GO:0009055,GO:0010430,GO:0018119,GO:0018467,GO:0022900,GO:0032496,GO:0042802,GO:0045777,GO:0046294,GO:0051409,GO:0051775,GO:0051903,GO:0070062,GO:0106321,GO:0106322	retinoid metabolic process|respiratory system process|alcohol dehydrogenase activity, zinc-dependent|fatty acid binding|mitochondrion|cytosol|ethanol oxidation|zinc ion binding|electron transfer activity|fatty acid omega-oxidation|peptidyl-cysteine S-nitrosylation|formaldehyde dehydrogenase activity|electron transport chain|response to lipopolysaccharide|identical protein binding|positive regulat…	WP1589,WP3925	Folate-alcohol and cancer pathway hypotheses|Amino acid metabolism	R-HSA-1430728,R-HSA-211859,R-HSA-211945,R-HSA-71384	Metabolism|Biological oxidations|Phase I - Functionalization of compounds|Ethanol oxidation
ADHFE1	26	26	44	26	35	21	137872	protein_coding	alcohol dehydrogenase iron containing 1			GO:0004022,GO:0005739,GO:0005759,GO:0006103,GO:0006539,GO:0006629,GO:0046872,GO:0047988	alcohol dehydrogenase (NAD+) activity|mitochondrion|mitochondrial matrix|2-oxoglutarate metabolic process|glutamate catabolic process via 2-oxoglutarate|lipid metabolic process|metal ion binding|hydroxyacid-oxoacid transhydrogenase activity	WP4157,WP4519	GABA metabolism (aka GHB)|Cerebral organic acidurias, including diseases	R-HSA-1428517,R-HSA-1430728,R-HSA-71406,R-HSA-880009	The citric acid (TCA) cycle and respiratory electron transport|Metabolism|Pyruvate metabolism and Citric Acid (TCA) cycle|Interconversion of 2-oxoglutarate and 2-hydroxyglutarate
ADI1	3342	3435	3655	1672	1731	1461	55256	protein_coding	acireductone dioxygenase 1	hsa00270	Cysteine and methionine metabolism	GO:0005506,GO:0005515,GO:0005634,GO:0005737,GO:0005829,GO:0005886,GO:0006555,GO:0010308,GO:0010309,GO:0016151,GO:0016491,GO:0019509	iron ion binding|protein binding|nucleus|cytoplasm|cytosol|plasma membrane|methionine metabolic process|acireductone dioxygenase (Ni2+-requiring) activity|acireductone dioxygenase [iron(II)-requiring] activity|nickel cation binding|oxidoreductase activity|L-methionine salvage from methylthioadenosine	WP3580	Methionine de novo and salvage pathway	R-HSA-1237112,R-HSA-1430728,R-HSA-1614635,R-HSA-71291	Methionine salvage pathway|Metabolism|Sulfur amino acid metabolism|Metabolism of amino acids and derivatives
ADIG	0	0	0	1	0	0	149685	protein_coding	adipogenin			GO:0005634,GO:0005737,GO:0005811,GO:0007283,GO:0016020,GO:0045600,GO:0050872,GO:0050873	nucleus|cytoplasm|lipid droplet|spermatogenesis|membrane|positive regulation of fat cell differentiation|white fat cell differentiation|brown fat cell differentiation
ADIPOQ	0	0	0	0	0	1	9370	protein_coding	adiponectin%2C C1Q and collagen domain containing	hsa04152,hsa04920,hsa03320,hsa04211,hsa04930,hsa04936,hsa04932	AMPK signaling pathway|Adipocytokine signaling pathway|PPAR signaling pathway|Longevity regulating pathway|Type II diabetes mellitus|Alcoholic liver disease|Non-alcoholic fatty liver disease	GO:0001666,GO:0001934,GO:0005102,GO:0005125,GO:0005179,GO:0005201,GO:0005515,GO:0005576,GO:0005581,GO:0005615,GO:0005783,GO:0006006,GO:0006091,GO:0006635,GO:0007165,GO:0007584,GO:0007623,GO:0009617,GO:0009744,GO:0009749,GO:0009967,GO:0009986,GO:0010467,GO:0010642,GO:0010739,GO:0010745,GO:0010804,GO:0010875,GO:0010906,GO:0014823,GO:0019395,GO:0030336,GO:0030853,GO:0031953,GO:0032720,GO:0032757,GO:…	response to hypoxia|positive regulation of protein phosphorylation|signaling receptor binding|cytokine activity|hormone activity|extracellular matrix structural constituent|protein binding|extracellular region|collagen trimer|extracellular space|endoplasmic reticulum|glucose metabolic process|generation of precursor metabolites and energy|fatty acid beta-oxidation|signal transduction|response to …	WP2806,WP5323,WP3934,WP236,WP4844,WP4754,WP3599,WP4970,WP1584,WP3594,WP2895,WP1403,WP4396,WP3942	Complement system|Fatty Acids and Lipoproteins Transport in Hepatocytes|Leptin and adiponectin|Adipogenesis|Influence of laminopathies on Wnt signaling|IL-18 signaling pathway|Transcription factor regulation in adipogenesis|Galanin receptor pathway|Type II diabetes mellitus|Circadian rhythm genes|Differentiation of white and brown adipocyte|AMP-activated protein kinase signaling|Nonalcoholic fatt…	R-HSA-1266738,R-HSA-1430728,R-HSA-1430728,R-HSA-163680,R-HSA-163680,R-HSA-163685,R-HSA-163685,R-HSA-381340	Developmental Biology|Metabolism|Metabolism|AMPK inhibits chREBP transcriptional activation activity|AMPK inhibits chREBP transcriptional activation activity|Integration of energy metabolism|Integration of energy metabolism|Transcriptional regulation of white adipocyte differentiation
ADIPOR1	3525	3962	3889	4522	4604	3712	51094	protein_coding	adiponectin receptor 1	hsa04152,hsa04920,hsa04211,hsa04936,hsa04932	AMPK signaling pathway|Adipocytokine signaling pathway|Longevity regulating pathway|Alcoholic liver disease|Non-alcoholic fatty liver disease	GO:0005515,GO:0005886,GO:0009755,GO:0010633,GO:0010719,GO:0010906,GO:0016020,GO:0019216,GO:0019395,GO:0019901,GO:0030308,GO:0033210,GO:0033211,GO:0038023,GO:0042593,GO:0042802,GO:0046426,GO:0046427,GO:0046628,GO:0046872,GO:0055100,GO:0097003,GO:0120162,GO:1901223	protein binding|plasma membrane|hormone-mediated signaling pathway|negative regulation of epithelial cell migration|negative regulation of epithelial to mesenchymal transition|regulation of glucose metabolic process|membrane|regulation of lipid metabolic process|fatty acid oxidation|protein kinase binding|negative regulation of cell growth|leptin-mediated signaling pathway|adiponectin-activated s…	WP3934,WP1403,WP4396	Leptin and adiponectin|AMP-activated protein kinase signaling|Nonalcoholic fatty liver disease	R-HSA-1430728,R-HSA-1430728,R-HSA-163680,R-HSA-163680,R-HSA-163685,R-HSA-163685	Metabolism|Metabolism|AMPK inhibits chREBP transcriptional activation activity|AMPK inhibits chREBP transcriptional activation activity|Integration of energy metabolism|Integration of energy metabolism
ADIPOR2	4097	4678	4401	5400	5455	4571	79602	protein_coding	adiponectin receptor 2	hsa04152,hsa04920,hsa04211,hsa04936,hsa04932	AMPK signaling pathway|Adipocytokine signaling pathway|Longevity regulating pathway|Alcoholic liver disease|Non-alcoholic fatty liver disease	GO:0005515,GO:0005886,GO:0009755,GO:0019395,GO:0033211,GO:0038023,GO:0042593,GO:0042802,GO:0046872,GO:0055100,GO:0061042,GO:0097003,GO:0120162	protein binding|plasma membrane|hormone-mediated signaling pathway|fatty acid oxidation|adiponectin-activated signaling pathway|signaling receptor activity|glucose homeostasis|identical protein binding|metal ion binding|adiponectin binding|vascular wound healing|adipokinetic hormone receptor activity|positive regulation of cold-induced thermogenesis	WP3934,WP1403,WP4396	Leptin and adiponectin|AMP-activated protein kinase signaling|Nonalcoholic fatty liver disease	R-HSA-1430728,R-HSA-1430728,R-HSA-163680,R-HSA-163680,R-HSA-163685,R-HSA-163685	Metabolism|Metabolism|AMPK inhibits chREBP transcriptional activation activity|AMPK inhibits chREBP transcriptional activation activity|Integration of energy metabolism|Integration of energy metabolism
ADIRF	14	13	25	13	10	11	10974	protein_coding	adipogenesis regulatory factor			GO:0003674,GO:0005515,GO:0005634,GO:0005654,GO:0005829,GO:0030154,GO:0045600,GO:0045944,GO:0070062	molecular_function|protein binding|nucleus|nucleoplasm|cytosol|cell differentiation|positive regulation of fat cell differentiation|positive regulation of transcription by RNA polymerase II|extracellular exosome			R-HSA-1266738,R-HSA-381340	Developmental Biology|Transcriptional regulation of white adipocyte differentiation
ADIRF-AS1	259	323	277	474	461	340	100133190	non_coding	ADIRF antisense RNA 1
ADK	1944	2014	2131	1619	1748	1316	132	protein_coding	adenosine kinase	hsa00230	Purine metabolism	GO:0003723,GO:0004001,GO:0004136,GO:0005524,GO:0005634,GO:0005654,GO:0005829,GO:0005886,GO:0006144,GO:0006166,GO:0006175,GO:0009156,GO:0016310,GO:0032263,GO:0044209,GO:0046872,GO:0106383	RNA binding|adenosine kinase activity|deoxyadenosine kinase activity|ATP binding|nucleus|nucleoplasm|cytosol|plasma membrane|purine nucleobase metabolic process|purine ribonucleoside salvage|dATP biosynthetic process|ribonucleoside monophosphate biosynthetic process|phosphorylation|GMP salvage|AMP salvage|metal ion binding|dAMP salvage	WP4292	Methionine metabolism leading to sulfur amino acids and related disorders	R-HSA-1430728,R-HSA-15869,R-HSA-74217,R-HSA-8956321,R-HSA-9748784,R-HSA-9755088	Metabolism|Metabolism of nucleotides|Purine salvage|Nucleotide salvage|Drug ADME|Ribavirin ADME
ADM	4179	4739	4624	3612	4300	3097	133	protein_coding	adrenomedullin	hsa04080,hsa04270	Neuroactive ligand-receptor interaction|Vascular smooth muscle contraction	GO:0001570,GO:0001666,GO:0001843,GO:0002026,GO:0002031,GO:0003073,GO:0005102,GO:0005179,GO:0005576,GO:0005615,GO:0005737,GO:0006954,GO:0007165,GO:0007189,GO:0007204,GO:0007507,GO:0007565,GO:0007568,GO:0008209,GO:0008283,GO:0008284,GO:0008285,GO:0009409,GO:0009611,GO:0010460,GO:0019933,GO:0031100,GO:0031102,GO:0031623,GO:0031700,GO:0032496,GO:0032868,GO:0035809,GO:0042475,GO:0042594,GO:0043065,GO:…	vasculogenesis|response to hypoxia|neural tube closure|regulation of the force of heart contraction|G protein-coupled receptor internalization|regulation of systemic arterial blood pressure|signaling receptor binding|hormone activity|extracellular region|extracellular space|cytoplasm|inflammatory response|signal transduction|adenylate cyclase-activating G protein-coupled receptor signaling pathwa…	WP2806,WP289	Complement system|Myometrial relaxation and contraction pathways	R-HSA-162582,R-HSA-372790,R-HSA-373080,R-HSA-388396,R-HSA-418555,R-HSA-419812,R-HSA-500792	Signal Transduction|Signaling by GPCR|Class B/2 (Secretin family receptors)|GPCR downstream signalling|G alpha (s) signalling events|Calcitonin-like ligand receptors|GPCR ligand binding
ADM-DT	25	41	23	44	45	36	105376544	non_coding
ADM2	30	48	51	153	134	72	79924	protein_coding	adrenomedullin 2	hsa04080,hsa04270	Neuroactive ligand-receptor interaction|Vascular smooth muscle contraction	GO:0001525,GO:0003073,GO:0005179,GO:0005576,GO:0006468,GO:0007189,GO:0007586,GO:0007631,GO:0010460,GO:0010628,GO:0044877,GO:0045766,GO:0045776	angiogenesis|regulation of systemic arterial blood pressure|hormone activity|extracellular region|protein phosphorylation|adenylate cyclase-activating G protein-coupled receptor signaling pathway|digestion|feeding behavior|positive regulation of heart rate|positive regulation of gene expression|protein-containing complex binding|positive regulation of angiogenesis|negative regulation of blood pre…			R-HSA-162582,R-HSA-372790,R-HSA-373080,R-HSA-388396,R-HSA-418555,R-HSA-419812,R-HSA-500792	Signal Transduction|Signaling by GPCR|Class B/2 (Secretin family receptors)|GPCR downstream signalling|G alpha (s) signalling events|Calcitonin-like ligand receptors|GPCR ligand binding
ADM5	8	15	11	2	8	5	199800	protein_coding	adrenomedullin 5 (putative)			GO:0003073,GO:0003674,GO:0005575,GO:0007189,GO:0008150,GO:0010460	regulation of systemic arterial blood pressure|molecular_function|cellular_component|adenylate cyclase-activating G protein-coupled receptor signaling pathway|biological_process|positive regulation of heart rate
ADNP	4062	4404	4330	4284	4469	3500	23394	protein_coding	activity dependent neuroprotector homeobox			GO:0000785,GO:0000977,GO:0000981,GO:0001933,GO:0003682,GO:0005507,GO:0005515,GO:0005615,GO:0005634,GO:0005737,GO:0006357,GO:0007614,GO:0008013,GO:0009743,GO:0010035,GO:0010468,GO:0010629,GO:0010835,GO:0010976,GO:0019934,GO:0030182,GO:0030424,GO:0030425,GO:0031668,GO:0032091,GO:0032147,GO:0033484,GO:0042277,GO:0043025,GO:0043524,GO:0044849,GO:0045773,GO:0048487,GO:0050731,GO:0050805,GO:0051402,GO:…	chromatin|RNA polymerase II transcription regulatory region sequence-specific DNA binding|DNA-binding transcription factor activity, RNA polymerase II-specific|negative regulation of protein phosphorylation|chromatin binding|copper ion binding|protein binding|extracellular space|nucleus|cytoplasm|regulation of transcription by RNA polymerase II|short-term memory|beta-catenin binding|response to c…
ADNP-AS1	30	35	49	16	12	5	101927631	non_coding	ADNP antisense RNA 1
ADNP2	2525	2786	2603	5187	5233	4369	22850	protein_coding	ADNP homeobox 2			GO:0000785,GO:0000981,GO:0003674,GO:0003677,GO:0005515,GO:0005575,GO:0005634,GO:0006357,GO:0010468,GO:0030182,GO:0030307,GO:0034599,GO:0046872,GO:0060548,GO:0071300	chromatin|DNA-binding transcription factor activity, RNA polymerase II-specific|molecular_function|DNA binding|protein binding|cellular_component|nucleus|regulation of transcription by RNA polymerase II|regulation of gene expression|neuron differentiation|positive regulation of cell growth|cellular response to oxidative stress|metal ion binding|negative regulation of cell death|cellular response …
ADO	1660	1898	1858	1472	1587	1142	84890	protein_coding	2-aminoethanethiol dioxygenase	hsa00430	Taurine and hypotaurine metabolism	GO:0005506,GO:0005515,GO:0005829,GO:0047800,GO:0071456	iron ion binding|protein binding|cytosol|cysteamine dioxygenase activity|cellular response to hypoxia			R-HSA-1430728,R-HSA-1614558,R-HSA-1614635,R-HSA-71291	Metabolism|Degradation of cysteine and homocysteine|Sulfur amino acid metabolism|Metabolism of amino acids and derivatives
ADORA1	21	19	9	2	1	2	134	protein_coding	adenosine A1 receptor	hsa04071,hsa04024,hsa04022,hsa04080,hsa04923,hsa04924,hsa05032	Sphingolipid signaling pathway|cAMP signaling pathway|cGMP-PKG signaling pathway|Neuroactive ligand-receptor interaction|Regulation of lipolysis in adipocytes|Renin secretion|Morphine addiction	GO:0001609,GO:0001659,GO:0001664,GO:0001666,GO:0001883,GO:0001973,GO:0002087,GO:0002674,GO:0002686,GO:0002793,GO:0003084,GO:0003085,GO:0003093,GO:0005515,GO:0005783,GO:0005886,GO:0006612,GO:0006909,GO:0006954,GO:0007165,GO:0007186,GO:0007193,GO:0007267,GO:0007399,GO:0008285,GO:0010035,GO:0014050,GO:0014069,GO:0014074,GO:0016042,GO:0016323,GO:0030425,GO:0030673,GO:0031072,GO:0031683,GO:0032229,GO:…	G protein-coupled adenosine receptor activity|temperature homeostasis|G protein-coupled receptor binding|response to hypoxia|purine nucleoside binding|G protein-coupled adenosine receptor signaling pathway|regulation of respiratory gaseous exchange by nervous system process|negative regulation of acute inflammatory response|negative regulation of leukocyte migration|positive regulation of peptide…	WP80,WP4900,WP455,WP3591,WP3594	Nucleotide GPCRs|Purinergic signaling|GPCRs, class A rhodopsin-like|Sleep regulation|Circadian rhythm genes	R-HSA-162582,R-HSA-372790,R-HSA-373076,R-HSA-388396,R-HSA-417973,R-HSA-418038,R-HSA-418594,R-HSA-500792	Signal Transduction|Signaling by GPCR|Class A/1 (Rhodopsin-like receptors)|GPCR downstream signalling|Adenosine P1 receptors|Nucleotide-like (purinergic) receptors|G alpha (i) signalling events|GPCR ligand binding
ADORA2A	0	3	1	1	3	3	135	protein_coding	adenosine A2a receptor	hsa04015,hsa04020,hsa04024,hsa04080,hsa04270,hsa05012,hsa05034	Rap1 signaling pathway|Calcium signaling pathway|cAMP signaling pathway|Neuroactive ligand-receptor interaction|Vascular smooth muscle contraction|Parkinson disease|Alcoholism	GO:0001609,GO:0001963,GO:0001973,GO:0001975,GO:0005515,GO:0005882,GO:0005886,GO:0006355,GO:0006469,GO:0006909,GO:0006915,GO:0006954,GO:0006968,GO:0007188,GO:0007189,GO:0007205,GO:0007267,GO:0007271,GO:0007417,GO:0007596,GO:0007600,GO:0007626,GO:0008015,GO:0008285,GO:0008289,GO:0009410,GO:0010035,GO:0012505,GO:0014049,GO:0014057,GO:0014061,GO:0014069,GO:0014074,GO:0016020,GO:0019899,GO:0030425,GO:…	G protein-coupled adenosine receptor activity|synaptic transmission, dopaminergic|G protein-coupled adenosine receptor signaling pathway|response to amphetamine|protein binding|intermediate filament|plasma membrane|regulation of DNA-templated transcription|negative regulation of protein kinase activity|phagocytosis|apoptotic process|inflammatory response|cellular defense response|adenylate cyclas…	WP80,WP4900,WP4222,WP3869,WP455,WP3591,WP3594,WP727,WP117	Nucleotide GPCRs|Purinergic signaling|Phosphodiesterases in neuronal function|Cannabinoid receptor signaling|GPCRs, class A rhodopsin-like|Sleep regulation|Circadian rhythm genes|Monoamine transport|GPCRs, other	R-HSA-162582,R-HSA-162582,R-HSA-166520,R-HSA-187015,R-HSA-187024,R-HSA-187037,R-HSA-372790,R-HSA-373076,R-HSA-388396,R-HSA-392499,R-HSA-417973,R-HSA-418038,R-HSA-418555,R-HSA-500792,R-HSA-5683826,R-HSA-9006934	Signal Transduction|Signal Transduction|Signaling by NTRKs|Activation of TRKA receptors|NGF-independant TRKA activation|Signaling by NTRK1 (TRKA)|Signaling by GPCR|Class A/1 (Rhodopsin-like receptors)|GPCR downstream signalling|Metabolism of proteins|Adenosine P1 receptors|Nucleotide-like (purinergic) receptors|G alpha (s) signalling events|GPCR ligand binding|Surfactant metabolism|Signaling by R…
ADORA2A-AS1	3	0	0	0	0	0	646023	non_coding	ADORA2A antisense RNA 1
ADORA2B	2041	2356	2451	2630	2733	2166	136	protein_coding	adenosine A2b receptor	hsa04015,hsa04020,hsa04080,hsa04270,hsa05034	Rap1 signaling pathway|Calcium signaling pathway|Neuroactive ligand-receptor interaction|Vascular smooth muscle contraction|Alcoholism	GO:0001609,GO:0001973,GO:0002882,GO:0004930,GO:0005515,GO:0005886,GO:0007189,GO:0007190,GO:0010575,GO:0010753,GO:0019934,GO:0031284,GO:0031668,GO:0032722,GO:0032755,GO:0042311,GO:0043303,GO:0043306,GO:0060087,GO:0098685,GO:0098793,GO:0098978,GO:0099171	G protein-coupled adenosine receptor activity|G protein-coupled adenosine receptor signaling pathway|positive regulation of chronic inflammatory response to non-antigenic stimulus|G protein-coupled receptor activity|protein binding|plasma membrane|adenylate cyclase-activating G protein-coupled receptor signaling pathway|activation of adenylate cyclase activity|positive regulation of vascular endo…	WP80,WP4963,WP4900,WP455	Nucleotide GPCRs|p53 transcriptional gene network|Purinergic signaling|GPCRs, class A rhodopsin-like	R-HSA-162582,R-HSA-1643685,R-HSA-372790,R-HSA-373076,R-HSA-388396,R-HSA-392499,R-HSA-417973,R-HSA-418038,R-HSA-418555,R-HSA-500792,R-HSA-5663205,R-HSA-5683826,R-HSA-9658195,R-HSA-9660821,R-HSA-9662851,R-HSA-9664433	Signal Transduction|Disease|Signaling by GPCR|Class A/1 (Rhodopsin-like receptors)|GPCR downstream signalling|Metabolism of proteins|Adenosine P1 receptors|Nucleotide-like (purinergic) receptors|G alpha (s) signalling events|GPCR ligand binding|Infectious disease|Surfactant metabolism|Leishmania infection|ADORA2B mediated anti-inflammatory cytokines production|Anti-inflammatory response favouring…
ADPGK	2442	2641	2608	2007	2159	1473	83440	protein_coding	ADP dependent glucokinase	hsa00010	Glycolysis / Gluconeogenesis	GO:0005576,GO:0005783,GO:0005789,GO:0006006,GO:0016020,GO:0043843,GO:0046872,GO:0061620	extracellular region|endoplasmic reticulum|endoplasmic reticulum membrane|glucose metabolic process|membrane|ADP-specific glucokinase activity|metal ion binding|glycolytic process through glucose-6-phosphate			R-HSA-1430728,R-HSA-70171,R-HSA-70326,R-HSA-71387	Metabolism|Glycolysis|Glucose metabolism|Metabolism of carbohydrates
ADPGK-AS1	0	0	0	1	1	0	100287559	non_coding	ADPGK antisense RNA 1
ADPRH	347	379	361	475	403	360	141	protein_coding	ADP-ribosylarginine hydrolase			GO:0000287,GO:0003875,GO:0005515,GO:0005615,GO:0005829,GO:0030955,GO:0036211,GO:0051725	magnesium ion binding|ADP-ribosylarginine hydrolase activity|protein binding|extracellular space|cytosol|potassium ion binding|protein modification process|protein de-ADP-ribosylation
ADPRHL1	316	338	327	606	722	449	113622	protein_coding	ADP-ribosylhydrolase like 1			GO:0000287,GO:0003242,GO:0003875,GO:0030017,GO:0051725,GO:0055003	magnesium ion binding|cardiac chamber ballooning|ADP-ribosylarginine hydrolase activity|sarcomere|protein de-ADP-ribosylation|cardiac myofibril assembly
ADPRM	90	102	94	203	214	150	56985	protein_coding	ADP-ribose/CDP-alcohol diphosphatase%2C manganese dependent	hsa00564,hsa00230	Glycerophospholipid metabolism|Purine metabolism	GO:0005829,GO:0008663,GO:0030145,GO:0047631,GO:0047734	cytosol|2',3'-cyclic-nucleotide 2'-phosphodiesterase activity|manganese ion binding|ADP-ribose diphosphatase activity|CDP-glycerol diphosphatase activity			R-HSA-1430728,R-HSA-15869,R-HSA-2393930,R-HSA-74259,R-HSA-8956319	Metabolism|Metabolism of nucleotides|Phosphate bond hydrolysis by NUDT proteins|Purine catabolism|Nucleotide catabolism
ADPRS	1102	1165	1132	1039	1088	829	54936	protein_coding	ADP-ribosylserine hydrolase			GO:0000287,GO:0004553,GO:0004649,GO:0005515,GO:0005634,GO:0005654,GO:0005737,GO:0005739,GO:0005759,GO:0006281,GO:0006287,GO:0016604,GO:0060546,GO:0061463,GO:0071451,GO:0090734,GO:0140290,GO:0140292	magnesium ion binding|hydrolase activity, hydrolyzing O-glycosyl compounds|poly(ADP-ribose) glycohydrolase activity|protein binding|nucleus|nucleoplasm|cytoplasm|mitochondrion|mitochondrial matrix|DNA repair|base-excision repair, gap-filling|nuclear body|negative regulation of necroptotic process|O-acetyl-ADP-ribose deacetylase activity|cellular response to superoxide|site of DNA damage|peptidyl-…			R-HSA-110362,R-HSA-110373,R-HSA-73884,R-HSA-73894,R-HSA-73933	POLB-Dependent Long Patch Base Excision Repair|Resolution of AP sites via the multiple-nucleotide patch replacement pathway|Base Excision Repair|DNA Repair|Resolution of Abasic Sites (AP sites)
ADRA1A	0	0	1	1	1	0	148	protein_coding	adrenoceptor alpha 1A	hsa04020,hsa04022,hsa04152,hsa04080,hsa04261,hsa04270,hsa04970	Calcium signaling pathway|cGMP-PKG signaling pathway|AMPK signaling pathway|Neuroactive ligand-receptor interaction|Adrenergic signaling in cardiomyocytes|Vascular smooth muscle contraction|Salivary secretion	GO:0000165,GO:0001985,GO:0001994,GO:0001996,GO:0001997,GO:0003084,GO:0004937,GO:0005515,GO:0005634,GO:0005654,GO:0005737,GO:0005829,GO:0005886,GO:0005901,GO:0006915,GO:0006939,GO:0007165,GO:0007186,GO:0007200,GO:0007202,GO:0007204,GO:0007267,GO:0007512,GO:0007568,GO:0008285,GO:0009410,GO:0009725,GO:0010259,GO:0010507,GO:0010613,GO:0030018,GO:0030315,GO:0031965,GO:0032230,GO:0035024,GO:0035556,GO:…	MAPK cascade|negative regulation of heart rate involved in baroreceptor response to increased systemic arterial blood pressure|norepinephrine-epinephrine vasoconstriction involved in regulation of systemic arterial blood pressure|positive regulation of heart rate by epinephrine-norepinephrine|positive regulation of the force of heart contraction by epinephrine-norepinephrine|positive regulation o…	WP455,WP2197,WP1403,WP58,WP536,WP3947	GPCRs, class A rhodopsin-like|Endothelin pathways|AMP-activated protein kinase signaling|Monoamine GPCRs|Calcium regulation in cardiac cells|Serotonin and anxiety	R-HSA-162582,R-HSA-372790,R-HSA-373076,R-HSA-375280,R-HSA-388396,R-HSA-390696,R-HSA-416476,R-HSA-416482,R-HSA-500792	Signal Transduction|Signaling by GPCR|Class A/1 (Rhodopsin-like receptors)|Amine ligand-binding receptors|GPCR downstream signalling|Adrenoceptors|G alpha (q) signalling events|G alpha (12/13) signalling events|GPCR ligand binding
ADRA1B	3173	3527	3480	901	759	620	147	protein_coding	adrenoceptor alpha 1B	hsa04020,hsa04022,hsa04080,hsa04261,hsa04270,hsa04970	Calcium signaling pathway|cGMP-PKG signaling pathway|Neuroactive ligand-receptor interaction|Adrenergic signaling in cardiomyocytes|Vascular smooth muscle contraction|Salivary secretion	GO:0001996,GO:0004937,GO:0005515,GO:0005634,GO:0005737,GO:0005886,GO:0005901,GO:0007186,GO:0007188,GO:0007200,GO:0007204,GO:0007267,GO:0031965,GO:0035556,GO:0043410,GO:0046982,GO:0055117,GO:0071880,GO:0150099	positive regulation of heart rate by epinephrine-norepinephrine|alpha1-adrenergic receptor activity|protein binding|nucleus|cytoplasm|plasma membrane|caveola|G protein-coupled receptor signaling pathway|adenylate cyclase-modulating G protein-coupled receptor signaling pathway|phospholipase C-activating G protein-coupled receptor signaling pathway|positive regulation of cytosolic calcium ion conce…	WP455,WP1403,WP58,WP536,WP2877	GPCRs, class A rhodopsin-like|AMP-activated protein kinase signaling|Monoamine GPCRs|Calcium regulation in cardiac cells|Vitamin D receptor pathway	R-HSA-162582,R-HSA-372790,R-HSA-373076,R-HSA-375280,R-HSA-388396,R-HSA-390696,R-HSA-416476,R-HSA-416482,R-HSA-500792	Signal Transduction|Signaling by GPCR|Class A/1 (Rhodopsin-like receptors)|Amine ligand-binding receptors|GPCR downstream signalling|Adrenoceptors|G alpha (q) signalling events|G alpha (12/13) signalling events|GPCR ligand binding
ADRA1D	2	1	1	0	0	2	146	protein_coding	adrenoceptor alpha 1D	hsa04020,hsa04022,hsa04080,hsa04261,hsa04270,hsa04970	Calcium signaling pathway|cGMP-PKG signaling pathway|Neuroactive ligand-receptor interaction|Adrenergic signaling in cardiomyocytes|Vascular smooth muscle contraction|Salivary secretion	GO:0004937,GO:0005515,GO:0005886,GO:0007186,GO:0007188,GO:0007200,GO:0007204,GO:0007267,GO:0008284,GO:0042802,GO:0045907,GO:0071880,GO:0150099	alpha1-adrenergic receptor activity|protein binding|plasma membrane|G protein-coupled receptor signaling pathway|adenylate cyclase-modulating G protein-coupled receptor signaling pathway|phospholipase C-activating G protein-coupled receptor signaling pathway|positive regulation of cytosolic calcium ion concentration|cell-cell signaling|positive regulation of cell population proliferation|identica…	WP4589,WP455,WP58,WP536,WP117	Major receptors targeted by epinephrine and norepinephrine|GPCRs, class A rhodopsin-like|Monoamine GPCRs|Calcium regulation in cardiac cells|GPCRs, other	R-HSA-162582,R-HSA-372790,R-HSA-373076,R-HSA-375280,R-HSA-388396,R-HSA-390696,R-HSA-416476,R-HSA-416482,R-HSA-500792	Signal Transduction|Signaling by GPCR|Class A/1 (Rhodopsin-like receptors)|Amine ligand-binding receptors|GPCR downstream signalling|Adrenoceptors|G alpha (q) signalling events|G alpha (12/13) signalling events|GPCR ligand binding
ADRA2A	0	0	1	5	5	2	150	protein_coding	adrenoceptor alpha 2A	hsa04022,hsa04080	cGMP-PKG signaling pathway|Neuroactive ligand-receptor interaction	GO:0001819,GO:0002526,GO:0004938,GO:0005515,GO:0005737,GO:0005886,GO:0006260,GO:0007186,GO:0007189,GO:0007193,GO:0007265,GO:0007266,GO:0007565,GO:0008284,GO:0010700,GO:0010855,GO:0016323,GO:0019229,GO:0019901,GO:0030036,GO:0030168,GO:0030335,GO:0031692,GO:0031696,GO:0031996,GO:0032147,GO:0032148,GO:0032795,GO:0032811,GO:0032870,GO:0035624,GO:0042311,GO:0042593,GO:0042596,GO:0042803,GO:0043025,GO:…	positive regulation of cytokine production|acute inflammatory response|alpha2-adrenergic receptor activity|protein binding|cytoplasm|plasma membrane|DNA replication|G protein-coupled receptor signaling pathway|adenylate cyclase-activating G protein-coupled receptor signaling pathway|adenylate cyclase-inhibiting G protein-coupled receptor signaling pathway|Ras protein signal transduction|Rho prote…	WP4589,WP455,WP58	Major receptors targeted by epinephrine and norepinephrine|GPCRs, class A rhodopsin-like|Monoamine GPCRs	R-HSA-109582,R-HSA-1430728,R-HSA-162582,R-HSA-163685,R-HSA-372790,R-HSA-373076,R-HSA-375280,R-HSA-388396,R-HSA-390696,R-HSA-392023,R-HSA-392499,R-HSA-400042,R-HSA-418594,R-HSA-418597,R-HSA-422356,R-HSA-500792,R-HSA-5683826,R-HSA-76002,R-HSA-76009	Hemostasis|Metabolism|Signal Transduction|Integration of energy metabolism|Signaling by GPCR|Class A/1 (Rhodopsin-like receptors)|Amine ligand-binding receptors|GPCR downstream signalling|Adrenoceptors|Adrenaline signalling through Alpha-2 adrenergic receptor|Metabolism of proteins|Adrenaline,noradrenaline inhibits insulin secretion|G alpha (i) signalling events|G alpha (z) signalling events|Regu…
ADRA2B	8	1	1	10	3	9	151	protein_coding	adrenoceptor alpha 2B	hsa04022,hsa04080	cGMP-PKG signaling pathway|Neuroactive ligand-receptor interaction	GO:0000165,GO:0001525,GO:0003056,GO:0004938,GO:0005515,GO:0005829,GO:0005886,GO:0007186,GO:0007267,GO:0007565,GO:0009986,GO:0010700,GO:0030168,GO:0032148,GO:0032811,GO:0035624,GO:0043231,GO:0043410,GO:0045666,GO:0045777,GO:0051379,GO:0070474,GO:0071875,GO:0071880	MAPK cascade|angiogenesis|regulation of vascular associated smooth muscle contraction|alpha2-adrenergic receptor activity|protein binding|cytosol|plasma membrane|G protein-coupled receptor signaling pathway|cell-cell signaling|female pregnancy|cell surface|negative regulation of norepinephrine secretion|platelet activation|activation of protein kinase B activity|negative regulation of epinephrine…	WP4589,WP5221,WP455,WP58	Major receptors targeted by epinephrine and norepinephrine|2q11.2 copy number variation syndrome|GPCRs, class A rhodopsin-like|Monoamine GPCRs	R-HSA-109582,R-HSA-162582,R-HSA-372790,R-HSA-373076,R-HSA-375280,R-HSA-388396,R-HSA-390696,R-HSA-392023,R-HSA-418594,R-HSA-418597,R-HSA-500792,R-HSA-76002,R-HSA-76009	Hemostasis|Signal Transduction|Signaling by GPCR|Class A/1 (Rhodopsin-like receptors)|Amine ligand-binding receptors|GPCR downstream signalling|Adrenoceptors|Adrenaline signalling through Alpha-2 adrenergic receptor|G alpha (i) signalling events|G alpha (z) signalling events|GPCR ligand binding|Platelet activation, signaling and aggregation|Platelet Aggregation (Plug Formation)
ADRA2C	25	27	37	48	44	47	152	protein_coding	adrenoceptor alpha 2C	hsa04022,hsa04080	cGMP-PKG signaling pathway|Neuroactive ligand-receptor interaction	GO:0004938,GO:0005515,GO:0005737,GO:0005768,GO:0005886,GO:0006940,GO:0007186,GO:0007267,GO:0010700,GO:0019229,GO:0030168,GO:0031694,GO:0032148,GO:0032811,GO:0035624,GO:0042803,GO:0043410,GO:0045666,GO:0046982,GO:0051379,GO:0071875,GO:0071880	alpha2-adrenergic receptor activity|protein binding|cytoplasm|endosome|plasma membrane|regulation of smooth muscle contraction|G protein-coupled receptor signaling pathway|cell-cell signaling|negative regulation of norepinephrine secretion|regulation of vasoconstriction|platelet activation|alpha-2A adrenergic receptor binding|activation of protein kinase B activity|negative regulation of epinephr…	WP4589,WP455,WP58	Major receptors targeted by epinephrine and norepinephrine|GPCRs, class A rhodopsin-like|Monoamine GPCRs	R-HSA-109582,R-HSA-1430728,R-HSA-162582,R-HSA-163685,R-HSA-372790,R-HSA-373076,R-HSA-375280,R-HSA-388396,R-HSA-390696,R-HSA-392023,R-HSA-392499,R-HSA-400042,R-HSA-418594,R-HSA-418597,R-HSA-422356,R-HSA-500792,R-HSA-5683826,R-HSA-76002,R-HSA-76009	Hemostasis|Metabolism|Signal Transduction|Integration of energy metabolism|Signaling by GPCR|Class A/1 (Rhodopsin-like receptors)|Amine ligand-binding receptors|GPCR downstream signalling|Adrenoceptors|Adrenaline signalling through Alpha-2 adrenergic receptor|Metabolism of proteins|Adrenaline,noradrenaline inhibits insulin secretion|G alpha (i) signalling events|G alpha (z) signalling events|Regu…
ADRB1	397	498	478	200	225	155	153	protein_coding	adrenoceptor beta 1	hsa04020,hsa04024,hsa04022,hsa04080,hsa04540,hsa04923,hsa04924,hsa04261,hsa04970,hsa05207,hsa05414	Calcium signaling pathway|cAMP signaling pathway|cGMP-PKG signaling pathway|Neuroactive ligand-receptor interaction|Gap junction|Regulation of lipolysis in adipocytes|Renin secretion|Adrenergic signaling in cardiomyocytes|Salivary secretion|Chemical carcinogenesis - receptor activation|Dilated cardiomyopathy	GO:0001996,GO:0001997,GO:0002024,GO:0002025,GO:0004939,GO:0004940,GO:0005085,GO:0005515,GO:0005769,GO:0005886,GO:0007190,GO:0009409,GO:0030165,GO:0031649,GO:0031694,GO:0040015,GO:0042596,GO:0043547,GO:0045187,GO:0046982,GO:0050873,GO:0060078,GO:0071880,GO:0098685,GO:0098992,GO:0099579,GO:0120162	positive regulation of heart rate by epinephrine-norepinephrine|positive regulation of the force of heart contraction by epinephrine-norepinephrine|diet induced thermogenesis|norepinephrine-epinephrine-mediated vasodilation involved in regulation of systemic arterial blood pressure|beta-adrenergic receptor activity|beta1-adrenergic receptor activity|guanyl-nucleotide exchange factor activity|prot…	WP4589,WP455,WP2197,WP3298,WP58,WP536	Major receptors targeted by epinephrine and norepinephrine|GPCRs, class A rhodopsin-like|Endothelin pathways|Melatonin metabolism and effects|Monoamine GPCRs|Calcium regulation in cardiac cells	R-HSA-162582,R-HSA-372790,R-HSA-373076,R-HSA-375280,R-HSA-388396,R-HSA-390696,R-HSA-418555,R-HSA-500792	Signal Transduction|Signaling by GPCR|Class A/1 (Rhodopsin-like receptors)|Amine ligand-binding receptors|GPCR downstream signalling|Adrenoceptors|G alpha (s) signalling events|GPCR ligand binding
ADRB2	173	218	237	176	149	137	154	protein_coding	adrenoceptor beta 2	hsa04020,hsa04024,hsa04022,hsa04080,hsa04923,hsa04924,hsa04261,hsa04970,hsa05207	Calcium signaling pathway|cAMP signaling pathway|cGMP-PKG signaling pathway|Neuroactive ligand-receptor interaction|Regulation of lipolysis in adipocytes|Renin secretion|Adrenergic signaling in cardiomyocytes|Salivary secretion|Chemical carcinogenesis - receptor activation	GO:0001540,GO:0002024,GO:0002025,GO:0002028,GO:0002032,GO:0004941,GO:0005515,GO:0005634,GO:0005764,GO:0005768,GO:0005769,GO:0005794,GO:0005886,GO:0006366,GO:0006898,GO:0006939,GO:0007166,GO:0007171,GO:0007188,GO:0007190,GO:0008179,GO:0008333,GO:0009409,GO:0010008,GO:0010739,GO:0015459,GO:0016020,GO:0016324,GO:0030501,GO:0030669,GO:0031649,GO:0040015,GO:0042802,GO:0042803,GO:0043235,GO:0043410,GO:…	amyloid-beta binding|diet induced thermogenesis|norepinephrine-epinephrine-mediated vasodilation involved in regulation of systemic arterial blood pressure|regulation of sodium ion transport|desensitization of G protein-coupled receptor signaling pathway by arrestin|beta2-adrenergic receptor activity|protein binding|nucleus|lysosome|endosome|early endosome|Golgi apparatus|plasma membrane|transcri…	WP4962,WP4589,WP455,WP58,WP536,WP2877,WP117,WP3888	Airway smooth muscle cell contraction|Major receptors targeted by epinephrine and norepinephrine|GPCRs, class A rhodopsin-like|Monoamine GPCRs|Calcium regulation in cardiac cells|Vitamin D receptor pathway|GPCRs, other|VEGFA-VEGFR2 signaling	R-HSA-162582,R-HSA-199991,R-HSA-372790,R-HSA-373076,R-HSA-375280,R-HSA-388396,R-HSA-390696,R-HSA-392499,R-HSA-418555,R-HSA-500792,R-HSA-5653656,R-HSA-5688426,R-HSA-5689880,R-HSA-597592,R-HSA-8856825,R-HSA-8856828	Signal Transduction|Membrane Trafficking|Signaling by GPCR|Class A/1 (Rhodopsin-like receptors)|Amine ligand-binding receptors|GPCR downstream signalling|Adrenoceptors|Metabolism of proteins|G alpha (s) signalling events|GPCR ligand binding|Vesicle-mediated transport|Deubiquitination|Ub-specific processing proteases|Post-translational protein modification|Cargo recognition for clathrin-mediated e…
ADRM1	4293	4775	4720	5636	5851	4603	11047	protein_coding	ADRM1 26S proteasome ubiquitin receptor	hsa03050,hsa05169,hsa05010,hsa05012,hsa05014,hsa05016,hsa05017,hsa05020,hsa05022	Proteasome|Epstein-Barr virus infection|Alzheimer disease|Parkinson disease|Amyotrophic lateral sclerosis|Huntington disease|Spinocerebellar ataxia|Prion disease|Pathways of neurodegeneration - multiple diseases	GO:0000502,GO:0002020,GO:0005515,GO:0005654,GO:0005829,GO:0005886,GO:0006368,GO:0008541,GO:0043161,GO:0043248,GO:0061133,GO:0070628,GO:0140678	proteasome complex|protease binding|protein binding|nucleoplasm|cytosol|plasma membrane|transcription elongation by RNA polymerase II|proteasome regulatory particle, lid subcomplex|proteasome-mediated ubiquitin-dependent protein catabolic process|proteasome assembly|endopeptidase activator activity|proteasome binding|molecular function inhibitor activity	WP5124,WP2059	Alzheimer's disease|Alzheimer's disease and miRNA effects	R-HSA-392499,R-HSA-5688426,R-HSA-5689603,R-HSA-5689880,R-HSA-597592	Metabolism of proteins|Deubiquitination|UCH proteinases|Ub-specific processing proteases|Post-translational protein modification
ADSL	3057	3434	3397	2618	2736	2100	158	protein_coding	adenylosuccinate lyase	hsa00230,hsa00250	Purine metabolism|Alanine, aspartate and glutamate metabolism	GO:0001666,GO:0004018,GO:0005829,GO:0006164,GO:0006167,GO:0006177,GO:0006189,GO:0007584,GO:0009060,GO:0014850,GO:0032991,GO:0042594,GO:0042802,GO:0044208,GO:0044209,GO:0070626,GO:0097294	response to hypoxia|N6-(1,2-dicarboxyethyl)AMP AMP-lyase (fumarate-forming) activity|cytosol|purine nucleotide biosynthetic process|AMP biosynthetic process|GMP biosynthetic process|'de novo' IMP biosynthetic process|response to nutrient|aerobic respiration|response to muscle activity|protein-containing complex|response to starvation|identical protein binding|'de novo' AMP biosynthetic process|AM…	WP4792,WP4224	Purine metabolism|Purine metabolism and related disorders	R-HSA-1430728,R-HSA-15869,R-HSA-73817,R-HSA-8956320	Metabolism|Metabolism of nucleotides|Purine ribonucleoside monophosphate biosynthesis|Nucleotide biosynthesis
ADSS1	22	22	22	19	26	13	122622	protein_coding	adenylosuccinate synthase 1	hsa00230,hsa00250	Purine metabolism|Alanine, aspartate and glutamate metabolism	GO:0000287,GO:0002376,GO:0004019,GO:0005525,GO:0005737,GO:0005829,GO:0006167,GO:0042301,GO:0044208,GO:0046040	magnesium ion binding|immune system process|adenylosuccinate synthase activity|GTP binding|cytoplasm|cytosol|AMP biosynthetic process|phosphate ion binding|'de novo' AMP biosynthetic process|IMP metabolic process			R-HSA-1430728,R-HSA-15869,R-HSA-73817,R-HSA-8956320	Metabolism|Metabolism of nucleotides|Purine ribonucleoside monophosphate biosynthesis|Nucleotide biosynthesis
ADSS2	3915	4273	4206	3127	3112	2573	159	protein_coding	adenylosuccinate synthase 2	hsa00230,hsa00250	Purine metabolism|Alanine, aspartate and glutamate metabolism	GO:0000287,GO:0002376,GO:0004019,GO:0005515,GO:0005525,GO:0005737,GO:0005739,GO:0005829,GO:0006167,GO:0006531,GO:0014074,GO:0042301,GO:0044208,GO:0046040,GO:0060359,GO:0070062,GO:0071257	magnesium ion binding|immune system process|adenylosuccinate synthase activity|protein binding|GTP binding|cytoplasm|mitochondrion|cytosol|AMP biosynthetic process|aspartate metabolic process|response to purine-containing compound|phosphate ion binding|'de novo' AMP biosynthetic process|IMP metabolic process|response to ammonium ion|extracellular exosome|cellular response to electrical stimulus	WP4792,WP4224	Purine metabolism|Purine metabolism and related disorders	R-HSA-1430728,R-HSA-15869,R-HSA-73817,R-HSA-8956320	Metabolism|Metabolism of nucleotides|Purine ribonucleoside monophosphate biosynthesis|Nucleotide biosynthesis
ADTRP	1	1	2	5	6	3	84830	protein_coding	androgen dependent TFPI regulating protein			GO:0001934,GO:0002042,GO:0002686,GO:0003332,GO:0005515,GO:0005901,GO:0009986,GO:0010628,GO:0012505,GO:0016020,GO:0016787,GO:0030195,GO:0042758,GO:0043491,GO:0050709,GO:0071383,GO:0140052,GO:1903038,GO:2000402	positive regulation of protein phosphorylation|cell migration involved in sprouting angiogenesis|negative regulation of leukocyte migration|negative regulation of extracellular matrix constituent secretion|protein binding|caveola|cell surface|positive regulation of gene expression|endomembrane system|membrane|hydrolase activity|negative regulation of blood coagulation|long-chain fatty acid catabo…
AEBP1	0	5	7	7	6	8	165	protein_coding	AE binding protein 1			GO:0000122,GO:0000977,GO:0001227,GO:0004181,GO:0005201,GO:0005516,GO:0005518,GO:0005576,GO:0005615,GO:0005634,GO:0005737,GO:0006518,GO:0008270,GO:0016485,GO:0062023,GO:0070062,GO:1904026	negative regulation of transcription by RNA polymerase II|RNA polymerase II transcription regulatory region sequence-specific DNA binding|DNA-binding transcription repressor activity, RNA polymerase II-specific|metallocarboxypeptidase activity|extracellular matrix structural constituent|calmodulin binding|collagen binding|extracellular region|extracellular space|nucleus|cytoplasm|peptide metaboli…
AEBP2	1504	1542	1419	1390	1425	1147	121536	protein_coding	AE binding protein 2			GO:0000122,GO:0000785,GO:0003677,GO:0003712,GO:0005654,GO:0006325,GO:0006351,GO:0006357,GO:0035098,GO:0046872	negative regulation of transcription by RNA polymerase II|chromatin|DNA binding|transcription coregulator activity|nucleoplasm|chromatin organization|DNA-templated transcription|regulation of transcription by RNA polymerase II|ESC/E(Z) complex|metal ion binding	WP2916,WP2853,WP2857,WP2369	Interactome of polycomb repressive complex 2 (PRC2) |Endoderm differentiation|Mesodermal commitment pathway|Histone modifications	R-HSA-212165,R-HSA-212300,R-HSA-3214841,R-HSA-3247509,R-HSA-4839726,R-HSA-74160	Epigenetic regulation of gene expression|PRC2 methylates histones and DNA|PKMTs methylate histone lysines|Chromatin modifying enzymes|Chromatin organization|Gene expression (Transcription)
AEN	2139	2443	2363	3272	3327	2497	64782	protein_coding	apoptosis enhancing nuclease			GO:0003676,GO:0004527,GO:0005515,GO:0005634,GO:0005654,GO:0005730,GO:0010212,GO:0031965,GO:0042771,GO:0090305	nucleic acid binding|exonuclease activity|protein binding|nucleus|nucleoplasm|nucleolus|response to ionizing radiation|nuclear membrane|intrinsic apoptotic signaling pathway in response to DNA damage by p53 class mediator|nucleic acid phosphodiester bond hydrolysis
AFAP1	5655	5768	5488	3319	3482	2743	60312	protein_coding	actin filament associated protein 1			GO:0003779,GO:0005829,GO:0005925,GO:0015629,GO:0017124,GO:0042169	actin binding|cytosol|focal adhesion|actin cytoskeleton|SH3 domain binding|SH2 domain binding	WP5199	PtdIns(4,5)P2 in cytokinesis pathway
AFAP1-AS1	5263	5607	5997	3141	3264	2565	84740	non_coding	AFAP1 antisense RNA 1
AFAP1L1	870	1062	1045	830	746	642	134265	protein_coding	actin filament associated protein 1 like 1			GO:0002102,GO:0005515,GO:0005829,GO:0017124,GO:0042995,GO:0070161	podosome|protein binding|cytosol|SH3 domain binding|cell projection|anchoring junction
AFAP1L2	1968	2206	1999	1349	1427	1235	84632	protein_coding	actin filament associated protein 1 like 2			GO:0005737,GO:0005829,GO:0005886,GO:0006954,GO:0007346,GO:0017124,GO:0030296,GO:0032675,GO:0032757,GO:0042169,GO:0045742,GO:0045893	cytoplasm|cytosol|plasma membrane|inflammatory response|regulation of mitotic cell cycle|SH3 domain binding|protein tyrosine kinase activator activity|regulation of interleukin-6 production|positive regulation of interleukin-8 production|SH2 domain binding|positive regulation of epidermal growth factor receptor signaling pathway|positive regulation of DNA-templated transcription
AFDN	11041	11613	11531	11123	11035	8691	4301	protein_coding	afadin%2C adherens junction formation factor	hsa04014,hsa04015,hsa04024,hsa04520,hsa04530,hsa04670	Ras signaling pathway|Rap1 signaling pathway|cAMP signaling pathway|Adherens junction|Tight junction|Leukocyte transendothelial migration	GO:0005515,GO:0005654,GO:0005829,GO:0005886,GO:0005911,GO:0005912,GO:0007155,GO:0007165,GO:0007267,GO:0010628,GO:0016607,GO:0022409,GO:0030054,GO:0030336,GO:0031267,GO:0032880,GO:0043547,GO:0044291,GO:0044331,GO:0045296,GO:0046930,GO:0046931,GO:0050839,GO:0051015,GO:0061951,GO:0070160,GO:0070830,GO:0090557,GO:2000049	protein binding|nucleoplasm|cytosol|plasma membrane|cell-cell junction|adherens junction|cell adhesion|signal transduction|cell-cell signaling|positive regulation of gene expression|nuclear speck|positive regulation of cell-cell adhesion|cell junction|negative regulation of cell migration|small GTPase binding|regulation of protein localization|positive regulation of GTPase activity|cell-cell cont…	WP4223,WP3888,WP4905	Ras signaling|VEGFA-VEGFR2 signaling|1q21.1 copy number variation syndrome	R-HSA-1500931,R-HSA-1500931,R-HSA-418990,R-HSA-418990,R-HSA-421270,R-HSA-421270,R-HSA-446728,R-HSA-446728	Cell-Cell communication|Cell-Cell communication|Adherens junctions interactions|Adherens junctions interactions|Cell-cell junction organization|Cell-cell junction organization|Cell junction organization|Cell junction organization
AFDN-DT	24	17	13	9	8	5	653483	non_coding	AFDN divergent transcript			GO:0003674,GO:0005575,GO:0008150	molecular_function|cellular_component|biological_process
AFF1	1651	1805	1826	2149	2343	1844	4299	protein_coding	AF4/FMR2 family member 1	hsa05202	Transcriptional misregulation in cancer	GO:0005515,GO:0008023,GO:0010468,GO:0032783	protein binding|transcription elongation factor complex|regulation of gene expression|super elongation complex
AFF1-AS1	42	44	55	55	53	75	100506746	non_coding	AFF1 antisense RNA 1
AFF2	1	3	8	0	0	1	2334	protein_coding	AF4/FMR2 family member 2			GO:0002151,GO:0005515,GO:0006397,GO:0007420,GO:0007611,GO:0008380,GO:0010468,GO:0010629,GO:0016607,GO:0032783,GO:0035063,GO:0043484	G-quadruplex RNA binding|protein binding|mRNA processing|brain development|learning or memory|RNA splicing|regulation of gene expression|negative regulation of gene expression|nuclear speck|super elongation complex|nuclear speck organization|regulation of RNA splicing	WP5316	Primary ovarian insufficiency
AFF3	28	19	23	29	43	36	3899	protein_coding	AF4/FMR2 family member 3			GO:0003690,GO:0003700,GO:0005634,GO:0005654,GO:0005829,GO:0006355,GO:0010468,GO:0016604,GO:0032783,GO:0034612,GO:0035116	double-stranded DNA binding|DNA-binding transcription factor activity|nucleus|nucleoplasm|cytosol|regulation of DNA-templated transcription|regulation of gene expression|nuclear body|super elongation complex|response to tumor necrosis factor|embryonic hindlimb morphogenesis
AFF4	8319	8605	8793	17437	18385	14449	27125	protein_coding	AF4/FMR2 family member 4	hsa03250	Viral life cycle - HIV-1	GO:0000791,GO:0001650,GO:0005515,GO:0005654,GO:0007286,GO:0008023,GO:0010468,GO:0032783	euchromatin|fibrillar center|protein binding|nucleoplasm|spermatid development|transcription elongation factor complex|regulation of gene expression|super elongation complex			R-HSA-112382,R-HSA-674695,R-HSA-73857,R-HSA-74160,R-HSA-75955	Formation of RNA Pol II elongation complex |RNA Polymerase II Pre-transcription Events|RNA Polymerase II Transcription|Gene expression (Transcription)|RNA Polymerase II Transcription Elongation
AFG1L	415	493	396	335	327	279	246269	protein_coding	AFG1 like ATPase			GO:0005515,GO:0005524,GO:0005737,GO:0005739,GO:0006123,GO:0007005,GO:0016887,GO:0031966,GO:0035694	protein binding|ATP binding|cytoplasm|mitochondrion|mitochondrial electron transport, cytochrome c to oxygen|mitochondrion organization|ATP hydrolysis activity|mitochondrial membrane|mitochondrial protein catabolic process
AFG3L2	2581	2908	3032	2850	3038	2369	10939	protein_coding	AFG3 like matrix AAA peptidase subunit 2	hsa05017	Spinocerebellar ataxia	GO:0004176,GO:0004222,GO:0005515,GO:0005524,GO:0005739,GO:0005743,GO:0005745,GO:0006508,GO:0007409,GO:0007528,GO:0008053,GO:0008237,GO:0008270,GO:0016485,GO:0016540,GO:0016887,GO:0021675,GO:0033619,GO:0034982,GO:0036444,GO:0040014,GO:0042407,GO:0042552,GO:0051082,GO:0051560,GO:0055001,GO:0060013	ATP-dependent peptidase activity|metalloendopeptidase activity|protein binding|ATP binding|mitochondrion|mitochondrial inner membrane|m-AAA complex|proteolysis|axonogenesis|neuromuscular junction development|mitochondrial fusion|metallopeptidase activity|zinc ion binding|protein processing|protein autoprocessing|ATP hydrolysis activity|nerve development|membrane protein proteolysis|mitochondrial …	WP4352	Ciliary landscape	R-HSA-382551,R-HSA-8949215,R-HSA-8949664	Transport of small molecules|Mitochondrial calcium ion transport|Processing of SMDT1
AFM	0	1	0	0	0	0	173	protein_coding	afamin			GO:0005515,GO:0005576,GO:0005615,GO:0005737,GO:0008431,GO:0050821,GO:0051180,GO:0070062,GO:0071693,GO:0072562	protein binding|extracellular region|extracellular space|cytoplasm|vitamin E binding|protein stabilization|vitamin transport|extracellular exosome|protein transport within extracellular region|blood microparticle
AFMID	709	807	785	1204	1060	968	125061	protein_coding	arylformamidase	hsa00630,hsa00380	Glyoxylate and dicarboxylate metabolism|Tryptophan metabolism	GO:0004061,GO:0005515,GO:0005634,GO:0005737,GO:0005829,GO:0019441,GO:0034354	arylformamidase activity|protein binding|nucleus|cytoplasm|cytosol|tryptophan catabolic process to kynurenine|'de novo' NAD biosynthetic process from tryptophan	WP2485,WP465,WP5044,WP4210	NAD biosynthesis II (from tryptophan)|Tryptophan metabolism|Kynurenine pathway and links to cell senescence|Tryptophan catabolism leading to NAD+ production	R-HSA-1430728,R-HSA-71240,R-HSA-71291	Metabolism|Tryptophan catabolism|Metabolism of amino acids and derivatives
AFP	0	0	0	0	3	0	174	protein_coding	alpha fetoprotein	hsa04390	Hippo signaling pathway	GO:0001542,GO:0005515,GO:0005615,GO:0005737,GO:0005788,GO:0006810,GO:0042448,GO:0060395	ovulation from ovarian follicle|protein binding|extracellular space|cytoplasm|endoplasmic reticulum lumen|transport|progesterone metabolic process|SMAD protein signal transduction			R-HSA-381426,R-HSA-392499,R-HSA-597592,R-HSA-8957275	Regulation of Insulin-like Growth Factor (IGF) transport and uptake by Insulin-like Growth Factor Binding Proteins (IGFBPs)|Metabolism of proteins|Post-translational protein modification|Post-translational protein phosphorylation
AFTPH	1488	1696	1665	2497	2553	2037	54812	protein_coding	aftiphilin			GO:0005515,GO:0005654,GO:0005794,GO:0005829,GO:0015031,GO:0030121,GO:0030276,GO:0032588,GO:0043231,GO:0046907,GO:0048471	protein binding|nucleoplasm|Golgi apparatus|cytosol|protein transport|AP-1 adaptor complex|clathrin binding|trans-Golgi network membrane|intracellular membrane-bounded organelle|intracellular transport|perinuclear region of cytoplasm
AFTPH-DT	1	1	1	12	2	2	101927402	non_coding	AFTPH divergent transcript
AGA	663	773	808	566	641	461	175	protein_coding	aspartylglucosaminidase	hsa00511,hsa04142	Other glycan degradation|Lysosome	GO:0003948,GO:0005515,GO:0005576,GO:0005615,GO:0005764,GO:0005783,GO:0006508,GO:0006517,GO:0008233,GO:0035578	N4-(beta-N-acetylglucosaminyl)-L-asparaginase activity|protein binding|extracellular region|extracellular space|lysosome|endoplasmic reticulum|proteolysis|protein deglycosylation|peptidase activity|azurophil granule lumen			R-HSA-168249,R-HSA-168256,R-HSA-6798695	Innate Immune System|Immune System|Neutrophil degranulation
AGA-DT	9	2	1	14	18	12	285500	non_coding
AGAP1	1523	1565	1418	1031	971	824	116987	protein_coding	ArfGAP with GTPase domain%2C ankyrin repeat and PH domain 1	hsa04144	Endocytosis	GO:0003924,GO:0005096,GO:0005515,GO:0005525,GO:0005543,GO:0005737,GO:0015031,GO:0046872,GO:0090630	GTPase activity|GTPase activator activity|protein binding|GTP binding|phospholipid binding|cytoplasm|protein transport|metal ion binding|activation of GTPase activity	WP5224	2q37 copy number variation syndrome
AGAP1-IT1	0	1	0	5	0	2	100506749	non_coding	AGAP1 intronic transcript 1					WP5224	2q37 copy number variation syndrome
AGAP11	37	35	57	78	98	63	119385	non_coding	ArfGAP with GTPase domain%2C ankyrin repeat and PH domain 11			GO:0003924,GO:0005096,GO:0046872,GO:0090630	GTPase activity|GTPase activator activity|metal ion binding|activation of GTPase activity
AGAP2	11	18	17	15	24	11	116986	protein_coding	ArfGAP with GTPase domain%2C ankyrin repeat and PH domain 2	hsa04068,hsa04144	FoxO signaling pathway|Endocytosis	GO:0003924,GO:0005096,GO:0005515,GO:0005524,GO:0005525,GO:0005634,GO:0005654,GO:0005737,GO:0005768,GO:0005829,GO:0015031,GO:0016020,GO:0016197,GO:0019901,GO:0030036,GO:0030295,GO:0035014,GO:0042177,GO:0043524,GO:0045860,GO:0046872,GO:0061903,GO:0070062,GO:0090543,GO:0090630	GTPase activity|GTPase activator activity|protein binding|ATP binding|GTP binding|nucleus|nucleoplasm|cytoplasm|endosome|cytosol|protein transport|membrane|endosomal transport|protein kinase binding|actin cytoskeleton organization|protein kinase activator activity|phosphatidylinositol 3-kinase regulator activity|negative regulation of protein catabolic process|negative regulation of neuron apopto…	WP4549,WP2037,WP4747	Fragile X syndrome|Prolactin signaling pathway|Netrin-UNC5B signaling pathway	R-HSA-1266738,R-HSA-373752,R-HSA-422475,R-HSA-9675108	Developmental Biology|Netrin-1 signaling|Axon guidance|Nervous system development
AGAP2-AS1	327	342	370	375	374	316	100130776	non_coding	AGAP2 antisense RNA 1
AGAP3	846	1061	1044	1083	1087	911	116988	protein_coding	ArfGAP with GTPase domain%2C ankyrin repeat and PH domain 3	hsa04144	Endocytosis	GO:0003924,GO:0005096,GO:0005525,GO:0005634,GO:0005737,GO:0031593,GO:0034614,GO:0043161,GO:0046872,GO:0071944,GO:0090630	GTPase activity|GTPase activator activity|GTP binding|nucleus|cytoplasm|polyubiquitin modification-dependent protein binding|cellular response to reactive oxygen species|proteasome-mediated ubiquitin-dependent protein catabolic process|metal ion binding|cell periphery|activation of GTPase activity
AGAP4	163	181	138	266	185	192	119016	protein_coding	ArfGAP with GTPase domain%2C ankyrin repeat and PH domain 4	hsa04144	Endocytosis	GO:0003924,GO:0005096,GO:0046872,GO:0090630	GTPase activity|GTPase activator activity|metal ion binding|activation of GTPase activity
AGAP5	135	125	116	183	151	142	729092	protein_coding	ArfGAP with GTPase domain%2C ankyrin repeat and PH domain 5	hsa04144	Endocytosis	GO:0003924,GO:0005096,GO:0046872,GO:0090630	GTPase activity|GTPase activator activity|metal ion binding|activation of GTPase activity
AGAP6	11	8	16	23	16	18	414189	protein_coding	ArfGAP with GTPase domain%2C ankyrin repeat and PH domain 6	hsa04144	Endocytosis	GO:0003924,GO:0005096,GO:0046872,GO:0090630	GTPase activity|GTPase activator activity|metal ion binding|activation of GTPase activity
AGAP9	257	291	272	252	265	284	642517	protein_coding	ArfGAP with GTPase domain%2C ankyrin repeat and PH domain 9	hsa04144	Endocytosis	GO:0003924,GO:0005096,GO:0046872,GO:0090630	GTPase activity|GTPase activator activity|metal ion binding|activation of GTPase activity
AGBL2	127	129	81	89	115	62	79841	protein_coding	AGBL carboxypeptidase 2			GO:0004181,GO:0005515,GO:0005814,GO:0005829,GO:0006508,GO:0008270,GO:0035610,GO:0036064	metallocarboxypeptidase activity|protein binding|centriole|cytosol|proteolysis|zinc ion binding|protein side chain deglutamylation|ciliary basal body			R-HSA-392499,R-HSA-597592,R-HSA-8955332	Metabolism of proteins|Post-translational protein modification|Carboxyterminal post-translational modifications of tubulin
AGBL3	84	98	73	41	38	43	340351	protein_coding	AGBL carboxypeptidase 3			GO:0004181,GO:0005829,GO:0006508,GO:0008270	metallocarboxypeptidase activity|cytosol|proteolysis|zinc ion binding			R-HSA-392499,R-HSA-597592,R-HSA-8955332	Metabolism of proteins|Post-translational protein modification|Carboxyterminal post-translational modifications of tubulin
AGBL5	1001	1135	1166	1053	951	801	60509	protein_coding	AGBL carboxypeptidase 5			GO:0004181,GO:0005634,GO:0005737,GO:0005829,GO:0006508,GO:0008270,GO:0015630,GO:0015631,GO:0030496,GO:0035608,GO:0035609,GO:0035610,GO:0035611,GO:0045171,GO:0051607,GO:0072686	metallocarboxypeptidase activity|nucleus|cytoplasm|cytosol|proteolysis|zinc ion binding|microtubule cytoskeleton|tubulin binding|midbody|protein deglutamylation|C-terminal protein deglutamylation|protein side chain deglutamylation|protein branching point deglutamylation|intercellular bridge|defense response to virus|mitotic spindle			R-HSA-392499,R-HSA-597592,R-HSA-8955332	Metabolism of proteins|Post-translational protein modification|Carboxyterminal post-translational modifications of tubulin
AGBL5-AS1	0	0	0	1	0	0	100874031	non_coding	AGBL5 antisense RNA 1
AGER	23	19	33	22	42	16	177	protein_coding	advanced glycosylation end-product specific receptor	hsa04613,hsa05010,hsa05022,hsa05417,hsa05415,hsa04933	Neutrophil extracellular trap formation|Alzheimer disease|Pathways of neurodegeneration - multiple diseases|Lipid and atherosclerosis|Diabetic cardiomyopathy|AGE-RAGE signaling pathway in diabetic complications	GO:0001540,GO:0001650,GO:0001666,GO:0001774,GO:0001914,GO:0001934,GO:0004888,GO:0005044,GO:0005055,GO:0005515,GO:0005576,GO:0005886,GO:0006897,GO:0006954,GO:0007166,GO:0007611,GO:0009611,GO:0009986,GO:0010255,GO:0016324,GO:0030054,GO:0031175,GO:0032693,GO:0032722,GO:0032731,GO:0032735,GO:0032755,GO:0032760,GO:0034116,GO:0038023,GO:0042104,GO:0042802,GO:0043507,GO:0044548,GO:0044877,GO:0045056,GO:…	amyloid-beta binding|fibrillar center|response to hypoxia|microglial cell activation|regulation of T cell mediated cytotoxicity|positive regulation of protein phosphorylation|transmembrane signaling receptor activity|scavenger receptor activity|laminin receptor activity|protein binding|extracellular region|plasma membrane|endocytosis|inflammatory response|cell surface receptor signaling pathway|l…	WP5124,WP5323,WP5283,WP2059,WP2882,WP2884,WP4478,WP4479,WP2324,WP5087	Alzheimer's disease|Fatty Acids and Lipoproteins Transport in Hepatocytes|Chronic hyperglycemia impairment of neuron function|Alzheimer's disease and miRNA effects|Nuclear receptors meta-pathway|NRF2 pathway|LTF danger signal response pathway|Supression of HMGB1 mediated inflammation by THBD|AGE/RAGE pathway|Malignant pleural mesothelioma	R-HSA-1280215,R-HSA-166016,R-HSA-166058,R-HSA-166166,R-HSA-168138,R-HSA-168142,R-HSA-168164,R-HSA-168176,R-HSA-168179,R-HSA-168181,R-HSA-168188,R-HSA-168249,R-HSA-168249,R-HSA-168256,R-HSA-168256,R-HSA-168898,R-HSA-168928,R-HSA-181438,R-HSA-445989,R-HSA-446652,R-HSA-449147,R-HSA-879415,R-HSA-879415,R-HSA-9020702,R-HSA-933542,R-HSA-937061,R-HSA-975138,R-HSA-975155,R-HSA-975871	Cytokine Signaling in Immune system|Toll Like Receptor 4 (TLR4) Cascade|MyD88:MAL(TIRAP) cascade initiated on plasma membrane|MyD88-independent TLR4 cascade |Toll Like Receptor 9 (TLR9) Cascade|Toll Like Receptor 10 (TLR10) Cascade|Toll Like Receptor 3 (TLR3) Cascade|Toll Like Receptor 5 (TLR5) Cascade|Toll Like Receptor TLR1:TLR2 Cascade|Toll Like Receptor 7/8 (TLR7/8) Cascade|Toll Like Receptor…
AGFG1	4876	5392	5502	6039	6110	4907	3267	protein_coding	ArfGAP with FG repeats 1			GO:0001675,GO:0003677,GO:0003723,GO:0005096,GO:0005515,GO:0005643,GO:0005737,GO:0005829,GO:0006406,GO:0007289,GO:0031410,GO:0043231,GO:0045109,GO:0046872	acrosome assembly|DNA binding|RNA binding|GTPase activator activity|protein binding|nuclear pore|cytoplasm|cytosol|mRNA export from nucleus|spermatid nucleus differentiation|cytoplasmic vesicle|intracellular membrane-bounded organelle|intermediate filament organization|metal ion binding			R-HSA-199991,R-HSA-5653656,R-HSA-8856825,R-HSA-8856828	Membrane Trafficking|Vesicle-mediated transport|Cargo recognition for clathrin-mediated endocytosis|Clathrin-mediated endocytosis
AGFG2	680	742	677	257	263	192	3268	protein_coding	ArfGAP with FG repeats 2			GO:0003674,GO:0005096,GO:0005737,GO:0008150,GO:0016020,GO:0046872	molecular_function|GTPase activator activity|cytoplasm|biological_process|membrane|metal ion binding
AGGF1	1865	2212	2257	1893	1961	1566	55109	protein_coding	angiogenic factor with G-patch and FHA domains 1			GO:0001525,GO:0001570,GO:0001938,GO:0003676,GO:0005515,GO:0005576,GO:0005737,GO:0007155,GO:0045766,GO:0048471	angiogenesis|vasculogenesis|positive regulation of endothelial cell proliferation|nucleic acid binding|protein binding|extracellular region|cytoplasm|cell adhesion|positive regulation of angiogenesis|perinuclear region of cytoplasm			R-HSA-1643685,R-HSA-5663202,R-HSA-6802952,R-HSA-6802957	Disease|Diseases of signal transduction by growth factor receptors and second messengers|Signaling by BRAF and RAF1 fusions|Oncogenic MAPK signaling
AGK	909	880	917	782	827	656	55750	protein_coding	acylglycerol kinase	hsa00561	Glycerolipid metabolism	GO:0001729,GO:0004143,GO:0005515,GO:0005524,GO:0005739,GO:0005741,GO:0005743,GO:0005758,GO:0005829,GO:0031966,GO:0042721,GO:0043231,GO:0045039,GO:0046486,GO:0046513,GO:0046834,GO:0047620,GO:0102773	ceramide kinase activity|diacylglycerol kinase activity|protein binding|ATP binding|mitochondrion|mitochondrial outer membrane|mitochondrial inner membrane|mitochondrial intermembrane space|cytosol|mitochondrial membrane|TIM22 mitochondrial import inner membrane insertion complex|intracellular membrane-bounded organelle|protein insertion into mitochondrial inner membrane|glycerolipid metabolic pr…			R-HSA-1430728,R-HSA-1483206,R-HSA-1483257,R-HSA-1643685,R-HSA-556833,R-HSA-5663202,R-HSA-6802952,R-HSA-6802957	Metabolism|Glycerophospholipid biosynthesis|Phospholipid metabolism|Disease|Metabolism of lipids|Diseases of signal transduction by growth factor receptors and second messengers|Signaling by BRAF and RAF1 fusions|Oncogenic MAPK signaling
AGK-DT	0	0	0	1	0	0	105375538	non_coding
AGL	1586	1549	1464	1689	1576	1311	178	protein_coding	amylo-alpha-1%2C 6-glucosidase%2C 4-alpha-glucanotransferase	hsa00500	Starch and sucrose metabolism	GO:0004133,GO:0004134,GO:0004135,GO:0005515,GO:0005576,GO:0005634,GO:0005737,GO:0005829,GO:0005978,GO:0005980,GO:0007584,GO:0016234,GO:0016529,GO:0030247,GO:0031593,GO:0034774,GO:0043033,GO:0051384,GO:0102500,GO:1904813	glycogen debranching enzyme activity|4-alpha-glucanotransferase activity|amylo-alpha-1,6-glucosidase activity|protein binding|extracellular region|nucleus|cytoplasm|cytosol|glycogen biosynthetic process|glycogen catabolic process|response to nutrient|inclusion body|sarcoplasmic reticulum|polysaccharide binding|polyubiquitin modification-dependent protein binding|secretory granule lumen|isoamylase…	WP500	Glycogen synthesis and degradation	R-HSA-1430728,R-HSA-168249,R-HSA-168256,R-HSA-6798695,R-HSA-70221,R-HSA-71387,R-HSA-8982491	Metabolism|Innate Immune System|Immune System|Neutrophil degranulation|Glycogen breakdown (glycogenolysis)|Metabolism of carbohydrates|Glycogen metabolism
AGMAT	109	139	109	184	172	105	79814	protein_coding	agmatinase	hsa00330	Arginine and proline metabolism	GO:0005739,GO:0008295,GO:0008783,GO:0033389,GO:0046872,GO:0097055	mitochondrion|spermidine biosynthetic process|agmatinase activity|putrescine biosynthetic process from arginine, using agmatinase|metal ion binding|agmatine biosynthetic process			R-HSA-1430728,R-HSA-351143,R-HSA-351202,R-HSA-71291	Metabolism|Agmatine biosynthesis|Metabolism of polyamines|Metabolism of amino acids and derivatives
AGMO	1	0	0	1	4	1	392636	protein_coding	alkylglycerol monooxygenase			GO:0005506,GO:0005515,GO:0005783,GO:0005789,GO:0006643,GO:0019432,GO:0046485,GO:0050479	iron ion binding|protein binding|endoplasmic reticulum|endoplasmic reticulum membrane|membrane lipid metabolic process|triglyceride biosynthetic process|ether lipid metabolic process|glyceryl-ether monooxygenase activity			R-HSA-1430728,R-HSA-556833,R-HSA-75109,R-HSA-8979227	Metabolism|Metabolism of lipids|Triglyceride biosynthesis|Triglyceride metabolism
AGO1	3572	4089	3751	5524	5454	4427	26523	protein_coding	argonaute RISC component 1			GO:0000932,GO:0000956,GO:0000993,GO:0001046,GO:0003723,GO:0003725,GO:0003727,GO:0004521,GO:0005515,GO:0005634,GO:0005654,GO:0005737,GO:0005829,GO:0005844,GO:0010501,GO:0016442,GO:0016525,GO:0031054,GO:0035196,GO:0035198,GO:0035278,GO:0035279,GO:0036464,GO:0045944,GO:0070578,GO:0070922,GO:0090625,GO:1990904	P-body|nuclear-transcribed mRNA catabolic process|RNA polymerase II complex binding|core promoter sequence-specific DNA binding|RNA binding|double-stranded RNA binding|single-stranded RNA binding|RNA endonuclease activity|protein binding|nucleus|nucleoplasm|cytoplasm|cytosol|polysome|RNA secondary structure unwinding|RISC complex|negative regulation of angiogenesis|pre-miRNA processing|miRNA proc…	WP5072	Modulators of TCR signaling and T cell activation	R-HSA-1257604,R-HSA-157118,R-HSA-162582,R-HSA-1912408,R-HSA-1912422,R-HSA-195721,R-HSA-203927,R-HSA-211000,R-HSA-212436,R-HSA-212436,R-HSA-2262752,R-HSA-2559580,R-HSA-2559583,R-HSA-2559585,R-HSA-3700989,R-HSA-3858494,R-HSA-4086398,R-HSA-426486,R-HSA-426496,R-HSA-5578749,R-HSA-5628897,R-HSA-5683057,R-HSA-5687128,R-HSA-6807070,R-HSA-73857,R-HSA-73857,R-HSA-74160,R-HSA-74160,R-HSA-8853884,R-HSA-8878…	PIP3 activates AKT signaling|Signaling by NOTCH|Signal Transduction|Pre-NOTCH Transcription and Translation|Pre-NOTCH Expression and Processing|Signaling by WNT|MicroRNA (miRNA) biogenesis|Gene Silencing by RNA|Generic Transcription Pathway|Generic Transcription Pathway|Cellular responses to stress|Oxidative Stress Induced Senescence|Cellular Senescence|Oncogene Induced Senescence|Transcriptional…
AGO2	6239	6116	6239	8191	8415	6545	27161	protein_coding	argonaute RISC catalytic component 2			GO:0000340,GO:0000932,GO:0000993,GO:0001046,GO:0003723,GO:0003725,GO:0003727,GO:0003743,GO:0004521,GO:0005515,GO:0005634,GO:0005654,GO:0005737,GO:0005829,GO:0005844,GO:0005845,GO:0006412,GO:0006413,GO:0009791,GO:0010501,GO:0010586,GO:0010628,GO:0016020,GO:0016442,GO:0030422,GO:0030425,GO:0031047,GO:0031054,GO:0035194,GO:0035196,GO:0035197,GO:0035198,GO:0035278,GO:0035279,GO:0036464,GO:0042985,GO:…	RNA 7-methylguanosine cap binding|P-body|RNA polymerase II complex binding|core promoter sequence-specific DNA binding|RNA binding|double-stranded RNA binding|single-stranded RNA binding|translation initiation factor activity|RNA endonuclease activity|protein binding|nucleus|nucleoplasm|cytoplasm|cytosol|polysome|mRNA cap binding complex|translation|translational initiation|post-embryonic develop…	WP4549,WP4844,WP4879,WP2805,WP4673	Fragile X syndrome|Influence of laminopathies on Wnt signaling|Overlap between signal transduction pathways contributing to LMNA laminopathies|exRNA mechanism of action and biogenesis|Male infertility	R-HSA-1257604,R-HSA-157118,R-HSA-162582,R-HSA-1912408,R-HSA-1912422,R-HSA-195721,R-HSA-203927,R-HSA-211000,R-HSA-212436,R-HSA-212436,R-HSA-3700989,R-HSA-3858494,R-HSA-4086398,R-HSA-426486,R-HSA-426496,R-HSA-5578749,R-HSA-5628897,R-HSA-5683057,R-HSA-5687128,R-HSA-6807070,R-HSA-73857,R-HSA-73857,R-HSA-74160,R-HSA-74160,R-HSA-8878171,R-HSA-8934593,R-HSA-8939211,R-HSA-8943723,R-HSA-8948700,R-HSA-8986…	PIP3 activates AKT signaling|Signaling by NOTCH|Signal Transduction|Pre-NOTCH Transcription and Translation|Pre-NOTCH Expression and Processing|Signaling by WNT|MicroRNA (miRNA) biogenesis|Gene Silencing by RNA|Generic Transcription Pathway|Generic Transcription Pathway|Transcriptional Regulation by TP53|Beta-catenin independent WNT signaling|Ca2+ pathway|Small interfering RNA (siRNA) biogenesis|…
AGO3	1653	1932	1866	2733	2742	2090	192669	protein_coding	argonaute RISC catalytic component 3			GO:0000794,GO:0000932,GO:0003723,GO:0003725,GO:0003727,GO:0004521,GO:0005515,GO:0005654,GO:0005737,GO:0005829,GO:0006402,GO:0010501,GO:0010628,GO:0016020,GO:0016442,GO:0031054,GO:0035196,GO:0035198,GO:0035278,GO:0035279,GO:0036464,GO:0046872,GO:0070578,GO:0070922,GO:0072091,GO:0090502,GO:0090624,GO:0090625,GO:1901224	condensed nuclear chromosome|P-body|RNA binding|double-stranded RNA binding|single-stranded RNA binding|RNA endonuclease activity|protein binding|nucleoplasm|cytoplasm|cytosol|mRNA catabolic process|RNA secondary structure unwinding|positive regulation of gene expression|membrane|RISC complex|pre-miRNA processing|miRNA processing|miRNA binding|miRNA-mediated gene silencing by inhibition of transl…			R-HSA-1257604,R-HSA-157118,R-HSA-162582,R-HSA-1912408,R-HSA-1912422,R-HSA-195721,R-HSA-203927,R-HSA-211000,R-HSA-212436,R-HSA-212436,R-HSA-2262752,R-HSA-2559580,R-HSA-2559583,R-HSA-2559585,R-HSA-3700989,R-HSA-3858494,R-HSA-4086398,R-HSA-426486,R-HSA-426496,R-HSA-5628897,R-HSA-5683057,R-HSA-5687128,R-HSA-6807070,R-HSA-73857,R-HSA-73857,R-HSA-74160,R-HSA-74160,R-HSA-8853884,R-HSA-8878171,R-HSA-8934…	PIP3 activates AKT signaling|Signaling by NOTCH|Signal Transduction|Pre-NOTCH Transcription and Translation|Pre-NOTCH Expression and Processing|Signaling by WNT|MicroRNA (miRNA) biogenesis|Gene Silencing by RNA|Generic Transcription Pathway|Generic Transcription Pathway|Cellular responses to stress|Oxidative Stress Induced Senescence|Cellular Senescence|Oncogene Induced Senescence|Transcriptional…
AGO4	764	819	748	1136	1079	881	192670	protein_coding	argonaute RISC component 4			GO:0000932,GO:0003725,GO:0003727,GO:0004521,GO:0005515,GO:0005634,GO:0005737,GO:0005829,GO:0006402,GO:0007130,GO:0007140,GO:0008584,GO:0010501,GO:0010586,GO:0016020,GO:0016442,GO:0022604,GO:0031054,GO:0035196,GO:0035198,GO:0035278,GO:0035279,GO:0036464,GO:0043066,GO:0070578,GO:0070922,GO:0090502,GO:0090625	P-body|double-stranded RNA binding|single-stranded RNA binding|RNA endonuclease activity|protein binding|nucleus|cytoplasm|cytosol|mRNA catabolic process|synaptonemal complex assembly|male meiotic nuclear division|male gonad development|RNA secondary structure unwinding|miRNA metabolic process|membrane|RISC complex|regulation of cell morphogenesis|pre-miRNA processing|miRNA processing|miRNA bindi…			R-HSA-1257604,R-HSA-157118,R-HSA-162582,R-HSA-1912408,R-HSA-1912422,R-HSA-195721,R-HSA-203927,R-HSA-211000,R-HSA-212436,R-HSA-212436,R-HSA-2262752,R-HSA-2559580,R-HSA-2559583,R-HSA-2559585,R-HSA-3700989,R-HSA-3858494,R-HSA-4086398,R-HSA-426486,R-HSA-426496,R-HSA-5628897,R-HSA-5683057,R-HSA-5687128,R-HSA-6807070,R-HSA-73857,R-HSA-73857,R-HSA-74160,R-HSA-74160,R-HSA-8853884,R-HSA-8878171,R-HSA-8934…	PIP3 activates AKT signaling|Signaling by NOTCH|Signal Transduction|Pre-NOTCH Transcription and Translation|Pre-NOTCH Expression and Processing|Signaling by WNT|MicroRNA (miRNA) biogenesis|Gene Silencing by RNA|Generic Transcription Pathway|Generic Transcription Pathway|Cellular responses to stress|Oxidative Stress Induced Senescence|Cellular Senescence|Oncogene Induced Senescence|Transcriptional…
AGPAT1	2423	2684	2811	2131	2222	1700	10554	protein_coding	1-acylglycerol-3-phosphate O-acyltransferase 1	hsa00561,hsa00564,hsa04072,hsa04975	Glycerolipid metabolism|Glycerophospholipid metabolism|Phospholipase D signaling pathway|Fat digestion and absorption	GO:0001819,GO:0001961,GO:0003841,GO:0005515,GO:0005783,GO:0005789,GO:0006644,GO:0006654,GO:0016020,GO:0016024	positive regulation of cytokine production|positive regulation of cytokine-mediated signaling pathway|1-acylglycerol-3-phosphate O-acyltransferase activity|protein binding|endoplasmic reticulum|endoplasmic reticulum membrane|phospholipid metabolic process|phosphatidic acid biosynthetic process|membrane|CDP-diacylglycerol biosynthetic process	WP325	Triacylglyceride synthesis	R-HSA-1430728,R-HSA-1483166,R-HSA-1483206,R-HSA-1483257,R-HSA-163685,R-HSA-163765,R-HSA-556833	Metabolism|Synthesis of PA|Glycerophospholipid biosynthesis|Phospholipid metabolism|Integration of energy metabolism|ChREBP activates metabolic gene expression|Metabolism of lipids
AGPAT2	917	1016	934	574	541	498	10555	protein_coding	1-acylglycerol-3-phosphate O-acyltransferase 2	hsa00561,hsa00564,hsa04072,hsa04975	Glycerolipid metabolism|Glycerophospholipid metabolism|Phospholipase D signaling pathway|Fat digestion and absorption	GO:0001819,GO:0001961,GO:0003841,GO:0005783,GO:0005789,GO:0005886,GO:0006644,GO:0006654,GO:0008544,GO:0009410,GO:0016024,GO:0035579	positive regulation of cytokine production|positive regulation of cytokine-mediated signaling pathway|1-acylglycerol-3-phosphate O-acyltransferase activity|endoplasmic reticulum|endoplasmic reticulum membrane|plasma membrane|phospholipid metabolic process|phosphatidic acid biosynthetic process|epidermis development|response to xenobiotic stimulus|CDP-diacylglycerol biosynthetic process|specific g…	WP5101,WP236,WP4352,WP325	Congenital generalized lipodystrophy|Adipogenesis|Ciliary landscape|Triacylglyceride synthesis	R-HSA-1430728,R-HSA-1483166,R-HSA-1483206,R-HSA-1483257,R-HSA-168249,R-HSA-168256,R-HSA-556833,R-HSA-6798695	Metabolism|Synthesis of PA|Glycerophospholipid biosynthesis|Phospholipid metabolism|Innate Immune System|Immune System|Metabolism of lipids|Neutrophil degranulation
AGPAT3	1715	1808	1802	1292	1277	1003	56894	protein_coding	1-acylglycerol-3-phosphate O-acyltransferase 3	hsa00561,hsa00564,hsa04072	Glycerolipid metabolism|Glycerophospholipid metabolism|Phospholipase D signaling pathway	GO:0000139,GO:0003841,GO:0005515,GO:0005635,GO:0005783,GO:0005789,GO:0005886,GO:0006654,GO:0008654,GO:0012505,GO:0016020,GO:0016024	Golgi membrane|1-acylglycerol-3-phosphate O-acyltransferase activity|protein binding|nuclear envelope|endoplasmic reticulum|endoplasmic reticulum membrane|plasma membrane|phosphatidic acid biosynthetic process|phospholipid biosynthetic process|endomembrane system|membrane|CDP-diacylglycerol biosynthetic process	WP325	Triacylglyceride synthesis	R-HSA-1430728,R-HSA-1483166,R-HSA-1483206,R-HSA-1483257,R-HSA-199991,R-HSA-556833,R-HSA-5653656,R-HSA-6811436,R-HSA-6811442,R-HSA-8856688	Metabolism|Synthesis of PA|Glycerophospholipid biosynthesis|Phospholipid metabolism|Membrane Trafficking|Metabolism of lipids|Vesicle-mediated transport|COPI-independent Golgi-to-ER retrograde traffic|Intra-Golgi and retrograde Golgi-to-ER traffic|Golgi-to-ER retrograde transport
AGPAT4	594	665	568	916	942	663	56895	protein_coding	1-acylglycerol-3-phosphate O-acyltransferase 4	hsa00561,hsa00564,hsa04072	Glycerolipid metabolism|Glycerophospholipid metabolism|Phospholipase D signaling pathway	GO:0003841,GO:0005515,GO:0005741,GO:0005783,GO:0005789,GO:0006654,GO:0008654,GO:0012505,GO:0016024	1-acylglycerol-3-phosphate O-acyltransferase activity|protein binding|mitochondrial outer membrane|endoplasmic reticulum|endoplasmic reticulum membrane|phosphatidic acid biosynthetic process|phospholipid biosynthetic process|endomembrane system|CDP-diacylglycerol biosynthetic process	WP325,WP4722	Triacylglyceride synthesis|Glycerolipids and glycerophospholipids	R-HSA-1430728,R-HSA-1483166,R-HSA-1483206,R-HSA-1483257,R-HSA-556833	Metabolism|Synthesis of PA|Glycerophospholipid biosynthesis|Phospholipid metabolism|Metabolism of lipids
AGPAT4-IT1	18	11	24	69	59	29	79992	non_coding	AGPAT4 intronic transcript 1
[truncated: 23,067 more rows]
