# Supplementary material for: Neurogenic inducers inhibit the proliferation of pancreatic cancer by promoting tumor cell transdifferentiation
Source: J Exp Clin Cancer Res. 2025 Nov 12;44:304. doi: 10.1186/s13046-025-03563-9 (PMC12613626; doi:10.1186/s13046-025-03563-9)
Supplement: Supplementary file 4 — Supplementary Material 4. [file 13046_2025_3563_MOESM4_ESM.xlsx]

## Sheet: GeneCards
	Symbol	Description	Category	UniProt ID	GIFtS	GC id	Score ▼
1		BRCA2	BRCA2 DNA Repair Associated	Protein Coding	P51587	54	GC13P032315	354.33
2		BRCA1	BRCA1 DNA Repair Associated	Protein Coding	P38398	57	GC17M043044	339.66
3		PALB2	Partner And Localizer Of BRCA2	Protein Coding	Q86YC2	51	GC16M023603	261.96
4		TP53	Tumor Protein P53	Protein Coding	P04637	60	GC17M007661	242.01
5		ATM	ATM Serine/Threonine Kinase	Protein Coding	Q13315	60	GC11P108222	215.36
6		CHEK2	Checkpoint Kinase 2	Protein Coding	O96017	61	GC22M028687	214.17
7		BRIP1	BRCA1 Interacting Helicase 1	Protein Coding	Q9BX63	56	GC17M061679	202.05
8		CDH1	Cadherin 1	Protein Coding	P12830	56	GC16P068737	190.15
9		MSH6	MutS Homolog 6	Protein Coding	P52701	56	GC02P047695	179.62
10		MSH2	MutS Homolog 2	Protein Coding	P43246	56	GC02P047403	175.87
11		MLH1	MutL Homolog 1	Protein Coding	P40692	56	GC03P036993	169.24
12		APC	APC Regulator Of WNT Signaling Pathway	Protein Coding	P25054	56	GC05P112707	166.47
13		CDKN2A	Cyclin Dependent Kinase Inhibitor 2A	Protein Coding	Q8N726	58	GC09M021967	162.39
14		BARD1	BRCA1 Associated RING Domain 1	Protein Coding	Q99728	54	GC02M214725	160.23
15		SMAD4	SMAD Family Member 4	Protein Coding	Q13485	60	GC18P051028	154.15
16		KRAS	KRAS Proto-Oncogene, GTPase	Protein Coding	P01116	60	GC12M025583	152.06
17		POLE	DNA Polymerase Epsilon, Catalytic Subunit	Protein Coding	Q07864	56	GC12M132740	145.77
18		PMS2	PMS1 Homolog 2, Mismatch Repair System Component	Protein Coding	P54278	56	GC07M005973	142.98
19		C11orf65	Chromosome 11 Open Reading Frame 65	Protein Coding	Q8NCR3	37	GC11M108308	141.84
20		EGFR	Epidermal Growth Factor Receptor	Protein Coding	P00533	62	GC07P055019	138.61
22		STK11	Serine/Threonine Kinase 11	Protein Coding	Q15831	57	GC19P001177	136.46
23		PTEN	Phosphatase And Tensin Homolog	Protein Coding	P60484	58	GC10P098516	131.92
24		NBN	Nibrin	Protein Coding	O60934	55	GC08M089933	126.59
25		PIK3CA	Phosphatidylinositol-4,5-Bisphosphate 3-Kinase Catalytic Subunit Alpha	Protein Coding	P42336	59	GC03P179148	125.92
26		POLD1	DNA Polymerase Delta 1, Catalytic Subunit	Protein Coding	P28340	53	GC19P083707	125.32
27		PALLD	Palladin, Cytoskeletal Associated Protein	Protein Coding	Q8WX93	49	GC04P168497	117.17
28		ERBB2	Erb-B2 Receptor Tyrosine Kinase 2	Protein Coding	P04626	62	GC17P039687	116.71
29		CTNNB1	Catenin Beta 1	Protein Coding	P35222	60	GC03P041194	108.49
30		RAD50	RAD50 Double Strand Break Repair Protein	Protein Coding	Q92878	56	GC05P132556	108.19
31		NF1	Neurofibromin 1	Protein Coding	P21359	54	GC17P031094	105.37
32		MET	MET Proto-Oncogene, Receptor Tyrosine Kinase	Protein Coding	P08581	61	GC07P116672	104.45
34		AXIN2	Axin 2	Protein Coding	Q9Y2T1	55	GC17M065528	103.4
35		RET	Ret Proto-Oncogene	Protein Coding	P07949	61	GC10P043402	102.23
36		MUTYH	MutY DNA Glycosylase	Protein Coding	Q9UIF7	52	GC01M045329	101.72
37		RB1	RB Transcriptional Corepressor 1	Protein Coding	P06400	55	GC13P048303	99.74
38		RAD51D	RAD51 Paralog D	Protein Coding	O75771	47	GC17M035092	99.57
39		BRAF	B-Raf Proto-Oncogene, Serine/Threonine Kinase	Protein Coding	P15056	61	GC07M140751	98.84
41		HRAS	HRas Proto-Oncogene, GTPase	Protein Coding	P01112	59	GC11M007933	96.96
42		AKT1	AKT Serine/Threonine Kinase 1	Protein Coding	P31749	60	GC14M104769	94.26
44		TSC2	TSC Complex Subunit 2	Protein Coding	P49815	57	GC16P045943	92.74
45		RAD51C	RAD51 Paralog C	Protein Coding	O43502	50	GC17P058692	91.95
48		ALK	ALK Receptor Tyrosine Kinase	Protein Coding	Q9UM73	57	GC02M029190	88.6
49		TSC1	TSC Complex Subunit 1	Protein Coding	Q92574	54	GC09M132891	87.76
54		TERT	Telomerase Reverse Transcriptase	Protein Coding	O14746	58	GC05M001253	84.39
56		DICER1	Dicer 1, Ribonuclease III	Protein Coding	Q9UPY3	55	GC14M095086	83.69
57		MSH3	MutS Homolog 3	Protein Coding	P20585	50	GC05P080654	83.31
58		CDKN1B	Cyclin Dependent Kinase Inhibitor 1B	Protein Coding	P46527	56	GC12P028528	83.24
59		SMARCA4	SWI/SNF Related, Matrix Associated, Actin Dependent Regulator Of Chromatin, Subfamily A, Member 4	Protein Coding	P51532	58	GC19P011131	83.11
60		CCND1	Cyclin D1	Protein Coding	P24385	60	GC11P069641	82.52
61		SPINK1	Serine Peptidase Inhibitor Kazal Type 1	Protein Coding	P00995	48	GC05M147825	82.33
62		MLH3	MutL Homolog 3	Protein Coding	Q9UHC1	47	GC14M075013	82.3
63		PTCH1	Patched 1	Protein Coding	Q13635	58	GC09M095442	81.98
65		HOXB13	Homeobox B13	Protein Coding	Q92826	49	GC17M061278	81.72
66		BLM	BLM RecQ Like Helicase	Protein Coding	P54132	56	GC15P090717	80.82
68		MEN1	Menin 1	Protein Coding	O00255	51	GC11M064803	80.54
72		PDX1	Pancreatic And Duodenal Homeobox 1	Protein Coding	P52945	53	GC13P027921	78.83
73		CTNNA1	Catenin Alpha 1	Protein Coding	P35221	53	GC05P138616	78.65
74		CDK4	Cyclin Dependent Kinase 4	Protein Coding	P11802	61	GC12M058711	78.11
75		MRE11	MRE11 Homolog, Double Strand Break Repair Nuclease	Protein Coding	P49959	54	GC11M109894	78.02
76		KIT	KIT Proto-Oncogene, Receptor Tyrosine Kinase	Protein Coding	P10721	60	GC04P054657	77.87
80		BMPR1A	Bone Morphogenetic Protein Receptor Type 1A	Protein Coding	P36894	58	GC10P098402	76.28
81		BAP1	BRCA1 Associated Protein 1	Protein Coding	Q92560	54	GC03M052401	75.77
83		FANCC	FA Complementation Group C	Protein Coding	Q00597	55	GC09M095099	75.26
86		FGFR2	Fibroblast Growth Factor Receptor 2	Protein Coding	P21802	62	GC10M121478	74.77
89		MYC	MYC Proto-Oncogene, BHLH Transcription Factor	Protein Coding	P01106	59	GC08P127735	73.31
95		EPCAM	Epithelial Cell Adhesion Molecule	Protein Coding	P16422	55	GC02P047345	72.24
100		VHL	Von Hippel-Lindau Tumor Suppressor	Protein Coding	P40337	54	GC03P014626	71.67
106		TUG1	Taurine Up-Regulated 1	Protein Coding	A0A6I8PU40	26	GC22P030969	68.36
107		STAT3	Signal Transducer And Activator Of Transcription 3	Protein Coding	P40763	61	GC17M042313	67.96
109		CFTR	CF Transmembrane Conductance Regulator	Protein Coding	P13569	58	GC07P117287	67.48
111		PRSS1	Serine Protease 1	Protein Coding	P07477	52	GC07P152152	67.15
114		MTOR	Mechanistic Target Of Rapamycin Kinase	Protein Coding	P42345	62	GC01M011106	66.22
115		FLCN	Folliculin	Protein Coding	Q8NFG4	49	GC17M017212	65.72
116		INS	Insulin	Protein Coding	P01308	54	GC11M002159	65.3
119		TGFBR2	Transforming Growth Factor Beta Receptor 2	Protein Coding	P37173	59	GC03P030623	65.14
122		FH	Fumarate Hydratase	Protein Coding	P07954	53	GC01M241499	64.73
125		PDGFRA	Platelet Derived Growth Factor Receptor Alpha	Protein Coding	P16234	60	GC04P054229	64.55
126		FGFR3	Fibroblast Growth Factor Receptor 3	Protein Coding	P22607	62	GC04P001900	64.44
127		AR	Androgen Receptor	Protein Coding	P10275	58	GC0XP067544	64
128		ESR1	Estrogen Receptor 1	Protein Coding	P03372	61	GC06P151656	63.97
130		GNAS	GNAS Complex Locus	Protein Coding	P84996	57	GC20P058839	63.24
134		MAPK1	Mitogen-Activated Protein Kinase 1	Protein Coding	P28482	60	GC22M021759	62.5
137		LRRC56	Leucine Rich Repeat Containing 56	Protein Coding	Q8IYG6	42	GC11P002827	61.43
140		ERCC4	ERCC Excision Repair 4, Endonuclease Catalytic Subunit	Protein Coding	Q92889	52	GC16P013920	60.86
141		FBXW7	F-Box And WD Repeat Domain Containing 7	Protein Coding	Q969H0	52	GC04M152321	60.83
142		TGFB1	Transforming Growth Factor Beta 1	Protein Coding	P01137	60	GC19M041301	60.72
145		MUC4	Mucin 4, Cell Surface Associated	Protein Coding	Q99102	47	GC03M195746	59.7
147		VEGFA	Vascular Endothelial Growth Factor A	Protein Coding	P15692	56	GC06P043770	59.41
150		CASP8	Caspase 8	Protein Coding	Q14790	59	GC02P201233	58.82
152		PNLIP	Pancreatic Lipase	Protein Coding	P16233	54	GC10P116545	58.37
153		ERBB3	Erb-B2 Receptor Tyrosine Kinase 3	Protein Coding	P21860	61	GC12P058086	58.09
154		NTHL1	Nth Like DNA Glycosylase 1	Protein Coding	P78549	50	GC16M010451	58.01
158		NRAS	NRAS Proto-Oncogene, GTPase	Protein Coding	P01111	57	GC01M114704	57.47
159		KIF1B	Kinesin Family Member 1B	Protein Coding	O60333	50	GC01P010210	57.17
161		AOPEP	Aminopeptidase O (Putative)	Protein Coding	Q8N6M6	46	GC09P095364	56.86
162		EP300	E1A Binding Protein P300	Protein Coding	Q09472	60	GC22P052546	56.78
170		RHOA	Ras Homolog Family Member A	Protein Coding	P61586	57	GC03M049359	55.74
171		FANCE	FA Complementation Group E	Protein Coding	Q9HB96	49	GC06P104222	55.63
172		IL6	Interleukin 6	Protein Coding	P05231	58	GC07P022725	55.6
174		FANCG	FA Complementation Group G	Protein Coding	O15287	50	GC09M035073	55.39
178		IGF2	Insulin Like Growth Factor 2	Protein Coding	P01344	56	GC11M008042	54.86
180		U2AF1	U2 Small Nuclear RNA Auxiliary Factor 1	Protein Coding	Q01081	49	GC21M043092	54.37
182		MDM2	MDM2 Proto-Oncogene	Protein Coding	Q00987	60	GC12P068808	54.31
184		LZTR1	Leucine Zipper Like Post Translational Regulator 1	Protein Coding	Q8N653	50	GC22P051848	54.17
187		MAP2K1	Mitogen-Activated Protein Kinase Kinase 1	Protein Coding	Q02750	61	GC15P066386	53.77
188		CDC73	Cell Division Cycle 73	Protein Coding	Q6P1J9	53	GC01P193121	53.55
189		BAX	BCL2 Associated X, Apoptosis Regulator	Protein Coding	Q07812	57	GC19P048954	53.1
191		PTF1A	Pancreas Associated Transcription Factor 1a	Protein Coding	Q7RTS3	48	GC10P023194	52.88
192		HNF1B	HNF1 Homeobox B	Protein Coding	P35680	50	GC17M037686	52.77
193		PPARG	Peroxisome Proliferator Activated Receptor Gamma	Protein Coding	P37231	60	GC03P012287	52.75
196		IL1B	Interleukin 1 Beta	Protein Coding	P01584	54	GC02M112829	52.48
197		RAD51	RAD51 Recombinase	Protein Coding	Q06609	57	GC15P040694	52.47
198		MKI67	Marker Of Proliferation Ki-67	Protein Coding	P46013	51	GC10M128096	52.41
203		FAS	Fas Cell Surface Death Receptor	Protein Coding	P25445	57	GC10P098532	52.11
207		CDKN1A	Cyclin Dependent Kinase Inhibitor 1A	Protein Coding	P38936	56	GC06P104241	51.28
208		CPA1	Carboxypeptidase A1	Protein Coding	P15085	51	GC07P130380	51.27
212		RABL3	RAB, Member Of RAS Oncogene Family Like 3	Protein Coding	Q5HYI8	42	GC03M120686	50.84
213		MUC16	Mucin 16, Cell Surface Associated	Protein Coding	Q8WXI7	44	GC19M008848	50.28
214		TRB	T Cell Receptor Beta Locus	Protein Coding	P0DSE2	24	GC07P153238	50.14
216		HNF1A	HNF1 Homeobox A	Protein Coding	P20823	53	GC12P120978	50.06
217		NEK8	NIMA Related Kinase 8	Protein Coding	Q86SG6	48	GC17P028725	49.97
219		XRCC2	X-Ray Repair Cross Complementing 2	Protein Coding	O43543	47	GC07M152644	49.69
220		VEGFC	Vascular Endothelial Growth Factor C	Protein Coding	P49767	54	GC04M176683	49.67
222		CASR	Calcium Sensing Receptor	Protein Coding	P41180	58	GC03P122183	49.56
223		JUN	Jun Proto-Oncogene, AP-1 Transcription Factor Subunit	Protein Coding	P05412	56	GC01M058780	49.33
224		SDHB	Succinate Dehydrogenase Complex Iron Sulfur Subunit B	Protein Coding	P21912	55	GC01M018664	49.19
225		TNF	Tumor Necrosis Factor	Protein Coding	P01375	58	GC06P104098	49.12
226		NFE2L2	NFE2 Like BZIP Transcription Factor 2	Protein Coding	Q16236	58	GC02M177227	48.87
228		SRC	SRC Proto-Oncogene, Non-Receptor Tyrosine Kinase	Protein Coding	P12931	58	GC20P037344	48.76
229		HIF1A	Hypoxia Inducible Factor 1 Subunit Alpha	Protein Coding	Q16665	55	GC14P061695	48.63
230		SDHA	Succinate Dehydrogenase Complex Flavoprotein Subunit A	Protein Coding	P31040	55	GC05P000220	48.56
232		CEACAM5	CEA Cell Adhesion Molecule 5	Protein Coding	P06731	50	GC19P083353	48.52
234		FGFR1	Fibroblast Growth Factor Receptor 1	Protein Coding	P11362	62	GC08M038400	48.34
235		RAF1	Raf-1 Proto-Oncogene, Serine/Threonine Kinase	Protein Coding	P04049	61	GC03M012583	48.3
237		IDH1	Isocitrate Dehydrogenase (NADP(+)) 1	Protein Coding	O75874	60	GC02M208236	48.02
239		SMARCB1	SWI/SNF Related, Matrix Associated, Actin Dependent Regulator Of Chromatin, Subfamily B, Member 1	Protein Coding	Q12824	53	GC22P023786	47.92
240		CTRC	Chymotrypsin C	Protein Coding	Q99895	52	GC01P015438	47.91
241		BCL2	BCL2 Apoptosis Regulator	Protein Coding	P10415	58	GC18M063123	47.87
247		AKT2	AKT Serine/Threonine Kinase 2	Protein Coding	P31751	61	GC19M040230	47.25
248		FASLG	Fas Ligand	Protein Coding	P48023	55	GC01P172659	47.21
250		ERCC2	ERCC Excision Repair 2, TFIIH Core Complex Helicase Subunit	Protein Coding	P18074	54	GC19M045349	47.08
251		DHFR	Dihydrofolate Reductase	Protein Coding	P00374	55	GC05M080626	46.93
252		CDKN2B	Cyclin Dependent Kinase Inhibitor 2B	Protein Coding	P42772	53	GC09M022002	46.89
253		IL2	Interleukin 2	Protein Coding	P60568	52	GC04M122451	46.81
256		FANCD2	FA Complementation Group D2	Protein Coding	Q9BXW9	53	GC03P010026	46.5
258		TTK	TTK Protein Kinase	Protein Coding	P33981	54	GC06P080003	46.43
259		RECQL	RecQ Like Helicase	Protein Coding	P46063	48	GC12M021468	46.4
266		PIK3R1	Phosphoinositide-3-Kinase Regulatory Subunit 1	Protein Coding	P27986	58	GC05P068215	45.89
267		ATR	ATR Serine/Threonine Kinase	Protein Coding	Q13535	60	GC03M142449	45.75
271		GALNT12	Polypeptide N-Acetylgalactosaminyltransferase 12	Protein Coding	Q8IXK2	46	GC09P098807	45.49
274		CBR4	Carbonyl Reductase 4	Protein Coding	Q8N4T8	44	GC04M168866	45.27
276		BUB1B	BUB1 Mitotic Checkpoint Serine/Threonine Kinase B	Protein Coding	O60566	57	GC15P040161	45.18
277		PMS1	PMS1 Homolog 1, Mismatch Repair System Component	Protein Coding	P54277	48	GC02P189784	45.18
279		RBBP8	RB Binding Protein 8, Endonuclease	Protein Coding	Q99708	51	GC18P022798	45.14
280		KRT19	Keratin 19	Protein Coding	P08727	50	GC17M041523	45.1
281		NF2	NF2, Moesin-Ezrin-Radixin Like (MERLIN) Tumor Suppressor	Protein Coding	P35240	56	GC22P029603	45.06
284		AURKA	Aurora Kinase A	Protein Coding	O14965	58	GC20M056370	44.94
285		NOTCH1	Notch Receptor 1	Protein Coding	P46531	58	GC09M138170	44.82
286		SMAD7	SMAD Family Member 7	Protein Coding	O15105	50	GC18M048919	44.66
287		MUC2	Mucin 2, Oligomeric Mucus/Gel-Forming	Protein Coding	Q02817	44	GC11P001074	44.61
290		CDK2	Cyclin Dependent Kinase 2	Protein Coding	P24941	58	GC12P055966	44.32
291		CXCL8	C-X-C Motif Chemokine Ligand 8	Protein Coding	P10145	50	GC04P073740	44.32
293		MUC6	Mucin 6, Oligomeric Mucus/Gel-Forming	Protein Coding	Q6W4X9	46	GC11M001012	44.06
294		FANCM	FA Complementation Group M	Protein Coding	Q8IYD8	49	GC14P045135	44.04
295		EGF	Epidermal Growth Factor	Protein Coding	P01133	58	GC04P109912	43.97
299		PTGS2	Prostaglandin-Endoperoxide Synthase 2	Protein Coding	P35354	56	GC01M186671	43.66
300		RNASEL	Ribonuclease L	Protein Coding	Q05823	50	GC01M182573	43.46
302		MUC1	Mucin 1, Cell Surface Associated	Protein Coding	P15941	55	GC01M155185	43.39
303		MMP2	Matrix Metallopeptidase 2	Protein Coding	P08253	60	GC16P055390	43.3
304		ITGB1	Integrin Subunit Beta 1	Protein Coding	P05556	57	GC10M034478	43.23
305		ERBB4	Erb-B2 Receptor Tyrosine Kinase 4	Protein Coding	Q15303	61	GC02M211375	43.09
306		MMP9	Matrix Metallopeptidase 9	Protein Coding	P14780	60	GC20P046008	42.94
307		PIK3CG	Phosphatidylinositol-4,5-Bisphosphate 3-Kinase Catalytic Subunit Gamma	Protein Coding	P48736	56	GC07P106865	42.89
308		WT1	WT1 Transcription Factor	Protein Coding	P19544	55	GC11M032365	42.73
309		RECQL4	RecQ Like Helicase 4	Protein Coding	O94761	48	GC08M146085	42.52
312		NPHP3	Nephrocystin 3	Protein Coding	Q7Z494	46	GC03M132683	42.4
315		SOD2	Superoxide Dismutase 2	Protein Coding	P04179	54	GC06M159669	41.73
317		RUNX1	RUNX Family Transcription Factor 1	Protein Coding	Q01196	56	GC21M034787	41.7
320		SOX9	SRY-Box Transcription Factor 9	Protein Coding	P48436	52	GC17P072121	41.49
322		RINT1	RAD50 Interactor 1	Protein Coding	Q6NUQ1	45	GC07P105532	41.36
323		ZEB1	Zinc Finger E-Box Binding Homeobox 1	Protein Coding	P37275	56	GC10P031318	41.32
325		IL10	Interleukin 10	Protein Coding	P22301	54	GC01M206767	41.17
326		POT1	Protection Of Telomeres 1	Protein Coding	Q9NUX5	49	GC07M124822	40.81
327		BIRC5	Baculoviral IAP Repeat Containing 5	Protein Coding	O15392	52	GC17P078214	40.53
329		PTPN11	Protein Tyrosine Phosphatase Non-Receptor Type 11	Protein Coding	Q06124	61	GC12P112418	40.32
330		NRG1	Neuregulin 1	Protein Coding	Q02297	55	GC08P031639	40.29
331		GATA6	GATA Binding Protein 6	Protein Coding	Q92908	54	GC18P022169	40.29
332		IRF1	Interferon Regulatory Factor 1	Protein Coding	P10914	53	GC05M132440	40.15
335		CXCR4	C-X-C Motif Chemokine Receptor 4	Protein Coding	P61073	59	GC02M136114	40.04
337		XRCC3	X-Ray Repair Cross Complementing 3	Protein Coding	O43542	49	GC14M103697	39.99
338		TMEM127	Transmembrane Protein 127	Protein Coding	O75204	46	GC02M096248	39.81
341		ZFHX3	Zinc Finger Homeobox 3	Protein Coding	Q15911	49	GC16M072782	39.64
342		ABRAXAS1	Abraxas 1, BRCA1 A Complex Subunit	Protein Coding	Q6UWZ7	44	GC04M083464	39.62
343		ARID1A	AT-Rich Interaction Domain 1A	Protein Coding	O14497	52	GC01P026693	39.49
344		CEL	Carboxyl Ester Lipase	Protein Coding	P19835	52	GC09P133061	39.46
346		DNMT3A	DNA Methyltransferase 3 Alpha	Protein Coding	Q9Y6K1	58	GC02M025228	39.34
347		MSR1	Macrophage Scavenger Receptor 1	Protein Coding	P21757	52	GC08M016107	39.3
348		CHGA	Chromogranin A	Protein Coding	P10645	50	GC14P092962	39.27
349		CD274	CD274 Molecule	Protein Coding	Q9NZQ7	52	GC09P005450	39.2
350		SUFU	SUFU Negative Regulator Of Hedgehog Signaling	Protein Coding	Q9UMX1	50	GC10P102503	39.13
351		FGFR4	Fibroblast Growth Factor Receptor 4	Protein Coding	P22455	58	GC05P177086	39.11
352		PRSS2	Serine Protease 2	Protein Coding	P07478	45	GC07P152169	39.11
353		PRKAR1A	Protein Kinase CAMP-Dependent Type I Regulatory Subunit Alpha	Protein Coding	P10644	58	GC17P079119	39.11
354		ACVR1B	Activin A Receptor Type 1B	Protein Coding	P36896	53	GC12P051951	39.06
355		CASP3	Caspase 3	Protein Coding	P42574	56	GC04M184627	38.99
356		TYMS	Thymidylate Synthetase	Protein Coding	P04818	57	GC18P000657	38.93
358		NTRK1	Neurotrophic Receptor Tyrosine Kinase 1	Protein Coding	P04629	56	GC01P156815	38.79
362		ZEB2	Zinc Finger E-Box Binding Homeobox 2	Protein Coding	O60315	54	GC02M144384	38.53
367		KDR	Kinase Insert Domain Receptor	Protein Coding	P35968	60	GC04M055078	38.26
369		BUB1	BUB1 Mitotic Checkpoint Serine/Threonine Kinase	Protein Coding	O43683	56	GC02M110637	38.19
370		IGF1R	Insulin Like Growth Factor 1 Receptor	Protein Coding	P08069	61	GC15P098648	38.13
372		PPY	Pancreatic Polypeptide	Protein Coding	P01298	45	GC17M043940	38.06
373		SST	Somatostatin	Protein Coding	P61278	47	GC03M187668	38
374		HMMR	Hyaluronan Mediated Motility Receptor	Protein Coding	O75330	50	GC05P163480	37.97
375		YAP1	Yes1 Associated Transcriptional Regulator	Protein Coding	P46937	54	GC11P102110	37.72
376		IGF1	Insulin Like Growth Factor 1	Protein Coding	P05019	55	GC12M102395	37.57
379		IFNG	Interferon Gamma	Protein Coding	P01579	57	GC12M068154	37.42
381		ERCC6	ERCC Excision Repair 6, Chromatin Remodeling Factor	Protein Coding	Q03468	53	GC10M049454	37.33
382		PPM1D	Protein Phosphatase, Mg2+/Mn2+ Dependent 1D	Protein Coding	O15297	55	GC17P060600	37.25
384		MT-CYB	Mitochondrially Encoded Cytochrome B	Protein Coding	P00156	38	GCMTP014749	37.16
386		VDR	Vitamin D Receptor	Protein Coding	P11473	57	GC12M047841	36.95
390		SDHD	Succinate Dehydrogenase Complex Subunit D	Protein Coding	O14521	52	GC11P112156	36.78
391		PRKN	Parkin RBR E3 Ubiquitin Protein Ligase	Protein Coding	O60260	56	GC06M161348	36.75
392		STK33	Serine/Threonine Kinase 33	Protein Coding	Q9BYT3	49	GC11M008340	36.72
393		ABCB1	ATP Binding Cassette Subfamily B Member 1	Protein Coding	P08183	58	GC07M087504	36.67
395		B2M	Beta-2-Microglobulin	Protein Coding	P61769	56	GC15P044711	36.33
396		MAP2K2	Mitogen-Activated Protein Kinase Kinase 2	Protein Coding	P36507	61	GC19M004090	36.32
402		HSP90AA1	Heat Shock Protein 90 Alpha Family Class A Member 1	Protein Coding	P07900	58	GC14M102080	36.03
403		BCL2L1	BCL2 Like 1	Protein Coding	Q07817	54	GC20M031664	36
405		GSTM1	Glutathione S-Transferase Mu 1	Protein Coding	P09488	49	GC01P109687	35.96
406		KLF6	KLF Transcription Factor 6	Protein Coding	Q99612	50	GC10M003779	35.92
407		XPC	XPC Complex Subunit, DNA Damage Recognition And Repair Factor	Protein Coding	Q01831	53	GC03M023368	35.86
408		INS-IGF2	INS-IGF2 Readthrough	Protein Coding	F8WCM5	32	GC11M008044	35.83
412		EZH2	Enhancer Of Zeste 2 Polycomb Repressive Complex 2 Subunit	Protein Coding	Q15910	60	GC07M148807	35.67
413		SDHC	Succinate Dehydrogenase Complex Subunit C	Protein Coding	Q99643	50	GC01P161314	35.62
414		SF3B2	Splicing Factor 3b Subunit 2	Protein Coding	Q13435	48	GC11P066050	35.53
415		SDHAF2	Succinate Dehydrogenase Complex Assembly Factor 2	Protein Coding	Q9NX18	49	GC11P061430	35.48
418		NFKB1	Nuclear Factor Kappa B Subunit 1	Protein Coding	P19838	60	GC04P102501	35.37
419		PPP2R1A	Protein Phosphatase 2 Scaffold Subunit Aalpha	Protein Coding	P30153	55	GC19P083787	35.34
420		ROCK1	Rho Associated Coiled-Coil Containing Protein Kinase 1	Protein Coding	Q13464	56	GC18M020946	35.29
421		ABL1	ABL Proto-Oncogene 1, Non-Receptor Tyrosine Kinase	Protein Coding	P00519	60	GC09P130713	35.16
423		CTAG1B	Cancer/Testis Antigen 1B	Protein Coding	P78358	36	GC0XM154617	35.12
424		HNF4A	Hepatocyte Nuclear Factor 4 Alpha	Protein Coding	P41235	56	GC20P044355	35.09
425		KCNJ11	Potassium Inwardly Rectifying Channel Subfamily J Member 11	Protein Coding	Q14654	53	GC11M017780	35.07
426		RECK	Reversion Inducing Cysteine Rich Protein With Kazal Motifs	Protein Coding	O95980	47	GC09P036036	34.93
427		MMP1	Matrix Metallopeptidase 1	Protein Coding	P03956	57	GC11M109978	34.85
428		JAK2	Janus Kinase 2	Protein Coding	O60674	60	GC09P004985	34.76
429		DLC1	DLC1 Rho GTPase Activating Protein	Protein Coding	Q96QB1	52	GC08M013083	34.61
430		XRCC1	X-Ray Repair Cross Complementing 1	Protein Coding	P18887	51	GC19M043543	34.58
431		WRN	WRN RecQ Like Helicase	Protein Coding	Q14191	53	GC08P031033	34.57
432		FANCA	FA Complementation Group A	Protein Coding	O15360	57	GC16M089950	34.52
433		CD44	CD44 Molecule (Indian Blood Group)	Protein Coding	P16070	55	GC11P035139	34.45
434		GREM1	Gremlin 1, DAN Family BMP Antagonist	Protein Coding	O60565	50	GC15P053554	34.37
435		MAP3K1	Mitogen-Activated Protein Kinase Kinase Kinase 1	Protein Coding	Q13233	56	GC05P056815	34.36
436		ABCC8	ATP Binding Cassette Subfamily C Member 8	Protein Coding	Q09428	53	GC11M017392	34.36
437		CREBBP	CREB Binding Protein	Protein Coding	Q92793	61	GC16M010660	34.36
439		SHC1	SHC Adaptor Protein 1	Protein Coding	P29353	50	GC01M154962	34.24
440		ALB	Albumin	Protein Coding	P02768	56	GC04P073397	34.21
441		FLT1	Fms Related Receptor Tyrosine Kinase 1	Protein Coding	P17948	58	GC13M028300	34.2
442		CXCL12	C-X-C Motif Chemokine Ligand 12	Protein Coding	P48061	52	GC10M044370	34.17
443		ELAC2	ElaC Ribonuclease Z 2	Protein Coding	Q9BQ52	49	GC17M012991	34.15
444		RAD54L	RAD54 Like	Protein Coding	Q92698	53	GC01P046397	34.1
445		SMAD3	SMAD Family Member 3	Protein Coding	P84022	60	GC15P067063	33.92
447		FHIT	Fragile Histidine Triad Diadenosine Triphosphatase	Protein Coding	P49789	50	GC03M059747	33.83
448		ABCG2	ATP Binding Cassette Subfamily G Member 2 (Junior Blood Group)	Protein Coding	Q9UNQ0	56	GC04M088090	33.73
449		CAV1	Caveolin 1	Protein Coding	Q03135	55	GC07P116524	33.73
451		PARP1	Poly(ADP-Ribose) Polymerase 1	Protein Coding	P09874	57	GC01M226360	33.64
452		GSTP1	Glutathione S-Transferase Pi 1	Protein Coding	P09211	57	GC11P067583	33.64
455		PGR	Progesterone Receptor	Protein Coding	P06401	56	GC11M109955	33.6
459		SKP2	S-Phase Kinase Associated Protein 2	Protein Coding	Q13309	51	GC05P036151	33.19
460		MGMT	O-6-Methylguanine-DNA Methyltransferase	Protein Coding	P16455	56	GC10P129467	33.18
461		CYP17A1	Cytochrome P450 Family 17 Subfamily A Member 1	Protein Coding	P05093	56	GC10M102830	33.15
462		RNASE1	Ribonuclease A Family Member 1, Pancreatic	Protein Coding	P07998	49	GC14M020801	33.14
463		EPHB2	EPH Receptor B2	Protein Coding	P29323	59	GC01P022710	33.12
464		HGF	Hepatocyte Growth Factor	Protein Coding	P14210	58	GC07M081699	33.1
466		FGF2	Fibroblast Growth Factor 2	Protein Coding	P09038	52	GC04P122826	33.02
471		MAPK3	Mitogen-Activated Protein Kinase 3	Protein Coding	P27361	56	GC16M040839	32.82
472		HFE	Homeostatic Iron Regulator	Protein Coding	Q30201	52	GC06P026087	32.78
473		MUC5AC	Mucin 5AC, Oligomeric Mucus/Gel-Forming	Protein Coding	P98088	45	GC11P002909	32.74
475		TGFBR1	Transforming Growth Factor Beta Receptor 1	Protein Coding	P36897	61	GC09P099104	32.67
476		RNF43	Ring Finger Protein 43	Protein Coding	Q68DV7	46	GC17M058352	32.66
477		ICAM1	Intercellular Adhesion Molecule 1	Protein Coding	P05362	57	GC19P011104	32.52
478		CTLA4	Cytotoxic T-Lymphocyte Associated Protein 4	Protein Coding	P16410	54	GC02P203854	32.49
479		IGFBP3	Insulin Like Growth Factor Binding Protein 3	Protein Coding	P17936	53	GC07M045912	32.48
483		RXRA	Retinoid X Receptor Alpha	Protein Coding	P19793	56	GC09P134317	32.37
485		ABCC1	ATP Binding Cassette Subfamily C Member 1	Protein Coding	P33527	55	GC16P015949	32.28
487		DNMT1	DNA Methyltransferase 1	Protein Coding	P26358	59	GC19M010133	32.18
488		FLT4	Fms Related Receptor Tyrosine Kinase 4	Protein Coding	P35916	59	GC05M182184	32.1
489		XPA	XPA, DNA Damage Recognition And Repair Factor	Protein Coding	P23025	52	GC09M097654	32.07
490		TGFA	Transforming Growth Factor Alpha	Protein Coding	P01135	53	GC02M070447	32.03
491		PTK2	Protein Tyrosine Kinase 2	Protein Coding	Q05397	54	GC08M140657	31.99
492		CDK6	Cyclin Dependent Kinase 6	Protein Coding	Q00534	58	GC07M092604	31.97
494		SP1	Sp1 Transcription Factor	Protein Coding	P08047	52	GC12P053380	31.94
496		PLAU	Plasminogen Activator, Urokinase	Protein Coding	P00749	58	GC10P073909	31.73
497		NQO1	NAD(P)H Quinone Dehydrogenase 1	Protein Coding	P15559	54	GC16M069706	31.71
498		RAC1	Rac Family Small GTPase 1	Protein Coding	P63000	56	GC07P006378	31.62
499		DCC	DCC Netrin 1 Receptor	Protein Coding	P43146	53	GC18P052340	31.59
501		CASP9	Caspase 9	Protein Coding	P55211	54	GC01M015491	31.46
504		REG3A	Regenerating Family Member 3 Alpha	Protein Coding	Q06141	44	GC02M079157	31.38
506		STAT1	Signal Transducer And Activator Of Transcription 1	Protein Coding	P42224	60	GC02M190908	31.36
509		KEAP1	Kelch Like ECH Associated Protein 1	Protein Coding	Q14145	56	GC19M010486	31.34
511		TNFSF10	TNF Superfamily Member 10	Protein Coding	P50591	51	GC03M172505	31.25
512		DPYD	Dihydropyrimidine Dehydrogenase	Protein Coding	Q12882	58	GC01M097015	31.24
513		ROS1	ROS Proto-Oncogene 1, Receptor Tyrosine Kinase	Protein Coding	P08922	53	GC06M117287	31.24
514		MTHFR	Methylenetetrahydrofolate Reductase	Protein Coding	P42898	54	GC01M011785	31.2
515		ERCC3	ERCC Excision Repair 3, TFIIH Core Complex Helicase Subunit	Protein Coding	P19447	54	GC02M127257	31.13
517		GAST	Gastrin	Protein Coding	P01350	45	GC17P041712	31.09
520		MUC3A	Mucin 3A, Cell Surface Associated	Protein Coding	Q02505	41	GC07P100949	31.04
523		TP53BP1	Tumor Protein P53 Binding Protein 1	Protein Coding	Q12888	50	GC15M043403	31.02
525		E2F1	E2F Transcription Factor 1	Protein Coding	Q01094	50	GC20M033675	30.93
527		CCK	Cholecystokinin	Protein Coding	P06307	48	GC03M042274	30.91
529		AIP	Aryl Hydrocarbon Receptor Interacting Protein	Protein Coding	O00170	50	GC11P067468	30.87
530		TOP2A	DNA Topoisomerase II Alpha	Protein Coding	P11388	57	GC17M040388	30.84
531		SRA1	Steroid Receptor RNA Activator 1	Protein Coding	Q9HD15	45	GC05M140537	30.79
532		SLC2A1	Solute Carrier Family 2 Member 1	Protein Coding	P11166	60	GC01M042925	30.77
533		FGF10	Fibroblast Growth Factor 10	Protein Coding	O15520	53	GC05M044500	30.76
534		POLK	DNA Polymerase Kappa	Protein Coding	Q9UBT6	50	GC05P075511	30.76
536		TLR4	Toll Like Receptor 4	Protein Coding	O00206	58	GC09P117704	30.53
537		PHB1	Prohibitin 1	Protein Coding	P35232	52	GC17M061304	30.48
540		SMARCE1	SWI/SNF Related, Matrix Associated, Actin Dependent Regulator Of Chromatin, Subfamily E, Member 1	Protein Coding	Q969G3	52	GC17M040624	30.4
541		MXI1	MAX Interactor 1, Dimerization Protein	Protein Coding	P50539	48	GC10P110208	30.39
542		TYMP	Thymidine Phosphorylase	Protein Coding	P19971	54	GC22M050525	30.38
543		TNFRSF10B	TNF Receptor Superfamily Member 10b	Protein Coding	O14763	57	GC08M023020	30.37
544		KLK3	Kallikrein Related Peptidase 3	Protein Coding	P07288	53	GC19P050854	30.34
546		SCT	Secretin	Protein Coding	P09683	39	GC11M000626	30.32
547		WWOX	WW Domain Containing Oxidoreductase	Protein Coding	Q9NZC7	52	GC16P078099	30.32
548		SERPINA1	Serpin Family A Member 1	Protein Coding	P01009	56	GC14M094376	30.3
549		SOS1	SOS Ras/Rac Guanine Nucleotide Exchange Factor 1	Protein Coding	Q07889	57	GC02M039125	30.25
550		PLA2G2A	Phospholipase A2 Group IIA	Protein Coding	P14555	53	GC01M019975	30.24
551		SMAD2	SMAD Family Member 2	Protein Coding	Q15796	59	GC18M047809	30.23
552		NKX2-1	NK2 Homeobox 1	Protein Coding	P43699	54	GC14M036516	30.23
553		ERCC1	ERCC Excision Repair 1, Endonuclease Non-Catalytic Subunit	Protein Coding	P07992	53	GC19M079717	30.15
555		CEACAM3	CEA Cell Adhesion Molecule 3	Protein Coding	P40198	49	GC19P041796	30.07
556		IDH2	Isocitrate Dehydrogenase (NADP(+)) 2	Protein Coding	P48735	59	GC15M090083	30.05
557		PDGFRB	Platelet Derived Growth Factor Receptor Beta	Protein Coding	P09619	60	GC05M150113	30.05
558		TGFB2	Transforming Growth Factor Beta 2	Protein Coding	P61812	58	GC01P218345	30.05
559		FANCI	FA Complementation Group I	Protein Coding	Q9NVI1	49	GC15P089243	30.04
560		FOXM1	Forkhead Box M1	Protein Coding	Q08050	50	GC12M002857	30.01
561		TWIST1	Twist Family BHLH Transcription Factor 1	Protein Coding	Q15672	52	GC07M019020	29.95
562		TMEM71	Transmembrane Protein 71	Protein Coding	Q6P5X7	38	GC08M132685	29.94
565		IL1RN	Interleukin 1 Receptor Antagonist	Protein Coding	P18510	57	GC02P125995	29.88
566		CCL2	C-C Motif Chemokine Ligand 2	Protein Coding	P13500	55	GC17P034255	29.88
567		SLC22A18	Solute Carrier Family 22 Member 18	Protein Coding	Q96BI1	50	GC11P002899	29.88
568		BCL10	BCL10 Immune Signaling Adaptor	Protein Coding	O95999	51	GC01M085265	29.79
569		TIMP1	TIMP Metallopeptidase Inhibitor 1	Protein Coding	P01033	52	GC0XP047922	29.6
570		PHOX2B	Paired Like Homeobox 2B	Protein Coding	Q99453	50	GC04M041746	29.54
571		NFKBIA	NFKB Inhibitor Alpha	Protein Coding	P25963	57	GC14M035401	29.51
573		CDX2	Caudal Type Homeobox 2	Protein Coding	Q99626	48	GC13M027962	29.45
574		SNAI1	Snail Family Transcriptional Repressor 1	Protein Coding	O95863	50	GC20P049982	29.45
575		ARAF	A-Raf Proto-Oncogene, Serine/Threonine Kinase	Protein Coding	P10398	53	GC0XP047921	29.41
576		KRT7	Keratin 7	Protein Coding	P08729	48	GC12P052232	29.39
578		MMP7	Matrix Metallopeptidase 7	Protein Coding	P09237	54	GC11M109974	29.35
579		MAPK8	Mitogen-Activated Protein Kinase 8	Protein Coding	P45983	56	GC10P048306	29.33
580		BCAR1	BCAR1 Scaffold Protein, Cas Family Member	Protein Coding	P56945	50	GC16M075228	29.33
583		IL4	Interleukin 4	Protein Coding	P05112	53	GC05P132673	29.19
584		BMP6	Bone Morphogenetic Protein 6	Protein Coding	P22004	52	GC06P007726	29.19
588		CHEK1	Checkpoint Kinase 1	Protein Coding	O14757	57	GC11P125625	29.12
589		SPP1	Secreted Phosphoprotein 1	Protein Coding	P10451	52	GC04P087975	29.12
590		GSK3B	Glycogen Synthase Kinase 3 Beta	Protein Coding	P49841	57	GC03M119821	29.11
591		TFF1	Trefoil Factor 1	Protein Coding	P04155	49	GC21M042362	29.08
593		PKHD1	PKHD1 Ciliary IPT Domain Containing Fibrocystin/Polyductin	Protein Coding	P08F94	45	GC06M081254	28.99
594		NCOA3	Nuclear Receptor Coactivator 3	Protein Coding	Q9Y6Q9	54	GC20P047501	28.96
595		MED12	Mediator Complex Subunit 12	Protein Coding	Q93074	51	GC0XP071118	28.95
596		GLI1	GLI Family Zinc Finger 1	Protein Coding	P08151	56	GC12P058191	28.92
599		CDK12	Cyclin Dependent Kinase 12	Protein Coding	Q9NYV4	53	GC17P039461	28.78
600		PTRH2	Peptidyl-TRNA Hydrolase 2	Protein Coding	Q9Y3E5	50	GC17M059674	28.75
601		IGF2R	Insulin Like Growth Factor 2 Receptor	Protein Coding	P11717	53	GC06P159969	28.68
602		PCNA	Proliferating Cell Nuclear Antigen	Protein Coding	P12004	57	GC20M005114	28.66
604		TMEM238L	Transmembrane Protein 238 Like	Protein Coding	A6NJY4	20	GC17M013615	28.54
605		PKM	Pyruvate Kinase M1/2	Protein Coding	P14618	56	GC15M072199	28.5
606		PLAUR	Plasminogen Activator, Urokinase Receptor	Protein Coding	Q03405	52	GC19M043646	28.47
607		FN1	Fibronectin 1	Protein Coding	P02751	57	GC02M215360	28.47
609		SETD2	SET Domain Containing 2, Histone Lysine Methyltransferase	Protein Coding	Q9BYW2	54	GC03M047033	28.41
611		SF3B1	Splicing Factor 3b Subunit 1	Protein Coding	O75533	52	GC02M197453	28.38
612		TLR2	Toll Like Receptor 2	Protein Coding	O60603	58	GC04P153684	28.34
616		GRP	Gastrin Releasing Peptide	Protein Coding	P07492	47	GC18P059220	28.22
618		DDB2	Damage Specific DNA Binding Protein 2	Protein Coding	Q92466	53	GC11P047237	28.19
619		EIF2AK3	Eukaryotic Translation Initiation Factor 2 Alpha Kinase 3	Protein Coding	Q9NZJ5	56	GC02M088556	28.1
620		EGLN1	Egl-9 Family Hypoxia Inducible Factor 1	Protein Coding	Q9GZT9	57	GC01M231363	28.08
622		REG1A	Regenerating Family Member 1 Alpha	Protein Coding	P05451	46	GC02P079120	28.06
623		ESR2	Estrogen Receptor 2	Protein Coding	Q92731	56	GC14M064084	28.02
624		PLK1	Polo Like Kinase 1	Protein Coding	P53350	58	GC16P046733	27.99
626		CRP	C-Reactive Protein	Protein Coding	P02741	52	GC01M159732	27.93
627		MYCN	MYCN Proto-Oncogene, BHLH Transcription Factor	Protein Coding	P04198	54	GC02P015951	27.88
628		HSPB1	Heat Shock Protein Family B (Small) Member 1	Protein Coding	P04792	58	GC07P076302	27.88
629		LGALS3	Galectin 3	Protein Coding	P17931	52	GC14P055124	27.84
630		MCL1	MCL1 Apoptosis Regulator, BCL2 Family Member	Protein Coding	Q07820	54	GC01M155854	27.84
631		PPP2R1B	Protein Phosphatase 2 Scaffold Subunit Abeta	Protein Coding	P30154	53	GC11M111716	27.8
633		KRT20	Keratin 20	Protein Coding	P35900	46	GC17M040875	27.77
635		CCNA2	Cyclin A2	Protein Coding	P20248	52	GC04M121816	27.76
636		CYP2A6	Cytochrome P450 Family 2 Subfamily A Member 6	Protein Coding	P11509	53	GC19M040843	27.73
638		XIAP	X-Linked Inhibitor Of Apoptosis	Protein Coding	P98170	58	GC0XP123859	27.68
639		CEACAM6	CEA Cell Adhesion Molecule 6	Protein Coding	P40199	48	GC19P041750	27.67
640		SERPINE1	Serpin Family E Member 1	Protein Coding	P05121	57	GC07P101127	27.66
641		CYP1A1	Cytochrome P450 Family 1 Subfamily A Member 1	Protein Coding	P04798	54	GC15M074719	27.63
642		VIM	Vimentin	Protein Coding	P08670	58	GC10P017227	27.6
643		CCL5	C-C Motif Chemokine Ligand 5	Protein Coding	P13501	50	GC17M035871	27.58
645		FOS	Fos Proto-Oncogene, AP-1 Transcription Factor Subunit	Protein Coding	P01100	58	GC14P075278	27.53
646		TP73	Tumor Protein P73	Protein Coding	O15350	52	GC01P003652	27.52
648		CDKN3	Cyclin Dependent Kinase Inhibitor 3	Protein Coding	Q16667	48	GC14P054398	27.44
650		MAX	MYC Associated Factor X	Protein Coding	P61244	54	GC14M065190	27.41
651		SNAI2	Snail Family Transcriptional Repressor 2	Protein Coding	O43623	51	GC08M048917	27.36
652		CCNB1	Cyclin B1	Protein Coding	P14635	53	GC05P069167	27.36
653		GCG	Glucagon	Protein Coding	P01275	48	GC02M162142	27.35
655		MITF	Melanocyte Inducing Transcription Factor	Protein Coding	O75030	55	GC03P069740	27.3
657		CSF3	Colony Stimulating Factor 3	Protein Coding	P09919	47	GC17P040015	27.21
658		MCC	MCC Regulator Of WNT Signaling Pathway	Protein Coding	P23508	48	GC05M113022	27.19
659		MAPK14	Mitogen-Activated Protein Kinase 14	Protein Coding	Q16539	57	GC06P104232	27.15
662		YARS1	Tyrosyl-TRNA Synthetase 1	Protein Coding	P54577	50	GC01M032776	27.03
663		KRT8	Keratin 8	Protein Coding	P05787	53	GC12M052897	27.03
665		CCNE1	Cyclin E1	Protein Coding	P24864	55	GC19P029811	26.97
666		YY1	YY1 Transcription Factor	Protein Coding	P25490	55	GC14P100238	26.93
667		MMP14	Matrix Metallopeptidase 14	Protein Coding	P50281	58	GC14P038444	26.89
668		KMT2C	Lysine Methyltransferase 2C	Protein Coding	Q8NEZ4	51	GC07M152134	26.82
669		GDF15	Growth Differentiation Factor 15	Protein Coding	Q99988	49	GC19P082847	26.79
671		NRP1	Neuropilin 1	Protein Coding	O14786	54	GC10M033177	26.66
672		SSTR2	Somatostatin Receptor 2	Protein Coding	P30874	54	GC17P073165	26.65
674		FASN	Fatty Acid Synthase	Protein Coding	P49327	56	GC17M082078	26.64
675		PTHLH	Parathyroid Hormone Like Hormone	Protein Coding	P12272	53	GC12M027959	26.63
677		CD82	CD82 Molecule	Protein Coding	P27701	50	GC11P044586	26.61
680		HSPA5	Heat Shock Protein Family A (Hsp70) Member 5	Protein Coding	P11021	56	GC09M125234	26.58
683		CKS1B	CDC28 Protein Kinase Regulatory Subunit 1B	Protein Coding	P61024	48	GC01P154974	26.42
684		CYCS	Cytochrome C, Somatic	Protein Coding	P99999	55	GC07M025118	26.35
685		SYP	Synaptophysin	Protein Coding	P08247	53	GC0XM049187	26.35
686		RASSF1	Ras Association Domain Family Member 1	Protein Coding	Q9NS23	49	GC03M050329	26.33
687		CCND2	Cyclin D2	Protein Coding	P30279	55	GC12P028136	26.3
688		CALCA	Calcitonin Related Polypeptide Alpha	Protein Coding	P06881	49	GC11M014966	26.2
690		TCF7	Transcription Factor 7	Protein Coding	P36402	49	GC05P134115	26.13
691		FANCF	FA Complementation Group F	Protein Coding	Q9NPI8	49	GC11M022600	26.12
693		APEX1	Apurinic/Apyrimidinic Endodeoxyribonuclease 1	Protein Coding	P27695	52	GC14P020455	26.09
695		BTK	Bruton Tyrosine Kinase	Protein Coding	Q06187	61	GC0XM101349	26.07
696		LPL	Lipoprotein Lipase	Protein Coding	P06858	56	GC08P019901	26.07
697		SHH	Sonic Hedgehog Signaling Molecule	Protein Coding	Q15465	57	GC07M155799	26.04
699		STK4	Serine/Threonine Kinase 4	Protein Coding	Q13043	56	GC20P044966	26.01
700		RIOX2	Ribosomal Oxygenase 2	Protein Coding	Q8IUF8	43	GC03M097942	25.96
701		HDAC1	Histone Deacetylase 1	Protein Coding	Q13547	57	GC01P032292	25.95
703		RELA	RELA Proto-Oncogene, NF-KB Subunit	Protein Coding	Q04206	58	GC11M065653	25.88
704		GCK	Glucokinase	Protein Coding	P35557	56	GC07M044807	25.88
705		LGALS1	Galectin 1	Protein Coding	P09382	49	GC22P037675	25.87
706		RARB	Retinoic Acid Receptor Beta	Protein Coding	P10826	56	GC03P024689	25.86
707		OGG1	8-Oxoguanine DNA Glycosylase	Protein Coding	O15527	54	GC03P014579	25.84
708		NAT2	N-Acetyltransferase 2	Protein Coding	P11245	48	GC08P018391	25.8
709		PSCA	Prostate Stem Cell Antigen	Protein Coding	O43653	46	GC08P142670	25.77
710		TIMP2	TIMP Metallopeptidase Inhibitor 2	Protein Coding	P16035	48	GC17M078852	25.71
711		BMP2	Bone Morphogenetic Protein 2	Protein Coding	P12643	53	GC20P006767	25.69
712		AREG	Amphiregulin	Protein Coding	P15514	50	GC04P074445	25.69
713		IL17A	Interleukin 17A	Protein Coding	Q16552	49	GC06P052186	25.67
715		ALDH2	Aldehyde Dehydrogenase 2 Family Member	Protein Coding	P05091	57	GC12P111766	25.65
716		ENG	Endoglin	Protein Coding	P17813	55	GC09M127815	25.64
718		VEGFD	Vascular Endothelial Growth Factor D	Protein Coding	O43915	47	GC0XM015345	25.63
720		RPS6KB1	Ribosomal Protein S6 Kinase B1	Protein Coding	P23443	56	GC17P059893	25.61
721		CYP19A1	Cytochrome P450 Family 19 Subfamily A Member 1	Protein Coding	P11511	56	GC15M051208	25.6
722		CCKBR	Cholecystokinin B Receptor	Protein Coding	P32239	51	GC11P006259	25.51
724		PLG	Plasminogen	Protein Coding	P00747	56	GC06P160702	25.49
725		RPS20	Ribosomal Protein S20	Protein Coding	P60866	50	GC08M056067	25.47
726		CDH2	Cadherin 2	Protein Coding	P19022	58	GC18M030290	25.47
727		CDKN1C	Cyclin Dependent Kinase Inhibitor 1C	Protein Coding	P49918	52	GC11M008066	25.47
728		MIF	Macrophage Migration Inhibitory Factor	Protein Coding	P14174	54	GC22P023894	25.45
729		GSTT1	Glutathione S-Transferase Theta 1	Protein Coding	P30711	38	GC22Mi00270	25.43
731		AKT3	AKT Serine/Threonine Kinase 3	Protein Coding	Q9Y243	61	GC01M243488	25.41
733		KMT2D	Lysine Methyltransferase 2D	Protein Coding	O14686	50	GC12M049018	25.37
734		CBL	Cbl Proto-Oncogene	Protein Coding	P22681	58	GC11P119206	25.36
735		CDK1	Cyclin Dependent Kinase 1	Protein Coding	P06493	55	GC10P060772	25.36
736		BSCL2	BSCL2 Lipid Droplet Biogenesis Associated, Seipin	Protein Coding	Q96G97	50	GC11M109101	25.33
739		HBEGF	Heparin Binding EGF Like Growth Factor	Protein Coding	Q99075	50	GC05M140332	25.26
740		AXIN1	Axin 1	Protein Coding	O15169	53	GC16M000287	25.22
741		FOXO1	Forkhead Box O1	Protein Coding	Q12778	58	GC13M040555	25.2
742		RFX6	Regulatory Factor X6	Protein Coding	Q8HWS3	45	GC06P116877	25.19
743		SPARC	Secreted Protein Acidic And Cysteine Rich	Protein Coding	P09486	56	GC05M151661	25.19
744		PDCD1	Programmed Cell Death 1	Protein Coding	Q15116	54	GC02M241849	25.19
745		MSLN	Mesothelin	Protein Coding	Q13421	50	GC16P021379	25.17
746		PRKCA	Protein Kinase C Alpha	Protein Coding	P17252	57	GC17P066302	25.17
747		SERPINA3	Serpin Family A Member 3	Protein Coding	P01011	50	GC14P094612	25.09
749		CCND3	Cyclin D3	Protein Coding	P30281	53	GC06M041934	25.07
750		CCR6	C-C Motif Chemokine Receptor 6	Protein Coding	P51684	50	GC06P167111	25.07
751		HMGB1	High Mobility Group Box 1	Protein Coding	P09429	55	GC13M030456	25.04
752		EPHA2	EPH Receptor A2	Protein Coding	P29317	60	GC01M016124	25
753		NLRP3	NLR Family Pyrin Domain Containing 3	Protein Coding	Q96P20	55	GC01P247415	24.99
754		TNFRSF10A	TNF Receptor Superfamily Member 10a	Protein Coding	O00220	52	GC08M023190	24.95
755		SPOP	Speckle Type BTB/POZ Protein	Protein Coding	O43791	50	GC17M049598	24.9
757		THBS1	Thrombospondin 1	Protein Coding	P07996	52	GC15P039581	24.86
758		CDKN2C	Cyclin Dependent Kinase Inhibitor 2C	Protein Coding	P42773	51	GC01P050960	24.86
760		AFP	Alpha Fetoprotein	Protein Coding	P02771	54	GC04P073431	24.82
762		ANXA5	Annexin A5	Protein Coding	P08758	53	GC04M121667	24.79
764		RUNX3	RUNX Family Transcription Factor 3	Protein Coding	Q13761	50	GC01M024899	24.77
765		E2F4	E2F Transcription Factor 4	Protein Coding	Q16254	51	GC16P067192	24.74
766		IL1A	Interleukin 1 Alpha	Protein Coding	P01583	52	GC02M112773	24.72
767		CTSB	Cathepsin B	Protein Coding	P07858	58	GC08M011842	24.7
768		TSHR	Thyroid Stimulating Hormone Receptor	Protein Coding	P16473	54	GC14P080954	24.66
772		BAK1	BCL2 Antagonist/Killer 1	Protein Coding	Q16611	52	GC06M033572	24.58
773		ABCA1	ATP Binding Cassette Subfamily A Member 1	Protein Coding	O95477	55	GC09M104781	24.58
775		CSF1R	Colony Stimulating Factor 1 Receptor	Protein Coding	P07333	59	GC05M150053	24.55
778		WRAP53	WD Repeat Containing Antisense To TP53	Protein Coding	Q9BUR4	48	GC17P013029	24.5
779		RAD51B	RAD51 Paralog B	Protein Coding	O15315	46	GC14P067819	24.49
780		MSMB	Microseminoprotein Beta	Protein Coding	P08118	46	GC10M046033	24.47
781		IFNA1	Interferon Alpha 1	Protein Coding	P01562	46	GC09P021647	24.42
783		PTPRJ	Protein Tyrosine Phosphatase Receptor Type J	Protein Coding	Q12913	55	GC11P048002	24.39
784		MMP11	Matrix Metallopeptidase 11	Protein Coding	P24347	50	GC22P023768	24.38
785		BID	BH3 Interacting Domain Death Agonist	Protein Coding	P55957	53	GC22M017734	24.36
786		HMOX1	Heme Oxygenase 1	Protein Coding	P09601	59	GC22P035380	24.34
787		CSF1	Colony Stimulating Factor 1	Protein Coding	P09603	51	GC01P109911	24.33
789		XPO1	Exportin 1	Protein Coding	O14980	54	GC02M061445	24.3
790		DNMT3B	DNA Methyltransferase 3 Beta	Protein Coding	Q9UBC3	57	GC20P032762	24.24
791		CFLAR	CASP8 And FADD Like Apoptosis Regulator	Protein Coding	O15519	51	GC02P201341	24.23
794		S100A4	S100 Calcium Binding Protein A4	Protein Coding	P26447	52	GC01M153543	24.13
795		RB1CC1	RB1 Inducible Coiled-Coil 1	Protein Coding	Q8TDY2	50	GC08M052622	24.1
796		GNAQ	G Protein Subunit Alpha Q	Protein Coding	P50148	56	GC09M077716	24.09
797		ELAVL1	ELAV Like RNA Binding Protein 1	Protein Coding	Q15717	48	GC19M007958	24.07
798		TCF7L2	Transcription Factor 7 Like 2	Protein Coding	Q9NQB0	53	GC10P112950	24.05
801		SLC25A5	Solute Carrier Family 25 Member 5	Protein Coding	P05141	50	GC0XP119468	23.95
802		GPC3	Glypican 3	Protein Coding	P51654	53	GC0XM133535	23.92
803		CYP2E1	Cytochrome P450 Family 2 Subfamily E Member 1	Protein Coding	P05181	53	GC10P133520	23.91
804		EZR	Ezrin	Protein Coding	P15311	53	GC06M158765	23.83
805		FGF7	Fibroblast Growth Factor 7	Protein Coding	P21781	50	GC15P049423	23.83
806		NEUROD1	Neuronal Differentiation 1	Protein Coding	Q13562	50	GC02M181673	23.82
807		IRS1	Insulin Receptor Substrate 1	Protein Coding	P35568	54	GC02M226731	23.79
809		COX4I2	Cytochrome C Oxidase Subunit 4I2	Protein Coding	Q96KJ9	48	GC20P031637	23.72
810		TOP1	DNA Topoisomerase I	Protein Coding	P11387	56	GC20P041028	23.7
811		ELANE	Elastase, Neutrophil Expressed	Protein Coding	P08246	58	GC19P005575	23.7
812		LEP	Leptin	Protein Coding	P41159	53	GC07P128241	23.67
814		FGF1	Fibroblast Growth Factor 1	Protein Coding	P05230	54	GC05M142555	23.64
815		HDAC9	Histone Deacetylase 9	Protein Coding	Q9UKV0	56	GC07P018086	23.58
816		SERPINB5	Serpin Family B Member 5	Protein Coding	P36952	50	GC18P063476	23.56
817		CREB1	CAMP Responsive Element Binding Protein 1	Protein Coding	P16220	57	GC02P207529	23.51
818		UHRF1	Ubiquitin Like With PHD And Ring Finger Domains 1	Protein Coding	Q96T88	46	GC19P006178	23.49
819		ENO1	Enolase 1	Protein Coding	P06733	54	GC01M008861	23.49
820		SLC16A1	Solute Carrier Family 16 Member 1	Protein Coding	P53985	54	GC01M113047	23.45
822		RAD54B	RAD54 Homolog B	Protein Coding	Q9Y620	49	GC08M094371	23.37
823		EPHA5	EPH Receptor A5	Protein Coding	P54756	53	GC04M065319	23.33
826		ADH1B	Alcohol Dehydrogenase 1B (Class I), Beta Polypeptide	Protein Coding	P00325	51	GC04M099304	23.3
827		CNOT1	CCR4-NOT Transcription Complex Subunit 1	Protein Coding	A5YKK6	48	GC16M058519	23.3
828		GATA2	GATA Binding Protein 2	Protein Coding	P23769	56	GC03M128479	23.21
829		DKK1	Dickkopf WNT Signaling Pathway Inhibitor 1	Protein Coding	O94907	51	GC10P052314	23.17
830		IL18	Interleukin 18	Protein Coding	Q14116	50	GC11M112143	23.17
831		CCN2	Cellular Communication Network Factor 2	Protein Coding	P29279	53	GC06M131948	23.14
832		TRIM24	Tripartite Motif Containing 24	Protein Coding	O15164	52	GC07P138460	23.14
834		CTAG2	Cancer/Testis Antigen 2	Protein Coding	O75638	38	GC0XM154651	23.11
835		ANXA2	Annexin A2	Protein Coding	P07355	54	GC15M060347	23.1
836		H2AC18	H2A Clustered Histone 18	Protein Coding	Q6FI13	36	GC01M155818	23.08
837		ITGA6	Integrin Subunit Alpha 6	Protein Coding	P23229	57	GC02P172427	23.08
838		S100PBP	S100P Binding Protein	Protein Coding	Q96BU1	41	GC01P032820	23.02
839		CSF2	Colony Stimulating Factor 2	Protein Coding	P04141	52	GC05P132073	23.01
840		MTA1	Metastasis Associated 1	Protein Coding	Q13330	49	GC14P105419	23
841		EBAG9	Estrogen Receptor Binding Site Associated Antigen 9	Protein Coding	O00559	43	GC08P109536	22.95
842		NOS2	Nitric Oxide Synthase 2	Protein Coding	P35228	56	GC17M027756	22.93
844		CA9	Carbonic Anhydrase 9	Protein Coding	Q16790	53	GC09P035673	22.92
846		IFI27	Interferon Alpha Inducible Protein 27	Protein Coding	P40305	45	GC14P094104	22.85
847		DAPK1	Death Associated Protein Kinase 1	Protein Coding	P53355	56	GC09P087497	22.83
850		MT-CO1	Mitochondrially Encoded Cytochrome C Oxidase I	Protein Coding	P00395	38	GCMTP005906	22.78
851		PRKD1	Protein Kinase D1	Protein Coding	Q15139	56	GC14M029576	22.76
852		MST1R	Macrophage Stimulating 1 Receptor	Protein Coding	Q04912	56	GC03M052472	22.75
853		BCL2L11	BCL2 Like 11	Protein Coding	O43521	52	GC02P111119	22.72
854		NDRG1	N-Myc Downstream Regulated 1	Protein Coding	Q92597	52	GC08M133237	22.67
858		CEBPA	CCAAT Enhancer Binding Protein Alpha	Protein Coding	P49715	53	GC19M033299	22.62
860		ENO2	Enolase 2	Protein Coding	P09104	54	GC12P006913	22.52
861		PROM1	Prominin 1	Protein Coding	O43490	53	GC04M015965	22.51
862		ARID2	AT-Rich Interaction Domain 2	Protein Coding	Q68CP9	48	GC12P045729	22.5
864		PAX4	Paired Box 4	Protein Coding	O43316	48	GC07M127610	22.47
865		CXCL1	C-X-C Motif Chemokine Ligand 1	Protein Coding	P09341	49	GC04P073869	22.45
866		FOXP3	Forkhead Box P3	Protein Coding	Q9BZS1	54	GC0XM049250	22.44
867		CXCR2	C-X-C Motif Chemokine Receptor 2	Protein Coding	P25025	58	GC02P218125	22.43
868		CLPS	Colipase	Protein Coding	P04118	46	GC06M081059	22.39
869		GSTM3	Glutathione S-Transferase Mu 3	Protein Coding	P21266	53	GC01M109733	22.37
870		IL6R	Interleukin 6 Receptor	Protein Coding	P08887	57	GC01P154405	22.35
871		SERPINB3	Serpin Family B Member 3	Protein Coding	P29508	47	GC18M063655	22.35
872		KRT18	Keratin 18	Protein Coding	P05783	57	GC12P052948	22.34
873		IGFBP1	Insulin Like Growth Factor Binding Protein 1	Protein Coding	P08833	50	GC07P048599	22.31
874		HLA-A	Major Histocompatibility Complex, Class I, A	Protein Coding	P04439	53	GC06P104057	22.27
875		TPX2	TPX2 Microtubule Nucleation Factor	Protein Coding	Q9ULW0	49	GC20P031739	22.27
877		PLAG1	PLAG1 Zinc Finger	Protein Coding	Q6DJT9	48	GC08M056470	22.23
878		NTS	Neurotensin	Protein Coding	P30990	48	GC12P085876	22.23
879		FSCN1	Fascin Actin-Bundling Protein 1	Protein Coding	Q16658	50	GC07P005592	22.17
880		JUP	Junction Plakoglobin	Protein Coding	P14923	56	GC17M041754	22.17
881		NTRK3	Neurotrophic Receptor Tyrosine Kinase 3	Protein Coding	Q16288	60	GC15M087859	22.16
882		PNLIPRP1	Pancreatic Lipase Related Protein 1	Protein Coding	P54315	46	GC10P116590	22.15
883		BSG	Basigin (Ok Blood Group)	Protein Coding	P35613	51	GC19P000571	22.14
884		CTNND1	Catenin Delta 1	Protein Coding	O60716	52	GC11P058312	22.11
886		ADAM12	ADAM Metallopeptidase Domain 12	Protein Coding	O43184	52	GC10M126012	21.99
887		CXCL10	C-X-C Motif Chemokine Ligand 10	Protein Coding	P02778	51	GC04M076021	21.99
888		VIP	Vasoactive Intestinal Peptide	Protein Coding	P01282	51	GC06P152750	21.97
889		SBDS	SBDS Ribosome Maturation Factor	Protein Coding	Q9Y3A5	50	GC07M066987	21.95
890		PAX6	Paired Box 6	Protein Coding	P26367	54	GC11M031784	21.95
891		CDC42	Cell Division Cycle 42	Protein Coding	P60953	58	GC01P022052	21.94
892		BMI1	BMI1 Proto-Oncogene, Polycomb Ring Finger	Protein Coding	P35226	49	GC10P022326	21.9
895		JAK1	Janus Kinase 1	Protein Coding	P23458	61	GC01M064833	21.82
898		CHUK	Component Of Inhibitor Of Nuclear Factor Kappa B Kinase Complex	Protein Coding	O15111	57	GC10M100296	21.82
899		LDHA	Lactate Dehydrogenase A	Protein Coding	P00338	57	GC11P018394	21.76
900		IDO1	Indoleamine 2,3-Dioxygenase 1	Protein Coding	P14902	53	GC08P039891	21.74
901		GADD45A	Growth Arrest And DNA Damage Inducible Alpha	Protein Coding	P24522	50	GC01P067685	21.74
902		LCN2	Lipocalin 2	Protein Coding	P80188	52	GC09P128149	21.72
903		SGK1	Serum/Glucocorticoid Regulated Kinase 1	Protein Coding	O00141	56	GC06M134169	21.72
904		ADAR	Adenosine Deaminase RNA Specific	Protein Coding	P55265	52	GC01M156147	21.67
905		KLF4	KLF Transcription Factor 4	Protein Coding	O43474	53	GC09M107484	21.65
906		CASP7	Caspase 7	Protein Coding	P55210	56	GC10P113679	21.61
907		DRD4	Dopamine Receptor D4	Protein Coding	P21917	52	GC11P002861	21.6
908		NME1	NME/NM23 Nucleoside Diphosphate Kinase 1	Protein Coding	P15531	52	GC17P078654	21.59
909		CCR7	C-C Motif Chemokine Receptor 7	Protein Coding	P32248	51	GC17M060791	21.58
910		IRS2	Insulin Receptor Substrate 2	Protein Coding	Q9Y4H2	51	GC13M109752	21.58
912		ALOX5	Arachidonate 5-Lipoxygenase	Protein Coding	P09917	54	GC10P045374	21.55
913		SMO	Smoothened, Frizzled Class Receptor	Protein Coding	Q99835	58	GC07P133426	21.55
914		RHBDF2	Rhomboid 5 Homolog 2	Protein Coding	Q6PJF5	49	GC17M076470	21.53
916		EIF4EBP1	Eukaryotic Translation Initiation Factor 4E Binding Protein 1	Protein Coding	Q13541	53	GC08P038813	21.44
917		MAPK10	Mitogen-Activated Protein Kinase 10	Protein Coding	P53779	56	GC04M085990	21.43
919		NPM1	Nucleophosmin 1	Protein Coding	P06748	57	GC05P171387	21.37
920		PDGFRL	Platelet Derived Growth Factor Receptor Like	Protein Coding	Q15198	49	GC08P017576	21.34
921		TFDP1	Transcription Factor Dp-1	Protein Coding	Q14186	49	GC13P113584	21.3
922		NQO2	N-Ribosyldihydronicotinamide:Quinone Reductase 2	Protein Coding	P16083	52	GC06P003506	21.26
923		ACTA2	Actin Alpha 2, Smooth Muscle	Protein Coding	P62736	53	GC10M088935	21.25
924		BECN1	Beclin 1	Protein Coding	Q14457	53	GC17M042810	21.23
925		LMNA	Lamin A/C	Protein Coding	P02545	57	GC01P156082	21.22
926		MAP2K3	Mitogen-Activated Protein Kinase Kinase 3	Protein Coding	P46734	56	GC17P076203	21.22
927		HPSE	Heparanase	Protein Coding	Q9Y251	51	GC04M083292	21.2
928		MAP2K4	Mitogen-Activated Protein Kinase Kinase 4	Protein Coding	P45985	54	GC17P012020	21.19
929		HK2	Hexokinase 2	Protein Coding	P52789	53	GC02P074833	21.19
931		MAP3K8	Mitogen-Activated Protein Kinase Kinase Kinase 8	Protein Coding	P41279	53	GC10P030575	21.13
932		BIRC3	Baculoviral IAP Repeat Containing 3	Protein Coding	Q13489	53	GC11P102317	21.11
933		TIMP3	TIMP Metallopeptidase Inhibitor 3	Protein Coding	P35625	50	GC22P052286	21.1
934		EXT2	Exostosin Glycosyltransferase 2	Protein Coding	Q93063	52	GC11P044095	21.08
936		TTN	Titin	Protein Coding	Q8WZ42	54	GC02M178525	21.08
937		DMD	Dystrophin	Protein Coding	P11532	52	GC0XM031097	21.07
938		KLC1	Kinesin Light Chain 1	Protein Coding	Q07866	49	GC14P112082	21.06
940		EPHX1	Epoxide Hydrolase 1	Protein Coding	P07099	52	GC01P225810	21.05
941		CYP1B1	Cytochrome P450 Family 1 Subfamily B Member 1	Protein Coding	Q16678	55	GC02M038066	21.04
942		FAT1	FAT Atypical Cadherin 1	Protein Coding	Q14517	46	GC04M186587	20.99
945		MT-ND1	Mitochondrially Encoded NADH:Ubiquinone Oxidoreductase Core Subunit 1	Protein Coding	P03886	36	GCMTP003309	20.94
946		TP63	Tumor Protein P63	Protein Coding	Q9H3D4	53	GC03P189598	20.92
947		FOXA2	Forkhead Box A2	Protein Coding	Q9Y261	53	GC20M022581	20.91
948		INSR	Insulin Receptor	Protein Coding	P06213	61	GC19M007112	20.89
950		POU5F1	POU Class 5 Homeobox 1	Protein Coding	Q01860	53	GC06M080873	20.83
951		SPINT2	Serine Peptidase Inhibitor, Kunitz Type 2	Protein Coding	O43291	49	GC19P038244	20.83
952		BMP4	Bone Morphogenetic Protein 4	Protein Coding	P12644	56	GC14M053949	20.83
953		AMER1	APC Membrane Recruitment Protein 1	Protein Coding	Q5JTC6	43	GC0XM064185	20.82
954		CLDN4	Claudin 4	Protein Coding	O14493	47	GC07P073799	20.79
956		TGM2	Transglutaminase 2	Protein Coding	P21980	54	GC20M038127	20.77
957		ILK	Integrin Linked Kinase	Protein Coding	Q13418	51	GC11P006604	20.76
961		MPO	Myeloperoxidase	Protein Coding	P05164	60	GC17M058269	20.73
963		GNA11	G Protein Subunit Alpha 11	Protein Coding	P29992	54	GC19P003094	20.71
964		LOX	Lysyl Oxidase	Protein Coding	P28300	54	GC05M122063	20.71
965		CTSD	Cathepsin D	Protein Coding	P07339	60	GC11M001752	20.7
967		PDGFB	Platelet Derived Growth Factor Subunit B	Protein Coding	P01127	58	GC22M069031	20.69
970		EPB41L3	Erythrocyte Membrane Protein Band 4.1 Like 3	Protein Coding	Q9Y2J2	49	GC18M005392	20.61
972		APOE	Apolipoprotein E	Protein Coding	P02649	57	GC19P083472	20.6
973		EXT1	Exostosin Glycosyltransferase 1	Protein Coding	Q16394	54	GC08M117798	20.6
974		HMGA1	High Mobility Group AT-Hook 1	Protein Coding	P17096	53	GC06P104203	20.53
975		FOXE1	Forkhead Box E1	Protein Coding	O00358	48	GC09P097853	20.52
976		ITGB4	Integrin Subunit Beta 4	Protein Coding	P16144	56	GC17P075721	20.51
977		SOCS1	Suppressor Of Cytokine Signaling 1	Protein Coding	O15524	52	GC16M013141	20.51
978		HERC2	HECT And RLD Domain Containing E3 Ubiquitin Protein Ligase 2	Protein Coding	O95714	52	GC15M028111	20.5
979		KLF11	KLF Transcription Factor 11	Protein Coding	O14901	44	GC02P010045	20.49
980		CADM1	Cell Adhesion Molecule 1	Protein Coding	Q9BY67	51	GC11M115169	20.45
981		PAK1	P21 (RAC1) Activated Kinase 1	Protein Coding	Q13153	57	GC11M109658	20.43
984		CD34	CD34 Molecule	Protein Coding	P28906	52	GC01M207880	20.4
985		ZNF276	Zinc Finger Protein 276	Protein Coding	Q8N554	42	GC16P089720	20.34
986		WNT1	Wnt Family Member 1	Protein Coding	P04628	54	GC12P050404	20.3
987		FOXO3	Forkhead Box O3	Protein Coding	O43524	54	GC06P108559	20.3
988		NES	Nestin	Protein Coding	P48681	47	GC01M156668	20.3
989		CD36	CD36 Molecule	Protein Coding	P16671	56	GC07P080369	20.29
990		POSTN	Periostin	Protein Coding	Q15063	49	GC13M037562	20.28
991		CAGE1	Cancer Antigen 1	Protein Coding	Q8TC20	41	GC06M007326	20.25
994		GHRL	Ghrelin And Obestatin Prepropeptide	Protein Coding	Q9UBU3	48	GC03M010285	20.22
995		IAPP	Islet Amyloid Polypeptide	Protein Coding	P10997	46	GC12P021354	20.21
996		BAD	BCL2 Associated Agonist Of Cell Death	Protein Coding	Q92934	50	GC11M109178	20.15
997		ING1	Inhibitor Of Growth Family Member 1	Protein Coding	Q9UK53	50	GC13P110712	20.13
998		PYY	Peptide YY	Protein Coding	P10082	48	GC17M043952	20.1
999		MAP3K6	Mitogen-Activated Protein Kinase Kinase Kinase 6	Protein Coding	O95382	48	GC01M029380	20.09
1001		PEG10	Paternally Expressed 10	Protein Coding	Q86TG7	46	GC07P094656	20.05
1002		MMP3	Matrix Metallopeptidase 3	Protein Coding	P08254	56	GC11M102835	20.02
1003		MTAP	Methylthioadenosine Phosphorylase	Protein Coding	Q13126	56	GC09P021806	20
1004		TFF2	Trefoil Factor 2	Protein Coding	Q03403	47	GC21M042346	19.99
1005		VEGFB	Vascular Endothelial Growth Factor B	Protein Coding	P49765	50	GC11P064234	19.99
1006		ATRX	ATRX Chromatin Remodeler	Protein Coding	P46100	53	GC0XM077504	19.99
1007		FANCD2OS	FANCD2 Opposite Strand	Protein Coding	Q96PS1	33	GC03M010640	19.98
1008		CXCR1	C-X-C Motif Chemokine Receptor 1	Protein Coding	P25024	50	GC02M218162	19.93
1009		ICOSLG	Inducible T Cell Costimulator Ligand	Protein Coding	O75144	48	GC21M044222	19.93
1011		SOX2	SRY-Box Transcription Factor 2	Protein Coding	P48431	52	GC03P181711	19.91
1012		AGO2	Argonaute RISC Catalytic Component 2	Protein Coding	Q9UKV8	50	GC08M140522	19.89
1013		PGF	Placental Growth Factor	Protein Coding	P49763	51	GC14M074941	19.89
1014		EREG	Epiregulin	Protein Coding	O14944	49	GC04P074366	19.85
1015		IL24	Interleukin 24	Protein Coding	Q13007	48	GC01P206897	19.82
1017		CCNG1	Cyclin G1	Protein Coding	P51959	46	GC05P163439	19.77
1018		NOTCH2	Notch Receptor 2	Protein Coding	Q04721	58	GC01M119911	19.74
1019		NOTCH3	Notch Receptor 3	Protein Coding	Q9UM47	58	GC19M015159	19.73
1020		IL13	Interleukin 13	Protein Coding	P35225	49	GC05P132656	19.73
1021		MC1R	Melanocortin 1 Receptor	Protein Coding	Q01726	54	GC16P089912	19.72
1022		LEF1	Lymphoid Enhancer Binding Factor 1	Protein Coding	Q9UJU2	55	GC04M108047	19.7
1023		HSPA1A	Heat Shock Protein Family A (Hsp70) Member 1A	Protein Coding	P0DMV8	53	GC06P104117	19.66
1024		PRKCD	Protein Kinase C Delta	Protein Coding	Q05655	58	GC03P053156	19.65
1027		CD40	CD40 Molecule	Protein Coding	P25942	57	GC20P046118	19.58
1028		HABP2	Hyaluronan Binding Protein 2	Protein Coding	Q14520	52	GC10P113550	19.55
1029		CDH10	Cadherin 10	Protein Coding	Q9Y6N8	47	GC05M024522	19.54
1030		AXL	AXL Receptor Tyrosine Kinase	Protein Coding	P30530	58	GC19P041219	19.51
1032		POU5F1B	POU Class 5 Homeobox 1B	Protein Coding	Q06416	39	GC08P127322	19.43
1033		DNAJC21	DnaJ Heat Shock Protein Family (Hsp40) Member C21	Protein Coding	Q5F1R6	42	GC05P034929	19.43
1034		GHRH	Growth Hormone Releasing Hormone	Protein Coding	P01286	45	GC20M037251	19.41
1035		DCK	Deoxycytidine Kinase	Protein Coding	P27707	50	GC04P070992	19.4
1036		SLC29A1	Solute Carrier Family 29 Member 1 (Augustine Blood Group)	Protein Coding	Q99808	54	GC06P044219	19.36
1037		CD4	CD4 Molecule	Protein Coding	P01730	56	GC12P006786	19.35
1038		ABCC3	ATP Binding Cassette Subfamily C Member 3	Protein Coding	O15438	52	GC17P050634	19.33
1039		CASP1	Caspase 1	Protein Coding	P29466	56	GC11M105025	19.32
1040		SIRT1	Sirtuin 1	Protein Coding	Q96EB6	56	GC10P067884	19.31
1041		ANG	Angiogenin	Protein Coding	P03950	52	GC14P038248	19.31
1042		RELN	Reelin	Protein Coding	P78509	51	GC07M103471	19.29
1043		ANGPT2	Angiopoietin 2	Protein Coding	O15123	56	GC08M006499	19.27
1046		TYR	Tyrosinase	Protein Coding	P14679	55	GC11P089177	19.22
1047		PSG2	Pregnancy Specific Beta-1-Glycoprotein 2	Protein Coding	P11465	41	GC19M043064	19.2
1048		EGR1	Early Growth Response 1	Protein Coding	P18146	51	GC05P138465	19.18
1049		TGFB3	Transforming Growth Factor Beta 3	Protein Coding	P10600	54	GC14M075958	19.17
1050		TUNAR	TCL1 Upstream Neural Differentiation-Associated RNA	Protein Coding	A0A1B0GTB2	21	GC14P095876	19.16
1051		HLA-DRB1	Major Histocompatibility Complex, Class II, DR Beta 1	Protein Coding	P01911	54	GC06M080969	19.15
1052		S100A6	S100 Calcium Binding Protein A6	Protein Coding	P06703	49	GC01M156049	19.11
1055		CELA3B	Chymotrypsin Like Elastase 3B	Protein Coding	P08861	46	GC01P021977	19.06
1056		GRB2	Growth Factor Receptor Bound Protein 2	Protein Coding	P62993	53	GC17M075318	19.05
1057		PECAM1	Platelet And Endothelial Cell Adhesion Molecule 1	Protein Coding	P16284	48	GC17M064319	19.05
1059		CPB1	Carboxypeptidase B1	Protein Coding	P15086	48	GC03P148791	19.03
1063		EFL1	Elongation Factor Like GTPase 1	Protein Coding	Q7Z2Z2	46	GC15M133586	19.01
1067		DROSHA	Drosha Ribonuclease III	Protein Coding	Q9NRR4	50	GC05M031401	18.98
1068		PDGFA	Platelet Derived Growth Factor Subunit A	Protein Coding	P04085	50	GC07M000497	18.98
1069		GAPDH	Glyceraldehyde-3-Phosphate Dehydrogenase	Protein Coding	P04406	57	GC12P028185	18.97
1070		NTRK2	Neurotrophic Receptor Tyrosine Kinase 2	Protein Coding	Q16620	60	GC09P084668	18.94
1071		RRM1	Ribonucleotide Reductase Catalytic Subunit M1	Protein Coding	P23921	56	GC11P004118	18.9
1072		EDNRA	Endothelin Receptor Type A	Protein Coding	P25101	56	GC04P147480	18.89
1073		FLT3	Fms Related Receptor Tyrosine Kinase 3	Protein Coding	P36888	60	GC13M028003	18.87
1075		PTPN12	Protein Tyrosine Phosphatase Non-Receptor Type 12	Protein Coding	Q05209	54	GC07P077537	18.86
1076		HP	Haptoglobin	Protein Coding	P00738	52	GC16P073300	18.83
1081		ITGA2	Integrin Subunit Alpha 2	Protein Coding	P17301	53	GC05P052989	18.78
1082		HSPA4	Heat Shock Protein Family A (Hsp70) Member 4	Protein Coding	P34932	49	GC05P133062	18.77
1084		CYP1A2	Cytochrome P450 Family 1 Subfamily A Member 2	Protein Coding	P05177	52	GC15P074748	18.74
1085		FOLH1	Folate Hydrolase 1	Protein Coding	Q04609	54	GC11M108903	18.71
1087		NGFR	Nerve Growth Factor Receptor	Protein Coding	P08138	54	GC17P049495	18.69
1088		FAN1	FANCD2 And FANCI Associated Nuclease 1	Protein Coding	Q9Y2M0	46	GC15P053405	18.67
1089		RHOC	Ras Homolog Family Member C	Protein Coding	P08134	48	GC01M112701	18.66
1090		VTN	Vitronectin	Protein Coding	P04004	50	GC17M059911	18.65
1091		FZD3	Frizzled Class Receptor 3	Protein Coding	Q9NPG1	49	GC08P028494	18.62
1093		SCTR	Secretin Receptor	Protein Coding	P47872	47	GC02M119439	18.58
1094		C14orf132	Chromosome 14 Open Reading Frame 132	Protein Coding	Q9NPU4	28	GC14P096040	18.58
1097		TNFRSF10D	TNF Receptor Superfamily Member 10d	Protein Coding	Q9UBN6	49	GC08M023135	18.46
1099		HOXA13	Homeobox A13	Protein Coding	P31271	48	GC07M027813	18.44
1100		MME	Membrane Metalloendopeptidase	Protein Coding	P08473	57	GC03P155024	18.43
1101		MPL	MPL Proto-Oncogene, Thrombopoietin Receptor	Protein Coding	P40238	54	GC01P043337	18.39
1102		GRPR	Gastrin Releasing Peptide Receptor	Protein Coding	P30550	49	GC0XP016141	18.38
1103		OPCML	Opioid Binding Protein/Cell Adhesion Molecule Like	Protein Coding	Q14982	49	GC11M132405	18.37
1105		ERG	ETS Transcription Factor ERG	Protein Coding	P11308	53	GC21M038367	18.37
1106		HDAC2	Histone Deacetylase 2	Protein Coding	Q92769	59	GC06M113933	18.36
1107		NCOR2	Nuclear Receptor Corepressor 2	Protein Coding	Q9Y618	50	GC12M124324	18.35
1108		CYP2D6	Cytochrome P450 Family 2 Subfamily D Member 6	Protein Coding	P10635	52	GC22M042126	18.34
1110		COMT	Catechol-O-Methyltransferase	Protein Coding	P21964	58	GC22P019941	18.28
1111		IGFBP2	Insulin Like Growth Factor Binding Protein 2	Protein Coding	P18065	50	GC02P216632	18.27
1112		PTN	Pleiotrophin	Protein Coding	P21246	48	GC07M137227	18.24
1113		SRP54	Signal Recognition Particle 54	Protein Coding	P61011	50	GC14P034981	18.24
1116		CLU	Clusterin	Protein Coding	P10909	54	GC08M027596	18.18
1117		CCL20	C-C Motif Chemokine Ligand 20	Protein Coding	P78556	49	GC02P227846	18.17
1119		SMARCA2	SWI/SNF Related, Matrix Associated, Actin Dependent Regulator Of Chromatin, Subfamily A, Member 2	Protein Coding	P51531	57	GC09P001980	18.15
1121		CD24	CD24 Molecule	Protein Coding	P25063	41	GC06M106969	18.13
1122		RRM2	Ribonucleotide Reductase Regulatory Subunit M2	Protein Coding	P31350	55	GC02P010124	18.13
1123		ALDH1A1	Aldehyde Dehydrogenase 1 Family Member A1	Protein Coding	P00352	54	GC09M072900	18.13
1125		GATA3	GATA Binding Protein 3	Protein Coding	P23771	56	GC10P008045	18.1
1126		GNG3	G Protein Subunit Gamma 3	Protein Coding	P63215	44	GC11P062914	18.09
1127		HLA-B	Major Histocompatibility Complex, Class I, B	Protein Coding	P01889	53	GC06M080881	18.08
1129		WNT5A	Wnt Family Member 5A	Protein Coding	P41221	58	GC03M055465	18.07
1130		TOE1	Target Of EGR1, Exonuclease	Protein Coding	Q96GM8	45	GC01P045630	18.04
1131		NCAM1	Neural Cell Adhesion Molecule 1	Protein Coding	P13591	55	GC11P112961	18.04
1132		APOB	Apolipoprotein B	Protein Coding	P04114	53	GC02M020956	18.04
1133		EPHB4	EPH Receptor B4	Protein Coding	P54760	60	GC07M104004	18.03
1134		SOD1	Superoxide Dismutase 1	Protein Coding	P00441	60	GC21P031659	18.03
1135		TSPAN31	Tetraspanin 31	Protein Coding	Q12999	46	GC12P057738	18.02
1136		KISS1	KiSS-1 Metastasis Suppressor	Protein Coding	Q15726	47	GC01M204190	18.02
1137		KITLG	KIT Ligand	Protein Coding	P21583	53	GC12M088492	18.01
1138		HMGCR	3-Hydroxy-3-Methylglutaryl-CoA Reductase	Protein Coding	P04035	53	GC05P075336	18
1139		NEUROG3	Neurogenin 3	Protein Coding	Q9Y4Z2	47	GC10M069571	17.99
1140		BDNF	Brain Derived Neurotrophic Factor	Protein Coding	P23560	56	GC11M027654	17.99
1141		PRKDC	Protein Kinase, DNA-Activated, Catalytic Subunit	Protein Coding	P78527	57	GC08M047773	17.97
1143		MBD4	Methyl-CpG Binding Domain 4, DNA Glycosylase	Protein Coding	O95243	50	GC03M129430	17.96
1144		HES1	Hes Family BHLH Transcription Factor 1	Protein Coding	Q14469	51	GC03P194136	17.95
1145		CASP2	Caspase 2	Protein Coding	P42575	53	GC07P152183	17.95
1148		LIG1	DNA Ligase 1	Protein Coding	P18858	54	GC19M048115	17.9
1149		TNFRSF10C	TNF Receptor Superfamily Member 10c	Protein Coding	O14798	46	GC08P023102	17.89
1150		VTCN1	V-Set Domain Containing T Cell Activation Inhibitor 1	Protein Coding	Q7Z7D3	48	GC01M117143	17.89
1151		TNFRSF1A	TNF Receptor Superfamily Member 1A	Protein Coding	P19438	57	GC12M006328	17.88
1152		ABCC2	ATP Binding Cassette Subfamily C Member 2	Protein Coding	Q92887	54	GC10P099782	17.88
1153		CD80	CD80 Molecule	Protein Coding	P33681	50	GC03M119524	17.87
1154		CDH17	Cadherin 17	Protein Coding	Q12864	49	GC08M094127	17.85
1155		ANXA1	Annexin A1	Protein Coding	P04083	53	GC09P073151	17.79
1156		ADIPOQ	Adiponectin, C1Q And Collagen Domain Containing	Protein Coding	Q15848	52	GC03P186842	17.78
1157		GJA1	Gap Junction Protein Alpha 1	Protein Coding	P17302	57	GC06P121436	17.77
1158		ETV4	ETS Variant Transcription Factor 4	Protein Coding	P43268	49	GC17M043527	17.77
1159		RARA	Retinoic Acid Receptor Alpha	Protein Coding	P10276	57	GC17P040309	17.74
1161		CYP3A4	Cytochrome P450 Family 3 Subfamily A Member 4	Protein Coding	P08684	55	GC07M099773	17.73
1164		RELB	RELB Proto-Oncogene, NF-KB Subunit	Protein Coding	Q01201	52	GC19P083476	17.7
1166		PKD1	Polycystin 1, Transient Receptor Potential Channel Interacting	Protein Coding	P98161	52	GC16M010453	17.66
1167		WDFY3	WD Repeat And FYVE Domain Containing 3	Protein Coding	Q8IZQ1	47	GC04M084728	17.58
1168		TEK	TEK Receptor Tyrosine Kinase	Protein Coding	Q02763	58	GC09P027109	17.58
1169		MYD88	MYD88 Innate Immune Signal Transduction Adaptor	Protein Coding	Q99836	56	GC03P038185	17.58
1172		KLF10	KLF Transcription Factor 10	Protein Coding	Q13118	48	GC08M102648	17.55
1173		STMN1	Stathmin 1	Protein Coding	P16949	51	GC01M025884	17.54
1174		MTUS1	Microtubule Associated Scaffold Protein 1	Protein Coding	Q9ULD2	41	GC08M017643	17.54
1175		GATA4	GATA Binding Protein 4	Protein Coding	P43694	56	GC08P011676	17.53
1176		MVP	Major Vault Protein	Protein Coding	Q14764	47	GC16P047695	17.52
1179		GPER1	G Protein-Coupled Estrogen Receptor 1	Protein Coding	Q99527	47	GC07P004023	17.52
1180		ITGAV	Integrin Subunit Alpha V	Protein Coding	P06756	54	GC02P186589	17.52
1183		ADH1C	Alcohol Dehydrogenase 1C (Class I), Gamma Polypeptide	Protein Coding	P00326	47	GC04M099336	17.48
1184		E2F3	E2F Transcription Factor 3	Protein Coding	O00716	49	GC06P020406	17.46
1185		BTC	Betacellulin	Protein Coding	P35070	51	GC04M074744	17.43
1186		HLA-DQB1	Major Histocompatibility Complex, Class II, DQ Beta 1	Protein Coding	P01920	49	GC06M080978	17.42
1187		TGFBR3	Transforming Growth Factor Beta Receptor 3	Protein Coding	Q03167	54	GC01M091680	17.41
1191		GGPS1	Geranylgeranyl Diphosphate Synthase 1	Protein Coding	O95749	50	GC01P235327	17.37
1192		STAT5A	Signal Transducer And Activator Of Transcription 5A	Protein Coding	P42229	54	GC17P042287	17.36
1193		UBR1	Ubiquitin Protein Ligase E3 Component N-Recognin 1	Protein Coding	Q8IWV7	50	GC15M042942	17.34
1194		AGER	Advanced Glycosylation End-Product Specific Receptor	Protein Coding	Q15109	53	GC06M032180	17.34
1195		COTL1	Coactosin Like F-Actin Binding Protein 1	Protein Coding	Q14019	46	GC16M084566	17.33
1196		CCR5	C-C Motif Chemokine Receptor 5	Protein Coding	P51681	53	GC03P051153	17.33
1197		H3-3A	H3.3 Histone A	Protein Coding	P84243	49	GC01P226062	17.29
1198		ZNF793	Zinc Finger Protein 793	Protein Coding	Q6ZN11	37	GC19P037506	17.26
1199		EPAS1	Endothelial PAS Domain Protein 1	Protein Coding	Q99814	57	GC02P046293	17.25
1203		CA2	Carbonic Anhydrase 2	Protein Coding	P00918	58	GC08P085463	17.21
1204		PPDPF	Pancreatic Progenitor Cell Differentiation And Proliferation Factor	Protein Coding	Q9H3Y8	38	GC20P063520	17.2
1205		DPP4	Dipeptidyl Peptidase 4	Protein Coding	P27487	56	GC02M161992	17.18
1206		DDIT3	DNA Damage Inducible Transcript 3	Protein Coding	P35638	53	GC12M057516	17.14
1207		BNIP3	BCL2 Interacting Protein 3	Protein Coding	Q12983	47	GC10M131966	17.13
1208		TACSTD2	Tumor Associated Calcium Signal Transducer 2	Protein Coding	P09758	52	GC01M058575	17.11
1209		COPS5	COP9 Signalosome Subunit 5	Protein Coding	Q92905	48	GC08M067043	17.11
1210		MECOM	MDS1 And EVI1 Complex Locus	Protein Coding	Q03112	54	GC03M169083	17.1
1211		F2RL1	F2R Like Trypsin Receptor 1	Protein Coding	P55085	50	GC05P076818	17.1
1212		ST14	ST14 Transmembrane Serine Protease Matriptase	Protein Coding	Q9Y5Y6	55	GC11P130159	17.09
1213		YBX1	Y-Box Binding Protein 1	Protein Coding	P67809	47	GC01P042682	17.09
1214		ZNF521	Zinc Finger Protein 521	Protein Coding	Q96K83	45	GC18M025061	17.08
1215		HMGA2	High Mobility Group AT-Hook 2	Protein Coding	P52926	50	GC12P065824	17.07
1216		IKBKB	Inhibitor Of Nuclear Factor Kappa B Kinase Subunit Beta	Protein Coding	O14920	61	GC08P042271	17.06
1218		JAG1	Jagged Canonical Notch Ligand 1	Protein Coding	P78504	57	GC20M010637	17.04
1219		PAX8	Paired Box 8	Protein Coding	Q06710	52	GC02M113215	17.04
1220		CCKAR	Cholecystokinin A Receptor	Protein Coding	P32238	52	GC04M026483	17.03
1221		TDGF1	Teratocarcinoma-Derived Growth Factor 1	Protein Coding	P13385	48	GC03P051170	17.02
1222		GPSM2	G Protein Signaling Modulator 2	Protein Coding	P81274	48	GC01P108875	17.01
1223		EDN1	Endothelin 1	Protein Coding	P05305	56	GC06P012236	16.98
1224		LIF	LIF Interleukin 6 Family Cytokine	Protein Coding	P15018	50	GC22M030240	16.97
1225		MYO1B	Myosin IB	Protein Coding	O43795	45	GC02P191246	16.97
1226		FGA	Fibrinogen Alpha Chain	Protein Coding	P02671	56	GC04M154583	16.95
1228		SSTR5	Somatostatin Receptor 5	Protein Coding	P35346	48	GC16P001072	16.95
1229		PDPN	Podoplanin	Protein Coding	Q86YL7	48	GC01P013583	16.94
1230		TJP1	Tight Junction Protein 1	Protein Coding	Q07157	51	GC15M029699	16.94
1231		MT-CO2	Mitochondrially Encoded Cytochrome C Oxidase II	Protein Coding	P00403	40	GCMTP007587	16.93
1232		POMC	Proopiomelanocortin	Protein Coding	P01189	54	GC02M025160	16.92
1233		CD8A	CD8 Subunit Alpha	Protein Coding	P01732	54	GC02M086784	16.92
1234		AURKB	Aurora Kinase B	Protein Coding	Q96GD4	58	GC17M013554	16.91
1235		ETS1	ETS Proto-Oncogene 1, Transcription Factor	Protein Coding	P14921	54	GC11M128458	16.9
1237		CDC25A	Cell Division Cycle 25A	Protein Coding	P30304	54	GC03M048245	16.87
1238		PPARA	Peroxisome Proliferator Activated Receptor Alpha	Protein Coding	Q07869	51	GC22P046150	16.84
1239		RALA	RAS Like Proto-Oncogene A	Protein Coding	P11233	53	GC07P039622	16.83
1242		GGT1	Gamma-Glutamyltransferase 1	Protein Coding	P19440	56	GC22P024583	16.81
1245		MST1	Macrophage Stimulating 1	Protein Coding	P26927	53	GC03M049683	16.79
1247		NKX6-1	NK6 Homeobox 1	Protein Coding	P78426	47	GC04M084491	16.77
1248		RIPK1	Receptor Interacting Serine/Threonine Kinase 1	Protein Coding	Q13546	56	GC06P003520	16.75
1250		UGT1A1	UDP Glucuronosyltransferase Family 1 Member A1	Protein Coding	P22309	57	GC02P233760	16.73
1252		PLCG1	Phospholipase C Gamma 1	Protein Coding	P19174	54	GC20P041136	16.72
1255		SLX4	SLX4 Structure-Specific Endonuclease Subunit	Protein Coding	Q8IY92	45	GC16M003581	16.71
1256		KLF5	KLF Transcription Factor 5	Protein Coding	Q13887	52	GC13P073054	16.7
1258		EFNA3	Ephrin A3	Protein Coding	P52797	50	GC01P155078	16.68
1260		LIG4	DNA Ligase 4	Protein Coding	P49917	54	GC13M108207	16.66
1261		RHO	Rhodopsin	Protein Coding	P08100	54	GC03P136173	16.66
1264		RACK1	Receptor For Activated C Kinase 1	Protein Coding	P63244	50	GC05M182224	16.6
1266		PRSS21	Serine Protease 21	Protein Coding	Q9Y6M0	47	GC16P045971	16.58
1267		GPT	Glutamic--Pyruvic Transaminase	Protein Coding	P24298	48	GC08P144502	16.58
1268		GSN	Gelsolin	Protein Coding	P06396	56	GC09P121201	16.58
1270		SULF1	Sulfatase 1	Protein Coding	Q8IWU6	48	GC08P069466	16.57
1271		STAT6	Signal Transducer And Activator Of Transcription 6	Protein Coding	P42226	57	GC12M057095	16.56
1272		PIK3R2	Phosphoinositide-3-Kinase Regulatory Subunit 2	Protein Coding	O00459	57	GC19P018153	16.55
1274		NPY	Neuropeptide Y	Protein Coding	P01303	51	GC07P024290	16.54
1275		MAFA	MAF BZIP Transcription Factor A	Protein Coding	Q8NHW3	48	GC08M143419	16.53
1276		MMP13	Matrix Metallopeptidase 13	Protein Coding	P45452	57	GC11M102942	16.53
1277		IL3	Interleukin 3	Protein Coding	P08700	52	GC05P132060	16.52
1278		S100A8	S100 Calcium Binding Protein A8	Protein Coding	P05109	49	GC01M156024	16.51
1279		EPHA3	EPH Receptor A3	Protein Coding	P29320	53	GC03P089077	16.51
1280		RBFOX1	RNA Binding Fox-1 Homolog 1	Protein Coding	Q9NWB1	46	GC16P046045	16.5
1281		HSPA8	Heat Shock Protein Family A (Hsp70) Member 8	Protein Coding	P11142	56	GC11M123057	16.48
1282		PRKACA	Protein Kinase CAMP-Activated Catalytic Subunit Alpha	Protein Coding	P17612	59	GC19M015540	16.48
1283		PRC1	Protein Regulator Of Cytokinesis 1	Protein Coding	O43663	47	GC15M090966	16.47
1284		PXN	Paxillin	Protein Coding	P49023	52	GC12M120210	16.47
1285		SOCS3	Suppressor Of Cytokine Signaling 3	Protein Coding	O14543	50	GC17M078356	16.46
1286		DDR2	Discoidin Domain Receptor Tyrosine Kinase 2	Protein Coding	Q16832	58	GC01P162631	16.46
1288		IGF2BP3	Insulin Like Growth Factor 2 MRNA Binding Protein 3	Protein Coding	O00425	48	GC07M023449	16.46
1289		PDPK1	3-Phosphoinositide Dependent Protein Kinase 1	Protein Coding	O15530	55	GC16P002537	16.43
1291		ID1	Inhibitor Of DNA Binding 1	Protein Coding	P41134	48	GC20P031605	16.4
1293		TNFRSF6B	TNF Receptor Superfamily Member 6b	Protein Coding	O95407	48	GC20P063696	16.39
1294		NAT1	N-Acetyltransferase 1	Protein Coding	P18440	51	GC08P018183	16.36
1295		S100A2	S100 Calcium Binding Protein A2	Protein Coding	P29034	48	GC01M153561	16.3
1296		DKC1	Dyskerin Pseudouridine Synthase 1	Protein Coding	O60832	53	GC0XP154762	16.28
1297		DIABLO	Diablo IAP-Binding Mitochondrial Protein	Protein Coding	Q9NR28	53	GC12M122876	16.27
1298		EWSR1	EWS RNA Binding Protein 1	Protein Coding	Q01844	52	GC22P052150	16.27
1299		BRF1	BRF1 RNA Polymerase III Transcription Initiation Factor Subunit	Protein Coding	Q92994	47	GC14M115488	16.27
1300		F3	Coagulation Factor III, Tissue Factor	Protein Coding	P13726	52	GC01M094703	16.27
1301		COL1A1	Collagen Type I Alpha 1 Chain	Protein Coding	P02452	56	GC17M061318	16.26
1302		KCNB2	Potassium Voltage-Gated Channel Subfamily B Member 2	Protein Coding	Q92953	50	GC08P072532	16.25
1303		KRT5	Keratin 5	Protein Coding	P13647	53	GC12M052514	16.25
1304		SFRP1	Secreted Frizzled Related Protein 1	Protein Coding	Q8N474	50	GC08M041262	16.22
1305		IL7	Interleukin 7	Protein Coding	P13232	50	GC08M078689	16.22
1307		RHOB	Ras Homolog Family Member B	Protein Coding	P62745	51	GC02P020447	16.21
1308		H1-3	H1.3 Linker Histone, Cluster Member	Protein Coding	P16402	44	GC06M081750	16.2
1309		SLC39A4	Solute Carrier Family 39 Member 4	Protein Coding	Q6P5W5	49	GC08M144409	16.19
1310		TG	Thyroglobulin	Protein Coding	P01266	51	GC08P132866	16.18
1311		SERPINB2	Serpin Family B Member 2	Protein Coding	P05120	50	GC18P063871	16.16
1312		STUB1	STIP1 Homology And U-Box Containing Protein 1	Protein Coding	Q9UNE7	52	GC16P021377	16.16
1313		IGFBP5	Insulin Like Growth Factor Binding Protein 5	Protein Coding	P24593	49	GC02M216672	16.15
1314		SGK2	Serum/Glucocorticoid Regulated Kinase 2	Protein Coding	Q9HBY8	49	GC20P043558	16.15
1315		CLPTM1L	CLPTM1 Like	Protein Coding	Q96KA5	45	GC05M001317	16.15
1316		NTSR1	Neurotensin Receptor 1	Protein Coding	P30989	48	GC20P062708	16.15
1317		CD40LG	CD40 Ligand	Protein Coding	P29965	57	GC0XP136649	16.13
1319		TXN	Thioredoxin	Protein Coding	P10599	52	GC09M110243	16.11
1320		CARS2	Cysteinyl-TRNA Synthetase 2, Mitochondrial	Protein Coding	Q9HA77	48	GC13M110641	16.1
1322		STAT5B	Signal Transducer And Activator Of Transcription 5B	Protein Coding	P51692	57	GC17M042199	16.08
1324		BCAR3	BCAR3 Adaptor Protein, NSP Family Member	Protein Coding	O75815	46	GC01M093561	16.07
1325		MAGEA3	MAGE Family Member A3	Protein Coding	P43357	43	GC0XP152698	16.06
1326		CALR	Calreticulin	Protein Coding	P27797	58	GC19P012938	16.06
1328		CSK	C-Terminal Src Kinase	Protein Coding	P41240	54	GC15P074782	16.05
1329		PIK3CB	Phosphatidylinositol-4,5-Bisphosphate 3-Kinase Catalytic Subunit Beta	Protein Coding	P42338	54	GC03M138652	16.04
1331		CDC25C	Cell Division Cycle 25C	Protein Coding	P30307	54	GC05M138285	16.03
1333		FLNB	Filamin B	Protein Coding	O75369	54	GC03P058008	16
1335		HTATIP2	HIV-1 Tat Interactive Protein 2	Protein Coding	Q9BUP3	46	GC11P020363	15.98
1336		PML	PML Nuclear Body Scaffold	Protein Coding	P29590	53	GC15P073994	15.97
1337		FAP	Fibroblast Activation Protein Alpha	Protein Coding	Q12884	53	GC02M162170	15.95
1338		FOXA1	Forkhead Box A1	Protein Coding	P55317	50	GC14M037589	15.95
1339		GPI	Glucose-6-Phosphate Isomerase	Protein Coding	P06744	54	GC19P034359	15.95
1341		DAXX	Death Domain Associated Protein	Protein Coding	Q9UER7	50	GC06M033318	15.93
1342		TCERG1	Transcription Elongation Regulator 1	Protein Coding	O14776	47	GC05P146447	15.91
1343		MAGEA1	MAGE Family Member A1	Protein Coding	P43355	42	GC0XP153179	15.9
1345		ANPEP	Alanyl Aminopeptidase, Membrane	Protein Coding	P15144	56	GC15M089784	15.9
1346		PEBP1	Phosphatidylethanolamine Binding Protein 1	Protein Coding	P30086	53	GC12P118137	15.9
1348		GPX1	Glutathione Peroxidase 1	Protein Coding	P07203	52	GC03M052428	15.88
1349		ITGB3	Integrin Subunit Beta 3	Protein Coding	P05106	59	GC17P078453	15.87
1350		EIF4E	Eukaryotic Translation Initiation Factor 4E	Protein Coding	P06730	56	GC04M098879	15.87
1351		SSTR1	Somatostatin Receptor 1	Protein Coding	P30872	49	GC14P038207	15.86
1352		DMBT1	Deleted In Malignant Brain Tumors 1	Protein Coding	Q9UGM3	46	GC10P122560	15.85
1354		IL2RA	Interleukin 2 Receptor Subunit Alpha	Protein Coding	P01589	57	GC10M006010	15.84
1356		CDH3	Cadherin 3	Protein Coding	P22223	54	GC16P068699	15.82
1358		CEBPB	CCAAT Enhancer Binding Protein Beta	Protein Coding	P17676	50	GC20P050190	15.81
1359		ITGA5	Integrin Subunit Alpha 5	Protein Coding	P08648	55	GC12M055257	15.79
1360		TUBB3	Tubulin Beta 3 Class III	Protein Coding	Q13509	56	GC16P092043	15.79
1364		CELA1	Chymotrypsin Like Elastase 1	Protein Coding	Q9UNI1	45	GC12M051328	15.75
1367		KDM4C	Lysine Demethylase 4C	Protein Coding	Q9H3R0	49	GC09P006720	15.72
1369		SLMAP	Sarcolemma Associated Protein	Protein Coding	Q14BN4	46	GC03P057928	15.71
1370		CD28	CD28 Molecule	Protein Coding	P10747	54	GC02P203706	15.71
1371		CTCF	CCCTC-Binding Factor	Protein Coding	P49711	54	GC16P067563	15.71
1372		SRGAP1	SLIT-ROBO Rho GTPase Activating Protein 1	Protein Coding	Q7Z6B7	50	GC12P063844	15.71
1373		PTGS1	Prostaglandin-Endoperoxide Synthase 1	Protein Coding	P23219	53	GC09P122370	15.7
1375		FADD	Fas Associated Via Death Domain	Protein Coding	Q13158	53	GC11P070203	15.67
1376		PRL	Prolactin	Protein Coding	P01236	50	GC06M022287	15.65
1379		HDAC4	Histone Deacetylase 4	Protein Coding	P56524	59	GC02M239048	15.61
1380		TFRC	Transferrin Receptor	Protein Coding	P02786	57	GC03M196144	15.58
1381		ADAM17	ADAM Metallopeptidase Domain 17	Protein Coding	P78536	57	GC02M009488	15.57
1382		DUSP1	Dual Specificity Phosphatase 1	Protein Coding	P28562	52	GC05M172768	15.55
1383		ODC1	Ornithine Decarboxylase 1	Protein Coding	P11926	55	GC02M010432	15.54
1384		SQSTM1	Sequestosome 1	Protein Coding	Q13501	56	GC05P179806	15.52
1385		TLR9	Toll Like Receptor 9	Protein Coding	Q9NR96	52	GC03M052595	15.51
1386		BLK	BLK Proto-Oncogene, Src Family Tyrosine Kinase	Protein Coding	P51451	56	GC08P011486	15.51
1389		DCN	Decorin	Protein Coding	P07585	54	GC12M091140	15.47
1390		TRIP13	Thyroid Hormone Receptor Interactor 13	Protein Coding	Q15645	48	GC05P000892	15.46
1391		KLRK1	Killer Cell Lectin Like Receptor K1	Protein Coding	P26718	47	GC12M024904	15.46
1393		XRCC6	X-Ray Repair Cross Complementing 6	Protein Coding	P12956	52	GC22P052578	15.45
1396		SNCG	Synuclein Gamma	Protein Coding	O76070	48	GC10P098404	15.43
1397		KLK10	Kallikrein Related Peptidase 10	Protein Coding	O43240	45	GC19M051012	15.42
1399		SMIM31	Small Integral Membrane Protein 31	Protein Coding	A0A1B0GVY4	21	GC04P164755	15.41
1400		CD46	CD46 Molecule	Protein Coding	P15529	54	GC01P207752	15.41
1402		AGR2	Anterior Gradient 2, Protein Disulphide Isomerase Family Member	Protein Coding	O95994	46	GC07M017227	15.37
1404		SOX4	SRY-Box Transcription Factor 4	Protein Coding	Q06945	50	GC06P021593	15.34
1405		TCF4	Transcription Factor 4	Protein Coding	P15884	54	GC18M055222	15.34
1406		XRCC5	X-Ray Repair Cross Complementing 5	Protein Coding	P13010	51	GC02P216107	15.34
1409		STARD13	StAR Related Lipid Transfer Domain Containing 13	Protein Coding	Q9Y3M8	46	GC13M033103	15.32
1410		TNC	Tenascin C	Protein Coding	P24821	56	GC09M115019	15.32
1411		IFNA2	Interferon Alpha 2	Protein Coding	P01563	50	GC09M021384	15.29
1412		IL32	Interleukin 32	Protein Coding	P24001	45	GC16P045978	15.28
1413		HIC1	HIC ZBTB Transcriptional Repressor 1	Protein Coding	Q14526	48	GC17P002054	15.25
1414		TMPRSS2	Transmembrane Serine Protease 2	Protein Coding	O15393	54	GC21M041464	15.25
1415		CDH13	Cadherin 13	Protein Coding	P55290	51	GC16P082626	15.25
1416		REG4	Regenerating Family Member 4	Protein Coding	Q9BYZ8	46	GC01M119794	15.23
1421		BRMS1	BRMS1 Transcriptional Repressor And Anoikis Regulator	Protein Coding	Q9HCU9	42	GC11M109295	15.22
1423		GLIS3	GLIS Family Zinc Finger 3	Protein Coding	Q8NEA6	45	GC09M003816	15.14
1426		BBC3	BCL2 Binding Component 3	Protein Coding	Q96PG8	46	GC19M047220	15.11
1427		XBP1	X-Box Binding Protein 1	Protein Coding	P17861	52	GC22M028794	15.1
1429		NR3C1	Nuclear Receptor Subfamily 3 Group C Member 1	Protein Coding	P04150	56	GC05M143277	15.08
1430		ONECUT1	One Cut Homeobox 1	Protein Coding	Q9UBC0	48	GC15M133072	15.07
1431		BAG3	BAG Cochaperone 3	Protein Coding	O95817	49	GC10P119651	15.06
1432		SLC16A4	Solute Carrier Family 16 Member 4	Protein Coding	O15374	46	GC01M110362	15.04
1433		CD86	CD86 Molecule	Protein Coding	P42081	51	GC03P122055	15.04
1434		BIRC2	Baculoviral IAP Repeat Containing 2	Protein Coding	Q13490	54	GC11P102347	15.04
1435		NGF	Nerve Growth Factor	Protein Coding	P01138	58	GC01M115285	15.03
1436		G6PD	Glucose-6-Phosphate Dehydrogenase	Protein Coding	P11413	57	GC0XM154578	15.03
1437		GCLC	Glutamate-Cysteine Ligase Catalytic Subunit	Protein Coding	P48506	52	GC06M053497	15
1439		CDH5	Cadherin 5	Protein Coding	P33151	53	GC16P066366	14.96
1442		CLDN7	Claudin 7	Protein Coding	O95471	46	GC17M007259	14.88
1443		EPO	Erythropoietin	Protein Coding	P01588	49	GC07P100720	14.86
1444		SLPI	Secretory Leukocyte Peptidase Inhibitor	Protein Coding	P03973	47	GC20M045252	14.85
1445		RUNX2	RUNX Family Transcription Factor 2	Protein Coding	Q13950	53	GC06P104322	14.85
1446		MBL2	Mannose Binding Lectin 2	Protein Coding	P11226	53	GC10M052760	14.85
1447		TNFRSF1B	TNF Receptor Superfamily Member 1B	Protein Coding	P20333	56	GC01P012401	14.84
1450		TRADD	TNFRSF1A Associated Via Death Domain	Protein Coding	Q15628	50	GC16M067154	14.76
1451		HAVCR2	Hepatitis A Virus Cellular Receptor 2	Protein Coding	Q8TDQ0	52	GC05M157063	14.74
1453		FGF5	Fibroblast Growth Factor 5	Protein Coding	P12034	51	GC04P080266	14.73
1455		PTTG1	PTTG1 Regulator Of Sister Chromatid Separation, Securin	Protein Coding	O95997	48	GC05P160422	14.7
1456		TFF3	Trefoil Factor 3	Protein Coding	Q07654	47	GC21M042311	14.69
1457		GP2	Glycoprotein 2	Protein Coding	P55259	46	GC16M020309	14.69
1458		NT5E	5'-Nucleotidase Ecto	Protein Coding	P21589	59	GC06P085449	14.68
1459		LEPR	Leptin Receptor	Protein Coding	P48357	57	GC01P065426	14.67
1460		NOS3	Nitric Oxide Synthase 3	Protein Coding	P29474	56	GC07P152342	14.66
1461		NR1H2	Nuclear Receptor Subfamily 1 Group H Member 2	Protein Coding	P55055	53	GC19P050329	14.62
1463		HSPD1	Heat Shock Protein Family D (Hsp60) Member 1	Protein Coding	P10809	56	GC02M197486	14.6
1464		PTPN3	Protein Tyrosine Phosphatase Non-Receptor Type 3	Protein Coding	P26045	50	GC09M109375	14.6
1465		ITGA3	Integrin Subunit Alpha 3	Protein Coding	P26006	55	GC17P050055	14.6
1466		MTR	5-Methyltetrahydrofolate-Homocysteine Methyltransferase	Protein Coding	Q99707	54	GC01P236795	14.58
1468		PTK2B	Protein Tyrosine Kinase 2 Beta	Protein Coding	Q14289	56	GC08P027311	14.52
1469		PIK3CD	Phosphatidylinositol-4,5-Bisphosphate 3-Kinase Catalytic Subunit Delta	Protein Coding	O00329	60	GC01P009628	14.52
1470		SMAD1	SMAD Family Member 1	Protein Coding	Q15797	51	GC04P145481	14.5
1471		GDNF	Glial Cell Derived Neurotrophic Factor	Protein Coding	P39905	56	GC05M037812	14.47
1472		E2F2	E2F Transcription Factor 2	Protein Coding	Q14209	48	GC01M023924	14.47
1473		RHEB	Ras Homolog, MTORC1 Binding	Protein Coding	Q15382	57	GC07M151466	14.47
1474		AHR	Aryl Hydrocarbon Receptor	Protein Coding	P35869	53	GC07P016916	14.46
1475		BRD4	Bromodomain Containing 4	Protein Coding	O60885	54	GC19M015585	14.46
1477		SEMA3A	Semaphorin 3A	Protein Coding	Q14563	53	GC07M083955	14.43
1478		SEMA4A	Semaphorin 4A	Protein Coding	Q9H3S1	52	GC01P156147	14.43
1479		TKT	Transketolase	Protein Coding	P29401	52	GC03M053224	14.42
1480		CCN1	Cellular Communication Network Factor 1	Protein Coding	O00622	47	GC01P085585	14.42
1481		NCOR1	Nuclear Receptor Corepressor 1	Protein Coding	O75376	50	GC17M016029	14.38
1482		MDM4	MDM4 Regulator Of P53	Protein Coding	O15151	53	GC01P204516	14.37
1483		GAD2	Glutamate Decarboxylase 2	Protein Coding	Q05329	50	GC10P026216	14.34
1484		APAF1	Apoptotic Peptidase Activating Factor 1	Protein Coding	O14727	54	GC12P098645	14.32
1485		GNRH1	Gonadotropin Releasing Hormone 1	Protein Coding	P01148	47	GC08M025419	14.32
1486		HLA-DQA1	Major Histocompatibility Complex, Class II, DQ Alpha 1	Protein Coding	P01909	49	GC06P104128	14.31
1487		HSP90B1	Heat Shock Protein 90 Beta Family Member 1	Protein Coding	P14625	54	GC12P103930	14.31
1488		VCAN	Versican	Protein Coding	P13611	54	GC05P083471	14.3
1489		MAGEA4	MAGE Family Member A4	Protein Coding	P43358	44	GC0XP151912	14.3
1490		AMY2A	Amylase Alpha 2A	Protein Coding	P04746	45	GC01P103616	14.29
1491		CDA	Cytidine Deaminase	Protein Coding	P32320	50	GC01P020588	14.29
1493		PDCD1LG2	Programmed Cell Death 1 Ligand 2	Protein Coding	Q9BQ51	49	GC09P005510	14.26
1494		NR5A2	Nuclear Receptor Subfamily 5 Group A Member 2	Protein Coding	O00482	51	GC01P199996	14.26
1495		H2AX	H2A.X Variant Histone	Protein Coding	P16104	50	GC11M119408	14.25
1496		ANGPT1	Angiopoietin 1	Protein Coding	Q15389	53	GC08M107246	14.25
1498		HSD17B1	Hydroxysteroid 17-Beta Dehydrogenase 1	Protein Coding	P14061	48	GC17P078078	14.22
1499		TNFRSF11B	TNF Receptor Superfamily Member 11b	Protein Coding	O00300	54	GC08M118923	14.21
1501		F2R	Coagulation Factor II Thrombin Receptor	Protein Coding	P25116	53	GC05P076716	14.2
1503		KDM1A	Lysine Demethylase 1A	Protein Coding	O60341	56	GC01P023019	14.16
1504		GZMB	Granzyme B	Protein Coding	P10144	54	GC14M024630	14.15
1505		TNFSF11	TNF Superfamily Member 11	Protein Coding	O14788	56	GC13P042562	14.13
1506		DAB2IP	DAB2 Interacting Protein	Protein Coding	Q5VWQ8	46	GC09P121571	14.12
1507		FGF3	Fibroblast Growth Factor 3	Protein Coding	P11487	52	GC11M109433	14.12
1508		INSM1	INSM Transcriptional Repressor 1	Protein Coding	Q01101	44	GC20P020368	14.11
1509		PIK3R3	Phosphoinositide-3-Kinase Regulatory Subunit 3	Protein Coding	Q92569	52	GC01M046041	14.1
1510		CD9	CD9 Molecule	Protein Coding	P21926	50	GC12P028152	14.1
1511		MAP3K14	Mitogen-Activated Protein Kinase Kinase Kinase 14	Protein Coding	Q99558	52	GC17M045263	14.09
1512		SELE	Selectin E	Protein Coding	P16581	50	GC01M169722	14.09
1515		NFKB2	Nuclear Factor Kappa B Subunit 2	Protein Coding	Q00653	59	GC10P102394	14.08
1516		AREL1	Apoptosis Resistant E3 Ubiquitin Protein Ligase 1	Protein Coding	O15033	44	GC14M074653	14.07
1517		ADRB2	Adrenoceptor Beta 2	Protein Coding	P07550	55	GC05P148825	14.06
1518		CHKA	Choline Kinase Alpha	Protein Coding	P35790	50	GC11M068052	14.04
1519		SDC1	Syndecan 1	Protein Coding	P18827	49	GC02M020200	13.98
1520		CXCR3	C-X-C Motif Chemokine Receptor 3	Protein Coding	P49682	50	GC0XM071615	13.98
1522		TFAP2A	Transcription Factor AP-2 Alpha	Protein Coding	P05549	54	GC06M010393	13.94
1523		CLDN3	Claudin 3	Protein Coding	O15551	46	GC07M073768	13.94
1524		POLH	DNA Polymerase Eta	Protein Coding	Q9Y253	55	GC06P043576	13.94
1526		PDCD4	Programmed Cell Death 4	Protein Coding	Q53EL6	49	GC10P110871	13.92
1527		PAWR	Pro-Apoptotic WT1 Regulator	Protein Coding	Q96IZ0	48	GC12M079574	13.92
1529		NTPCR	Nucleoside-Triphosphatase, Cancer-Related	Protein Coding	Q9BSD7	42	GC01P232950	13.91
1530		SPHK1	Sphingosine Kinase 1	Protein Coding	Q9NYA1	52	GC17P076376	13.9
1531		C20orf204	Chromosome 20 Open Reading Frame 204	Protein Coding	A0A1B0GTL2	24	GC20P065460	13.9
1532		MDK	Midkine	Protein Coding	P21741	50	GC11P046380	13.9
1533		JAK3	Janus Kinase 3	Protein Coding	P52333	58	GC19M017824	13.89
1534		PENK	Proenkephalin	Protein Coding	P01210	45	GC08M056436	13.88
1535		MACC1	MET Transcriptional Regulator MACC1	Protein Coding	Q6ZN28	42	GC07M020140	13.88
1536		DDR1	Discoidin Domain Receptor Tyrosine Kinase 1	Protein Coding	Q08345	53	GC06P104081	13.87
1538		ETV1	ETS Variant Transcription Factor 1	Protein Coding	P50549	52	GC07M013891	13.87
1539		SLC2A2	Solute Carrier Family 2 Member 2	Protein Coding	P11168	56	GC03M170996	13.87
1540		APOC2	Apolipoprotein C2	Protein Coding	P02655	50	GC19P083475	13.86
1541		WEE1	WEE1 G2 Checkpoint Kinase	Protein Coding	P30291	55	GC11P009573	13.86
1543		SHBG	Sex Hormone Binding Globulin	Protein Coding	P04278	48	GC17P007613	13.81
1544		CALB2	Calbindin 2	Protein Coding	P22676	45	GC16P071358	13.78
1546		SULT1A1	Sulfotransferase Family 1A Member 1	Protein Coding	P50225	49	GC16M040649	13.75
1549		MNX1	Motor Neuron And Pancreas Homeobox 1	Protein Coding	P50219	48	GC07M156994	13.69
1550		CUL1	Cullin 1	Protein Coding	Q13616	50	GC07P148697	13.67
1551		CXCL5	C-X-C Motif Chemokine Ligand 5	Protein Coding	P42830	46	GC04M073995	13.67
1552		EXO1	Exonuclease 1	Protein Coding	Q9UQ84	49	GC01P241847	13.66
1553		ATF4	Activating Transcription Factor 4	Protein Coding	P18848	53	GC22P039519	13.66
1554		F2	Coagulation Factor II, Thrombin	Protein Coding	P00734	57	GC11P046851	13.66
1555		TUBB	Tubulin Beta Class I	Protein Coding	P07437	56	GC06P104078	13.65
1556		ZMAT1	Zinc Finger Matrin-Type 1	Protein Coding	Q5H9K5	39	GC0XM101882	13.65
1557		NPY4R	Neuropeptide Y Receptor Y4	Protein Coding	P50391	46	GC10M046461	13.63
1560		CYP24A1	Cytochrome P450 Family 24 Subfamily A Member 1	Protein Coding	Q07973	53	GC20M054153	13.61
1561		RARG	Retinoic Acid Receptor Gamma	Protein Coding	P13631	54	GC12M053210	13.61
1562		THPO	Thrombopoietin	Protein Coding	P40225	50	GC03M184371	13.6
1563		IL4R	Interleukin 4 Receptor	Protein Coding	P24394	54	GC16P046806	13.6
1564		NSD1	Nuclear Receptor Binding SET Domain Protein 1	Protein Coding	Q96L73	51	GC05P179183	13.58
1565		TSG101	Tumor Susceptibility 101	Protein Coding	Q99816	50	GC11M018468	13.57
1567		PRSS3	Serine Protease 3	Protein Coding	P35030	50	GC09P033750	13.55
1568		TET2	Tet Methylcytosine Dioxygenase 2	Protein Coding	Q6N021	53	GC04P105145	13.53
1569		AHCY	Adenosylhomocysteinase	Protein Coding	P23526	56	GC20M035232	13.53
1570		FAM3C	FAM3 Metabolism Regulating Signaling Molecule C	Protein Coding	Q92520	44	GC07M121364	13.53
1571		MSN	Moesin	Protein Coding	P26038	54	GC0XP065588	13.52
1572		IL15	Interleukin 15	Protein Coding	P40933	49	GC04P141636	13.52
1574		PAK4	P21 (RAC1) Activated Kinase 4	Protein Coding	O96013	56	GC19P039125	13.52
1576		PRLR	Prolactin Receptor	Protein Coding	P16471	56	GC05M035048	13.51
1577		NUMA1	Nuclear Mitotic Apparatus Protein 1	Protein Coding	Q14980	50	GC11M072002	13.51
1578		SPINT1	Serine Peptidase Inhibitor, Kunitz Type 1	Protein Coding	O43278	48	GC15P040844	13.5
1579		LGALS3BP	Galectin 3 Binding Protein	Protein Coding	Q08380	48	GC17M078971	13.49
1580		ALCAM	Activated Leukocyte Cell Adhesion Molecule	Protein Coding	Q13740	49	GC03P105366	13.48
1581		APPL1	Adaptor Protein, Phosphotyrosine Interacting With PH Domain And Leucine Zipper 1	Protein Coding	Q9UKG1	51	GC03P057227	13.47
1582		COL11A1	Collagen Type XI Alpha 1 Chain	Protein Coding	P12107	50	GC01M102876	13.46
1583		WNT3A	Wnt Family Member 3A	Protein Coding	P56704	54	GC01P230033	13.46
1584		ABCC4	ATP Binding Cassette Subfamily C Member 4	Protein Coding	O15439	52	GC13M095019	13.45
1586		CTNNA2	Catenin Alpha 2	Protein Coding	P26232	49	GC02P079185	13.43
1587		TGIF1	TGFB Induced Factor Homeobox 1	Protein Coding	Q15583	53	GC18P003411	13.43
1588		MYB	MYB Proto-Oncogene, Transcription Factor	Protein Coding	P10242	56	GC06P135180	13.43
1589		PIN1	Peptidylprolyl Cis/Trans Isomerase, NIMA-Interacting 1	Protein Coding	Q13526	54	GC19P009835	13.42
1590		VCAM1	Vascular Cell Adhesion Molecule 1	Protein Coding	P19320	53	GC01P100719	13.41
1591		ALDOA	Aldolase, Fructose-Bisphosphate A	Protein Coding	P04075	55	GC16P030064	13.41
1592		PLA2G1B	Phospholipase A2 Group IB	Protein Coding	P04054	52	GC12M120322	13.41
1593		FGF4	Fibroblast Growth Factor 4	Protein Coding	P08620	49	GC11M109432	13.4
1595		GCGR	Glucagon Receptor	Protein Coding	P47871	54	GC17P081804	13.38
1597		NRG2	Neuregulin 2	Protein Coding	O14511	51	GC05M139810	13.36
1598		NOD2	Nucleotide Binding Oligomerization Domain Containing 2	Protein Coding	Q9HC29	54	GC16P050693	13.33
1599		PPP2R2A	Protein Phosphatase 2 Regulatory Subunit Balpha	Protein Coding	P63151	52	GC08P026292	13.32
1600		WNT2	Wnt Family Member 2	Protein Coding	P09544	51	GC07M117326	13.31
1601		CCNE2	Cyclin E2	Protein Coding	O96020	47	GC08M094879	13.3
1604		ADAM10	ADAM Metallopeptidase Domain 10	Protein Coding	O14672	60	GC15M058588	13.28
1605		GH1	Growth Hormone 1	Protein Coding	P01241	50	GC17M063917	13.27
1606		HDAC6	Histone Deacetylase 6	Protein Coding	Q9UBN7	60	GC0XP048801	13.27
1607		MINPP1	Multiple Inositol-Polyphosphate Phosphatase 1	Protein Coding	Q9UNW1	53	GC10P087504	13.21
1609		MCM7	Minichromosome Maintenance Complex Component 7	Protein Coding	P33993	53	GC07M100092	13.2
1610		ACTB	Actin Beta	Protein Coding	P60709	56	GC07M005527	13.19
1611		ACE	Angiotensin I Converting Enzyme	Protein Coding	P12821	58	GC17P063477	13.19
1612		LAMC2	Laminin Subunit Gamma 2	Protein Coding	Q13753	54	GC01P183186	13.17
1613		MYH9	Myosin Heavy Chain 9	Protein Coding	P35579	54	GC22M036281	13.17
1614		HLA-G	Major Histocompatibility Complex, Class I, G	Protein Coding	P17693	50	GC06P104048	13.17
1615		PRKCZ	Protein Kinase C Zeta	Protein Coding	Q05513	55	GC01P005301	13.16
1616		ELK1	ETS Transcription Factor ELK1	Protein Coding	P19419	50	GC0XM047635	13.15
1617		LSM1	LSM1 Homolog, MRNA Degradation Associated	Protein Coding	O15116	46	GC08M038163	13.1
1618		PRKAA1	Protein Kinase AMP-Activated Catalytic Subunit Alpha 1	Protein Coding	Q13131	53	GC05M040759	13.1
1619		WNT7B	Wnt Family Member 7B	Protein Coding	P56706	50	GC22M045920	13.09
1620		MTRR	5-Methyltetrahydrofolate-Homocysteine Methyltransferase Reductase	Protein Coding	Q9UBK8	51	GC05P007851	13.09
1621		ALOX12	Arachidonate 12-Lipoxygenase, 12S Type	Protein Coding	P18054	52	GC17P007009	13.09
1622		ABCB4	ATP Binding Cassette Subfamily B Member 4	Protein Coding	P21439	54	GC07M087365	13.09
1623		PRMT1	Protein Arginine Methyltransferase 1	Protein Coding	Q99873	56	GC19P049675	13.08
1624		HPGD	15-Hydroxyprostaglandin Dehydrogenase	Protein Coding	P15428	53	GC04M174490	13.06
1625		CTSE	Cathepsin E	Protein Coding	P14091	48	GC01M206009	13.06
1626		TRIM28	Tripartite Motif Containing 28	Protein Coding	Q13263	52	GC19P058544	13.05
1628		MTDH	Metadherin	Protein Coding	Q86UE4	46	GC08P097644	13.04
1629		ITGAE	Integrin Subunit Alpha E	Protein Coding	P38570	47	GC17M013289	13.04
1630		IL1R1	Interleukin 1 Receptor Type 1	Protein Coding	P14778	53	GC02P102136	13.03
1631		SLC7A5	Solute Carrier Family 7 Member 5	Protein Coding	Q01650	51	GC16M087830	13.03
1632		ACP3	Acid Phosphatase 3	Protein Coding	P15309	49	GC03P136216	13.02
1633		AKR7L	Aldo-Keto Reductase Family 7 Like (Gene/Pseudogene)	Protein Coding	Q8NHP1	35	GC01M019265	13
1634		UCHL1	Ubiquitin C-Terminal Hydrolase L1	Protein Coding	P09936	60	GC04P041256	12.99
1635		PTPRC	Protein Tyrosine Phosphatase Receptor Type C	Protein Coding	P08575	59	GC01P198607	12.99
1636		LASP1	LIM And SH3 Protein 1	Protein Coding	Q14847	49	GC17P038869	12.98
1637		NOX4	NADPH Oxidase 4	Protein Coding	Q9NPH5	49	GC11M089324	12.98
1638		TMEFF2	Transmembrane Protein With EGF Like And Two Follistatin Like Domains 2	Protein Coding	Q9UIK5	46	GC02M191950	12.96
1639		ATF3	Activating Transcription Factor 3	Protein Coding	P18847	51	GC01P212565	12.96
1640		AKR1C3	Aldo-Keto Reductase Family 1 Member C3	Protein Coding	P42330	53	GC10P005035	12.96
1641		ZNRF3	Zinc And Ring Finger 3	Protein Coding	Q9ULT6	44	GC22P028883	12.96
1642		STX1A	Syntaxin 1A	Protein Coding	Q16623	54	GC07M074106	12.94
1644		IQGAP1	IQ Motif Containing GTPase Activating Protein 1	Protein Coding	P46940	50	GC15P090388	12.94
1645		GRN	Granulin Precursor	Protein Coding	P28799	54	GC17P044345	12.93
1646		RALB	RAS Like Proto-Oncogene B	Protein Coding	P11234	50	GC02P120240	12.92
1647		DKK3	Dickkopf WNT Signaling Pathway Inhibitor 3	Protein Coding	Q9UBP4	48	GC11M011962	12.92
1648		CDC25B	Cell Division Cycle 25B	Protein Coding	P30305	53	GC20P004921	12.91
1649		FCGR2A	Fc Gamma Receptor IIa	Protein Coding	P12318	54	GC01P161505	12.9
1651		POLR1C	RNA Polymerase I And III Subunit C	Protein Coding	O15160	51	GC06P104306	12.88
1652		CYP27B1	Cytochrome P450 Family 27 Subfamily B Member 1	Protein Coding	O15528	53	GC12M058692	12.88
1653		TACC1	Transforming Acidic Coiled-Coil Containing Protein 1	Protein Coding	O75410	47	GC08P038728	12.87
1654		XRCC4	X-Ray Repair Cross Complementing 4	Protein Coding	Q13426	50	GC05P083077	12.86
1655		IFNB1	Interferon Beta 1	Protein Coding	P01574	49	GC09M021077	12.85
1656		PTGER4	Prostaglandin E Receptor 4	Protein Coding	P35408	53	GC05P040679	12.85
1657		PTPRN2	Protein Tyrosine Phosphatase Receptor Type N2	Protein Coding	Q92932	51	GC07M157539	12.84
1659		HSF1	Heat Shock Transcription Factor 1	Protein Coding	Q00613	54	GC08P144291	12.83
1660		TMPRSS15	Transmembrane Serine Protease 15	Protein Coding	P98073	51	GC21M018269	12.83
1661		ENPP2	Ectonucleotide Pyrophosphatase/Phosphodiesterase 2	Protein Coding	Q13822	52	GC08M119556	12.82
1662		CAT	Catalase	Protein Coding	P04040	58	GC11P034460	12.82
1663		GLUD1	Glutamate Dehydrogenase 1	Protein Coding	P00367	57	GC10M087050	12.79
1664		FOSL1	FOS Like 1, AP-1 Transcription Factor Subunit	Protein Coding	P15407	52	GC11M109271	12.79
1665		HDAC3	Histone Deacetylase 3	Protein Coding	O15379	56	GC05M141620	12.78
1666		KRT14	Keratin 14	Protein Coding	P02533	53	GC17M041582	12.78
1667		IL11	Interleukin 11	Protein Coding	P20809	47	GC19M055364	12.78
1669		HOXB2	Homeobox B2	Protein Coding	P14652	45	GC17M048540	12.77
1670		NR4A1	Nuclear Receptor Subfamily 4 Group A Member 1	Protein Coding	P22736	54	GC12P052022	12.77
1671		MYLK	Myosin Light Chain Kinase	Protein Coding	Q15746	58	GC03M123610	12.77
1672		NANOG	Nanog Homeobox	Protein Coding	Q9H9S0	44	GC12P007787	12.76
1673		FURIN	Furin, Paired Basic Amino Acid Cleaving Enzyme	Protein Coding	P09958	54	GC15P090868	12.76
1674		ELOC	Elongin C	Protein Coding	Q15369	48	GC08M073939	12.75
1676		ACTN4	Actinin Alpha 4	Protein Coding	O43707	53	GC19P038647	12.74
1678		TAP1	Transporter 1, ATP Binding Cassette Subfamily B Member	Protein Coding	Q03518	55	GC06M080986	12.72
1680		MGAT4A	Alpha-1,3-Mannosyl-Glycoprotein 4-Beta-N-Acetylglucosaminyltransferase A	Protein Coding	Q9UM21	46	GC02M098619	12.71
1682		CEACAM1	CEA Cell Adhesion Molecule 1	Protein Coding	P13688	52	GC19M042507	12.69
1683		CTSL	Cathepsin L	Protein Coding	P07711	54	GC09P087725	12.68
1684		TFPI2	Tissue Factor Pathway Inhibitor 2	Protein Coding	P48307	49	GC07M093885	12.68
1685		GPC1	Glypican 1	Protein Coding	P35052	50	GC02P240435	12.66
1686		LTA	Lymphotoxin Alpha	Protein Coding	P01374	49	GC06P104096	12.65
1688		COL18A1	Collagen Type XVIII Alpha 1 Chain	Protein Coding	P39060	53	GC21P045405	12.65
1689		AMACR	Alpha-Methylacyl-CoA Racemase	Protein Coding	Q9UHK6	52	GC05M033986	12.64
1690		PRKCE	Protein Kinase C Epsilon	Protein Coding	Q02156	55	GC02P045651	12.64
1691		SAT1	Spermidine/Spermine N1-Acetyltransferase 1	Protein Coding	P21673	52	GC0XP023784	12.64
1692		ARTN	Artemin	Protein Coding	Q5T4W7	48	GC01P043933	12.63
1693		PTPRN	Protein Tyrosine Phosphatase Receptor Type N	Protein Coding	Q16849	51	GC02M219289	12.62
1694		CCL3	C-C Motif Chemokine Ligand 3	Protein Coding	P10147	46	GC17M036088	12.61
1695		BCL6	BCL6 Transcription Repressor	Protein Coding	P41182	53	GC03M187721	12.61
1696		GLP1R	Glucagon Like Peptide 1 Receptor	Protein Coding	P43220	53	GC06P039048	12.61
1697		EEF1A1	Eukaryotic Translation Elongation Factor 1 Alpha 1	Protein Coding	P68104	51	GC06M081489	12.6
1698		PLXNA1	Plexin A1	Protein Coding	Q9UIW2	52	GC03P126988	12.6
1700		APBB3	Amyloid Beta Precursor Protein Binding Family B Member 3	Protein Coding	O95704	45	GC05M140558	12.59
1701		TCF3	Transcription Factor 3	Protein Coding	P15923	53	GC19M001609	12.58
1702		SMAD6	SMAD Family Member 6	Protein Coding	O43541	54	GC15P066702	12.57
1703		CSNK2A1	Casein Kinase 2 Alpha 1	Protein Coding	P68400	57	GC20M000472	12.57
1704		GHR	Growth Hormone Receptor	Protein Coding	P10912	53	GC05P042429	12.56
1706		SRPRA	SRP Receptor Subunit Alpha	Protein Coding	P08240	44	GC11M126255	12.55
1707		BGLAP	Bone Gamma-Carboxyglutamate Protein	Protein Coding	P02818	46	GC01P156242	12.55
1708		INHA	Inhibin Subunit Alpha	Protein Coding	P05111	49	GC02P219569	12.55
1709		CYP3A5	Cytochrome P450 Family 3 Subfamily A Member 5	Protein Coding	P20815	51	GC07M099648	12.54
1710		ECT2	Epithelial Cell Transforming 2	Protein Coding	Q9H8V3	49	GC03P172750	12.54
1711		HSPG2	Heparan Sulfate Proteoglycan 2	Protein Coding	P98160	54	GC01M021822	12.51
1712		MCU	Mitochondrial Calcium Uniporter	Protein Coding	Q8NE86	45	GC10P072692	12.51
1713		POLR2E	RNA Polymerase II, I And III Subunit E	Protein Coding	P19388	49	GC19M001086	12.5
1714		LGALS9	Galectin 9	Protein Coding	O00182	46	GC17P027629	12.44
1715		PTPN13	Protein Tyrosine Phosphatase Non-Receptor Type 13	Protein Coding	Q12923	50	GC04P086594	12.43
1716		CXADR	CXADR Ig-Like Cell Adhesion Molecule	Protein Coding	P78310	50	GC21P017513	12.42
1717		REG1B	Regenerating Family Member 1 Beta	Protein Coding	P48304	44	GC02M079086	12.39
1718		WIF1	WNT Inhibitory Factor 1	Protein Coding	Q9Y5W5	50	GC12M065050	12.39
1720		TLR3	Toll Like Receptor 3	Protein Coding	O15455	58	GC04P186059	12.38
1722		FEN1	Flap Structure-Specific Endonuclease 1	Protein Coding	P39748	53	GC11P061793	12.37
1724		TOX3	TOX High Mobility Group Box Family Member 3	Protein Coding	O15405	44	GC16M052449	12.37
1725		SELP	Selectin P	Protein Coding	P16109	52	GC01M169558	12.32
1726		PRKCB	Protein Kinase C Beta	Protein Coding	P05771	55	GC16P046737	12.3
1727		AMFR	Autocrine Motility Factor Receptor	Protein Coding	Q9UKV5	48	GC16M056361	12.29
1728		SSX2	SSX Family Member 2	Protein Coding	Q16385	40	GC0XM052696	12.28
1730		CP	Ceruloplasmin	Protein Coding	P00450	55	GC03M149162	12.27
1731		EIF2S1	Eukaryotic Translation Initiation Factor 2 Subunit Alpha	Protein Coding	P05198	50	GC14P067359	12.26
1732		FANCL	FA Complementation Group L	Protein Coding	Q9NW38	53	GC02M058127	12.24
1733		TRAF6	TNF Receptor Associated Factor 6	Protein Coding	Q9Y4K3	53	GC11M036467	12.23
1734		FOXP2	Forkhead Box P2	Protein Coding	O15409	51	GC07P114086	12.23
1735		IL5	Interleukin 5	Protein Coding	P05113	52	GC05M132541	12.22
1736		ASXL1	ASXL Transcriptional Regulator 1	Protein Coding	Q8IXJ9	50	GC20P033478	12.22
1737		NOTCH4	Notch Receptor 4	Protein Coding	Q99466	53	GC06M080952	12.22
1738		SREBF1	Sterol Regulatory Element Binding Transcription Factor 1	Protein Coding	P36956	55	GC17M017810	12.22
1739		TMEM67	Transmembrane Protein 67	Protein Coding	Q5HYA8	47	GC08P093754	12.21
1740		CSF3R	Colony Stimulating Factor 3 Receptor	Protein Coding	Q99062	54	GC01M036466	12.21
1741		TF	Transferrin	Protein Coding	P02787	57	GC03P136239	12.2
1743		SEC23B	SEC23 Homolog B, COPII Coat Complex Component	Protein Coding	Q15437	49	GC20P018507	12.18
1745		CNOT9	CCR4-NOT Transcription Complex Subunit 9	Protein Coding	Q92600	44	GC02P218571	12.16
1746		GLUL	Glutamate-Ammonia Ligase	Protein Coding	P15104	55	GC01M182378	12.16
1747		TK1	Thymidine Kinase 1	Protein Coding	P04183	52	GC17M078175	12.16
1749		PROX1	Prospero Homeobox 1	Protein Coding	Q92786	50	GC01P213983	12.12
1750		IGFBP4	Insulin Like Growth Factor Binding Protein 4	Protein Coding	P22692	50	GC17P040443	12.11
1751		LRP6	LDL Receptor Related Protein 6	Protein Coding	O75581	54	GC12M024943	12.1
1752		MAGEC2	MAGE Family Member C2	Protein Coding	Q9UBF1	41	GC0XM142202	12.09
1753		CCR2	C-C Motif Chemokine Receptor 2	Protein Coding	P41597	51	GC03P051152	12.08
1754		FLNA	Filamin A	Protein Coding	P21333	55	GC0XM154348	12.08
1755		KLK6	Kallikrein Related Peptidase 6	Protein Coding	Q92876	51	GC19M050958	12.07
1756		PNP	Purine Nucleoside Phosphorylase	Protein Coding	P00491	56	GC14P038215	12.07
1757		CEACAM7	CEA Cell Adhesion Molecule 7	Protein Coding	Q14002	44	GC19M041673	12.06
1758		PIM1	Pim-1 Proto-Oncogene, Serine/Threonine Kinase	Protein Coding	P11309	56	GC06P104249	12.06
1759		OGFR	Opioid Growth Factor Receptor	Protein Coding	Q9NZT2	44	GC20P062804	12.06
1760		ARNT	Aryl Hydrocarbon Receptor Nuclear Translocator	Protein Coding	P27540	52	GC01M150809	12.05
1761		CCNH	Cyclin H	Protein Coding	P51946	53	GC05M087311	12.05
1762		LTF	Lactotransferrin	Protein Coding	P02788	52	GC03M046435	12.04
1763		ISL1	ISL LIM Homeobox 1	Protein Coding	P61371	51	GC05P051383	12.04
1764		CEMIP	Cell Migration Inducing Hyaluronidase 1	Protein Coding	Q8WUJ3	44	GC15P080779	12.03
1766		GJB2	Gap Junction Protein Beta 2	Protein Coding	P29033	52	GC13M020187	12.01
1767		CTTN	Cortactin	Protein Coding	Q14247	50	GC11P070398	12.01
1768		GRB7	Growth Factor Receptor Bound Protein 7	Protein Coding	Q14451	50	GC17P077950	11.99
1770		VAV1	Vav Guanine Nucleotide Exchange Factor 1	Protein Coding	P15498	52	GC19P006772	11.99
1771		BTRC	Beta-Transducin Repeat Containing E3 Ubiquitin Protein Ligase	Protein Coding	Q9Y297	52	GC10P101354	11.99
1772		MMP8	Matrix Metallopeptidase 8	Protein Coding	P22894	54	GC11M109975	11.97
1773		IL6ST	Interleukin 6 Cytokine Family Signal Transducer	Protein Coding	P40189	56	GC05M055935	11.96
1774		CBS	Cystathionine Beta-Synthase	Protein Coding	P35520	57	GC21M043053	11.95
1775		CIP2A	Cellular Inhibitor Of PP2A	Protein Coding	Q8TCG1	41	GC03M108590	11.93
1776		SRP19	Signal Recognition Particle 19	Protein Coding	P09132	46	GC05P112862	11.93
1777		RPSA	Ribosomal Protein SA	Protein Coding	P08865	53	GC03P039406	11.92
1778		SIRT3	Sirtuin 3	Protein Coding	Q9NTG7	54	GC11M000215	11.9
1779		PTK6	Protein Tyrosine Kinase 6	Protein Coding	Q13882	53	GC20M063528	11.9
1780		TBP	TATA-Box Binding Protein	Protein Coding	P20226	56	GC06P170554	11.89
1781		JUND	JunD Proto-Oncogene, AP-1 Transcription Factor Subunit	Protein Coding	P17535	48	GC19M018279	11.89
1782		BMP7	Bone Morphogenetic Protein 7	Protein Coding	P18075	53	GC20M057168	11.89
1783		MAD2L1	Mitotic Arrest Deficient 2 Like 1	Protein Coding	Q13257	51	GC04M120055	11.89
1784		MADD	MAP Kinase Activating Death Domain	Protein Coding	Q8WXG6	51	GC11P047290	11.88
1785		SLC6A14	Solute Carrier Family 6 Member 14	Protein Coding	Q9UN76	48	GC0XP116436	11.85
1786		METTL3	Methyltransferase 3, N6-Adenosine-Methyltransferase Complex Catalytic Subunit	Protein Coding	Q86U44	48	GC14M021498	11.84
1787		ADA	Adenosine Deaminase	Protein Coding	P00813	58	GC20M044620	11.84
1788		PRKCI	Protein Kinase C Iota	Protein Coding	P41743	54	GC03P170222	11.83
1789		ELF3	E74 Like ETS Transcription Factor 3	Protein Coding	P78545	46	GC01P202007	11.83
1790		UCP2	Uncoupling Protein 2	Protein Coding	P55851	53	GC11M073974	11.81
1791		EHMT2	Euchromatic Histone Lysine Methyltransferase 2	Protein Coding	Q96KQ7	53	GC06M031879	11.8
1792		NCL	Nucleolin	Protein Coding	P19338	50	GC02M231453	11.8
1793		DDX5	DEAD-Box Helicase 5	Protein Coding	P17844	52	GC17M064498	11.8
1794		CX3CR1	C-X3-C Motif Chemokine Receptor 1	Protein Coding	P49238	49	GC03M039279	11.8
1795		CYP2C19	Cytochrome P450 Family 2 Subfamily C Member 19	Protein Coding	P33261	50	GC10P094762	11.79
1797		H4C16	H4 Histone 16	Protein Coding	P62805	43	GC12M025134	11.78
1798		RARS1	Arginyl-TRNA Synthetase 1	Protein Coding	P54136	51	GC05P168487	11.78
1799		SEL1L	SEL1L Adaptor Subunit Of ERAD E3 Ubiquitin Ligase	Protein Coding	Q9UBV2	49	GC14M081471	11.78
1800		SMG1	SMG1 Nonsense Mediated MRNA Decay Associated PI3K Related Kinase	Protein Coding	Q96Q15	48	GC16M019713	11.77
1802		MAPK9	Mitogen-Activated Protein Kinase 9	Protein Coding	P45984	55	GC05M180273	11.77
1803		SH2B3	SH2B Adaptor Protein 3	Protein Coding	Q9UQQ2	54	GC12P111405	11.76
1804		SLC2A4	Solute Carrier Family 2 Member 4	Protein Coding	P14672	53	GC17P012995	11.76
1805		PDK1	Pyruvate Dehydrogenase Kinase 1	Protein Coding	Q15118	53	GC02P172555	11.76
1806		WFDC2	WAP Four-Disulfide Core Domain 2	Protein Coding	Q14508	44	GC20P045469	11.76
1807		MCM2	Minichromosome Maintenance Complex Component 2	Protein Coding	P49736	54	GC03P127598	11.75
1808		PLA2G6	Phospholipase A2 Group VI	Protein Coding	O60733	54	GC22M069811	11.74
1809		RPS19	Ribosomal Protein S19	Protein Coding	P39019	55	GC19P083357	11.73
1810		GAS6	Growth Arrest Specific 6	Protein Coding	Q14393	50	GC13M113820	11.7
1811		RTEL1	Regulator Of Telomere Elongation Helicase 1	Protein Coding	Q9NZ71	48	GC20P063833	11.7
1812		PLA2G4A	Phospholipase A2 Group IVA	Protein Coding	P47712	54	GC01P186798	11.7
1813		TNFRSF9	TNF Receptor Superfamily Member 9	Protein Coding	Q07011	50	GC01M007915	11.69
1815		ACRBP	Acrosin Binding Protein	Protein Coding	Q8NEB7	41	GC12M006638	11.68
1816		KCNN4	Potassium Calcium-Activated Channel Subfamily N Member 4	Protein Coding	O15554	54	GC19M079674	11.65
1817		THY1	Thy-1 Cell Surface Antigen	Protein Coding	P04216	49	GC11M119424	11.64
1818		TBX3	T-Box Transcription Factor 3	Protein Coding	O15119	50	GC12M114670	11.63
1819		INHBA	Inhibin Subunit Beta A	Protein Coding	P08476	52	GC07M041670	11.62
1820		LTB4R	Leukotriene B4 Receptor	Protein Coding	Q15722	50	GC14P024311	11.62
1821		NNMT	Nicotinamide N-Methyltransferase	Protein Coding	P40261	50	GC11P114257	11.61
1822		TINF2	TERF1 Interacting Nuclear Factor 2	Protein Coding	Q9BSI4	48	GC14M025392	11.6
1823		PLAT	Plasminogen Activator, Tissue Type	Protein Coding	P00750	56	GC08M042174	11.59
1824		NKX2-2	NK2 Homeobox 2	Protein Coding	O95096	48	GC20M021511	11.57
1825		CPA2	Carboxypeptidase A2	Protein Coding	P48052	46	GC07P130266	11.57
1826		SYK	Spleen Associated Tyrosine Kinase	Protein Coding	P43405	57	GC09P094897	11.56
1827		PIP	Prolactin Induced Protein	Protein Coding	P12273	45	GC07P143132	11.54
1829		KMT2A	Lysine Methyltransferase 2A	Protein Coding	Q03164	54	GC11P118436	11.53
1830		LRP5	LDL Receptor Related Protein 5	Protein Coding	O75197	56	GC11P068298	11.52
1832		DUSP6	Dual Specificity Phosphatase 6	Protein Coding	Q16828	54	GC12M089347	11.5
1833		PER1	Period Circadian Regulator 1	Protein Coding	O15534	48	GC17M013547	11.5
1834		TRPM8	Transient Receptor Potential Cation Channel Subfamily M Member 8	Protein Coding	Q7Z2W7	51	GC02P233917	11.5
1835		TMSB10	Thymosin Beta 10	Protein Coding	P63313	44	GC02P084905	11.49
1836		MMUT	Methylmalonyl-CoA Mutase	Protein Coding	P22033	53	GC06M049430	11.49
1837		IL12RB1	Interleukin 12 Receptor Subunit Beta 1	Protein Coding	P42701	52	GC19M018058	11.46
1838		KLK4	Kallikrein Related Peptidase 4	Protein Coding	Q9Y5K2	52	GC19M079973	11.45
1839		BCR	BCR Activator Of RhoGEF And GTPase	Protein Coding	P11274	58	GC22P023179	11.45
1840		RHOD	Ras Homolog Family Member D	Protein Coding	O00212	44	GC11P073028	11.45
1841		HHIP	Hedgehog Interacting Protein	Protein Coding	Q96QV1	48	GC04P144645	11.43
1842		AZGP1	Alpha-2-Glycoprotein 1, Zinc-Binding	Protein Coding	P25311	50	GC07M099967	11.42
1843		IGFBP7	Insulin Like Growth Factor Binding Protein 7	Protein Coding	Q16270	53	GC04M057030	11.42
1844		PRDX1	Peroxiredoxin 1	Protein Coding	Q06830	56	GC01M045622	11.42
1845		FBN1	Fibrillin 1	Protein Coding	P35555	54	GC15M048408	11.41
1846		VCL	Vinculin	Protein Coding	P18206	54	GC10P073995	11.41
1847		ACACA	Acetyl-CoA Carboxylase Alpha	Protein Coding	Q13085	55	GC17M037084	11.41
1848		GUSB	Glucuronidase Beta	Protein Coding	P08236	54	GC07M065960	11.4
1849		FAT4	FAT Atypical Cadherin 4	Protein Coding	Q6V0I7	46	GC04P125315	11.4
1850		ATP8B1	ATPase Phospholipid Transporting 8B1	Protein Coding	O43520	48	GC18M057646	11.39
1851		NAB2	NGFI-A Binding Protein 2	Protein Coding	Q15742	48	GC12P058182	11.38
1854		ARID4B	AT-Rich Interaction Domain 4B	Protein Coding	Q4LE39	44	GC01M235133	11.34
1855		CDC20	Cell Division Cycle 20	Protein Coding	Q12834	52	GC01P043358	11.34
1856		SLC11A1	Solute Carrier Family 11 Member 1	Protein Coding	P49279	53	GC02P218382	11.33
1858		HNRNPK	Heterogeneous Nuclear Ribonucleoprotein K	Protein Coding	P61978	52	GC09M102850	11.32
1859		PMAIP1	Phorbol-12-Myristate-13-Acetate-Induced Protein 1	Protein Coding	Q13794	45	GC18P059899	11.32
1860		LAMA5	Laminin Subunit Alpha 5	Protein Coding	O15230	50	GC20M062307	11.32
1861		GATA1	GATA Binding Protein 1	Protein Coding	P15976	53	GC0XP048786	11.3
1862		SFRP2	Secreted Frizzled Related Protein 2	Protein Coding	Q96HF1	46	GC04M153780	11.3
1863		GIPC1	GIPC PDZ Domain Containing Family Member 1	Protein Coding	O14908	50	GC19M015557	11.29
1864		BAG1	BAG Cochaperone 1	Protein Coding	Q99933	48	GC09M033245	11.29
1865		EIF2AK2	Eukaryotic Translation Initiation Factor 2 Alpha Kinase 2	Protein Coding	P19525	57	GC02M037099	11.28
1866		NUMB	NUMB Endocytic Adaptor Protein	Protein Coding	P49757	52	GC14M073275	11.28
1867		DNAH8	Dynein Axonemal Heavy Chain 8	Protein Coding	Q96JB1	45	GC06P104260	11.25
1868		NAMPT	Nicotinamide Phosphoribosyltransferase	Protein Coding	P43490	54	GC07M106248	11.24
1869		CEP290	Centrosomal Protein 290	Protein Coding	O15078	48	GC12M088049	11.23
1870		GPX4	Glutathione Peroxidase 4	Protein Coding	P36969	53	GC19P001103	11.22
1871		LPAR1	Lysophosphatidic Acid Receptor 1	Protein Coding	Q92633	53	GC09M110873	11.22
1872		MMP12	Matrix Metallopeptidase 12	Protein Coding	P39900	52	GC11M102862	11.21
1873		GFRA1	GDNF Family Receptor Alpha 1	Protein Coding	P56159	54	GC10M116056	11.21
1874		AKR1B10	Aldo-Keto Reductase Family 1 Member B10	Protein Coding	O60218	50	GC07P134527	11.2
1875		TNK2	Tyrosine Kinase Non Receptor 2	Protein Coding	Q07912	53	GC03M195863	11.2
1876		MAPT	Microtubule Associated Protein Tau	Protein Coding	P10636	57	GC17P045894	11.19
1877		EPOR	Erythropoietin Receptor	Protein Coding	P19235	55	GC19M011377	11.19
1878		PBX1	PBX Homeobox 1	Protein Coding	P40424	55	GC01P164524	11.18
1879		COL7A1	Collagen Type VII Alpha 1 Chain	Protein Coding	Q02388	50	GC03M048564	11.14
1880		HDGF	Heparin Binding Growth Factor	Protein Coding	P51858	46	GC01M157083	11.14
1881		DIS3L2	DIS3 Like 3'-5' Exoribonuclease 2	Protein Coding	Q8IYB7	49	GC02P231961	11.14
1882		KCNQ1	Potassium Voltage-Gated Channel Subfamily Q Member 1	Protein Coding	P51787	57	GC11P002444	11.13
1883		RXRB	Retinoid X Receptor Beta	Protein Coding	P28702	53	GC06M033193	11.13
1884		LAG3	Lymphocyte Activating 3	Protein Coding	P18627	47	GC12P028197	11.12
1885		BIRC7	Baculoviral IAP Repeat Containing 7	Protein Coding	Q96CA5	46	GC20P063235	11.12
1886		PON1	Paraoxonase 1	Protein Coding	P27169	54	GC07M095297	11.12
1887		SLC5A8	Solute Carrier Family 5 Member 8	Protein Coding	Q8N695	49	GC12M101155	11.1
1888		SLC19A1	Solute Carrier Family 19 Member 1	Protein Coding	P41440	53	GC21M045493	11.09
1889		TPD52	Tumor Protein D52	Protein Coding	P55327	46	GC08M080031	11.09
1890		HK1	Hexokinase 1	Protein Coding	P19367	56	GC10P069269	11.08
1891		REL	REL Proto-Oncogene, NF-KB Subunit	Protein Coding	Q04864	53	GC02P060881	11.08
1892		BUB1B-PAK6	BUB1B-PAK6 Readthrough	Protein Coding		21	GC15P053721	11.08
1893		OSM	Oncostatin M	Protein Coding	P13725	50	GC22M030262	11.07
1894		NRP2	Neuropilin 2	Protein Coding	O60462	53	GC02P205681	11.07
1895		SIRPA	Signal Regulatory Protein Alpha	Protein Coding	P78324	52	GC20P001894	11.07
1896		SUZ12	SUZ12 Polycomb Repressive Complex 2 Subunit	Protein Coding	Q15022	49	GC17P031937	11.05
1897		SLC34A2	Solute Carrier Family 34 Member 2	Protein Coding	O95436	53	GC04P025648	11.05
1898		SEPTIN9	Septin 9	Protein Coding	Q9UHD8	47	GC17P080069	11.04
1899		CLDN1	Claudin 1	Protein Coding	O95832	53	GC03M190305	11.04
1900		TRAF2	TNF Receptor Associated Factor 2	Protein Coding	Q12933	52	GC09P136881	11.03
1901		MED1	Mediator Complex Subunit 1	Protein Coding	Q15648	49	GC17M039404	11.03
1902		CDK5	Cyclin Dependent Kinase 5	Protein Coding	Q00535	60	GC07M151053	11.03
1903		GPR68	G Protein-Coupled Receptor 68	Protein Coding	Q15743	49	GC14M091232	11.03
1904		LGR5	Leucine Rich Repeat Containing G Protein-Coupled Receptor 5	Protein Coding	O75473	50	GC12P071439	11.03
1905		HGFAC	HGF Activator	Protein Coding	Q04756	49	GC04P003443	11.02
1907		IBSP	Integrin Binding Sialoprotein	Protein Coding	P21815	45	GC04P087799	11.01
1908		PLK2	Polo Like Kinase 2	Protein Coding	Q9NYY3	52	GC05M058453	11
1909		FGF8	Fibroblast Growth Factor 8	Protein Coding	P55075	54	GC10M101770	11
1910		NCOA1	Nuclear Receptor Coactivator 1	Protein Coding	Q15788	50	GC02P024492	11
1911		CLDN18	Claudin 18	Protein Coding	P56856	50	GC03P137998	10.99
1912		RBX1	Ring-Box 1	Protein Coding	P62877	50	GC22P040951	10.98
1913		PIWIL1	Piwi Like RNA-Mediated Gene Silencing 1	Protein Coding	Q96J94	47	GC12P130337	10.97
1916		CCL4	C-C Motif Chemokine Ligand 4	Protein Coding	P13236	46	GC17P036103	10.95
1917		CTRB1	Chymotrypsinogen B1	Protein Coding	P17538	44	GC16P075218	10.94
1918		HLA-C	Major Histocompatibility Complex, Class I, C	Protein Coding	P10321	50	GC06M080880	10.94
1919		PTPN1	Protein Tyrosine Phosphatase Non-Receptor Type 1	Protein Coding	P18031	57	GC20P050510	10.94
1920		GADD45B	Growth Arrest And DNA Damage Inducible Beta	Protein Coding	O75293	43	GC19P002476	10.93
1921		CSNK2A2	Casein Kinase 2 Alpha 2	Protein Coding	P19784	53	GC16M058157	10.93
1922		CDC6	Cell Division Cycle 6	Protein Coding	Q99741	52	GC17P040287	10.93
1923		SETBP1	SET Binding Protein 1	Protein Coding	Q9Y6X0	47	GC18P044680	10.93
1924		NR1I2	Nuclear Receptor Subfamily 1 Group I Member 2	Protein Coding	O75469	50	GC03P119780	10.9
1926		GADD45G	Growth Arrest And DNA Damage Inducible Gamma	Protein Coding	O95257	45	GC09P089605	10.89
1927		RCVRN	Recoverin	Protein Coding	P35243	45	GC17M009896	10.88
1928		LAMP1	Lysosomal Associated Membrane Protein 1	Protein Coding	P11279	50	GC13P113297	10.87
1929		MAP3K20	Mitogen-Activated Protein Kinase Kinase Kinase 20	Protein Coding	Q9NYL2	52	GC02P173076	10.87
1930		CD151	CD151 Molecule (Raph Blood Group)	Protein Coding	P48509	50	GC11P002897	10.87
1931		PAX5	Paired Box 5	Protein Coding	Q02548	53	GC09M036941	10.85
1932		UGT1A7	UDP Glucuronosyltransferase Family 1 Member A7	Protein Coding	Q9HAW7	46	GC02P233681	10.82
1933		BHLHE40	Basic Helix-Loop-Helix Family Member E40	Protein Coding	O14503	47	GC03P004980	10.82
1934		NOG	Noggin	Protein Coding	Q13253	53	GC17P056593	10.81
1937		CD163	CD163 Molecule	Protein Coding	Q86VB7	51	GC12M008547	10.78
1938		LYVE1	Lymphatic Vessel Endothelial Hyaluronan Receptor 1	Protein Coding	Q9Y5Y7	49	GC11M011272	10.78
1939		NHERF1	NHERF Family PDZ Scaffold Protein 1	Protein Coding	O14745	52	GC17P079267	10.77
1940		STC1	Stanniocalcin 1	Protein Coding	P52823	47	GC08M023841	10.77
1941		NCOA6	Nuclear Receptor Coactivator 6	Protein Coding	Q14686	48	GC20M035213	10.77
1942		HDAC5	Histone Deacetylase 5	Protein Coding	Q9UQL6	55	GC17M044076	10.76
1943		NCOA2	Nuclear Receptor Coactivator 2	Protein Coding	Q15596	52	GC08M070109	10.76
1944		FLI1	Fli-1 Proto-Oncogene, ETS Transcription Factor	Protein Coding	Q01543	54	GC11P128686	10.76
1945		PRKAA2	Protein Kinase AMP-Activated Catalytic Subunit Alpha 2	Protein Coding	P54646	57	GC01P056645	10.76
1946		MICB	MHC Class I Polypeptide-Related Sequence B	Protein Coding	Q29980	47	GC06P104093	10.75
1947		S100A9	S100 Calcium Binding Protein A9	Protein Coding	P06702	50	GC01P153357	10.74
1948		IL12A	Interleukin 12A	Protein Coding	P29459	50	GC03P159988	10.74
1949		POLB	DNA Polymerase Beta	Protein Coding	P06746	52	GC08P042338	10.74
1950		SFN	Stratifin	Protein Coding	P31947	53	GC01P029478	10.74
1951		AGPAT2	1-Acylglycerol-3-Phosphate O-Acyltransferase 2	Protein Coding	O15120	52	GC09M136673	10.73
1952		KLK7	Kallikrein Related Peptidase 7	Protein Coding	P49862	48	GC19M079977	10.73
1953		FPGS	Folylpolyglutamate Synthase	Protein Coding	Q05932	48	GC09P127794	10.73
1954		PRF1	Perforin 1	Protein Coding	P14222	53	GC10M070597	10.73
1955		CTBP1	C-Terminal Binding Protein 1	Protein Coding	Q13363	54	GC04M001211	10.73
1956		ESRRA	Estrogen Related Receptor Alpha	Protein Coding	P11474	53	GC11P064305	10.71
1958		SFTPA1	Surfactant Protein A1	Protein Coding	Q8IWL2	51	GC10P100785	10.7
1960		KLK2	Kallikrein Related Peptidase 2	Protein Coding	P20151	50	GC19P050861	10.69
1961		YWHAE	Tyrosine 3-Monooxygenase/Tryptophan 5-Monooxygenase Activation Protein Epsilon	Protein Coding	P62258	56	GC17M013155	10.69
1963		PODXL	Podocalyxin Like	Protein Coding	O00592	50	GC07M131500	10.67
1964		RPL5	Ribosomal Protein L5	Protein Coding	P46777	54	GC01P092832	10.66
1965		PPARD	Peroxisome Proliferator Activated Receptor Delta	Protein Coding	Q03181	52	GC06P104219	10.66
1967		MAPK7	Mitogen-Activated Protein Kinase 7	Protein Coding	Q13164	54	GC17P076099	10.65
1969		PPP2CA	Protein Phosphatase 2 Catalytic Subunit Alpha	Protein Coding	P67775	56	GC05M134194	10.64
1970		MCM3	Minichromosome Maintenance Complex Component 3	Protein Coding	P25205	52	GC06M052264	10.63
1971		DIRAS3	DIRAS Family GTPase 3	Protein Coding	O95661	38	GC01M068045	10.63
1972		EFNA1	Ephrin A1	Protein Coding	P20827	50	GC01P155127	10.63
1973		CCL22	C-C Motif Chemokine Ligand 22	Protein Coding	O00626	44	GC16P057364	10.62
1974		AFAP1	Actin Filament Associated Protein 1	Protein Coding	Q8N556	45	GC04M007758	10.6
1976		HNRNPA2B1	Heterogeneous Nuclear Ribonucleoprotein A2/B1	Protein Coding	P22626	53	GC07M026174	10.59
1977		CD19	CD19 Molecule	Protein Coding	P15391	58	GC16P046954	10.59
1978		COL4A2	Collagen Type IV Alpha 2 Chain	Protein Coding	P08572	53	GC13P110305	10.58
1980		TXNIP	Thioredoxin Interacting Protein	Protein Coding	Q9H3M7	46	GC01M145992	10.55
1981		APC2	APC Regulator Of WNT Signaling Pathway 2	Protein Coding	O95996	48	GC19P005639	10.54
1982		CLIC1	Chloride Intracellular Channel 1	Protein Coding	O00299	48	GC06M080934	10.54
1984		RPL26	Ribosomal Protein L26	Protein Coding	P61254	50	GC17M008377	10.53
1985		RBBP4	RB Binding Protein 4, Chromatin Remodeling Factor	Protein Coding	Q09028	51	GC01P032651	10.52
1987		EEF1A2	Eukaryotic Translation Elongation Factor 1 Alpha 2	Protein Coding	Q05639	53	GC20M063488	10.51
1988		PA2G4	Proliferation-Associated 2G4	Protein Coding	Q9UQ80	48	GC12P058096	10.51
1989		RPL11	Ribosomal Protein L11	Protein Coding	P62913	55	GC01P023691	10.51
1990		CCAR2	Cell Cycle And Apoptosis Regulator 2	Protein Coding	Q8N163	43	GC08P022604	10.48
1991		KAT2B	Lysine Acetyltransferase 2B	Protein Coding	Q92831	54	GC03P020044	10.48
1992		CSNK1A1	Casein Kinase 1 Alpha 1	Protein Coding	P48729	56	GC05M149492	10.47
1993		HSP90AB1	Heat Shock Protein 90 Alpha Family Class B Member 1	Protein Coding	P08238	56	GC06P044246	10.47
1994		PRDM2	PR/SET Domain 2	Protein Coding	Q13029	48	GC01P013700	10.47
1995		HNRNPA1	Heterogeneous Nuclear Ribonucleoprotein A1	Protein Coding	P09651	54	GC12P054280	10.46
1996		RPS10	Ribosomal Protein S10	Protein Coding	P46783	50	GC06M081046	10.44
1999		GSK3A	Glycogen Synthase Kinase 3 Alpha	Protein Coding	P49840	56	GC19M079626	10.43
2000		PRPSAP1	Phosphoribosyl Pyrophosphate Synthetase Associated Protein 1	Protein Coding	Q14558	42	GC17M076309	10.43
2002		CDX1	Caudal Type Homeobox 1	Protein Coding	P47902	44	GC05P150166	10.41
2003		FUT3	Fucosyltransferase 3 (Lewis Blood Group)	Protein Coding	P21217	47	GC19M009450	10.4
2005		FZD7	Frizzled Class Receptor 7	Protein Coding	O75084	51	GC02P202163	10.38
2006		TIAM1	TIAM Rac1 Associated GEF 1	Protein Coding	Q13009	52	GC21M031118	10.38
2007		MED15	Mediator Complex Subunit 15	Protein Coding	Q96RN5	49	GC22P051820	10.38
2008		SP3	Sp3 Transcription Factor	Protein Coding	Q02447	50	GC02M173882	10.38
2009		CD59	CD59 Molecule (CD59 Blood Group)	Protein Coding	P13987	53	GC11M033704	10.37
2012		G6PC1	Glucose-6-Phosphatase Catalytic Subunit 1	Protein Coding	P35575	51	GC17P079560	10.35
2013		HTRA3	HtrA Serine Peptidase 3	Protein Coding	P83110	45	GC04P008269	10.35
2014		DCLK1	Doublecortin Like Kinase 1	Protein Coding	O15075	52	GC13M035768	10.35
2015		IER3	Immediate Early Response 3	Protein Coding	P46695	44	GC06M030743	10.35
2016		SLC26A9	Solute Carrier Family 26 Member 9	Protein Coding	Q7LBE3	46	GC01M205883	10.35
2017		IKBKG	Inhibitor Of Nuclear Factor Kappa B Kinase Regulatory Subunit Gamma	Protein Coding	Q9Y6K9	54	GC0XP154541	10.34
2018		CYP2C9	Cytochrome P450 Family 2 Subfamily C Member 9	Protein Coding	P11712	52	GC10P094938	10.34
2019		EPHA1	EPH Receptor A1	Protein Coding	P21709	54	GC07M143390	10.34
2020		PSMA1	Proteasome 20S Subunit Alpha 1	Protein Coding	P25786	49	GC11M014506	10.34
2021		ARHGEF2	Rho/Rac Guanine Nucleotide Exchange Factor 2	Protein Coding	Q92974	53	GC01M155946	10.34
2022		ADM	Adrenomedullin	Protein Coding	P35318	52	GC11P010304	10.33
2023		LDLR	Low Density Lipoprotein Receptor	Protein Coding	P01130	58	GC19P011212	10.33
2024		CXCL9	C-X-C Motif Chemokine Ligand 9	Protein Coding	Q07325	45	GC04M076001	10.33
2025		DPH1	Diphthamide Biosynthesis 1	Protein Coding	Q9BZG8	47	GC17P002030	10.33
2026		FABP4	Fatty Acid Binding Protein 4	Protein Coding	P15090	49	GC08M081478	10.32
2027		LOXL2	Lysyl Oxidase Like 2	Protein Coding	Q9Y4K0	53	GC08M023296	10.32
2028		LIFR	LIF Receptor Subunit Alpha	Protein Coding	P42702	53	GC05M038475	10.32
2029		VRK1	VRK Serine/Threonine Kinase 1	Protein Coding	Q99986	55	GC14P096797	10.31
2030		LASP1NB	LASP1 Neighbor	Protein Coding		18	GC17P038925	10.29
2031		KDM3A	Lysine Demethylase 3A	Protein Coding	Q9Y4C1	49	GC02P086440	10.28
2032		ALPP	Alkaline Phosphatase, Placental	Protein Coding	P05187	50	GC02P232378	10.28
2033		KDM5B	Lysine Demethylase 5B	Protein Coding	Q9UGL1	53	GC01M202696	10.28
2035		KRT17	Keratin 17	Protein Coding	Q04695	50	GC17M041619	10.27
2038		RPS14	Ribosomal Protein S14	Protein Coding	P62263	49	GC05M150443	10.25
2039		GNRHR	Gonadotropin Releasing Hormone Receptor	Protein Coding	P30968	54	GC04M067737	10.25
2041		NTN1	Netrin 1	Protein Coding	O95631	53	GC17P013109	10.25
2042		CCNA1	Cyclin A1	Protein Coding	P78396	48	GC13P036431	10.24
2043		THBS2	Thrombospondin 2	Protein Coding	P35442	53	GC06M169215	10.23
2044		CCNB2	Cyclin B2	Protein Coding	O95067	50	GC15P059105	10.22
2051		CYLD	CYLD Lysine 63 Deubiquitinase	Protein Coding	Q9NQC7	54	GC16P050742	10.22
2052		PLEK	Pleckstrin	Protein Coding	P08567	47	GC02P068365	10.22
2053		PKD2	Polycystin 2, Transient Receptor Potential Cation Channel	Protein Coding	Q13563	55	GC04P088007	10.22
2055		CCN4	Cellular Communication Network Factor 4	Protein Coding	O95388	45	GC08P133192	10.21
2056		UMPS	Uridine Monophosphate Synthetase	Protein Coding	P11172	53	GC03P124730	10.21
2057		CD81	CD81 Molecule	Protein Coding	P60033	53	GC11P002963	10.18
2058		IKBKE	Inhibitor Of Nuclear Factor Kappa B Kinase Subunit Epsilon	Protein Coding	Q14164	51	GC01P206470	10.17
2059		SHMT1	Serine Hydroxymethyltransferase 1	Protein Coding	P34896	51	GC17M059680	10.17
2060		CCR1	C-C Motif Chemokine Receptor 1	Protein Coding	P32246	50	GC03M046218	10.17
2063		FOXC1	Forkhead Box C1	Protein Coding	Q12948	49	GC06P001610	10.16
2064		ITGA9	Integrin Subunit Alpha 9	Protein Coding	Q13797	49	GC03P037468	10.15
2065		HPN	Hepsin	Protein Coding	P05981	51	GC19P035040	10.14
2066		AGTR1	Angiotensin II Receptor Type 1	Protein Coding	P30556	58	GC03P148697	10.14
2067		PTH	Parathyroid Hormone	Protein Coding	P01270	52	GC11M013492	10.14
2068		BMPR2	Bone Morphogenetic Protein Receptor Type 2	Protein Coding	Q13873	57	GC02P202376	10.13
2069		P4HB	Prolyl 4-Hydroxylase Subunit Beta	Protein Coding	P07237	56	GC17M081843	10.13
2070		LDOC1	LDOC1 Regulator Of NFKB Signaling	Protein Coding	O95751	40	GC0XM141111	10.13
2071		IGF2BP2	Insulin Like Growth Factor 2 MRNA Binding Protein 2	Protein Coding	Q9Y6M1	51	GC03M185643	10.12
2073		PELP1	Proline, Glutamate And Leucine Rich Protein 1	Protein Coding	Q8IZL8	45	GC17M004669	10.11
2074		URB2	URB2 Ribosome Biogenesis Homolog	Protein Coding	Q14146	41	GC01P229626	10.1
2075		S100P	S100 Calcium Binding Protein P	Protein Coding	P25815	46	GC04P006700	10.1
2076		ABCB11	ATP Binding Cassette Subfamily B Member 11	Protein Coding	O95342	53	GC02M168922	10.1
2077		ENTPD1	Ectonucleoside Triphosphate Diphosphohydrolase 1	Protein Coding	P49961	57	GC10P098649	10.1
2078		NUTM1	NUT Midline Carcinoma Family Member 1	Protein Coding	Q86Y26	42	GC15P034343	10.1
2079		PROS1	Protein S	Protein Coding	P07225	56	GC03M093873	10.1
2080		MAML2	Mastermind Like Transcriptional Coactivator 2	Protein Coding	Q8IZL2	44	GC11M095976	10.09
2081		CXCR5	C-X-C Motif Chemokine Receptor 5	Protein Coding	P32302	48	GC11P118928	10.09
2082		TACC3	Transforming Acidic Coiled-Coil Containing Protein 3	Protein Coding	Q9Y6A5	49	GC04P001883	10.07
2084		RBM6	RNA Binding Motif Protein 6	Protein Coding	P78332	44	GC03P049940	10.06
2085		LATS2	Large Tumor Suppressor Kinase 2	Protein Coding	Q9NRM7	52	GC13M020973	10.06
2086		RYR1	Ryanodine Receptor 1	Protein Coding	P21817	54	GC19P083224	10.06
2087		IGFBP6	Insulin Like Growth Factor Binding Protein 6	Protein Coding	P24592	50	GC12P053097	10.05
2088		LAMB3	Laminin Subunit Beta 3	Protein Coding	Q13751	53	GC01M209614	10.05
2089		PTPRT	Protein Tyrosine Phosphatase Receptor Type T	Protein Coding	O14522	50	GC20M042072	10.05
2090		SKP1	S-Phase Kinase Associated Protein 1	Protein Coding	P63208	50	GC05M134148	10.05
2091		ARX	Aristaless Related Homeobox	Protein Coding	Q96QS3	50	GC0XM025003	10.03
2092		RRAS	RAS Related	Protein Coding	P10301	49	GC19M049635	10.02
2093		CARM1	Coactivator Associated Arginine Methyltransferase 1	Protein Coding	Q86X55	54	GC19P010871	10
2094		GUCY2C	Guanylate Cyclase 2C	Protein Coding	P25092	53	GC12M014612	10
2095		GANAB	Glucosidase II Alpha Subunit	Protein Coding	Q14697	53	GC11M109095	10
2096		CELA2A	Chymotrypsin Like Elastase 2A	Protein Coding	P08217	48	GC01P015456	9.99
2097		UBE2C	Ubiquitin Conjugating Enzyme E2 C	Protein Coding	O00762	50	GC20P045812	9.99
2098		NCOA4	Nuclear Receptor Coactivator 4	Protein Coding	Q13772	46	GC10M046005	9.99
2099		CFH	Complement Factor H	Protein Coding	P08603	54	GC01P196621	9.99
2100		WNT10B	Wnt Family Member 10B	Protein Coding	O00744	53	GC12M048965	9.98
2101		ISG15	ISG15 Ubiquitin Like Modifier	Protein Coding	P05161	53	GC01P001001	9.98
2102		DCTN4	Dynactin Subunit 4	Protein Coding	Q9UJW0	45	GC05M150708	9.98
2103		GHRHR	Growth Hormone Releasing Hormone Receptor	Protein Coding	Q02643	49	GC07P030938	9.97
2104		SERPINF1	Serpin Family F Member 1	Protein Coding	P36955	52	GC17P002420	9.97
2106		ITPR3	Inositol 1,4,5-Trisphosphate Receptor Type 3	Protein Coding	Q14573	53	GC06P033620	9.97
2108		TRAF3	TNF Receptor Associated Factor 3	Protein Coding	Q13114	54	GC14P112076	9.95
2109		PPP3CA	Protein Phosphatase 3 Catalytic Subunit Alpha	Protein Coding	Q08209	58	GC04M101024	9.95
2110		TH	Tyrosine Hydroxylase	Protein Coding	P07101	57	GC11M002163	9.95
2111		VWF	Von Willebrand Factor	Protein Coding	P04275	54	GC12M006031	9.95
2112		SPARCL1	SPARC Like 1	Protein Coding	Q14515	46	GC04M087473	9.95
2113		USP7	Ubiquitin Specific Peptidase 7	Protein Coding	Q93009	56	GC16M008892	9.94
2114		CSNK1D	Casein Kinase 1 Delta	Protein Coding	P48730	55	GC17M082239	9.94
2115		CUL3	Cullin 3	Protein Coding	Q13618	55	GC02M224470	9.94
2117		PSMB8	Proteasome 20S Subunit Beta 8	Protein Coding	P28062	57	GC06M032840	9.92
2118		BACH1	BTB Domain And CNC Homolog 1	Protein Coding	O14867	48	GC21P029194	9.92
2119		LMF1	Lipase Maturation Factor 1	Protein Coding	Q96S06	46	GC16M000853	9.91
2120		HYAL1	Hyaluronidase 1	Protein Coding	Q12794	53	GC03M050299	9.9
2121		MMP26	Matrix Metallopeptidase 26	Protein Coding	Q9NRE1	43	GC11P004706	9.9
2123		MICA	MHC Class I Polypeptide-Related Sequence A	Protein Coding	Q29983	45	GC06P031399	9.89
2125		BUB3	BUB3 Mitotic Checkpoint Protein	Protein Coding	O43684	54	GC10P123154	9.87
2126		ROBO1	Roundabout Guidance Receptor 1	Protein Coding	Q9Y6N7	51	GC03M078597	9.87
2127		TTR	Transthyretin	Protein Coding	P02766	55	GC18P031557	9.86
2128		SLC5A5	Solute Carrier Family 5 Member 5	Protein Coding	Q92911	52	GC19P082836	9.86
2129		FTO	FTO Alpha-Ketoglutarate Dependent Dioxygenase	Protein Coding	Q9C0B1	54	GC16P053949	9.85
2130		KLK5	Kallikrein Related Peptidase 5	Protein Coding	Q9Y337	48	GC19M050943	9.84
2131		SIX1	SIX Homeobox 1	Protein Coding	Q15475	49	GC14M060643	9.84
2132		HIPK2	Homeodomain Interacting Protein Kinase 2	Protein Coding	Q9H2X6	50	GC07M139561	9.83
2133		CUX1	Cut Like Homeobox 1	Protein Coding	Q13948	52	GC07P101815	9.83
2134		TRPV4	Transient Receptor Potential Cation Channel Subfamily V Member 4	Protein Coding	Q9HBA0	55	GC12M109783	9.83
2135		EED	Embryonic Ectoderm Development	Protein Coding	O75530	50	GC11P086241	9.83
2136		WNT3	Wnt Family Member 3	Protein Coding	P56703	54	GC17M046762	9.83
2138		CD63	CD63 Molecule	Protein Coding	P08962	49	GC12M055725	9.82
2139		CASP6	Caspase 6	Protein Coding	P55212	54	GC04M109688	9.82
2140		SFTPC	Surfactant Protein C	Protein Coding	P11686	48	GC08P022156	9.81
2262		OCIAD1	OCIA Domain Containing 1	Protein Coding	Q9NX40	42	GC04P048805	9.81
2263		WNT2B	Wnt Family Member 2B	Protein Coding	Q93097	50	GC01P112466	9.81
2264		F5	Coagulation Factor V	Protein Coding	P12259	54	GC01M169511	9.79
2266		SLC9A3	Solute Carrier Family 9 Member A3	Protein Coding	P48764	55	GC05M000472	9.79
2267		VCP	Valosin Containing Protein	Protein Coding	P55072	56	GC09M035056	9.78
2268		MUC5B	Mucin 5B, Oligomeric Mucus/Gel-Forming	Protein Coding	Q9HC84	49	GC11P002911	9.78
2269		TP53BP2	Tumor Protein P53 Binding Protein 2	Protein Coding	Q13625	47	GC01M223779	9.76
2270		ZG16B	Zymogen Granule Protein 16B	Protein Coding	Q96DA0	42	GC16P045972	9.75
2271		RPS27	Ribosomal Protein S27	Protein Coding	P42677	49	GC01P154874	9.75
2273		ACLY	ATP Citrate Lyase	Protein Coding	P53396	53	GC17M041866	9.74
2274		NOP10	NOP10 Ribonucleoprotein	Protein Coding	Q9NPE3	48	GC15M037140	9.74
2276		MMP10	Matrix Metallopeptidase 10	Protein Coding	P09238	51	GC11M102770	9.72
2277		FUT4	Fucosyltransferase 4	Protein Coding	P22083	45	GC11P094544	9.7
2278		MMP15	Matrix Metallopeptidase 15	Protein Coding	P51511	51	GC16P058025	9.69
2279		PARK7	Parkinsonism Associated Deglycase	Protein Coding	Q99497	54	GC01P008210	9.69
2280		COL17A1	Collagen Type XVII Alpha 1 Chain	Protein Coding	Q9UMD9	51	GC10M104031	9.69
2281		STEAP4	STEAP4 Metalloreductase	Protein Coding	Q687X5	48	GC07M088439	9.68
2282		CACNA1G	Calcium Voltage-Gated Channel Subunit Alpha1 G	Protein Coding	O43497	56	GC17P078647	9.68
2283		MYCL	MYCL Proto-Oncogene, BHLH Transcription Factor	Protein Coding	P12524	45	GC01M039895	9.68
2284		ASCL1	Achaete-Scute Family BHLH Transcription Factor 1	Protein Coding	P50553	49	GC12P102957	9.68
2285		RPS6	Ribosomal Protein S6	Protein Coding	P62753	50	GC09M019375	9.68
2286		CHD1	Chromodomain Helicase DNA Binding Protein 1	Protein Coding	O14646	53	GC05M098853	9.67
2287		WDR19	WD Repeat Domain 19	Protein Coding	Q8NEZ3	45	GC04P039184	9.67
2288		CD47	CD47 Molecule	Protein Coding	Q08722	51	GC03M108043	9.65
2289		HSPA6	Heat Shock Protein Family A (Hsp70) Member 6	Protein Coding	P17066	50	GC01P161524	9.65
2290		TNS4	Tensin 4	Protein Coding	Q8IZW8	45	GC17M040475	9.65
2291		SI	Sucrase-Isomaltase	Protein Coding	P14410	52	GC03M164978	9.63
2292		FOLR1	Folate Receptor Alpha	Protein Coding	P15328	54	GC11P073280	9.63
2293		FBLN1	Fibulin 1	Protein Coding	P23142	51	GC22P045502	9.63
2294		SLC39A1	Solute Carrier Family 39 Member 1	Protein Coding	Q9NY26	46	GC01M156119	9.63
2295		TCHP	Trichoplein Keratin Filament Binding	Protein Coding	Q9BT92	41	GC12P109882	9.63
2296		RPS15	Ribosomal Protein S15	Protein Coding	P62841	46	GC19P001438	9.63
2299		TRAF4	TNF Receptor Associated Factor 4	Protein Coding	Q9BUZ4	49	GC17P076353	9.62
2300		CYP11A1	Cytochrome P450 Family 11 Subfamily A Member 1	Protein Coding	P05108	54	GC15M074337	9.61
2301		DLL1	Delta Like Canonical Notch Ligand 1	Protein Coding	O00548	52	GC06M170282	9.61
2302		SPAG9	Sperm Associated Antigen 9	Protein Coding	O60271	47	GC17M050962	9.61
2303		MADCAM1	Mucosal Vascular Addressin Cell Adhesion Molecule 1	Protein Coding	Q13477	47	GC19P005539	9.6
2304		ZMYM2	Zinc Finger MYM-Type Containing 2	Protein Coding	Q9UBW7	50	GC13P020241	9.59
2305		LHCGR	Luteinizing Hormone/Choriogonadotropin Receptor	Protein Coding	P22888	53	GC02M048686	9.57
2306		ANO1	Anoctamin 1	Protein Coding	Q5XXA6	52	GC11P073178	9.57
2307		MED19	Mediator Complex Subunit 19	Protein Coding	A0JLT2	40	GC11M057703	9.56
2308		TMPRSS4	Transmembrane Serine Protease 4	Protein Coding	Q9NRS4	46	GC11P118077	9.56
2309		ATG7	Autophagy Related 7	Protein Coding	O95352	50	GC03P014641	9.55
2310		PPARGC1A	PPARG Coactivator 1 Alpha	Protein Coding	Q9UBK2	54	GC04M023755	9.55
2311		FGF9	Fibroblast Growth Factor 9	Protein Coding	P31371	50	GC13P021671	9.55
2312		L1CAM	L1 Cell Adhesion Molecule	Protein Coding	P32004	54	GC0XM153864	9.55
2313		ABCC11	ATP Binding Cassette Subfamily C Member 11	Protein Coding	Q96J66	48	GC16M048166	9.55
2314		ADAM9	ADAM Metallopeptidase Domain 9	Protein Coding	Q13443	55	GC08P038996	9.54
2315		PLCG2	Phospholipase C Gamma 2	Protein Coding	P16885	58	GC16P081773	9.53
2316		TLR7	Toll Like Receptor 7	Protein Coding	Q9NYK1	54	GC0XP012867	9.53
2317		SDCCAG8	SHH Signaling And Ciliogenesis Regulator SDCCAG8	Protein Coding	Q86SQ7	48	GC01P243255	9.52
2318		GLO1	Glyoxalase I	Protein Coding	Q04760	51	GC06M081074	9.52
2319		AMPH	Amphiphysin	Protein Coding	P49418	50	GC07M039291	9.52
2320		KNG1	Kininogen 1	Protein Coding	P01042	54	GC03P186717	9.52
2321		NUDT1	Nudix Hydrolase 1	Protein Coding	P36639	48	GC07P002242	9.52
2322		SRSF2	Serine And Arginine Rich Splicing Factor 2	Protein Coding	Q01130	48	GC17M076734	9.52
2323		RPA1	Replication Protein A1	Protein Coding	P27694	54	GC17P001829	9.51
2324		BTG2	BTG Anti-Proliferation Factor 2	Protein Coding	P78543	45	GC01P203305	9.51
2325		UVRAG	UV Radiation Resistance Associated	Protein Coding	Q9P2Y5	48	GC11P075815	9.49
2328		ETS2	ETS Proto-Oncogene 2, Transcription Factor	Protein Coding	P15036	48	GC21P038805	9.49
2329		SATB2	SATB Homeobox 2	Protein Coding	Q9UPW6	52	GC02M199269	9.49
2330		ACVR1	Activin A Receptor Type 1	Protein Coding	Q04771	59	GC02M157736	9.48
2331		ELN	Elastin	Protein Coding	P15502	50	GC07P074027	9.48
2333		KIF15	Kinesin Family Member 15	Protein Coding	Q9NS87	45	GC03P051121	9.47
2334		SVIL	Supervillin	Protein Coding	O95425	49	GC10M034412	9.47
2335		PNPLA2	Patatin Like Phospholipase Domain Containing 2	Protein Coding	Q96AD5	50	GC11P002890	9.47
2342		MAP1LC3B	Microtubule Associated Protein 1 Light Chain 3 Beta	Protein Coding	Q9GZQ8	48	GC16P087384	9.45
2343		ERGIC3	ERGIC And Golgi 3	Protein Coding	Q9Y282	44	GC20P035542	9.45
2344		RHOBTB2	Rho Related BTB Domain Containing 2	Protein Coding	Q9BYZ6	47	GC08P022976	9.45
2345		C3	Complement C3	Protein Coding	P01024	56	GC19M006677	9.45
2346		TLR5	Toll Like Receptor 5	Protein Coding	O60602	53	GC01M223109	9.44
2347		SSX1	SSX Family Member 1	Protein Coding	Q16384	38	GC0XP052126	9.43
2348		TRPV6	Transient Receptor Potential Cation Channel Subfamily V Member 6	Protein Coding	Q9H1D0	54	GC07M142871	9.42
2349		PBRM1	Polybromo 1	Protein Coding	Q86U86	52	GC03M052545	9.42
2350		PSEN2	Presenilin 2	Protein Coding	P49810	56	GC01P226870	9.41
2351		PDE11A	Phosphodiesterase 11A	Protein Coding	Q9HCR9	52	GC02M177624	9.41
2353		PCSK2	Proprotein Convertase Subtilisin/Kexin Type 2	Protein Coding	P16519	50	GC20P017226	9.41
2354		VDAC1	Voltage Dependent Anion Channel 1	Protein Coding	P21796	52	GC05M133975	9.4
2355		MTA2	Metastasis Associated 1 Family Member 2	Protein Coding	O94776	49	GC11M109091	9.4
2356		SELENBP1	Selenium Binding Protein 1	Protein Coding	Q13228	50	GC01M151364	9.4
2358		LIMK1	LIM Domain Kinase 1	Protein Coding	P53667	55	GC07P074082	9.4
2360		FST	Follistatin	Protein Coding	P19883	55	GC05P053480	9.39
2361		IL13RA2	Interleukin 13 Receptor Subunit Alpha 2	Protein Coding	Q14627	45	GC0XM115003	9.39
2362		CLCA4	Chloride Channel Accessory 4	Protein Coding	Q14CN2	44	GC01P086547	9.38
2363		POLG	DNA Polymerase Gamma, Catalytic Subunit	Protein Coding	P54098	54	GC15M133858	9.38
2364		LYN	LYN Proto-Oncogene, Src Family Tyrosine Kinase	Protein Coding	P07948	55	GC08P055879	9.37
2365		NEK2	NIMA Related Kinase 2	Protein Coding	P51955	57	GC01M211658	9.37
2366		SEZ6L2	Seizure Related 6 Homolog Like 2	Protein Coding	Q6UXD5	46	GC16M040820	9.37
2369		CCL21	C-C Motif Chemokine Ligand 21	Protein Coding	O00585	48	GC09M034709	9.35
2370		E2F5	E2F Transcription Factor 5	Protein Coding	Q15329	46	GC08P085177	9.34
2371		NSD2	Nuclear Receptor Binding SET Domain Protein 2	Protein Coding	O96028	50	GC04P001973	9.33
2372		WWTR1	WW Domain Containing Transcription Regulator 1	Protein Coding	Q9GZV5	46	GC03M149517	9.33
2373		SPTAN1	Spectrin Alpha, Non-Erythrocytic 1	Protein Coding	Q13813	55	GC09P128552	9.33
2374		OFD1	OFD1 Centriole And Centriolar Satellite Protein	Protein Coding	O75665	49	GC0XP013714	9.32
2375		AAGAB	Alpha And Gamma Adaptin Binding Protein	Protein Coding	Q6PD74	46	GC15M067200	9.32
2376		FYN	FYN Proto-Oncogene, Src Family Tyrosine Kinase	Protein Coding	P06241	54	GC06M111660	9.32
2377		IGF2BP1	Insulin Like Growth Factor 2 MRNA Binding Protein 1	Protein Coding	Q9NZI8	47	GC17P078588	9.31
2378		PTP4A3	Protein Tyrosine Phosphatase 4A3	Protein Coding	O75365	46	GC08P141391	9.31
2379		FEZF1	FEZ Family Zinc Finger 1	Protein Coding	A0PJY2	45	GC07M122301	9.29
2381		GLI2	GLI Family Zinc Finger 2	Protein Coding	P10070	56	GC02P120735	9.28
2382		TUBA1B	Tubulin Alpha 1b	Protein Coding	P68363	50	GC12M049127	9.28
2383		CTC1	CST Telomere Replication Complex Component 1	Protein Coding	Q2NKJ3	43	GC17M013563	9.26
2384		KRT1	Keratin 1	Protein Coding	P04264	54	GC12M052674	9.26
2385		DDX41	DEAD-Box Helicase 41	Protein Coding	Q9UJV9	51	GC05M177511	9.26
2386		HLA-DPB1	Major Histocompatibility Complex, Class II, DP Beta 1	Protein Coding	P04440	52	GC06P104135	9.26
2387		ALDH9A1	Aldehyde Dehydrogenase 9 Family Member A1	Protein Coding	P49189	49	GC01M165684	9.26
2388		PTP4A1	Protein Tyrosine Phosphatase 4A1	Protein Coding	Q93096	48	GC06P104501	9.25
2389		COL14A1	Collagen Type XIV Alpha 1 Chain	Protein Coding	Q05707	48	GC08P120109	9.25
2390		SLC43A1	Solute Carrier Family 43 Member 1	Protein Coding	O75387	45	GC11M108938	9.25
2391		NACC1	Nucleus Accumbens Associated 1	Protein Coding	Q96RE7	47	GC19P082679	9.24
2392		SCNN1A	Sodium Channel Epithelial 1 Subunit Alpha	Protein Coding	P37088	56	GC12M006346	9.24
2393		ZBTB16	Zinc Finger And BTB Domain Containing 16	Protein Coding	Q05516	50	GC11P114059	9.23
2394		LSP1	Lymphocyte Specific Protein 1	Protein Coding	P33241	48	GC11P002931	9.23
2395		DLK1	Delta Like Non-Canonical Notch Ligand 1	Protein Coding	P80370	52	GC14P112161	9.23
2396		HRH2	Histamine Receptor H2	Protein Coding	P25021	50	GC05P175659	9.22
2397		SFTPD	Surfactant Protein D	Protein Coding	P35247	50	GC10M079937	9.22
2398		UBE2I	Ubiquitin Conjugating Enzyme E2 I	Protein Coding	P63279	54	GC16P021384	9.22
2399		PSMB9	Proteasome 20S Subunit Beta 9	Protein Coding	P28065	53	GC06P104131	9.21
2400		ARG1	Arginase 1	Protein Coding	P05089	56	GC06P131473	9.21
2401		TOPBP1	DNA Topoisomerase II Binding Protein 1	Protein Coding	Q92547	48	GC03M133600	9.21
2402		SLC30A8	Solute Carrier Family 30 Member 8	Protein Coding	Q8IWU4	48	GC08P116950	9.21
2403		DNAJB11	DnaJ Heat Shock Protein Family (Hsp40) Member B11	Protein Coding	Q9UBS4	48	GC03P186567	9.21
2404		PPP1R13L	Protein Phosphatase 1 Regulatory Subunit 13 Like	Protein Coding	Q8WUF5	48	GC19M045379	9.21
2405		DRD2	Dopamine Receptor D2	Protein Coding	P14416	56	GC11M113409	9.2
2406		USF2	Upstream Transcription Factor 2, C-Fos Interacting	Protein Coding	Q15853	46	GC19P035268	9.2
2407		SFRP4	Secreted Frizzled Related Protein 4	Protein Coding	Q6FHJ7	50	GC07M037912	9.2
2408		EFNB3	Ephrin B3	Protein Coding	Q15768	48	GC17P013030	9.19
2409		PRTN3	Proteinase 3	Protein Coding	P24158	52	GC19P000840	9.19
2410		PCSK9	Proprotein Convertase Subtilisin/Kexin Type 9	Protein Coding	Q8NBP7	57	GC01P055039	9.19
2411		KLK15	Kallikrein Related Peptidase 15	Protein Coding	Q9H2R5	48	GC19M050825	9.19
2412		MAPK8IP1	Mitogen-Activated Protein Kinase 8 Interacting Protein 1	Protein Coding	Q9UQF2	51	GC11P046828	9.19
2414		MKS1	MKS Transition Zone Complex Subunit 1	Protein Coding	Q9NXB0	47	GC17M058205	9.16
2415		SALL4	Spalt Like Transcription Factor 4	Protein Coding	Q9UJQ4	50	GC20M051784	9.16
2416		HLTF	Helicase Like Transcription Factor	Protein Coding	Q14527	47	GC03M149030	9.15
2417		PPIA	Peptidylprolyl Isomerase A	Protein Coding	P62937	52	GC07P044811	9.15
2418		NMB	Neuromedin B	Protein Coding	P08949	46	GC15M084655	9.14
2420		MDC1	Mediator Of DNA Damage Checkpoint 1	Protein Coding	Q14676	49	GC06M080847	9.14
2421		PFKFB1	6-Phosphofructo-2-Kinase/Fructose-2,6-Biphosphatase 1	Protein Coding	P16118	48	GC0XM054932	9.13
2422		CTSK	Cathepsin K	Protein Coding	P43235	57	GC01M155887	9.13
2423		ATF1	Activating Transcription Factor 1	Protein Coding	P18846	52	GC12P050763	9.12
2425		COL5A1	Collagen Type V Alpha 1 Chain	Protein Coding	P20908	54	GC09P134641	9.12
2426		UBC	Ubiquitin C	Protein Coding	P0CG48	50	GC12M124911	9.12
2428		GMNN	Geminin DNA Replication Inhibitor	Protein Coding	O75496	52	GC06P024779	9.11
2429		NET1	Neuroepithelial Cell Transforming 1	Protein Coding	Q7Z628	49	GC10P005444	9.11
2430		TAGLN	Transgelin	Protein Coding	Q01995	50	GC11P117199	9.1
2431		CDCP1	CUB Domain Containing Protein 1	Protein Coding	Q9H5V8	45	GC03M045082	9.1
2432		SOS2	SOS Ras/Rho Guanine Nucleotide Exchange Factor 2	Protein Coding	Q07890	52	GC14M050117	9.1
2433		RPS26	Ribosomal Protein S26	Protein Coding	P62854	49	GC12P058055	9.09
2434		AKAP13	A-Kinase Anchoring Protein 13	Protein Coding	Q12802	49	GC15P133143	9.08
2436		TNFRSF8	TNF Receptor Superfamily Member 8	Protein Coding	P28908	50	GC01P012063	9.08
2437		TAOK2	TAO Kinase 2	Protein Coding	Q9UL54	49	GC16P047704	9.07
2438		SLC1A5	Solute Carrier Family 1 Member 5	Protein Coding	Q15758	51	GC19M079784	9.07
2439		PGK1	Phosphoglycerate Kinase 1	Protein Coding	P00558	56	GC0XP078062	9.07
2440		MAP2K5	Mitogen-Activated Protein Kinase Kinase 5	Protein Coding	Q13163	51	GC15P132651	9.06
2441		TFE3	Transcription Factor Binding To IGHM Enhancer 3	Protein Coding	P19532	51	GC0XM049028	9.06
2442		FBP1	Fructose-Bisphosphatase 1	Protein Coding	P09467	56	GC09M094603	9.06
2443		AMBP	Alpha-1-Microglobulin/Bikunin Precursor	Protein Coding	P02760	50	GC09M114060	9.06
2445		CRTC1	CREB Regulated Transcription Coactivator 1	Protein Coding	Q6UUV9	50	GC19P082852	9.05
2446		MAPK12	Mitogen-Activated Protein Kinase 12	Protein Coding	P53778	54	GC22M068329	9.04
2447		WNT7A	Wnt Family Member 7A	Protein Coding	O00755	55	GC03M023365	9.04
2448		MT-ND4L	Mitochondrially Encoded NADH:Ubiquinone Oxidoreductase Core Subunit 4L	Protein Coding	P03901	34	GCMTP010472	9.04
2451		FILIP1L	Filamin A Interacting Protein 1 Like	Protein Coding	Q4L180	41	GC03M099830	9.02
2452		LMNB2	Lamin B2	Protein Coding	Q03252	49	GC19M009208	9.01
2453		PFN1	Profilin 1	Protein Coding	P07737	53	GC17M004945	9
2454		G6PC2	Glucose-6-Phosphatase Catalytic Subunit 2	Protein Coding	Q9NQR9	45	GC02P168901	9
2455		YTHDF1	YTH N6-Methyladenosine RNA Binding Protein F1	Protein Coding	Q9BYJ9	42	GC20M063195	9
2456		CXCL14	C-X-C Motif Chemokine Ligand 14	Protein Coding	O95715	43	GC05M135617	8.99
2457		SASH1	SAM And SH3 Domain Containing 1	Protein Coding	O94885	46	GC06P148193	8.99
2458		ETV7	ETS Variant Transcription Factor 7	Protein Coding	Q9Y603	41	GC06M081064	8.98
2459		SELL	Selectin L	Protein Coding	P14151	49	GC01M169690	8.97
2462		RNH1	Ribonuclease/Angiogenin Inhibitor 1	Protein Coding	P13489	44	GC11M007934	8.96
2463		UFC1	Ubiquitin-Fold Modifier Conjugating Enzyme 1	Protein Coding	Q9Y3C8	44	GC01P161152	8.96
2464		WNT6	Wnt Family Member 6	Protein Coding	Q9Y6F9	48	GC02P218859	8.95
2466		CD276	CD276 Molecule	Protein Coding	Q5ZPR3	48	GC15P073683	8.95
2467		BMPR1B	Bone Morphogenetic Protein Receptor Type 1B	Protein Coding	O00238	56	GC04P094757	8.94
2469		PTGES	Prostaglandin E Synthase	Protein Coding	O14684	48	GC09M129738	8.93
2470		PAX2	Paired Box 2	Protein Coding	Q02962	53	GC10P100735	8.93
2471		PIGR	Polymeric Immunoglobulin Receptor	Protein Coding	P01833	48	GC01M206928	8.92
2472		ACP1	Acid Phosphatase 1	Protein Coding	P24666	50	GC02P000491	8.92
2473		AP2S1	Adaptor Related Protein Complex 2 Subunit Sigma 1	Protein Coding	P53680	49	GC19M046838	8.91
2474		SLC7A6	Solute Carrier Family 7 Member 6	Protein Coding	Q92536	48	GC16P068654	8.91
2476		LAMC1	Laminin Subunit Gamma 1	Protein Coding	P11047	50	GC01P183023	8.9
2477		MAP3K7	Mitogen-Activated Protein Kinase Kinase Kinase 7	Protein Coding	O43318	58	GC06M090513	8.89
2478		CSE1L	Chromosome Segregation 1 Like	Protein Coding	P55060	47	GC20P049046	8.89
2479		STARD3	StAR Related Lipid Transfer Domain Containing 3	Protein Coding	Q14849	46	GC17P039637	8.89
2480		SLC25A13	Solute Carrier Family 25 Member 13	Protein Coding	Q9UJS0	53	GC07M096120	8.89
2481		KLK11	Kallikrein Related Peptidase 11	Protein Coding	Q9UBX7	46	GC19M079981	8.88
2482		SH3PXD2A	SH3 And PX Domains 2A	Protein Coding	Q5TCZ1	47	GC10M103594	8.88
3094		LTO1	LTO1 Maturation Factor Of ABCE1	Protein Coding	Q8WV07	38	GC11M109426	8.88
3095		CD55	CD55 Molecule (Cromer Blood Group)	Protein Coding	P08174	56	GC01P207321	8.88
3096		PTPA	Protein Phosphatase 2 Phosphatase Activator	Protein Coding	Q15257	49	GC09P130118	8.87
3097		CHGB	Chromogranin B	Protein Coding	P05060	48	GC20P005911	8.87
3098		FGF13	Fibroblast Growth Factor 13	Protein Coding	Q92913	49	GC0XM138615	8.87
3099		NCR1	Natural Cytotoxicity Triggering Receptor 1	Protein Coding	O76036	46	GC19P083922	8.87
3100		PTPN22	Protein Tyrosine Phosphatase Non-Receptor Type 22	Protein Coding	Q9Y2R2	53	GC01M113813	8.86
3101		MLN	Motilin	Protein Coding	P12872	40	GC06M033794	8.86
3102		SOX17	SRY-Box Transcription Factor 17	Protein Coding	Q9H6I2	49	GC08P054457	8.86
3103		CRABP2	Cellular Retinoic Acid Binding Protein 2	Protein Coding	P29373	50	GC01M157071	8.86
3104		DEK	DEK Proto-Oncogene	Protein Coding	P35659	47	GC06M018224	8.85
3105		HPRT1	Hypoxanthine Phosphoribosyltransferase 1	Protein Coding	P00492	55	GC0XP134460	8.85
3107		COX5A	Cytochrome C Oxidase Subunit 5A	Protein Coding	P20674	50	GC15M074919	8.84
3108		KNL1	Kinetochore Scaffold 1	Protein Coding	Q8NG31	45	GC15P053738	8.84
3109		ADCYAP1	Adenylate Cyclase Activating Polypeptide 1	Protein Coding	P18509	48	GC18P000895	8.84
3110		RPL15	Ribosomal Protein L15	Protein Coding	P61313	51	GC03P023916	8.84
3111		TRPS1	Transcriptional Repressor GATA Binding 1	Protein Coding	Q9UHF7	52	GC08M115408	8.83
3112		CXCL3	C-X-C Motif Chemokine Ligand 3	Protein Coding	P19876	45	GC04M074036	8.83
3113		CCL18	C-C Motif Chemokine Ligand 18	Protein Coding	P55774	42	GC17P036064	8.83
3114		MFN2	Mitofusin 2	Protein Coding	O95140	55	GC01P011980	8.83
3115		IFNAR1	Interferon Alpha And Beta Receptor Subunit 1	Protein Coding	P17181	55	GC21P033324	8.83
3116		TIGIT	T Cell Immunoreceptor With Ig And ITIM Domains	Protein Coding	Q495A1	46	GC03P114276	8.82
3117		PTK7	Protein Tyrosine Kinase 7 (Inactive)	Protein Coding	Q13308	52	GC06P043076	8.82
3118		MUC17	Mucin 17, Cell Surface Associated	Protein Coding	Q685J3	42	GC07P101020	8.82
3119		ELAVL4	ELAV Like RNA Binding Protein 4	Protein Coding	P26378	46	GC01P050025	8.82
3120		CTRL	Chymotrypsin Like	Protein Coding	P40313	47	GC16M067927	8.81
3121		BRDT	Bromodomain Testis Associated	Protein Coding	Q58F21	50	GC01P091949	8.81
3124		PRSS8	Serine Protease 8	Protein Coding	Q16651	52	GC16M040947	8.8
3126		LPAR3	Lysophosphatidic Acid Receptor 3	Protein Coding	Q9UBY5	49	GC01M084811	8.78
3127		SLC4A4	Solute Carrier Family 4 Member 4	Protein Coding	Q9Y6R1	54	GC04P071063	8.77
3129		COL2A1	Collagen Type II Alpha 1 Chain	Protein Coding	P02458	57	GC12M047972	8.76
3130		MYH11	Myosin Heavy Chain 11	Protein Coding	P35749	53	GC16M016248	8.76
3131		CAPN10	Calpain 10	Protein Coding	Q9HC96	47	GC02P240586	8.76
3132		CXCL2	C-X-C Motif Chemokine Ligand 2	Protein Coding	P19875	46	GC04M074097	8.76
3133		FAH	Fumarylacetoacetate Hydrolase	Protein Coding	P16930	54	GC15P080152	8.75
3134		PTPRG	Protein Tyrosine Phosphatase Receptor Type G	Protein Coding	P23470	50	GC03P061561	8.75
3135		HSPB2	Heat Shock Protein Family B (Small) Member 2	Protein Coding	Q16082	46	GC11P112151	8.75
3136		SLC4A7	Solute Carrier Family 4 Member 7	Protein Coding	Q9Y6M7	49	GC03M027372	8.74
3137		FUT6	Fucosyltransferase 6	Protein Coding	P51993	48	GC19M005830	8.74
3138		TERF1	Telomeric Repeat Binding Factor 1	Protein Coding	P54274	48	GC08P073008	8.74
3139		PHGDH	Phosphoglycerate Dehydrogenase	Protein Coding	O43175	57	GC01P119660	8.73
3140		CDK2AP1	Cyclin Dependent Kinase 2 Associated Protein 1	Protein Coding	O14519	42	GC12M123250	8.73
3141		CD164	CD164 Molecule	Protein Coding	Q04900	48	GC06M109366	8.72
3142		FAM168A	Family With Sequence Similarity 168 Member A	Protein Coding	Q92567	41	GC11M073400	8.72
3143		SPINK7	Serine Peptidase Inhibitor Kazal Type 7	Protein Coding	P58062	41	GC05P148312	8.72
3144		SCGB2A1	Secretoglobin Family 2A Member 1	Protein Coding	O75556	43	GC11P062227	8.72
3145		ECM1	Extracellular Matrix Protein 1	Protein Coding	Q16610	51	GC01P150508	8.71
3146		IL33	Interleukin 33	Protein Coding	O95760	45	GC09P008195	8.71
3147		RPS17	Ribosomal Protein S17	Protein Coding	P08708	50	GC15M082536	8.71
3148		PCSK1	Proprotein Convertase Subtilisin/Kexin Type 1	Protein Coding	P29120	57	GC05M096391	8.7
3149		KAT5	Lysine Acetyltransferase 5	Protein Coding	Q92993	57	GC11P065711	8.69
3150		SPHK2	Sphingosine Kinase 2	Protein Coding	Q9NRA0	50	GC19P048619	8.69
3151		CUL4A	Cullin 4A	Protein Coding	Q13619	50	GC13P113208	8.69
3152		ALOX15	Arachidonate 15-Lipoxygenase	Protein Coding	P16050	52	GC17M004630	8.68
3153		PTCH2	Patched 2	Protein Coding	Q9Y6C5	52	GC01M044819	8.68
3154		CD226	CD226 Molecule	Protein Coding	Q15762	48	GC18M069831	8.67
3155		EEF1G	Eukaryotic Translation Elongation Factor 1 Gamma	Protein Coding	P26641	46	GC11M109085	8.67
3156		RETN	Resistin	Protein Coding	Q9HD89	49	GC19P007669	8.66
3157		CDK8	Cyclin Dependent Kinase 8	Protein Coding	P49336	54	GC13P026254	8.65
3158		HOXA5	Homeobox A5	Protein Coding	P20719	47	GC07M027804	8.64
3159		IFT140	Intraflagellar Transport 140	Protein Coding	Q96RY7	48	GC16M010418	8.64
3160		SLC17A5	Solute Carrier Family 17 Member 5	Protein Coding	Q9NRA2	51	GC06M073593	8.64
3161		GPRC5A	G Protein-Coupled Receptor Class C Group 5 Member A	Protein Coding	Q8NFJ5	48	GC12P028539	8.63
3162		FCGR3A	Fc Gamma Receptor IIIa	Protein Coding	P08637	53	GC01M161541	8.62
3163		TFAP2C	Transcription Factor AP-2 Gamma	Protein Coding	Q92754	49	GC20P056629	8.62
3164		ITGAM	Integrin Subunit Alpha M	Protein Coding	P11215	54	GC16P047820	8.62
3165		SLC2A3	Solute Carrier Family 2 Member 3	Protein Coding	P11169	54	GC12M007919	8.62
3166		CAV2	Caveolin 2	Protein Coding	P51636	49	GC07P116287	8.61
3167		FUS	FUS RNA Binding Protein	Protein Coding	P35637	51	GC16P031180	8.61
3168		PSIP1	PC4 And SRSF1 Interacting Protein 1	Protein Coding	O75475	46	GC09M015464	8.6
3169		EIF4G1	Eukaryotic Translation Initiation Factor 4 Gamma 1	Protein Coding	Q04637	54	GC03P184314	8.6
3170		NHP2	NHP2 Ribonucleoprotein	Protein Coding	Q9NX24	51	GC05M178149	8.6
3171		IL17F	Interleukin 17F	Protein Coding	Q96PD4	49	GC06M081266	8.6
3172		ZNF217	Zinc Finger Protein 217	Protein Coding	O75362	44	GC20M053567	8.6
3173		CASC3	CASC3 Exon Junction Complex Subunit	Protein Coding	O15234	44	GC17P040140	8.59
3175		ABCC5	ATP Binding Cassette Subfamily C Member 5	Protein Coding	O15440	50	GC03M183919	8.58
3176		LCK	LCK Proto-Oncogene, Src Family Tyrosine Kinase	Protein Coding	P06239	59	GC01P032251	8.58
3177		MAP3K5	Mitogen-Activated Protein Kinase Kinase Kinase 5	Protein Coding	Q99683	55	GC06M136557	8.58
3178		RALBP1	RalA Binding Protein 1	Protein Coding	Q15311	51	GC18P009465	8.57
3179		UPF1	UPF1 RNA Helicase And ATPase	Protein Coding	Q92900	48	GC19P018831	8.57
3180		TOB1	Transducer Of ERBB2, 1	Protein Coding	P50616	47	GC17M050862	8.57
3181		RRP1B	Ribosomal RNA Processing 1B	Protein Coding	Q14684	45	GC21P043659	8.57
3183		LIN28A	Lin-28 Homolog A	Protein Coding	Q9H9Z2	48	GC01P026410	8.56
3184		NR3C2	Nuclear Receptor Subfamily 3 Group C Member 2	Protein Coding	P08235	53	GC04M148078	8.56
3185		ATG5	Autophagy Related 5	Protein Coding	Q9H1Y0	52	GC06M106045	8.56
3186		DAB2	DAB Adaptor Protein 2	Protein Coding	P98082	50	GC05M039371	8.56
3187		TGFB1I1	Transforming Growth Factor Beta 1 Induced Transcript 1	Protein Coding	O43294	48	GC16P047836	8.55
3188		ST3GAL4	ST3 Beta-Galactoside Alpha-2,3-Sialyltransferase 4	Protein Coding	Q11206	49	GC11P126355	8.55
3189		RXRG	Retinoid X Receptor Gamma	Protein Coding	P48443	48	GC01M165401	8.54
3190		LRATD2	LRAT Domain Containing 2	Protein Coding	Q96KN1	38	GC08M134046	8.54
3191		TNFRSF4	TNF Receptor Superfamily Member 4	Protein Coding	P43489	50	GC01M001211	8.54
3192		COL6A1	Collagen Type VI Alpha 1 Chain	Protein Coding	P12109	52	GC21P045981	8.53
3193		XAF1	XIAP Associated Factor 1	Protein Coding	Q6GPH4	45	GC17P006763	8.53
3194		RAD17	RAD17 Checkpoint Clamp Loader Component	Protein Coding	O75943	49	GC05P069369	8.53
3195		ENPP1	Ectonucleotide Pyrophosphatase/Phosphodiesterase 1	Protein Coding	P22413	56	GC06P131808	8.52
3197		FGF17	Fibroblast Growth Factor 17	Protein Coding	O60258	52	GC08P022042	8.52
3198		LGALS4	Galectin 4	Protein Coding	P56470	44	GC19M079540	8.51
3199		FUT2	Fucosyltransferase 2	Protein Coding	Q10981	52	GC19P048695	8.5
3200		EVC2	EvC Ciliary Complex Subunit 2	Protein Coding	Q86UK5	46	GC04M005532	8.5
3201		ACVR2A	Activin A Receptor Type 2A	Protein Coding	P27037	53	GC02P147844	8.49
3202		SAA1	Serum Amyloid A1	Protein Coding	P0DJI8	45	GC11P018810	8.49
3203		PRKD3	Protein Kinase D3	Protein Coding	O94806	52	GC02M037251	8.49
3204		WFS1	Wolframin ER Transmembrane Glycoprotein	Protein Coding	O76024	52	GC04P006269	8.49
3205		ACTG1	Actin Gamma 1	Protein Coding	P63261	54	GC17M081509	8.48
3206		ANXA3	Annexin A3	Protein Coding	P12429	49	GC04P078551	8.48
3207		CIB1	Calcium And Integrin Binding 1	Protein Coding	Q99828	49	GC15M090229	8.48
3208		RAC3	Rac Family Small GTPase 3	Protein Coding	P60763	52	GC17P082031	8.47
3209		DVL1	Dishevelled Segment Polarity Protein 1	Protein Coding	O14640	53	GC01M001335	8.47
3210		VMP1	Vacuole Membrane Protein 1	Protein Coding	Q96GC9	42	GC17P059707	8.47
3211		SAFB2	Scaffold Attachment Factor B2	Protein Coding	Q14151	44	GC19M009379	8.46
3212		PDIA3	Protein Disulfide Isomerase Family A Member 3	Protein Coding	P30101	50	GC15P043746	8.45
3213		FGF6	Fibroblast Growth Factor 6	Protein Coding	P10767	46	GC12M005946	8.45
3214		ACTC1	Actin Alpha Cardiac Muscle 1	Protein Coding	P68032	51	GC15M034790	8.45
3215		IHH	Indian Hedgehog Signaling Molecule	Protein Coding	Q14623	53	GC02M219054	8.45
3216		FZR1	Fizzy And Cell Division Cycle 20 Related 1	Protein Coding	Q9UM11	51	GC19P003506	8.44
3217		PGC	Progastricsin	Protein Coding	P20142	49	GC06M041736	8.44
3218		SSTR3	Somatostatin Receptor 3	Protein Coding	P32745	52	GC22M037204	8.44
3219		GIP	Gastric Inhibitory Polypeptide	Protein Coding	P09681	44	GC17M048958	8.44
3220		IKZF1	IKAROS Family Zinc Finger 1	Protein Coding	Q13422	56	GC07P050303	8.44
3221		RAN	RAN, Member RAS Oncogene Family	Protein Coding	P62826	50	GC12P130874	8.44
3222		PRUNE2	Prune Homolog 2 With BCH Domain	Protein Coding	Q8WUY3	44	GC09M076611	8.44
3223		PPP3CB	Protein Phosphatase 3 Catalytic Subunit Beta	Protein Coding	P16298	50	GC10M073436	8.42
3224		KLK13	Kallikrein Related Peptidase 13	Protein Coding	Q9UKR3	47	GC19M079984	8.42
3225		WNT4	Wnt Family Member 4	Protein Coding	P56705	54	GC01M022190	8.41
3226		MAF	MAF BZIP Transcription Factor	Protein Coding	O75444	52	GC16M079204	8.41
3227		PLCE1	Phospholipase C Epsilon 1	Protein Coding	Q9P212	52	GC10P093993	8.41
3228		AQP7	Aquaporin 7	Protein Coding	O14520	50	GC09M033384	8.4
3229		LMNB1	Lamin B1	Protein Coding	P20700	53	GC05P126776	8.4
3230		MAEA	Macrophage Erythroblast Attacher, E3 Ubiquitin Ligase	Protein Coding	Q7L5Y9	44	GC04P001289	8.39
3231		CHI3L1	Chitinase 3 Like 1	Protein Coding	P36222	51	GC01M203148	8.39
3232		ZNF350	Zinc Finger Protein 350	Protein Coding	Q9GZX5	41	GC19M080027	8.38
3234		CASP5	Caspase 5	Protein Coding	P51878	50	GC11M110019	8.37
3235		PRDM14	PR/SET Domain 14	Protein Coding	Q9GZV8	46	GC08M070051	8.37
3237		ALKBH3	AlkB Homolog 3, Alpha-Ketoglutarate Dependent Dioxygenase	Protein Coding	Q96Q83	44	GC11P043902	8.36
3238		SLC16A3	Solute Carrier Family 16 Member 3	Protein Coding	O15427	50	GC17P082217	8.36
3239		TNFAIP3	TNF Alpha Induced Protein 3	Protein Coding	P21580	54	GC06P137866	8.36
3240		ADIPOR1	Adiponectin Receptor 1	Protein Coding	Q96A54	50	GC01M202940	8.36
3241		TUSC3	Tumor Suppressor Candidate 3	Protein Coding	Q13454	49	GC08P015417	8.36
3243		RPS29	Ribosomal Protein S29	Protein Coding	P62273	49	GC14M049570	8.36
3245		PRKACB	Protein Kinase CAMP-Activated Catalytic Subunit Beta	Protein Coding	P22694	56	GC01P084078	8.35
3246		PSAP	Prosaposin	Protein Coding	P07602	55	GC10M071816	8.34
3247		ST6GAL1	ST6 Beta-Galactoside Alpha-2,6-Sialyltransferase 1	Protein Coding	P15907	51	GC03P186930	8.34
3248		MATK	Megakaryocyte-Associated Tyrosine Kinase	Protein Coding	P42679	50	GC19M003777	8.34
3249		SEMA4D	Semaphorin 4D	Protein Coding	Q92854	54	GC09M089360	8.34
3250		SAFB	Scaffold Attachment Factor B	Protein Coding	Q15424	46	GC19P005623	8.33
3251		MACROD1	Mono-ADP Ribosylhydrolase 1	Protein Coding	Q9BQ69	41	GC11M063998	8.33
3252		OPRM1	Opioid Receptor Mu 1	Protein Coding	P35372	54	GC06P154175	8.32
3253		CTSG	Cathepsin G	Protein Coding	P08311	52	GC14M024573	8.32
3255		GNB1	G Protein Subunit Beta 1	Protein Coding	P62873	52	GC01M001785	8.31
3256		RAP1A	RAP1A, Member Of RAS Oncogene Family	Protein Coding	P62834	51	GC01P111542	8.3
3257		PRMT5	Protein Arginine Methyltransferase 5	Protein Coding	O14744	53	GC14M022920	8.29
3259		NUPR1	Nuclear Protein 1, Transcriptional Regulator	Protein Coding	O60356	41	GC16M028532	8.27
3260		CD79A	CD79a Molecule	Protein Coding	P11912	54	GC19P041877	8.26
3261		GSTA1	Glutathione S-Transferase Alpha 1	Protein Coding	P08263	49	GC06M052791	8.26
3262		RPL6	Ribosomal Protein L6	Protein Coding	Q02878	45	GC12M112320	8.25
3263		NEK1	NIMA Related Kinase 1	Protein Coding	Q96PY6	50	GC04M169393	8.25
3264		PPP1R1B	Protein Phosphatase 1 Regulatory Inhibitor Subunit 1B	Protein Coding	Q9UD71	49	GC17P039626	8.25
3265		HOXB9	Homeobox B9	Protein Coding	P17482	45	GC17M048621	8.25
3266		SFRP5	Secreted Frizzled Related Protein 5	Protein Coding	Q5T4F7	44	GC10M097766	8.24
3267		UBE2T	Ubiquitin Conjugating Enzyme E2 T	Protein Coding	Q9NPD8	50	GC01M202332	8.24
3268		PRPF31	Pre-MRNA Processing Factor 31	Protein Coding	Q8WWY3	50	GC19P083892	8.24
3269		S100A7	S100 Calcium Binding Protein A7	Protein Coding	P31151	46	GC01M153457	8.23
3270		VAV3	Vav Guanine Nucleotide Exchange Factor 3	Protein Coding	Q9UKW4	49	GC01M107571	8.23
3271		ZBTB17	Zinc Finger And BTB Domain Containing 17	Protein Coding	Q13105	48	GC01M015943	8.22
3272		COPA	COPI Coat Complex Subunit Alpha	Protein Coding	P53621	50	GC01M160288	8.21
3273		IL16	Interleukin 16	Protein Coding	Q14005	47	GC15P081159	8.21
3275		CD14	CD14 Molecule	Protein Coding	P08571	53	GC05M140631	8.21
3276		COL1A2	Collagen Type I Alpha 2 Chain	Protein Coding	P08123	54	GC07P094394	8.2
3277		JUNB	JunB Proto-Oncogene, AP-1 Transcription Factor Subunit	Protein Coding	P17275	48	GC19P012791	8.2
3278		RPL35A	Ribosomal Protein L35a	Protein Coding	P18077	49	GC03P197949	8.2
3279		CAP1	Cyclase Associated Actin Cytoskeleton Regulatory Protein 1	Protein Coding	Q01518	48	GC01P040222	8.2
3280		NDUFA13	NADH:Ubiquinone Oxidoreductase Subunit A13	Protein Coding	Q9P0J0	50	GC19P019515	8.19
3281		PRKD2	Protein Kinase D2	Protein Coding	Q9BZL6	53	GC19M046674	8.19
3282		ATP7B	ATPase Copper Transporting Beta	Protein Coding	P35670	54	GC13M051930	8.18
3283		CD99	CD99 Molecule (Xg Blood Group)	Protein Coding	P14209	45	GC0XP002691	8.18
3284		EIF6	Eukaryotic Translation Initiation Factor 6	Protein Coding	P56537	48	GC20M035278	8.18
3285		PIEZO2	Piezo Type Mechanosensitive Ion Channel Component 2	Protein Coding	Q9H5I5	44	GC18M010671	8.18
3286		RBL1	RB Transcriptional Corepressor Like 1	Protein Coding	P28749	48	GC20M036996	8.17
3287		GAD1	Glutamate Decarboxylase 1	Protein Coding	Q99259	56	GC02P170813	8.17
3288		ROCK2	Rho Associated Coiled-Coil Containing Protein Kinase 2	Protein Coding	O75116	53	GC02M011377	8.17
3289		KLK14	Kallikrein Related Peptidase 14	Protein Coding	Q9P0G3	45	GC19M051077	8.17
3290		PAF1	PAF1 Homolog, Paf1/RNA Polymerase II Complex Component	Protein Coding	Q8N7H5	44	GC19M039385	8.17
3292		CRISP3	Cysteine Rich Secretory Protein 3	Protein Coding	P54108	44	GC06M049727	8.17
3293		OLFM4	Olfactomedin 4	Protein Coding	Q6UX06	46	GC13P053028	8.15
3294		FKBP5	FKBP Prolyl Isomerase 5	Protein Coding	Q13451	55	GC06M081054	8.15
3295		LIG3	DNA Ligase 3	Protein Coding	P49916	52	GC17P034980	8.15
3296		DES	Desmin	Protein Coding	P17661	54	GC02P219418	8.14
3297		UBR5	Ubiquitin Protein Ligase E3 Component N-Recognin 5	Protein Coding	O95071	47	GC08M102252	8.14
3298		PEA15	Proliferation And Apoptosis Adaptor Protein 15	Protein Coding	Q15121	48	GC01P160205	8.14
3299		RASSF5	Ras Association Domain Family Member 5	Protein Coding	Q8WWW0	46	GC01P206507	8.14
3300		MMACHC	Metabolism Of Cobalamin Associated C	Protein Coding	Q9Y4U1	50	GC01P045500	8.13
3301		TPBG	Trophoblast Glycoprotein	Protein Coding	Q13641	48	GC06P104668	8.13
3302		RASA1	RAS P21 Protein Activator 1	Protein Coding	P20936	53	GC05P087267	8.12
3303		NEK9	NIMA Related Kinase 9	Protein Coding	Q8TD19	52	GC14M075079	8.12
3304		RPS24	Ribosomal Protein S24	Protein Coding	P62847	50	GC10P078033	8.12
3305		CDH11	Cadherin 11	Protein Coding	P55287	53	GC16M064943	8.12
3306		SCGB1A1	Secretoglobin Family 1A Member 1	Protein Coding	P11684	48	GC11P062405	8.12
3308		ESRRB	Estrogen Related Receptor Beta	Protein Coding	O95718	54	GC14P076310	8.1
3309		CUL2	Cullin 2	Protein Coding	Q13617	50	GC10M035046	8.09
3310		STC2	Stanniocalcin 2	Protein Coding	O76061	48	GC05M173314	8.08
3311		PLCB4	Phospholipase C Beta 4	Protein Coding	Q15147	53	GC20P009067	8.08
3312		GKN1	Gastrokine 1	Protein Coding	Q9NS71	45	GC02P068974	8.08
3313		FOSL2	FOS Like 2, AP-1 Transcription Factor Subunit	Protein Coding	P15408	48	GC02P028392	8.08
3314		AMHR2	Anti-Mullerian Hormone Receptor Type 2	Protein Coding	Q16671	55	GC12P053423	8.07
3315		ARC	Activity Regulated Cytoskeleton Associated Protein	Protein Coding	Q7LC44	44	GC08M142611	8.07
3316		STAT4	Signal Transducer And Activator Of Transcription 4	Protein Coding	Q14765	53	GC02M191029	8.07
3317		RBP1	Retinol Binding Protein 1	Protein Coding	P09455	47	GC03M139517	8.07
3318		SREBF2	Sterol Regulatory Element Binding Transcription Factor 2	Protein Coding	Q12772	50	GC22P041833	8.07
3319		LRP1	LDL Receptor Related Protein 1	Protein Coding	Q07954	54	GC12P057128	8.06
3320		DDX53	DEAD-Box Helicase 53	Protein Coding	Q86TM3	41	GC0XP022999	8.06
3322		TIMELESS	Timeless Circadian Regulator	Protein Coding	Q9UNS1	46	GC12M056416	8.05
3323		PRMT7	Protein Arginine Methyltransferase 7	Protein Coding	Q9NVM4	50	GC16P068680	8.05
3324		THRB	Thyroid Hormone Receptor Beta	Protein Coding	P10828	56	GC03M024117	8.04
3325		CYP2B6	Cytochrome P450 Family 2 Subfamily B Member 6	Protein Coding	P20813	52	GC19P040991	8.04
3327		CSTA	Cystatin A	Protein Coding	P01040	50	GC03P122325	8.03
3328		FOXK2	Forkhead Box K2	Protein Coding	Q01167	45	GC17P082519	8.03
3329		HELLS	Helicase, Lymphoid Specific	Protein Coding	Q9NRZ9	52	GC10P098635	8.02
3330		SEMA3B	Semaphorin 3B	Protein Coding	Q13214	46	GC03P050267	8.02
3331		BRMS1L	BRMS1 Like Transcriptional Repressor	Protein Coding	Q5PSV4	41	GC14P035826	8.02
3332		ROR1	Receptor Tyrosine Kinase Like Orphan Receptor 1	Protein Coding	Q01973	54	GC01P063774	8.02
3333		MCAM	Melanoma Cell Adhesion Molecule	Protein Coding	P43121	48	GC11M119308	8.01
3334		SMC3	Structural Maintenance Of Chromosomes 3	Protein Coding	Q9UQE7	54	GC10P110567	8.01
3335		HEATR6	HEAT Repeat Containing 6	Protein Coding	Q6AI08	40	GC17M060041	8.01
3336		ATP2A2	ATPase Sarcoplasmic/Endoplasmic Reticulum Ca2+ Transporting 2	Protein Coding	P16615	58	GC12P110280	8
3337		COL4A5	Collagen Type IV Alpha 5 Chain	Protein Coding	P29400	51	GC0XP108439	8
3338		PARN	Poly(A)-Specific Ribonuclease	Protein Coding	O95453	51	GC16M014435	8
3339		APOA1	Apolipoprotein A1	Protein Coding	P02647	57	GC11M116835	8
3340		KRT13	Keratin 13	Protein Coding	P13646	49	GC17M041500	8
3341		SERPINC1	Serpin Family C Member 1	Protein Coding	P01008	57	GC01M174774	8
[truncated: 9,062 more rows]

## Sheet: Gene Cards( score >30)
	Symbol	Description	Category	UniProt ID	GIFtS	GC id	Score ▼
1		BRCA2	BRCA2 DNA Repair Associated	Protein Coding	P51587	54	GC13P032315	354.33
2		BRCA1	BRCA1 DNA Repair Associated	Protein Coding	P38398	57	GC17M043044	339.66
3		PALB2	Partner And Localizer Of BRCA2	Protein Coding	Q86YC2	51	GC16M023603	261.96
4		TP53	Tumor Protein P53	Protein Coding	P04637	60	GC17M007661	242.01
5		ATM	ATM Serine/Threonine Kinase	Protein Coding	Q13315	60	GC11P108222	215.36
6		CHEK2	Checkpoint Kinase 2	Protein Coding	O96017	61	GC22M028687	214.17
7		BRIP1	BRCA1 Interacting Helicase 1	Protein Coding	Q9BX63	56	GC17M061679	202.05
8		CDH1	Cadherin 1	Protein Coding	P12830	56	GC16P068737	190.15
9		MSH6	MutS Homolog 6	Protein Coding	P52701	56	GC02P047695	179.62
10		MSH2	MutS Homolog 2	Protein Coding	P43246	56	GC02P047403	175.87
11		MLH1	MutL Homolog 1	Protein Coding	P40692	56	GC03P036993	169.24
12		APC	APC Regulator Of WNT Signaling Pathway	Protein Coding	P25054	56	GC05P112707	166.47
13		CDKN2A	Cyclin Dependent Kinase Inhibitor 2A	Protein Coding	Q8N726	58	GC09M021967	162.39
14		BARD1	BRCA1 Associated RING Domain 1	Protein Coding	Q99728	54	GC02M214725	160.23
15		SMAD4	SMAD Family Member 4	Protein Coding	Q13485	60	GC18P051028	154.15
16		KRAS	KRAS Proto-Oncogene, GTPase	Protein Coding	P01116	60	GC12M025583	152.06
17		POLE	DNA Polymerase Epsilon, Catalytic Subunit	Protein Coding	Q07864	56	GC12M132740	145.77
18		PMS2	PMS1 Homolog 2, Mismatch Repair System Component	Protein Coding	P54278	56	GC07M005973	142.98
19		C11orf65	Chromosome 11 Open Reading Frame 65	Protein Coding	Q8NCR3	37	GC11M108308	141.84
20		EGFR	Epidermal Growth Factor Receptor	Protein Coding	P00533	62	GC07P055019	138.61
22		STK11	Serine/Threonine Kinase 11	Protein Coding	Q15831	57	GC19P001177	136.46
23		PTEN	Phosphatase And Tensin Homolog	Protein Coding	P60484	58	GC10P098516	131.92
24		NBN	Nibrin	Protein Coding	O60934	55	GC08M089933	126.59
25		PIK3CA	Phosphatidylinositol-4,5-Bisphosphate 3-Kinase Catalytic Subunit Alpha	Protein Coding	P42336	59	GC03P179148	125.92
26		POLD1	DNA Polymerase Delta 1, Catalytic Subunit	Protein Coding	P28340	53	GC19P083707	125.32
27		PALLD	Palladin, Cytoskeletal Associated Protein	Protein Coding	Q8WX93	49	GC04P168497	117.17
28		ERBB2	Erb-B2 Receptor Tyrosine Kinase 2	Protein Coding	P04626	62	GC17P039687	116.71
29		CTNNB1	Catenin Beta 1	Protein Coding	P35222	60	GC03P041194	108.49
30		RAD50	RAD50 Double Strand Break Repair Protein	Protein Coding	Q92878	56	GC05P132556	108.19
31		NF1	Neurofibromin 1	Protein Coding	P21359	54	GC17P031094	105.37
32		MET	MET Proto-Oncogene, Receptor Tyrosine Kinase	Protein Coding	P08581	61	GC07P116672	104.45
34		AXIN2	Axin 2	Protein Coding	Q9Y2T1	55	GC17M065528	103.4
35		RET	Ret Proto-Oncogene	Protein Coding	P07949	61	GC10P043402	102.23
36		MUTYH	MutY DNA Glycosylase	Protein Coding	Q9UIF7	52	GC01M045329	101.72
37		RB1	RB Transcriptional Corepressor 1	Protein Coding	P06400	55	GC13P048303	99.74
38		RAD51D	RAD51 Paralog D	Protein Coding	O75771	47	GC17M035092	99.57
39		BRAF	B-Raf Proto-Oncogene, Serine/Threonine Kinase	Protein Coding	P15056	61	GC07M140751	98.84
41		HRAS	HRas Proto-Oncogene, GTPase	Protein Coding	P01112	59	GC11M007933	96.96
42		AKT1	AKT Serine/Threonine Kinase 1	Protein Coding	P31749	60	GC14M104769	94.26
44		TSC2	TSC Complex Subunit 2	Protein Coding	P49815	57	GC16P045943	92.74
45		RAD51C	RAD51 Paralog C	Protein Coding	O43502	50	GC17P058692	91.95
48		ALK	ALK Receptor Tyrosine Kinase	Protein Coding	Q9UM73	57	GC02M029190	88.6
49		TSC1	TSC Complex Subunit 1	Protein Coding	Q92574	54	GC09M132891	87.76
54		TERT	Telomerase Reverse Transcriptase	Protein Coding	O14746	58	GC05M001253	84.39
56		DICER1	Dicer 1, Ribonuclease III	Protein Coding	Q9UPY3	55	GC14M095086	83.69
57		MSH3	MutS Homolog 3	Protein Coding	P20585	50	GC05P080654	83.31
58		CDKN1B	Cyclin Dependent Kinase Inhibitor 1B	Protein Coding	P46527	56	GC12P028528	83.24
59		SMARCA4	SWI/SNF Related, Matrix Associated, Actin Dependent Regulator Of Chromatin, Subfamily A, Member 4	Protein Coding	P51532	58	GC19P011131	83.11
60		CCND1	Cyclin D1	Protein Coding	P24385	60	GC11P069641	82.52
61		SPINK1	Serine Peptidase Inhibitor Kazal Type 1	Protein Coding	P00995	48	GC05M147825	82.33
62		MLH3	MutL Homolog 3	Protein Coding	Q9UHC1	47	GC14M075013	82.3
63		PTCH1	Patched 1	Protein Coding	Q13635	58	GC09M095442	81.98
65		HOXB13	Homeobox B13	Protein Coding	Q92826	49	GC17M061278	81.72
66		BLM	BLM RecQ Like Helicase	Protein Coding	P54132	56	GC15P090717	80.82
68		MEN1	Menin 1	Protein Coding	O00255	51	GC11M064803	80.54
72		PDX1	Pancreatic And Duodenal Homeobox 1	Protein Coding	P52945	53	GC13P027921	78.83
73		CTNNA1	Catenin Alpha 1	Protein Coding	P35221	53	GC05P138616	78.65
74		CDK4	Cyclin Dependent Kinase 4	Protein Coding	P11802	61	GC12M058711	78.11
75		MRE11	MRE11 Homolog, Double Strand Break Repair Nuclease	Protein Coding	P49959	54	GC11M109894	78.02
76		KIT	KIT Proto-Oncogene, Receptor Tyrosine Kinase	Protein Coding	P10721	60	GC04P054657	77.87
80		BMPR1A	Bone Morphogenetic Protein Receptor Type 1A	Protein Coding	P36894	58	GC10P098402	76.28
81		BAP1	BRCA1 Associated Protein 1	Protein Coding	Q92560	54	GC03M052401	75.77
83		FANCC	FA Complementation Group C	Protein Coding	Q00597	55	GC09M095099	75.26
86		FGFR2	Fibroblast Growth Factor Receptor 2	Protein Coding	P21802	62	GC10M121478	74.77
89		MYC	MYC Proto-Oncogene, BHLH Transcription Factor	Protein Coding	P01106	59	GC08P127735	73.31
95		EPCAM	Epithelial Cell Adhesion Molecule	Protein Coding	P16422	55	GC02P047345	72.24
100		VHL	Von Hippel-Lindau Tumor Suppressor	Protein Coding	P40337	54	GC03P014626	71.67
106		TUG1	Taurine Up-Regulated 1	Protein Coding	A0A6I8PU40	26	GC22P030969	68.36
107		STAT3	Signal Transducer And Activator Of Transcription 3	Protein Coding	P40763	61	GC17M042313	67.96
109		CFTR	CF Transmembrane Conductance Regulator	Protein Coding	P13569	58	GC07P117287	67.48
111		PRSS1	Serine Protease 1	Protein Coding	P07477	52	GC07P152152	67.15
114		MTOR	Mechanistic Target Of Rapamycin Kinase	Protein Coding	P42345	62	GC01M011106	66.22
115		FLCN	Folliculin	Protein Coding	Q8NFG4	49	GC17M017212	65.72
116		INS	Insulin	Protein Coding	P01308	54	GC11M002159	65.3
119		TGFBR2	Transforming Growth Factor Beta Receptor 2	Protein Coding	P37173	59	GC03P030623	65.14
122		FH	Fumarate Hydratase	Protein Coding	P07954	53	GC01M241499	64.73
125		PDGFRA	Platelet Derived Growth Factor Receptor Alpha	Protein Coding	P16234	60	GC04P054229	64.55
126		FGFR3	Fibroblast Growth Factor Receptor 3	Protein Coding	P22607	62	GC04P001900	64.44
127		AR	Androgen Receptor	Protein Coding	P10275	58	GC0XP067544	64
128		ESR1	Estrogen Receptor 1	Protein Coding	P03372	61	GC06P151656	63.97
130		GNAS	GNAS Complex Locus	Protein Coding	P84996	57	GC20P058839	63.24
134		MAPK1	Mitogen-Activated Protein Kinase 1	Protein Coding	P28482	60	GC22M021759	62.5
137		LRRC56	Leucine Rich Repeat Containing 56	Protein Coding	Q8IYG6	42	GC11P002827	61.43
140		ERCC4	ERCC Excision Repair 4, Endonuclease Catalytic Subunit	Protein Coding	Q92889	52	GC16P013920	60.86
141		FBXW7	F-Box And WD Repeat Domain Containing 7	Protein Coding	Q969H0	52	GC04M152321	60.83
142		TGFB1	Transforming Growth Factor Beta 1	Protein Coding	P01137	60	GC19M041301	60.72
145		MUC4	Mucin 4, Cell Surface Associated	Protein Coding	Q99102	47	GC03M195746	59.7
147		VEGFA	Vascular Endothelial Growth Factor A	Protein Coding	P15692	56	GC06P043770	59.41
150		CASP8	Caspase 8	Protein Coding	Q14790	59	GC02P201233	58.82
152		PNLIP	Pancreatic Lipase	Protein Coding	P16233	54	GC10P116545	58.37
153		ERBB3	Erb-B2 Receptor Tyrosine Kinase 3	Protein Coding	P21860	61	GC12P058086	58.09
154		NTHL1	Nth Like DNA Glycosylase 1	Protein Coding	P78549	50	GC16M010451	58.01
158		NRAS	NRAS Proto-Oncogene, GTPase	Protein Coding	P01111	57	GC01M114704	57.47
159		KIF1B	Kinesin Family Member 1B	Protein Coding	O60333	50	GC01P010210	57.17
161		AOPEP	Aminopeptidase O (Putative)	Protein Coding	Q8N6M6	46	GC09P095364	56.86
162		EP300	E1A Binding Protein P300	Protein Coding	Q09472	60	GC22P052546	56.78
170		RHOA	Ras Homolog Family Member A	Protein Coding	P61586	57	GC03M049359	55.74
171		FANCE	FA Complementation Group E	Protein Coding	Q9HB96	49	GC06P104222	55.63
172		IL6	Interleukin 6	Protein Coding	P05231	58	GC07P022725	55.6
174		FANCG	FA Complementation Group G	Protein Coding	O15287	50	GC09M035073	55.39
178		IGF2	Insulin Like Growth Factor 2	Protein Coding	P01344	56	GC11M008042	54.86
180		U2AF1	U2 Small Nuclear RNA Auxiliary Factor 1	Protein Coding	Q01081	49	GC21M043092	54.37
182		MDM2	MDM2 Proto-Oncogene	Protein Coding	Q00987	60	GC12P068808	54.31
184		LZTR1	Leucine Zipper Like Post Translational Regulator 1	Protein Coding	Q8N653	50	GC22P051848	54.17
187		MAP2K1	Mitogen-Activated Protein Kinase Kinase 1	Protein Coding	Q02750	61	GC15P066386	53.77
188		CDC73	Cell Division Cycle 73	Protein Coding	Q6P1J9	53	GC01P193121	53.55
189		BAX	BCL2 Associated X, Apoptosis Regulator	Protein Coding	Q07812	57	GC19P048954	53.1
191		PTF1A	Pancreas Associated Transcription Factor 1a	Protein Coding	Q7RTS3	48	GC10P023194	52.88
192		HNF1B	HNF1 Homeobox B	Protein Coding	P35680	50	GC17M037686	52.77
193		PPARG	Peroxisome Proliferator Activated Receptor Gamma	Protein Coding	P37231	60	GC03P012287	52.75
196		IL1B	Interleukin 1 Beta	Protein Coding	P01584	54	GC02M112829	52.48
197		RAD51	RAD51 Recombinase	Protein Coding	Q06609	57	GC15P040694	52.47
198		MKI67	Marker Of Proliferation Ki-67	Protein Coding	P46013	51	GC10M128096	52.41
203		FAS	Fas Cell Surface Death Receptor	Protein Coding	P25445	57	GC10P098532	52.11
207		CDKN1A	Cyclin Dependent Kinase Inhibitor 1A	Protein Coding	P38936	56	GC06P104241	51.28
208		CPA1	Carboxypeptidase A1	Protein Coding	P15085	51	GC07P130380	51.27
212		RABL3	RAB, Member Of RAS Oncogene Family Like 3	Protein Coding	Q5HYI8	42	GC03M120686	50.84
213		MUC16	Mucin 16, Cell Surface Associated	Protein Coding	Q8WXI7	44	GC19M008848	50.28
214		TRB	T Cell Receptor Beta Locus	Protein Coding	P0DSE2	24	GC07P153238	50.14
216		HNF1A	HNF1 Homeobox A	Protein Coding	P20823	53	GC12P120978	50.06
217		NEK8	NIMA Related Kinase 8	Protein Coding	Q86SG6	48	GC17P028725	49.97
219		XRCC2	X-Ray Repair Cross Complementing 2	Protein Coding	O43543	47	GC07M152644	49.69
220		VEGFC	Vascular Endothelial Growth Factor C	Protein Coding	P49767	54	GC04M176683	49.67
222		CASR	Calcium Sensing Receptor	Protein Coding	P41180	58	GC03P122183	49.56
223		JUN	Jun Proto-Oncogene, AP-1 Transcription Factor Subunit	Protein Coding	P05412	56	GC01M058780	49.33
224		SDHB	Succinate Dehydrogenase Complex Iron Sulfur Subunit B	Protein Coding	P21912	55	GC01M018664	49.19
225		TNF	Tumor Necrosis Factor	Protein Coding	P01375	58	GC06P104098	49.12
226		NFE2L2	NFE2 Like BZIP Transcription Factor 2	Protein Coding	Q16236	58	GC02M177227	48.87
228		SRC	SRC Proto-Oncogene, Non-Receptor Tyrosine Kinase	Protein Coding	P12931	58	GC20P037344	48.76
229		HIF1A	Hypoxia Inducible Factor 1 Subunit Alpha	Protein Coding	Q16665	55	GC14P061695	48.63
230		SDHA	Succinate Dehydrogenase Complex Flavoprotein Subunit A	Protein Coding	P31040	55	GC05P000220	48.56
232		CEACAM5	CEA Cell Adhesion Molecule 5	Protein Coding	P06731	50	GC19P083353	48.52
234		FGFR1	Fibroblast Growth Factor Receptor 1	Protein Coding	P11362	62	GC08M038400	48.34
235		RAF1	Raf-1 Proto-Oncogene, Serine/Threonine Kinase	Protein Coding	P04049	61	GC03M012583	48.3
237		IDH1	Isocitrate Dehydrogenase (NADP(+)) 1	Protein Coding	O75874	60	GC02M208236	48.02
239		SMARCB1	SWI/SNF Related, Matrix Associated, Actin Dependent Regulator Of Chromatin, Subfamily B, Member 1	Protein Coding	Q12824	53	GC22P023786	47.92
240		CTRC	Chymotrypsin C	Protein Coding	Q99895	52	GC01P015438	47.91
241		BCL2	BCL2 Apoptosis Regulator	Protein Coding	P10415	58	GC18M063123	47.87
247		AKT2	AKT Serine/Threonine Kinase 2	Protein Coding	P31751	61	GC19M040230	47.25
248		FASLG	Fas Ligand	Protein Coding	P48023	55	GC01P172659	47.21
250		ERCC2	ERCC Excision Repair 2, TFIIH Core Complex Helicase Subunit	Protein Coding	P18074	54	GC19M045349	47.08
251		DHFR	Dihydrofolate Reductase	Protein Coding	P00374	55	GC05M080626	46.93
252		CDKN2B	Cyclin Dependent Kinase Inhibitor 2B	Protein Coding	P42772	53	GC09M022002	46.89
253		IL2	Interleukin 2	Protein Coding	P60568	52	GC04M122451	46.81
256		FANCD2	FA Complementation Group D2	Protein Coding	Q9BXW9	53	GC03P010026	46.5
258		TTK	TTK Protein Kinase	Protein Coding	P33981	54	GC06P080003	46.43
259		RECQL	RecQ Like Helicase	Protein Coding	P46063	48	GC12M021468	46.4
266		PIK3R1	Phosphoinositide-3-Kinase Regulatory Subunit 1	Protein Coding	P27986	58	GC05P068215	45.89
267		ATR	ATR Serine/Threonine Kinase	Protein Coding	Q13535	60	GC03M142449	45.75
271		GALNT12	Polypeptide N-Acetylgalactosaminyltransferase 12	Protein Coding	Q8IXK2	46	GC09P098807	45.49
274		CBR4	Carbonyl Reductase 4	Protein Coding	Q8N4T8	44	GC04M168866	45.27
276		BUB1B	BUB1 Mitotic Checkpoint Serine/Threonine Kinase B	Protein Coding	O60566	57	GC15P040161	45.18
277		PMS1	PMS1 Homolog 1, Mismatch Repair System Component	Protein Coding	P54277	48	GC02P189784	45.18
279		RBBP8	RB Binding Protein 8, Endonuclease	Protein Coding	Q99708	51	GC18P022798	45.14
280		KRT19	Keratin 19	Protein Coding	P08727	50	GC17M041523	45.1
281		NF2	NF2, Moesin-Ezrin-Radixin Like (MERLIN) Tumor Suppressor	Protein Coding	P35240	56	GC22P029603	45.06
284		AURKA	Aurora Kinase A	Protein Coding	O14965	58	GC20M056370	44.94
285		NOTCH1	Notch Receptor 1	Protein Coding	P46531	58	GC09M138170	44.82
286		SMAD7	SMAD Family Member 7	Protein Coding	O15105	50	GC18M048919	44.66
287		MUC2	Mucin 2, Oligomeric Mucus/Gel-Forming	Protein Coding	Q02817	44	GC11P001074	44.61
290		CDK2	Cyclin Dependent Kinase 2	Protein Coding	P24941	58	GC12P055966	44.32
291		CXCL8	C-X-C Motif Chemokine Ligand 8	Protein Coding	P10145	50	GC04P073740	44.32
293		MUC6	Mucin 6, Oligomeric Mucus/Gel-Forming	Protein Coding	Q6W4X9	46	GC11M001012	44.06
294		FANCM	FA Complementation Group M	Protein Coding	Q8IYD8	49	GC14P045135	44.04
295		EGF	Epidermal Growth Factor	Protein Coding	P01133	58	GC04P109912	43.97
299		PTGS2	Prostaglandin-Endoperoxide Synthase 2	Protein Coding	P35354	56	GC01M186671	43.66
300		RNASEL	Ribonuclease L	Protein Coding	Q05823	50	GC01M182573	43.46
302		MUC1	Mucin 1, Cell Surface Associated	Protein Coding	P15941	55	GC01M155185	43.39
303		MMP2	Matrix Metallopeptidase 2	Protein Coding	P08253	60	GC16P055390	43.3
304		ITGB1	Integrin Subunit Beta 1	Protein Coding	P05556	57	GC10M034478	43.23
305		ERBB4	Erb-B2 Receptor Tyrosine Kinase 4	Protein Coding	Q15303	61	GC02M211375	43.09
306		MMP9	Matrix Metallopeptidase 9	Protein Coding	P14780	60	GC20P046008	42.94
307		PIK3CG	Phosphatidylinositol-4,5-Bisphosphate 3-Kinase Catalytic Subunit Gamma	Protein Coding	P48736	56	GC07P106865	42.89
308		WT1	WT1 Transcription Factor	Protein Coding	P19544	55	GC11M032365	42.73
309		RECQL4	RecQ Like Helicase 4	Protein Coding	O94761	48	GC08M146085	42.52
312		NPHP3	Nephrocystin 3	Protein Coding	Q7Z494	46	GC03M132683	42.4
315		SOD2	Superoxide Dismutase 2	Protein Coding	P04179	54	GC06M159669	41.73
317		RUNX1	RUNX Family Transcription Factor 1	Protein Coding	Q01196	56	GC21M034787	41.7
320		SOX9	SRY-Box Transcription Factor 9	Protein Coding	P48436	52	GC17P072121	41.49
322		RINT1	RAD50 Interactor 1	Protein Coding	Q6NUQ1	45	GC07P105532	41.36
323		ZEB1	Zinc Finger E-Box Binding Homeobox 1	Protein Coding	P37275	56	GC10P031318	41.32
325		IL10	Interleukin 10	Protein Coding	P22301	54	GC01M206767	41.17
326		POT1	Protection Of Telomeres 1	Protein Coding	Q9NUX5	49	GC07M124822	40.81
327		BIRC5	Baculoviral IAP Repeat Containing 5	Protein Coding	O15392	52	GC17P078214	40.53
329		PTPN11	Protein Tyrosine Phosphatase Non-Receptor Type 11	Protein Coding	Q06124	61	GC12P112418	40.32
330		NRG1	Neuregulin 1	Protein Coding	Q02297	55	GC08P031639	40.29
331		GATA6	GATA Binding Protein 6	Protein Coding	Q92908	54	GC18P022169	40.29
332		IRF1	Interferon Regulatory Factor 1	Protein Coding	P10914	53	GC05M132440	40.15
335		CXCR4	C-X-C Motif Chemokine Receptor 4	Protein Coding	P61073	59	GC02M136114	40.04
337		XRCC3	X-Ray Repair Cross Complementing 3	Protein Coding	O43542	49	GC14M103697	39.99
338		TMEM127	Transmembrane Protein 127	Protein Coding	O75204	46	GC02M096248	39.81
341		ZFHX3	Zinc Finger Homeobox 3	Protein Coding	Q15911	49	GC16M072782	39.64
342		ABRAXAS1	Abraxas 1, BRCA1 A Complex Subunit	Protein Coding	Q6UWZ7	44	GC04M083464	39.62
343		ARID1A	AT-Rich Interaction Domain 1A	Protein Coding	O14497	52	GC01P026693	39.49
344		CEL	Carboxyl Ester Lipase	Protein Coding	P19835	52	GC09P133061	39.46
346		DNMT3A	DNA Methyltransferase 3 Alpha	Protein Coding	Q9Y6K1	58	GC02M025228	39.34
347		MSR1	Macrophage Scavenger Receptor 1	Protein Coding	P21757	52	GC08M016107	39.3
348		CHGA	Chromogranin A	Protein Coding	P10645	50	GC14P092962	39.27
349		CD274	CD274 Molecule	Protein Coding	Q9NZQ7	52	GC09P005450	39.2
350		SUFU	SUFU Negative Regulator Of Hedgehog Signaling	Protein Coding	Q9UMX1	50	GC10P102503	39.13
351		FGFR4	Fibroblast Growth Factor Receptor 4	Protein Coding	P22455	58	GC05P177086	39.11
352		PRSS2	Serine Protease 2	Protein Coding	P07478	45	GC07P152169	39.11
353		PRKAR1A	Protein Kinase CAMP-Dependent Type I Regulatory Subunit Alpha	Protein Coding	P10644	58	GC17P079119	39.11
354		ACVR1B	Activin A Receptor Type 1B	Protein Coding	P36896	53	GC12P051951	39.06
355		CASP3	Caspase 3	Protein Coding	P42574	56	GC04M184627	38.99
356		TYMS	Thymidylate Synthetase	Protein Coding	P04818	57	GC18P000657	38.93
358		NTRK1	Neurotrophic Receptor Tyrosine Kinase 1	Protein Coding	P04629	56	GC01P156815	38.79
362		ZEB2	Zinc Finger E-Box Binding Homeobox 2	Protein Coding	O60315	54	GC02M144384	38.53
367		KDR	Kinase Insert Domain Receptor	Protein Coding	P35968	60	GC04M055078	38.26
369		BUB1	BUB1 Mitotic Checkpoint Serine/Threonine Kinase	Protein Coding	O43683	56	GC02M110637	38.19
370		IGF1R	Insulin Like Growth Factor 1 Receptor	Protein Coding	P08069	61	GC15P098648	38.13
372		PPY	Pancreatic Polypeptide	Protein Coding	P01298	45	GC17M043940	38.06
373		SST	Somatostatin	Protein Coding	P61278	47	GC03M187668	38
374		HMMR	Hyaluronan Mediated Motility Receptor	Protein Coding	O75330	50	GC05P163480	37.97
375		YAP1	Yes1 Associated Transcriptional Regulator	Protein Coding	P46937	54	GC11P102110	37.72
376		IGF1	Insulin Like Growth Factor 1	Protein Coding	P05019	55	GC12M102395	37.57
379		IFNG	Interferon Gamma	Protein Coding	P01579	57	GC12M068154	37.42
381		ERCC6	ERCC Excision Repair 6, Chromatin Remodeling Factor	Protein Coding	Q03468	53	GC10M049454	37.33
382		PPM1D	Protein Phosphatase, Mg2+/Mn2+ Dependent 1D	Protein Coding	O15297	55	GC17P060600	37.25
384		MT-CYB	Mitochondrially Encoded Cytochrome B	Protein Coding	P00156	38	GCMTP014749	37.16
386		VDR	Vitamin D Receptor	Protein Coding	P11473	57	GC12M047841	36.95
390		SDHD	Succinate Dehydrogenase Complex Subunit D	Protein Coding	O14521	52	GC11P112156	36.78
391		PRKN	Parkin RBR E3 Ubiquitin Protein Ligase	Protein Coding	O60260	56	GC06M161348	36.75
392		STK33	Serine/Threonine Kinase 33	Protein Coding	Q9BYT3	49	GC11M008340	36.72
393		ABCB1	ATP Binding Cassette Subfamily B Member 1	Protein Coding	P08183	58	GC07M087504	36.67
395		B2M	Beta-2-Microglobulin	Protein Coding	P61769	56	GC15P044711	36.33
396		MAP2K2	Mitogen-Activated Protein Kinase Kinase 2	Protein Coding	P36507	61	GC19M004090	36.32
402		HSP90AA1	Heat Shock Protein 90 Alpha Family Class A Member 1	Protein Coding	P07900	58	GC14M102080	36.03
403		BCL2L1	BCL2 Like 1	Protein Coding	Q07817	54	GC20M031664	36
405		GSTM1	Glutathione S-Transferase Mu 1	Protein Coding	P09488	49	GC01P109687	35.96
406		KLF6	KLF Transcription Factor 6	Protein Coding	Q99612	50	GC10M003779	35.92
407		XPC	XPC Complex Subunit, DNA Damage Recognition And Repair Factor	Protein Coding	Q01831	53	GC03M023368	35.86
408		INS-IGF2	INS-IGF2 Readthrough	Protein Coding	F8WCM5	32	GC11M008044	35.83
412		EZH2	Enhancer Of Zeste 2 Polycomb Repressive Complex 2 Subunit	Protein Coding	Q15910	60	GC07M148807	35.67
413		SDHC	Succinate Dehydrogenase Complex Subunit C	Protein Coding	Q99643	50	GC01P161314	35.62
414		SF3B2	Splicing Factor 3b Subunit 2	Protein Coding	Q13435	48	GC11P066050	35.53
415		SDHAF2	Succinate Dehydrogenase Complex Assembly Factor 2	Protein Coding	Q9NX18	49	GC11P061430	35.48
418		NFKB1	Nuclear Factor Kappa B Subunit 1	Protein Coding	P19838	60	GC04P102501	35.37
419		PPP2R1A	Protein Phosphatase 2 Scaffold Subunit Aalpha	Protein Coding	P30153	55	GC19P083787	35.34
420		ROCK1	Rho Associated Coiled-Coil Containing Protein Kinase 1	Protein Coding	Q13464	56	GC18M020946	35.29
421		ABL1	ABL Proto-Oncogene 1, Non-Receptor Tyrosine Kinase	Protein Coding	P00519	60	GC09P130713	35.16
423		CTAG1B	Cancer/Testis Antigen 1B	Protein Coding	P78358	36	GC0XM154617	35.12
424		HNF4A	Hepatocyte Nuclear Factor 4 Alpha	Protein Coding	P41235	56	GC20P044355	35.09
425		KCNJ11	Potassium Inwardly Rectifying Channel Subfamily J Member 11	Protein Coding	Q14654	53	GC11M017780	35.07
426		RECK	Reversion Inducing Cysteine Rich Protein With Kazal Motifs	Protein Coding	O95980	47	GC09P036036	34.93
427		MMP1	Matrix Metallopeptidase 1	Protein Coding	P03956	57	GC11M109978	34.85
428		JAK2	Janus Kinase 2	Protein Coding	O60674	60	GC09P004985	34.76
429		DLC1	DLC1 Rho GTPase Activating Protein	Protein Coding	Q96QB1	52	GC08M013083	34.61
430		XRCC1	X-Ray Repair Cross Complementing 1	Protein Coding	P18887	51	GC19M043543	34.58
431		WRN	WRN RecQ Like Helicase	Protein Coding	Q14191	53	GC08P031033	34.57
432		FANCA	FA Complementation Group A	Protein Coding	O15360	57	GC16M089950	34.52
433		CD44	CD44 Molecule (Indian Blood Group)	Protein Coding	P16070	55	GC11P035139	34.45
434		GREM1	Gremlin 1, DAN Family BMP Antagonist	Protein Coding	O60565	50	GC15P053554	34.37
435		MAP3K1	Mitogen-Activated Protein Kinase Kinase Kinase 1	Protein Coding	Q13233	56	GC05P056815	34.36
436		ABCC8	ATP Binding Cassette Subfamily C Member 8	Protein Coding	Q09428	53	GC11M017392	34.36
437		CREBBP	CREB Binding Protein	Protein Coding	Q92793	61	GC16M010660	34.36
439		SHC1	SHC Adaptor Protein 1	Protein Coding	P29353	50	GC01M154962	34.24
440		ALB	Albumin	Protein Coding	P02768	56	GC04P073397	34.21
441		FLT1	Fms Related Receptor Tyrosine Kinase 1	Protein Coding	P17948	58	GC13M028300	34.2
442		CXCL12	C-X-C Motif Chemokine Ligand 12	Protein Coding	P48061	52	GC10M044370	34.17
443		ELAC2	ElaC Ribonuclease Z 2	Protein Coding	Q9BQ52	49	GC17M012991	34.15
444		RAD54L	RAD54 Like	Protein Coding	Q92698	53	GC01P046397	34.1
445		SMAD3	SMAD Family Member 3	Protein Coding	P84022	60	GC15P067063	33.92
447		FHIT	Fragile Histidine Triad Diadenosine Triphosphatase	Protein Coding	P49789	50	GC03M059747	33.83
448		ABCG2	ATP Binding Cassette Subfamily G Member 2 (Junior Blood Group)	Protein Coding	Q9UNQ0	56	GC04M088090	33.73
449		CAV1	Caveolin 1	Protein Coding	Q03135	55	GC07P116524	33.73
451		PARP1	Poly(ADP-Ribose) Polymerase 1	Protein Coding	P09874	57	GC01M226360	33.64
452		GSTP1	Glutathione S-Transferase Pi 1	Protein Coding	P09211	57	GC11P067583	33.64
455		PGR	Progesterone Receptor	Protein Coding	P06401	56	GC11M109955	33.6
459		SKP2	S-Phase Kinase Associated Protein 2	Protein Coding	Q13309	51	GC05P036151	33.19
460		MGMT	O-6-Methylguanine-DNA Methyltransferase	Protein Coding	P16455	56	GC10P129467	33.18
461		CYP17A1	Cytochrome P450 Family 17 Subfamily A Member 1	Protein Coding	P05093	56	GC10M102830	33.15
462		RNASE1	Ribonuclease A Family Member 1, Pancreatic	Protein Coding	P07998	49	GC14M020801	33.14
463		EPHB2	EPH Receptor B2	Protein Coding	P29323	59	GC01P022710	33.12
464		HGF	Hepatocyte Growth Factor	Protein Coding	P14210	58	GC07M081699	33.1
466		FGF2	Fibroblast Growth Factor 2	Protein Coding	P09038	52	GC04P122826	33.02
471		MAPK3	Mitogen-Activated Protein Kinase 3	Protein Coding	P27361	56	GC16M040839	32.82
472		HFE	Homeostatic Iron Regulator	Protein Coding	Q30201	52	GC06P026087	32.78
473		MUC5AC	Mucin 5AC, Oligomeric Mucus/Gel-Forming	Protein Coding	P98088	45	GC11P002909	32.74
475		TGFBR1	Transforming Growth Factor Beta Receptor 1	Protein Coding	P36897	61	GC09P099104	32.67
476		RNF43	Ring Finger Protein 43	Protein Coding	Q68DV7	46	GC17M058352	32.66
477		ICAM1	Intercellular Adhesion Molecule 1	Protein Coding	P05362	57	GC19P011104	32.52
478		CTLA4	Cytotoxic T-Lymphocyte Associated Protein 4	Protein Coding	P16410	54	GC02P203854	32.49
479		IGFBP3	Insulin Like Growth Factor Binding Protein 3	Protein Coding	P17936	53	GC07M045912	32.48
483		RXRA	Retinoid X Receptor Alpha	Protein Coding	P19793	56	GC09P134317	32.37
485		ABCC1	ATP Binding Cassette Subfamily C Member 1	Protein Coding	P33527	55	GC16P015949	32.28
487		DNMT1	DNA Methyltransferase 1	Protein Coding	P26358	59	GC19M010133	32.18
488		FLT4	Fms Related Receptor Tyrosine Kinase 4	Protein Coding	P35916	59	GC05M182184	32.1
489		XPA	XPA, DNA Damage Recognition And Repair Factor	Protein Coding	P23025	52	GC09M097654	32.07
490		TGFA	Transforming Growth Factor Alpha	Protein Coding	P01135	53	GC02M070447	32.03
491		PTK2	Protein Tyrosine Kinase 2	Protein Coding	Q05397	54	GC08M140657	31.99
492		CDK6	Cyclin Dependent Kinase 6	Protein Coding	Q00534	58	GC07M092604	31.97
494		SP1	Sp1 Transcription Factor	Protein Coding	P08047	52	GC12P053380	31.94
496		PLAU	Plasminogen Activator, Urokinase	Protein Coding	P00749	58	GC10P073909	31.73
497		NQO1	NAD(P)H Quinone Dehydrogenase 1	Protein Coding	P15559	54	GC16M069706	31.71
498		RAC1	Rac Family Small GTPase 1	Protein Coding	P63000	56	GC07P006378	31.62
499		DCC	DCC Netrin 1 Receptor	Protein Coding	P43146	53	GC18P052340	31.59
501		CASP9	Caspase 9	Protein Coding	P55211	54	GC01M015491	31.46
504		REG3A	Regenerating Family Member 3 Alpha	Protein Coding	Q06141	44	GC02M079157	31.38
506		STAT1	Signal Transducer And Activator Of Transcription 1	Protein Coding	P42224	60	GC02M190908	31.36
509		KEAP1	Kelch Like ECH Associated Protein 1	Protein Coding	Q14145	56	GC19M010486	31.34
511		TNFSF10	TNF Superfamily Member 10	Protein Coding	P50591	51	GC03M172505	31.25
512		DPYD	Dihydropyrimidine Dehydrogenase	Protein Coding	Q12882	58	GC01M097015	31.24
513		ROS1	ROS Proto-Oncogene 1, Receptor Tyrosine Kinase	Protein Coding	P08922	53	GC06M117287	31.24
514		MTHFR	Methylenetetrahydrofolate Reductase	Protein Coding	P42898	54	GC01M011785	31.2
515		ERCC3	ERCC Excision Repair 3, TFIIH Core Complex Helicase Subunit	Protein Coding	P19447	54	GC02M127257	31.13
517		GAST	Gastrin	Protein Coding	P01350	45	GC17P041712	31.09
520		MUC3A	Mucin 3A, Cell Surface Associated	Protein Coding	Q02505	41	GC07P100949	31.04
523		TP53BP1	Tumor Protein P53 Binding Protein 1	Protein Coding	Q12888	50	GC15M043403	31.02
525		E2F1	E2F Transcription Factor 1	Protein Coding	Q01094	50	GC20M033675	30.93
527		CCK	Cholecystokinin	Protein Coding	P06307	48	GC03M042274	30.91
529		AIP	Aryl Hydrocarbon Receptor Interacting Protein	Protein Coding	O00170	50	GC11P067468	30.87
530		TOP2A	DNA Topoisomerase II Alpha	Protein Coding	P11388	57	GC17M040388	30.84
531		SRA1	Steroid Receptor RNA Activator 1	Protein Coding	Q9HD15	45	GC05M140537	30.79
532		SLC2A1	Solute Carrier Family 2 Member 1	Protein Coding	P11166	60	GC01M042925	30.77
533		FGF10	Fibroblast Growth Factor 10	Protein Coding	O15520	53	GC05M044500	30.76
534		POLK	DNA Polymerase Kappa	Protein Coding	Q9UBT6	50	GC05P075511	30.76
536		TLR4	Toll Like Receptor 4	Protein Coding	O00206	58	GC09P117704	30.53
537		PHB1	Prohibitin 1	Protein Coding	P35232	52	GC17M061304	30.48
540		SMARCE1	SWI/SNF Related, Matrix Associated, Actin Dependent Regulator Of Chromatin, Subfamily E, Member 1	Protein Coding	Q969G3	52	GC17M040624	30.4
541		MXI1	MAX Interactor 1, Dimerization Protein	Protein Coding	P50539	48	GC10P110208	30.39
542		TYMP	Thymidine Phosphorylase	Protein Coding	P19971	54	GC22M050525	30.38
543		TNFRSF10B	TNF Receptor Superfamily Member 10b	Protein Coding	O14763	57	GC08M023020	30.37
544		KLK3	Kallikrein Related Peptidase 3	Protein Coding	P07288	53	GC19P050854	30.34
546		SCT	Secretin	Protein Coding	P09683	39	GC11M000626	30.32
547		WWOX	WW Domain Containing Oxidoreductase	Protein Coding	Q9NZC7	52	GC16P078099	30.32
548		SERPINA1	Serpin Family A Member 1	Protein Coding	P01009	56	GC14M094376	30.3
549		SOS1	SOS Ras/Rac Guanine Nucleotide Exchange Factor 1	Protein Coding	Q07889	57	GC02M039125	30.25
550		PLA2G2A	Phospholipase A2 Group IIA	Protein Coding	P14555	53	GC01M019975	30.24
551		SMAD2	SMAD Family Member 2	Protein Coding	Q15796	59	GC18M047809	30.23
552		NKX2-1	NK2 Homeobox 1	Protein Coding	P43699	54	GC14M036516	30.23
553		ERCC1	ERCC Excision Repair 1, Endonuclease Non-Catalytic Subunit	Protein Coding	P07992	53	GC19M079717	30.15
555		CEACAM3	CEA Cell Adhesion Molecule 3	Protein Coding	P40198	49	GC19P041796	30.07
556		IDH2	Isocitrate Dehydrogenase (NADP(+)) 2	Protein Coding	P48735	59	GC15M090083	30.05
557		PDGFRB	Platelet Derived Growth Factor Receptor Beta	Protein Coding	P09619	60	GC05M150113	30.05
558		TGFB2	Transforming Growth Factor Beta 2	Protein Coding	P61812	58	GC01P218345	30.05
559		FANCI	FA Complementation Group I	Protein Coding	Q9NVI1	49	GC15P089243	30.04
560		FOXM1	Forkhead Box M1	Protein Coding	Q08050	50	GC12M002857	30.01

## Sheet: Pharm Mapper primary data
Pharma Model	Num Feature	Fit	Norm Fit	zscore	Num Hydrophobic	Num HB Acceptor	Num HB Donor	Num Positive	Num Negative	Num Aromatic	Name	Class	Uniplot	Function	Disease	Idication
1u4o_v	5	3.846	0.7693	3.82977	1	4	0	0	0	0	L-lactate dehydrogenase	NONE	Q27743	Energy production and conversion	NONE	NONE	Q27743	LDH_PLAFD
1ke3_v	4	3.713	0.9282	3.42998	2	2	0	0	0	0	Beta-lactamase	HYDROLASE	AMPC_ECOLI	This protein is a serine beta-lactamase with a substrate specificity for cephalosporins.	NONE	NONE	P00811	AMPC_ECOLI
1zyj_v	4	3.607	0.9017	3.25049	3	1	0	0	0	0	Mitogen-activated protein kinase 14	NONE	Q16539	Involved in MAP kinase activity	NONE	NONE	Q16539	MK14_HUMAN
1osh_v	5	3.743	0.7486	3.14041	5	0	0	0	0	0	Bile acid receptor	TRANSCRIPTION	NR1H4_HUMAN	Receptor for bile acids such as chenodeoxycholic acid, lithocholic acid and deoxycholic acid. Represses the transcription of the cholesterol 7-alpha-hydroxylase gene (CYP7A1) and activates the intestinal bile acid-binding protein (IBABP). Activates the tr	NONE	Liver fibrosis;Non-insulin dependent diabetes;Atherosclerosis;Hypertriglyceridemia;Hyperlipidemia;Liver disease;Primary biliary cirrhosis;Non-alcoholic steatohepatitis	Q96RI1	NR1H4_HUMAN
1d3v_v	7	3.94	0.5628	2.99085	1	4	1	1	0	0	Arginase-1	NONE	P07824	Amino acid transport and metabolism	NONE	NONE	P07824	ARGI1_RAT
1fag_v	5	3.721	0.7441	2.94098	4	1	0	0	0	0	Bifunctional P-450/NADPH-P450 reductase	NONE	P14779	Inorganic ion transport and metabolism	NONE	NONE	P14779	CPXB_PRIM2
1sbr_v	5	3.617	0.7233	2.85501	2	2	1	0	0	0	Putative HMP/thiamine-binding protein ykoF	NONE	O34911	Part of the ABC transporter complex YkoCDEF that could transport hydroxymethylpyrimidine (HMP) and/or thiamine. Could also transport other HMP-containing products. Binds thiamine via its HMP moiety.	NONE	NONE	O34911	YKOF_BACSU
1po8_v	4	3.565	0.8913	2.70661	2	2	0	0	0	0	Phospholipase A2 KPA2	NONE	Q9DF52	Involved in phospholipase A2 activity	NONE	NONE	Q9DF52	PA2B_BUNCE
1pl6_v	5	3.714	0.7427	2.68156	2	3	0	0	0	0	Sorbitol dehydrogenase	OXIDOREDUCTASE	DHSO_HUMAN	NONE	NONE	Diabetic complication	Q00796	DHSO_HUMAN
1n83_v	4	3.472	0.868	2.63669	4	0	0	0	0	0	Nuclear receptor ROR-alpha	LIPID BINDING PROTEIN	RORA_HUMAN	Orphan nuclear receptor. Binds DNA as a monomer to hormone response elements (HRE) containing a single core motif half-site preceded by a short A-T-rich sequence. This isomer binds to the consensus sequence 5-[AT][TA]A[AT][CGT]TAGGTCA-3.	NONE	NONE	P35398	RORA_HUMAN
1he3_v	6	3.593	0.5989	2.55346	5	0	0	0	0	1	Flavin reductase	NONE	P30043	Cell wall/membrane/envelope biogenesis	NONE	For the treatment of ariboflavinosis (vitamin B2 deficiency).	P30043	BLVRB_HUMAN
1luq_v	6	3.646	0.6076	2.44641	1	4	1	0	0	0	Streptavidin	NONE	P22629	The biological function of streptavidin is not known. Forms a strong non-covalent specific complex with biotin (one molecule of biotin per subunit of streptavidin)	NONE	NONE	P22629	SAV_STRAV
1pfw_v	6	3.637	0.6062	2.20006	2	3	0	1	0	0	Methionyl-tRNA synthetase	NONE	P00959	Translation, ribosomal structure and biogenesis	NONE	NONE	P00959	SYM_ECOLI
1uyr_v	6	3.728	0.6214	2.19956	5	1	0	0	0	0	Acetyl-CoA carboxylase	NONE	Q00955	Lipid transport and metabolism	NONE	For nutritional supplementation, also for treating dietary shortage or imbalance	Q00955	ACAC_YEAST
1qll_v	5	3.668	0.7335	2.16733	4	1	0	0	0	0	Phospholipase A2 homolog 2	NONE	P82287	Involved in phospholipase A2 activity	NONE	NONE	P82287	PA2H2_BOTPI
1ndv_v	6	3.584	0.5974	2.13635	3	1	1	1	0	0	Adenosine deaminase	NONE	P56658	Nucleotide transport and metabolism	NONE	NONE	P56658	ADA_BOVIN
1f4e_v	6	3.689	0.6148	2.11861	3	3	0	0	0	0	Thymidylate synthase	NONE	P0A884	Nucleotide transport and metabolism	NONE	NONE	P0A884	TYSY_ECOLI
1ohv_v	6	3.475	0.5792	2.07441	2	3	0	0	1	0	4-aminobutyrate aminotransferase, mitochondrial	NONE	P80147	Catalyzes the conversion of gamma-aminobutyrate and L-beta-aminoisobutyrate to succinate semialdehyde and methylmalonate semialdehyde, respectively. Can also convert delta-aminovalerate and beta-alanine.	NONE	NONE	P80147	GABT_PIG
1zvx_v	5	3.422	0.6844	1.9812	3	1	1	0	0	0	Neutrophil collagenase	HYDROLASE	MMP8_HUMAN	Can degrade fibrillar type I, II, and III collagens.	NONE	NONE	P22894	MMP8_HUMAN
2bu5_v	6	3.601	0.6001	1.88888	5	1	0	0	0	0	[Pyruvate dehydrogenase [lipoamide]] kinase isozyme 2, mitochondrial	TRANSFERASE	PDK2_HUMAN	Inhibits the mitochondrial pyruvate dehydrogenase complex by phosphorylation of the E1 alpha subunit, thus contributing to the regulation of glucose metabolism.	NONE	NONE	Q15119	PDK2_HUMAN
1elg_v	5	3.332	0.6665	1.88423	3	1	1	0	0	0	Chymotrypsin-like elastase family member 1	NONE	P00772	Involved in protease activity	NONE	NONE	P00772	CELA1_PIG
1xor_v	5	3.35	0.6701	1.8626	3	1	1	0	0	0	cAMP-specific 3,5-cyclic phosphodiesterase 4D	HYDROLASE	PDE4D_HUMAN	Regulates the levels of cAMP in the cell.	Genetic variations in PDE4D might be associated with susceptibility to stroke type 1 (STRK1) [MIM:606799]. A stroke is an acute neurologic event leading to death of neural tissue of the brain and resulting in loss of motor, sensory and/or cognitive function. PubMed:17006457 states that association with stroke has to be considered with caution.	NONE	Q08499	PDE4D_HUMAN
1opm_v	6	3.398	0.5663	1.85743	3	2	0	0	1	0	Peptidyl-glycine alpha-amidating monooxygenase	NONE	P14925	Bifunctional enzyme that catalyzes 2 sequential steps in C-terminal alpha-amidation of peptides. The monooxygenase part produces an unstable peptidyl(2-hydroxyglycine) intermediate that is dismutated to glyoxylate and the corresponding desglycine peptide amide by the lyase part. C-terminal amidation of peptides such as neuropeptides is essential for full biological activity.	NONE	NONE	P14925	AMD_RAT
2ay3_v	6	3.43	0.5717	1.83938	2	2	0	0	1	1	Aromatic-amino-acid aminotransferase	NONE	P95468	Amino acid transport and metabolism	NONE	NONE	P95468	TYRB_PARDE
1xzl_v	4	3.224	0.8061	1.71227	3	1	0	0	0	0	Cutinase 1	NONE	P00590	Involved in hydrolase activity	NONE	NONE	P00590	CUTI1_FUSVN
1d7s_v	6	3.803	0.6338	1.62226	1	4	1	0	0	0	2,2-dialkylglycine decarboxylase	NONE	P16932	Amino acid transport and metabolism	NONE	NONE	P16932	DGDA_BURCE
1rd4_v	6	3.419	0.5698	1.56704	5	0	0	1	0	0	Integrin alpha-L	IMMUNE SYSTEM	ITAL_HUMAN	Integrin alpha-L/beta-2 is a receptor for ICAM1, ICAM2, ICAM3 and ICAM4. It is involved in a variety of immune phenomena including leukocyte-endothelial cell interaction, cytotoxic T-cell mediated killing, and antibody dependent killing by granulocytes an	NONE	NONE	P20701	ITAL_HUMAN
1tc8_v	5	3.326	0.6653	1.50394	3	2	0	0	0	0	Phospholipase A2 isoform 1	NONE	Q6SLM2	Involved in phospholipase A2 activity	NONE	NONE	Q6SLM2	PA2A1_BUNCE
1yw7_v	5	3.218	0.6435	1.49743	3	1	0	0	1	0	Methionine aminopeptidase 2	HYDROLASE	AMPM2_HUMAN	Removes the amino-terminal methionine from nascent proteins.	NONE	NONE	P50579	MAP2_HUMAN
1hzp_v	5	3.425	0.6851	1.41108	4	1	0	0	0	0	3-oxoacyl-[acyl-carrier-protein] synthase 3	NONE	P0A574	Lipid transport and metabolism	NONE	NONE	P9WNG2	FABH_MYCTO
2vcx_v	5	3.157	0.6313	1.38914	3	1	0	0	0	1	Glutathione-requiring prostaglandin D synthase	ISOMERASE	PTGD2_HUMAN	Catalyzes the conversion of PGH2 to PGD2, a prostaglandin involved in smooth muscle contraction/relaxation and a potent inhibitor of platelet aggregation.	NONE	NONE	O60760	HPGDS_HUMAN
1jsv_v	4	3.136	0.784	1.36245	1	3	0	0	0	0	Cell division protein kinase 2	NONE	P24941	Involved in protein kinase activity	NONE	NONE	P24941	CDK2_HUMAN
1erm_v	6	3.312	0.552	1.31495	2	2	1	0	1	0	Beta-lactamase TEM	NONE	P62593	TEM-type are the most prevalent beta-lactamases in enterobacteria; they hydrolyze the beta-lactam bond in susceptible beta-lactam antibiotics, thus conferring resistance to penicillins and cephalosporins. TEM-3 and TEM-4 are capable of hydrolyzing cefotaxime and ceftazidime. TEM-5 is capable of hydrolyzing ceftazidime. TEM-6 is capable of hydrolyzing ceftazidime and aztreonam. TEM-8/CAZ-2, TEM-16…	NONE	NONE	P62593	BLAT_ECOLX
1ihi_v	7	3.897	0.5567	1.19965	3	2	1	0	1	0	Aldo-keto reductase family 1 member C2	OXIDOREDUCTASE	AK1C2_HUMAN	Works in concert with the 5-alpha/5-beta-steroid reductases to convert steroid hormones into the 3-alpha/5-alpha and 3-alpha/5-beta-tetrahydrosteroids. Catalyzes the inactivation of the most potent androgen 5-alpha-dihydrotestosterone (5-alpha- DHT) to 5-	NONE	NONE	P52895	AK1C2_HUMAN
1a8u_v	3	2.998	0.9993	1.17956	1	2	0	0	0	0	Non-heme chloroperoxidase	NONE	O31168	Involved in hydrolase activity	NONE	NONE	O31168	PRXC_KITAU
1m51_v	6	3.623	0.6038	1.13272	3	3	0	0	0	0	Phosphoenolpyruvate carboxykinase, cytosolic [GTP]	NONE	P35558	Energy production and conversion	NONE	NONE	P35558	PCKGC_HUMAN
1evy_v	6	3.513	0.5855	1.12636	6	0	0	0	0	0	Glycerol-3-phosphate dehydrogenase [NAD+], glycosomal	NONE	P90551	Involved in oxidoreductase activity	NONE	NONE	P90551	GPDA_LEIME
3mde_v	6	4.283	0.7139	1.08934	5	1	0	0	0	0	Medium-chain specific acyl-CoA dehydrogenase, mitochondrial	NONE	P41367	Lipid transport and metabolism	NONE	NONE	P41367	ACADM_PIG
1xo2_v	5	3.061	0.6122	1.07747	2	3	0	0	0	0	Cell division protein kinase 6	CELL CYCLE/TRANSFERASE	CDK6_HUMAN	Probably involved in the control of the cell cycle. Interacts with D-type G1 cyclins.	NONE	NONE	Q00534	CDK6_HUMAN
2jbp_v	3	2.99	0.9968	1.03678	3	0	0	0	0	0	MAP kinase-activated protein kinase 2	NONE	P49137	Involved in protein kinase activity	NONE	NONE	P49137	MAPK2_HUMAN
1zxv_v	3	2.988	0.9961	1.02684	3	0	0	0	0	0	NONE	NONE	NONE	NONE	NONE	NONE	Q52NH3	Q52NH3_BACAN
1i4u_v	4	2.981	0.7453	1.0251	2	1	1	0	0	0	Crustacyanin-C1 subunit	NONE	P80029	Involved in binding	NONE	NONE	P80029	CRC1_HOMGA
1oj9_v	3	2.981	0.9937	1.02148	3	0	0	0	0	0	Amine oxidase [flavin-containing] B	OXIDOREDUCTASE	AOFB_HUMAN	Catalyzes the oxidative deamination of biogenic and xenobiotic amines and has important functions in the metabolism of neuroactive and vasoactive amines in the central nervous system and peripheral tissues. MAOB preferentially degrades benzylamine and phe	NONE	Alzheimers disease;Cocaine addiction;Major depressive disorder;Epilepsy;Neurodegenerative disease;Attention deficit hyperactivity disorder;Head injury;Parkinsons disease;Dementia;Nicotine dependence;Cerebrovascular ischemia	P27338	AOFB_HUMAN
2fhi_v	5	2.939	0.5877	1.01948	0	3	1	0	0	1	Bis(5-adenosyl)-triphosphatase	NONE	P49789	Nucleotide transport and metabolism	NONE	NONE	P49789	FHIT_HUMAN
1mrq_v	5	3.116	0.6232	1.01535	4	1	0	0	0	0	Aldo-keto reductase family 1 member C1	NONE	Q04828	Involved in oxidoreductase activity	NONE	Some evidence suggests that NADH might be useful in treating Parkinsons disease, chronic fatigue syndrome, Alzheimers disease and cardiovascular disease.	Q04828	AK1C1_HUMAN
1i2z_v	4	3.107	0.7768	1.00293	3	1	0	0	0	0	Enoyl-[acyl-carrier-protein] reductase [NADH]	NONE	P0AEK4	Lipid transport and metabolism	NONE	NONE	P0AEK4	FABI_ECOLI
1xs6_v	5	2.934	0.5867	0.991721	0	3	2	0	0	0	Deoxycytidine triphosphate deaminase	NONE	P28248	Nucleotide transport and metabolism	NONE	NONE	P28248	DCD_ECOLI
2roy_v	3	2.941	0.9804	0.961709	2	1	0	0	0	0	Transthyretin	TRANSPORT	TTHY_HUMAN	Thyroid hormone-binding protein. Probably transports thyroxine from the bloodstream to the brain.	Defects in TTR are the cause of amyloidosis type 1 (AMYL1) [MIM:176300]. AMYL1 is a hereditary generalized amyloidosis due to transthyretin amyloid deposition. Protein fibrils can form in different tissues leading to amyloid polyneuropathies, amyloidotic cardiomyopathy, carpal tunnel syndrome, systemic senile amyloidosis.;Defects in TTR are the cause of amyloidosis type 7 (AMYL7) [MIM:105210]; al…	NONE	P02766	TTHY_HUMAN
2f7x_v	3	2.964	0.9879	0.956195	3	0	0	0	0	0	cAMP-dependent protein kinase catalytic subunit alpha	NONE	P00517	Involved in protein serine/threonine kinase activity	NONE	NONE	P00517	KAPCA_BOVIN
2xat_v	5	2.971	0.5941	0.954392	2	2	1	0	0	0	Chloramphenicol acetyltransferase	NONE	P26841	Involved in acyltransferase activity	NONE	Used in treatment of cholera, as it destroys the vibrios and decreases the diarrhea. It is effective against tetracycline-resistant vibrios. It is also used in eye drops or ointment to treat bacterial conjunctivitis.	P26841	CAT4_PSEAE
2gz8_v	4	2.96	0.7399	0.951112	3	1	0	0	0	0	Replicase polyprotein 1a	NONE	P0C6U8	The papain-like proteinase (PL-PRO) is responsible for the cleavages located at the N-terminus of replicase polyprotein. In addition, PL-PRO possesses a deubiquitinating/deISGylating activity and processes both 'Lys-48'- and 'Lys-63'-linked polyubiquitin chains from cellular substrates. Antagonizes innate immune induction of type I interferon by blocking the phosphorylation, dimerization and subs…	NONE	NONE	P0C6U8	R1A_SARS
1n1m_v	4	2.985	0.7463	0.950933	2	1	0	1	0	0	Dipeptidyl peptidase 4	HYDROLASE	DPP4_HUMAN	Removes N-terminal dipeptides sequentially from polypeptides having unsubstituted N-termini provided that the penultimate residue is proline. Plays a role in T-cell activation.	NONE	Rheumatoid arthritis;Diabetes mellitus;Non-insulin dependent diabetes;Autoimmune disease;Immune disorder	P27487	DPP4_HUMAN
2i6b_v	6	3.329	0.5548	0.947808	5	1	0	0	0	0	Adenosine kinase	NONE	P55263	ATP dependent phosphorylation of adenosine and other related nucleoside analogs to monophosphate derivatives. Serves as a potential regulator of concentrations of extracellular adenosine and intracellular adenine nucleotides.	NONE	NONE	P55263	ADK_HUMAN
1n5v_v	5	3.066	0.6132	0.945126	2	3	0	0	0	0	ActVA 6 protein	NONE	Q53908	Involved in oxidoreductase activity	NONE	NONE	Q53908	Q53908_STRCH
1m9r_v	4	2.992	0.748	0.94261	2	1	0	1	0	0	Nitric oxide synthase, endothelial	OXIDOREDUCTASE	NOS3_HUMAN	Produces nitric oxide (NO) which is implicated in vascular smooth muscle relaxation through a cGMP-mediated signal transduction pathway. NO mediates vascular endothelial growth factor (VEGF)-induced angiogenesis in coronary vessels and promotes blood clot	NONE	Coronary artery disease;Hypertension;Congestive heart failure;Angina;Myocardial infarction;Peripheral vascular disease;Atherosclerosis;Ischemic heart disease	P29474	NOS3_HUMAN
1xqm_v	5	2.934	0.5869	0.939024	2	1	1	0	0	1	GFP-like non-fluorescent chromoprotein FP595	NONE	Q9GZ28	Pigment protein that is intensely purple in color	NONE	NONE	Q9GZ28	NFCP_ANESU
1lam_v	4	2.973	0.7432	0.930197	2	2	0	0	0	0	Cytosol aminopeptidase	NONE	P00727	Amino acid transport and metabolism	NONE	NONE	P00727	AMPL_BOVIN
1n95_v	3	2.928	0.9758	0.928184	2	1	0	0	0	0	Protein farnesyltransferase/geranylgeranyltransferase type-1 subunit alpha	NONE	Q04631	Essential subunit of both the farnesyltransferase and the geranylgeranyltransferase complex. Contributes to the transfer of a farnesyl or geranylgeranyl moiety from farnesyl or geranylgeranyl diphosphate to a cysteine at the fourth position from the C-terminus of several proteins having the C-terminal sequence Cys-aliphatic-aliphatic-X. May positively regulate neuromuscular junction development d…	NONE	NONE	Q04631	FNTA_RAT
2uuo_v	5	2.981	0.5963	0.925501	2	2	0	0	1	0	UDP-N-acetylmuramoylalanine--D-glutamate ligase	NONE	P14900	Cell wall/membrane/envelope biogenesis	NONE	NONE	P14900	MURD_ECOLI
1g69_v	4	2.979	0.7447	0.924533	2	1	1	0	0	0	Thiamine-phosphate pyrophosphorylase	NONE	P39594	Coenzyme transport and metabolism	NONE	NONE	P39594	THIE_BACSU
2ywp_v	4	2.93	0.7325	0.902981	2	2	0	0	0	0	Serine/threonine-protein kinase Chk1	TRANSFERASE	CHK1_HUMAN	Required for checkpoint mediated cell cycle arrest in response to DNA damage or the presence of unreplicated DNA. May also negatively regulate cell cycle progression during unperturbed cell cycles. Recognizes the substrate consensus sequence [R-X-X- S/T].	NONE	Cancer;Solid tumor	O14757	CHK1_HUMAN
1bm6_v	3	2.965	0.9884	0.894408	2	1	0	0	0	0	Stromelysin-1	METALLOPROTEASE	MMP3_HUMAN	Can degrade fibronectin, laminin, gelatins of type I, III, IV, and V; collagens III, IV, X, and IX, and cartilage proteoglycans. Activates procollagenase.	NONE	NONE	P08254	MMP3_HUMAN
1ov6_v	4	2.902	0.7254	0.888335	1	2	1	0	0	0	Purine nucleoside phosphorylase deoD-type	TRANSFERASE	DEOD_ECOLI	Cleavage of guanosine or inosine to respective bases and sugar-1-phosphate molecules.	NONE	NONE	P0ABP8	DEOD_ECOLI
1uki_v	3	2.957	0.9855	0.886719	2	1	0	0	0	0	Mitogen-activated protein kinase 8	TRANSFERASE	MK08_HUMAN	Responds to activation by environmental stress and pro- inflammatory cytokines by phosphorylating a number of transcription factors, primarily components of AP-1 such as JUN, JDP2 and ATF2 and thus regulates AP-1 transcriptional activity. In T-cells, JNK1;JNK1 isoforms display different binding patterns: beta-1 preferentially binds to c-Jun, whereas alpha-1, alpha-2, and beta- 2 have a similar lo…	NONE	Psoriasis;Asthma;Cancer;Neurodegenerative disease;Inflammation;Liver disease;Acute myelogenous leukemia;Diabetes mellitus;Pulmonary fibrosis;Ischemia	P45983	MK08_HUMAN
1h1s_v	4	2.928	0.7321	0.883441	2	2	0	0	0	0	Cyclin-A2	TRANSFERASE	CCNA2_HUMAN	Essential for the control of the cell cycle at the G1/S (start) and the G2/M (mitosis) transitions.	NONE	NONE	P20248	CCNA2_HUMAN
1p3h_v	3	2.906	0.9688	0.879364	2	1	0	0	0	0	10 kDa chaperonin	NONE	P09621	Involved in ATP binding	NONE	NONE	P9WPE4	CH10_MYCTO
1hf3_v	3	2.892	0.9642	0.871132	2	1	0	0	0	0	Alcohol dehydrogenase E chain	NONE	P00327	Energy production and conversion	NONE	For the symptomatic relief of patients with interstitial cystitis.	P00327	ADH1E_HORSE
1eqg_v	4	2.955	0.7387	0.870391	3	0	0	0	1	0	Prostaglandin G/H synthase 1	NONE	P05979	Involved in peroxidase activity	NONE	NONE	P05979	PGH1_SHEEP
2iku_v	5	2.985	0.597	0.869102	3	0	2	0	0	0	Renin	HYDROLASE	RENI_HUMAN	Renin is a highly specific endopeptidase, whose only known function is to generate angiotensin I from angiotensinogen in the plasma, initiating a cascade of reactions that produce an elevation of blood pressure and increased sodium retention by the kidney	Defects in REN are a cause of renal tubular dysgenesis (RTD) [MIM:267430]. RTD is an autosomal recessive severe disorder of renal tubular development characterized by persistent fetal anuria and perinatal death, probably due to pulmonary hypoplasia from early-onset oligohydramnios (the Potter phenotype).	Glaucoma;Renal disease;Cardiac failure;Atherosclerosis;HIV infection;Hypertension;Cardiovascular disease;Ocular hypertension;Renal failure	P00797	RENI_HUMAN
1yk7_v	5	2.961	0.5922	0.864069	2	3	0	0	0	0	Cathepsin K	HYDROLASE	CATK_HUMAN	Closely involved in osteoclastic bone resorption and may participate partially in the disorder of bone remodeling. Displays potent endoprotease activity against fibrinogen at acid pH. May play an important role in extracellular matrix degradation.	Defects in CTSK are the cause of pycnodysostosis (PKND) [MIM:265800]. PKND is an autosomal recessive osteochondrodysplasia characterized by osteosclerosis and short stature.	Multiple sclerosis;Asthma;Cancer;Rheumatoid arthritis;Autoimmune disease;Arthritis;Bacterial infection;Bone disease;Osteoarthritis;Bone metastases;Immune disorder;Osteoporosis	P43235	CATK_HUMAN
1hcx_v	3	2.947	0.9822	0.839474	3	0	0	0	0	0	Autolysin	NONE	P06653	Involved in N-acetylmuramoyl-L-alanine amidase activity	NONE	NONE	P06653	ALYS_STRPN
1jep_v	3	2.911	0.9702	0.832431	2	1	0	0	0	0	Chalcone--flavonone isomerase 1	NONE	P28012	Involved in chalcone isomerase activity	NONE	NONE	P28012	CFI1_MEDSA
1ya4_v	4	2.993	0.7484	0.831646	4	0	0	0	0	0	Liver carboxylesterase 1	HYDROLASE	EST1_HUMAN	Involved in the detoxification of xenobiotics and in the activation of ester and amide prodrugs. Hydrolyzes aromatic and aliphatic esters, but has no catalytic activity toward amides or a fatty acyl CoA ester.	NONE	Arteriosclerosis;Cerebrovascular disease;Cancer;Melanoma;Multiple myeloma;Hypercholesterolemia;Atherosclerosis;Breast tumor;Hyperlipidemia;Solid tumor;Cardiovascular disease;Prostate tumor;Alzheimers disease;Dementia;Osteoporosis	P23141	EST1_HUMAN
1gyy_v	4	2.983	0.7458	0.818599	2	1	0	0	1	0	Probable tautomerase ydcE	NONE	P31992	Signal transduction mechanisms	NONE	NONE	P31992	PPTA_ECOLI
2nn7_v	4	2.975	0.7438	0.801676	2	1	1	0	0	0	Carbonic anhydrase 1	LYASE	CAH1_HUMAN	Reversible hydration of carbon dioxide.	NONE	NONE	P00915	CAH1_HUMAN
4pax_v	4	2.947	0.7369	0.798455	2	1	1	0	0	0	Poly [ADP-ribose] polymerase 1	NONE	P26446	Involved in DNA binding	NONE	NONE	P26446	PARP1_CHICK
1ia4_v	5	2.95	0.59	0.798043	3	0	2	0	0	0	Dihydrofolate reductase	NONE	P22906	Coenzyme transport and metabolism	NONE	NONE	P22906	DYR_CANAX
3edz_v	5	2.869	0.5739	0.797029	2	2	0	0	0	1	Disintegrin and metalloproteinase domain-containing protein 17	NONE	P78536	Cleaves the membrane-bound precursor of TNF-alpha to its mature soluble form. Responsible for the proteolytical release of soluble JAM3 from endothelial cells surface. Responsible for the proteolytic release of several other cell-surface proteins, including p75 TNF-receptor, interleukin 1 receptor type II, p55 TNF-receptor, transforming growth factor-alpha, L-selectin, growth hormone receptor, MU…	NONE	NONE	P78536	ADA17_HUMAN
1ya3_v	4	2.948	0.7369	0.793463	3	1	0	0	0	0	Mineralocorticoid receptor	TRANSCRIPTION	MCR_HUMAN	Receptor for both mineralocorticoids (MC) such as aldosterone and glucocorticoids (GC) such as corticosterone or cortisol. Binds to mineralocorticoid response elements (MRE) and transactivates target genes. The effect of MC is to increase ion and water tr	Defects in NR3C2 are a cause of autosomal dominant pseudohypoaldosteronism type I (PHA1) [MIM:177735]. PHA1 is characterized by urinary salt wasting, resulting from target organ unresponsiveness to mineralocorticoids. There are 2 forms of PHA1: the autosomal dominant form that is mild, and the recessive form which is more severe and due to defects in any of the epithelial sodium channel subunits.…	Metabolic disorder;Hypertension;Cardiovascular disease;Urinary tract disease	P08235	MCR_HUMAN
1waw_v	4	2.964	0.7409	0.792346	1	2	1	0	0	0	Chitotriosidase-1	NONE	Q13231	Involved in chitinase activity	NONE	NONE	Q13231	CHIT1_HUMAN
1fx5_v	4	2.904	0.726	0.788406	2	1	1	0	0	0	Anti-H(O) lectin 1	NONE	P22972	Involved in sugar binding	NONE	NONE	P22972	LEC1_ULEEU
1r6l_v	3	2.894	0.9645	0.788089	1	2	0	0	0	0	Ribonuclease PH	NONE	P50597	Translation, ribosomal structure and biogenesis	NONE	NONE	P50597	RNPH_PSEAE
1rf9_v	4	2.977	0.7442	0.786444	3	1	0	0	0	0	Camphor 5-monooxygenase	NONE	P00183	Secondary metabolites biosynthesis, transport and catabolism	NONE	For the relief of nicotine withdrawal symptoms and as an aid to smoking cessation.	P00183	CPXA_PSEPU
3hr1_v	4	2.943	0.7358	0.78505	3	1	0	0	0	0	cAMP and cAMP-inhibited cGMP 3,5-cyclic phosphodiesterase 10A	NONE	Q9QYJ6	Plays a role in signal transduction by regulating the intracellular concentration of cyclic nucleotides. Can hydrolyze both cAMP and cGMP, but has higher affinity for cAMP and is more efficient with cAMP as substrate.	NONE	NONE	Q9QYJ6	PDE10_RAT
2sn3_v	4	2.904	0.726	0.772591	2	2	0	0	0	0	Toxin CsEv3	NONE	P01494	Involved in sodium channel inhibitor activity	NONE	NONE	P01494	SCX3_CENSC
2ohq_v	4	2.957	0.7392	0.771825	3	0	1	0	0	0	Beta-secretase 1	HYDROLASE	BACE1_HUMAN	Responsible for the proteolytic processing of the amyloid precursor protein (APP). Cleaves at the N-terminus of the A-beta peptide sequence, between residues 671 and 672 of APP, leads to the generation and extracellular release of beta-cleaved soluble APP	NONE	Alzheimers disease	P56817	BACE1_HUMAN
1ky0_v	3	2.919	0.9729	0.76468	2	1	0	0	0	0	Lysozyme	NONE	P00720	Involved in lysozyme activity	NONE	For the reduction of the symptoms of muscle weakness and easy fatigability associated with the myasthenic syndrome of Eaton-Lambert. It is not indicated for treating myasthenia gravis.	P00720	ENLYS_BPT4
1ih0_v	4	2.933	0.7333	0.760285	3	0	1	0	0	0	Troponin C, slow skeletal and cardiac muscles	NONE	P63316	Involved in calcium ion binding	NONE	For short term treatment of acutely decompensated severe chronic heart failure (CHF). Also being investigated for use/treatment in heart disease.	P63316	TNNC1_HUMAN
1u1w_v	4	2.914	0.7284	0.753262	1	3	0	0	0	0	Phenazine biosynthesis protein phzF	NONE	Q51792	Involved in antibiotic biosynthesis activity	NONE	NONE	Q51792	PHZF_PSEFL
1l1r_v	4	2.925	0.7311	0.749406	1	2	1	0	0	0	Adenine phosphoribosyltransferase	NONE	Q967M2	Nucleotide transport and metabolism	NONE	NONE	Q967M2	Q967M2_GIAIN
2zn7_v	5	2.984	0.5967	0.742171	3	0	0	0	2	0	Tyrosine-protein phosphatase non-receptor type 1	NONE	P18031	Involved in protein tyrosine phosphatase activity	NONE	For the management of hypercalcemia of malignancy and as an adjunct in the management of osteolysis resulting from bone metastases of malignant tumors.	P18031	PTN1_HUMAN
2qo8_v	3	2.862	0.9539	0.737779	2	1	0	0	0	0	Carbonic anhydrase 2	LYASE	CAH2_HUMAN	Essential for bone resorption and osteoclast differentiation (By similarity). Reversible hydration of carbon dioxide.	Defects in CA2 are the cause of autosomal recessive osteopetrosis type 3 (OPTB3) [MIM:259730]; also known as osteopetrosis with renal tubular acidosis, carbonic anhydrase II deficiency syndrome, Guibaud-Vainsel syndrome or marble brain disease. Osteopetrosis is a rare genetic disease characterized by abnormally dense bone, due to defective resorption of immature bone. The disorder occurs in two f…	NONE	P00918	CAH2_HUMAN
3cjg_v	4	2.921	0.7303	0.723745	3	0	1	0	0	0	Vascular endothelial growth factor receptor 2	NONE	P35968	Tyrosine-protein kinase that acts as a cell-surface receptor for VEGFA, VEGFC and VEGFD. Plays an essential role in the regulation of angiogenesis, vascular development, vascular permeability, and embryonic hematopoiesis. Promotes proliferation, survival, migration and differentiation of endothelial cells. Promotes reorganization of the actin cytoskeleton. Isoforms lacking a transmembrane domain,…	NONE	NONE	P35968	VGFR2_HUMAN
1q41_v	5	2.933	0.5867	0.715106	2	2	1	0	0	0	Glycogen synthase kinase-3 beta	TRANSFERASE	GSK3B_HUMAN	Participates in the Wnt signaling pathway. Implicated in the hormonal control of several regulatory proteins including glycogen synthase, MYB and the transcription factor JUN. Phosphorylates JUN at sites proximal to its DNA-binding domain, thereby reducin	NONE	Alzheimers disease;Non-insulin dependent diabetes;Breast tumor;Chronic lymphocytic leukemia;Central nervous system disease;Inflammation;Prostate tumor;Solid tumor;Pain;Glioma;Cancer;Diffuse large B-cell lymphoma;Non-small-cell lung cancer;Neurodegenerative disease;Carcinoma;Cardiovascular disease;Diabetes mellitus;Osteoporosis;Cerebrovascular ischemia;Ovary tumor	P49841	GSK3B_HUMAN
1kmy_v	4	2.929	0.7322	0.714301	2	1	1	0	0	0	Biphenyl-2,3-diol 1,2-dioxygenase	NONE	P47228	Amino acid transport and metabolism	NONE	NONE	P47228	BPHC_PARXL
1eq9_v	3	2.862	0.9541	0.713147	1	2	0	0	0	0	Chymotrypsin-1	NONE	Q7SIG2	Involved in catalytic activity	NONE	NONE	Q7SIG2	CTR1_SOLIN
1le6_v	4	2.911	0.7278	0.707598	2	1	1	0	0	0	Group 10 secretory phospholipase A2	NONE	O15496	Involved in phospholipase A2 activity	NONE	NONE	O15496	PA2GX_HUMAN
1b56_v	5	2.993	0.5985	0.697484	3	1	0	0	1	0	Fatty acid-binding protein, epidermal	LIPID-BINDING	FABP5_HUMAN	High specificity for fatty acids. Highest affinity for C18 chain length. Decreasing the chain length or introducing double bonds reduces the affinity. May be involved in keratinocyte differentiation.	NONE	NONE	Q01469	FABP5_HUMAN
1jtx_v	5	3.081	0.6162	0.686945	5	0	0	0	0	0	HTH-type transcriptional regulator qacR	NONE	P0A0N4	Transcriptional repressor of qacA. Binds to IR1, an unusually long 28 bp operator, which is located downstream from the qacA promoter and overlaps its transcription start site. QacR is induced from its IR1 site by binding to one of many structurally dissimilar cationic lipophilic compounds, which are also substrates of QacA.	NONE	NONE	P0A0N4	QACR_STAAU
1m6k_v	5	2.962	0.5923	0.684533	3	1	1	0	0	0	Beta-lactamase OXA-1	NONE	P13661	Defense mechanisms and antibiotic degradation	NONE	NONE	P13661	BLO1_ECOLX
1dlu_v	4	2.852	0.7129	0.68314	2	1	1	0	0	0	Acetyl-CoA acetyltransferase	NONE	P07097	Lipid transport and metabolism	NONE	NONE	P07097	THIL_SHIZO
2f57_v	5	2.917	0.5834	0.675823	3	1	1	0	0	0	Serine/threonine-protein kinase PAK 7	TRANSFERASE	PAK7_HUMAN	The activated kinase acts on a variety of targets (By similarity).	NONE	NONE	Q9P286	PAK5_HUMAN
1djp_v	5	2.853	0.5706	0.67541	1	3	0	1	0	0	Glutaminase-asparaginase	NONE	P10182	NONE	NONE	NONE	P10182	ASPQ_PSES7
1vk6_v	4	2.968	0.7419	0.670326	3	1	0	0	0	0	NADH pyrophosphatase	NONE	P32664	Involved in hydrolase activity	NONE	NONE	P32664	NUDC_ECOLI
2glp_v	3	2.871	0.957	0.66976	3	0	0	0	0	0	(3R)-hydroxymyristoyl-[acyl-carrier-protein] dehydratase	NONE	O25928	Involved in unsaturated fatty acids biosynthesis. Catalyzes the dehydration of short chain beta-hydroxyacyl-ACPs and long chain saturated and unsaturated beta-hydroxyacyl-ACPs.	NONE	NONE	O25928	FABZ_HELPY
3bgp_v	3	2.899	0.9662	0.65965	3	0	0	0	0	0	Proto-oncogene serine/threonine-protein kinase Pim-1	NONE	P11309	Involved in protein kinase activity	NONE	For nutritional supplementation, also for treating dietary shortage or imbalance	P11309	PIM1_HUMAN
3cla_v	5	2.942	0.5885	0.657633	2	2	1	0	0	0	Chloramphenicol acetyltransferase 3	NONE	P00484	Involved in chloramphenicol O-acetyltransferase activity	NONE	Used in treatment of cholera, as it destroys the vibrios and decreases the diarrhea. It is effective against tetracycline-resistant vibrios. It is also used in eye drops or ointment to treat bacterial conjunctivitis.	P00484	CAT3_ECOLX
1aql_v	4	2.904	0.7259	0.648411	2	1	1	0	0	0	Bile salt-activated lipase	NONE	P30122	Lipid transport and metabolism	NONE	NONE	P30122	CEL_BOVIN
830c_v	4	2.958	0.7396	0.644231	3	1	0	0	0	0	Collagenase 3	MATRIX METALLOPROTEASE	MMP13_HUMAN	Degrades collagen type I. Does not act on gelatin or casein. Could have a role in tumoral process.	Defects in MMP13 are the cause of spondyloepimetaphyseal dysplasia type 2 (SEMD2) [MIM:602111]; also known as spondyloepimetaphyseal dysplasia type Missouri. SEMDs are a heterogeneous group of skeletal disorders characterized by defective growth and modeling of the spine and long bones. The SEMDs are distinguished from the spondylometaphyseal dysplasias and the spondyloepiphyseal dysplasias by th…	NONE	P45452	MMP13_HUMAN
1p0i_v	3	2.857	0.9522	0.639752	1	2	0	0	0	0	Cholinesterase	HYDROLASE	CHLE_HUMAN	NONE	Defects in BCHE are the cause of butyrylcholinesterase deficiency (BChE deficiency) [MIM:177400]. BChE deficiency is a metabolic disorder characterized by prolonged apnoea after the use of certain anesthetic drugs, including the muscle relaxants succinylcholine or mivacurium and other ester local anesthetics. The duration of the prolonged apnoea varies significantly depending on the extent of the…	Neurotoxicity, drug-induced;Toxicity;Alzheimers disease	P06276	CHLE_HUMAN
2rfn_v	5	2.967	0.5934	0.639668	4	1	0	0	0	0	Hepatocyte growth factor receptor	NONE	P08581	Involved in hepatocyte growth factor activity	NONE	NONE	P08581	MET_HUMAN
3dy6_v	4	2.912	0.728	0.636647	3	1	0	0	0	0	Peroxisome proliferator-activated receptor delta	NONE	Q03181	Involved in DNA binding	NONE	EPA can be used for lowering elevated triglycerides in those who are hyperglyceridemic. In addition, EPA may play a therapeutic role in patients with cystic fibrosis by reducing disease severity and may play a similar role in type 2 diabetics in slowing the progression of diabetic nephropathy.	Q03181	PPARD_HUMAN
1lrt_v	4	2.893	0.7232	0.623996	2	1	1	0	0	0	Inosine-5-monophosphate dehydrogenase	NONE	P50097	Nucleotide transport and metabolism	NONE	For the prophylaxis of organ rejection in patients receiving allogeneic renal transplants, administered in combination with cyclosporine and corticosteroids.	P50097	IMDH_TRIFO
1pmv_v	3	2.916	0.972	0.622113	2	1	0	0	0	0	Mitogen-activated protein kinase 10	TRANSFERASE	MK10_HUMAN	Responds to activation by environmental stress and pro- inflammatory cytokines by phosphorylating a number of transcription factors, primarily components of AP-1 such as c-Jun and ATF2 and thus regulates AP-1 transcriptional activity. Required for stress-	A chromosomal rearrangement involving MAPK10 is a cause of epileptic encephalopathy Lennox-Gastaut type [MIM:606369]. Translocation t(Y;4)(q11.2;q21) which causes MAPK10 truncation. Epileptic encephalopathies of the Lennox-Gastaut group are childhood epileptic disorders characterized by severe psychomotor delay and seizures.	Central nervous system disease;Inflammation;Pulmonary fibrosis;Ischemia;Cerebrovascular ischemia;Neurodegenerative disease	P53779	MK10_HUMAN
2vku_v	5	2.95	0.59	0.617885	2	2	1	0	0	0	Cytochrome P450 51	OXIDOREDUCTASE	CP51_MYCTU	Its precise biological substrate is not known. Catalyzes C14-demethylation of lanosterol, 24,25-dihydrolanosterol and obtusifoliol which is critical for ergosterol biosynthesis. It transforms lanosterol into 4,4-dimethyl cholesta-8,14,24-triene- 3-beta-o	NONE	NONE	P9WPP9	CP51_MYCTU
1h6g_v	5	2.951	0.5902	0.601568	3	2	0	0	0	0	Catenin alpha-1	CYTOSKELETON	CTNA1_HUMAN	Associates with the cytoplasmic domain of a variety of cadherins. The association of catenins to cadherins produces a complex which is linked to the actin filament network, and which seems to be of primary importance for cadherins cell-adhesion properties	Abnormalities of alpha-catenin are involved in the process of cancer invasion and metastasis.	NONE	P35221	CTNA1_HUMAN
2be1_v	3	2.891	0.9638	0.600724	3	0	0	0	0	0	Serine/threonine-protein kinase/endoribonuclease IRE1	NONE	P32361	Senses unfolded proteins in the lumen of the endoplasmic reticulum via its N-terminal domain which leads to enzyme auto-activation. The active endoribonuclease domain splices HAC1 precursor mRNA to produce the mature form which then induces transcription of UPR target genes.	NONE	NONE	P32361	IRE1_YEAST
1bg0_v	5	2.879	0.5758	0.599658	1	2	0	2	0	0	Arginine kinase	NONE	P51541	Involved in kinase activity	NONE	NONE	P51541	KARG_LIMPO
1v0h_v	4	2.826	0.7064	0.592002	1	2	1	0	0	0	Ascorbate peroxidase	NONE	Q43758	Involved in peroxidase activity	NONE	Used to treat vitamin C deficiency, scurvy, delayed wound and bone healing, urine acidification, and in general as an antioxidant. It has also been suggested to be an effective antiviral agent.	Q43758	Q43758_SOYBN
1id8_v	4	2.994	0.7486	0.590286	4	0	0	0	0	0	Methylaspartate mutase S chain	NONE	Q05488	Lipid transport and metabolism	NONE	NONE	Q05488	GMSS_CLOTT
1ddx_v	4	2.951	0.7377	0.585234	3	1	0	0	0	0	Prostaglandin G/H synthase 2	NONE	Q05769	Involved in peroxidase activity	NONE	NONE	Q05769	PGH2_MOUSE
1u3w_v	5	2.954	0.5909	0.58372	3	1	0	1	0	0	Alcohol dehydrogenase 1C	NONE	P00326	Energy production and conversion	NONE	Some evidence suggests that NADH might be useful in treating Parkinsons disease, chronic fatigue syndrome, Alzheimers disease and cardiovascular disease.	P00326	ADH1G_HUMAN
2fb8_v	4	2.888	0.7219	0.583089	3	1	0	0	0	0	B-Raf proto-oncogene serine/threonine-protein kinase	TRANSFERASE	BRAF1_HUMAN	Involved in the transduction of mitogenic signals from the cell membrane to the nucleus. May play a role in the postsynaptic responses of hippocampal neuron.	Defects in BRAF are a cause of cardiofaciocutaneous syndrome (CFC syndrome) [MIM:115150]; also known as cardio-facio- cutaneous syndrome. CFC syndrome is characterized by a distinctive facial appearance, heart defects and mental retardation. Heart defects include pulmonic stenosis, atrial septal defects and hypertrophic cardiomyopathy. Some affected individuals present with ectodermal abnormaliti…	Melanoma;Cancer	P15056	BRAF_HUMAN
2skc_v	4	2.89	0.7226	0.578395	2	2	0	0	0	0	Glycogen phosphorylase, muscle form	NONE	P00489	Phosphorylase is an important allosteric enzyme in carbohydrate metabolism. Enzymes from different sources differ in their regulatory mechanisms and in their natural substrates. However, all known phosphorylases share catalytic and structural properties.	NONE	NONE	P00489	PYGM_RABIT
1ksv_v	5	2.889	0.5778	0.571254	0	4	1	0	0	0	Ribosomal small subunit pseudouridine synthase A	NONE	P0AA43	Translation, ribosomal structure and biogenesis	NONE	NONE	P0AA43	RSUA_ECOLI
1yk3_v	5	2.981	0.5962	0.564041	3	2	0	0	0	0	Lysine N-acyltransferase mbtK	NONE	P64820	Translation, ribosomal structure and biogenesis	NONE	NONE	P64820	MBTK_MYCBO
1gt5_v	3	2.843	0.9476	0.561843	2	1	0	0	0	0	Odorant-binding protein	NONE	P07435	Involved in chemical odorant binding	NONE	NONE	P07435	OBP_BOVIN
1f07_v	4	2.784	0.6959	0.555075	2	1	1	0	0	0	5,10-methylenetetrahydromethanopterin reductase	NONE	Q50744	Energy production and conversion	NONE	NONE	Q50744	MER_METTM
1ve7_v	3	2.8	0.9332	0.550589	1	2	0	0	0	0	Acylamino-acid-releasing enzyme	NONE	Q9YBQ2	Amino acid transport and metabolism	NONE	NONE	Q9YBQ2	APEH_AERPE
1xqk_v	5	2.932	0.5864	0.546957	1	2	0	1	1	0	Alanine racemase	NONE	P10724	Cell wall/membrane/envelope biogenesis	NONE	NONE	P10724	ALR_GEOSE
1eb8_v	4	2.899	0.7248	0.534247	3	1	0	0	0	0	Hydroxynitrilase	NONE	P52705	Involved in hydroxynitrilase activity	NONE	NONE	P52705	HNL_MANES
1s84_v	5	2.866	0.5732	0.532248	1	3	0	1	0	0	Trypsin	NONE	P00761	Involved in protease activity	NONE	NONE	P00761	TRYP_PIG
1v2g_v	3	2.811	0.9371	0.527469	2	1	0	0	0	0	Acyl-CoA thioesterase I	NONE	P0ADA1	Amino acid transport and metabolism	NONE	NONE	P0ADA1	TESA_ECOLI
1jip_v	3	2.814	0.9379	0.526666	2	1	0	0	0	0	6-deoxyerythronolide B hydroxylase	NONE	Q00441	Secondary metabolites biosynthesis, transport and catabolism	NONE	NONE	Q00441	CPXJ_SACEN
1d2m_v	5	2.92	0.5841	0.50348	2	3	0	0	0	0	UvrABC system protein B	NONE	Q56243	Replication, recombination and repair	NONE	NONE	Q56243	UVRB_THET8
1h7o_v	4	2.823	0.7058	0.497778	1	2	0	1	0	0	Delta-aminolevulinic acid dehydratase	NONE	P05373	Coenzyme transport and metabolism	NONE	NONE	P05373	HEM2_YEAST
1no9_v	3	2.825	0.9417	0.485883	2	1	0	0	0	0	Prothrombin	HYDROLASE	THRB_HUMAN	Thrombin, which cleaves bonds after Arg and Lys, converts fibrinogen to fibrin and activates factors V, VII, VIII, XIII, and, in complex with thrombomodulin, protein C. Functions in blood homeostasis, inflammation and wound healing.	Defects in F2 are the cause of various forms of dysprothrombinemia [MIM:176930].;Genetic variations in F2 may be a cause of susceptibility to ischemic stroke [MIM:601367]; also known as cerebrovascular accident or cerebral infarction. A stroke is an acute neurologic event leading to death of neural tissue of the brain and resulting in loss of motor, sensory and/or cognitive function. Ischemic str…	Deep vein thrombosis;Thrombocytopenia;Cerebrovascular disease;Wound healing;Ebola virus infection;Bone injury;Cerebrovascular ischemia;Restenosis;Thrombosis;Diabetic foot ulcer;Ischemic heart disease;Marburg virus infection;Myocardial disease;Embolism and thrombosis;Myocardial infarction;Cartilage disease;Thromboembolism;Coronary artery disease;Hemophilia;Blood clotting disorder;Bleeding;Atrial f…	P00734	THRB_HUMAN
1oec_v	5	2.963	0.5925	0.478575	3	1	0	1	0	0	Fibroblast growth factor receptor 2	NONE	P21802	Involved in protein kinase activity	NONE	For treatment of mucositis (mouth sores)	P21802	FGFR2_HUMAN
1rv1_v	5	2.933	0.5865	0.474791	4	0	1	0	0	0	E3 ubiquitin-protein ligase Mdm2	LIGASE	MDM2_HUMAN	Inhibits TP53/p53- and TP73/p73-mediated cell cycle arrest and apoptosis by binding its transcriptional activation domain. Functions as a ubiquitin ligase E3, in the presence of E1 and E2, toward p53 and itself. Permits the nuclear export of p53 and targe	Seems to be amplified in certain tumors (including soft tissue sarcomas, osteosarcomas and gliomas). A higher frequency of splice variants lacking p53 binding domain sequences was found in late-stage and high-grade ovarian and bladder carcinomas. Four of the splice variants show loss of p53 binding.	Leukemia;Cancer;Solid tumor	Q00987	MDM2_HUMAN
1rzy_v	5	2.873	0.5747	0.470818	0	3	2	0	0	0	Histidine triad nucleotide-binding protein 1	NONE	P80912	Nucleotide transport and metabolism	NONE	NONE	P80912	HINT1_RABIT
3bmy_v	4	2.813	0.7031	0.467393	2	1	1	0	0	0	Heat shock protein HSP 90-alpha	CHAPERONE	HS90A_HUMAN	Molecular chaperone. Has ATPase activity (By similarity).	NONE	NONE	P07900	HS90A_HUMAN
1v0o_v	4	2.856	0.7139	0.465854	2	1	0	0	1	0	Cell division control protein 2 homolog	NONE	Q07785	Involved in protein kinase activity	NONE	NONE	Q07785	CDK2H_PLAFK
1ij8_v	5	2.882	0.5764	0.444693	1	3	1	0	0	0	Avidin	NONE	P02701	The biological function of avidin is not known. Forms a strong non-covalent specific complex with biotin (one molecule of biotin per subunit of avidin)	NONE	NONE	P02701	AVID_CHICK
1poc_v	5	2.775	0.5549	0.442794	2	3	0	0	0	0	Phospholipase A2	NONE	P00630	PLA2 catalyzes the calcium-dependent hydrolysis of the 2-acyl groups in 3-sn-phosphoglycerides.	NONE	NONE	P00630	PA2_APIME
1v2f_v	5	2.91	0.5819	0.442463	2	1	0	0	1	1	Aminotransferase	NONE	Q75WK2	Involved in transferase activity, transferring nitrogenous groups	NONE	NONE	Q75WK2	Q75WK2_THETH
1dqy_v	5	2.948	0.5895	0.440087	3	1	1	0	0	0	Antigen 85-C	NONE	P0A4V4	Proteins of the antigen 85 complex are responsible for the high affinity of mycobacteria to fibronectin. Possesses a mycolyltransferase activity required for the biogenesis of trehalose dimycolate (cord factor), a dominant structure necessary for maintaining cell wall integrity	NONE	NONE	P9WQN8	A85C_MYCTO
1kjo_v	4	2.782	0.6954	0.437332	1	2	1	0	0	0	Thermolysin	NONE	P00800	Extracellular zinc metalloprotease.	NONE	NONE	P00800	THER_BACTH
3cho_v	4	2.717	0.6792	0.43663	2	1	0	1	0	0	Leukotriene A-4 hydrolase	HYDROLASE	LKHA4_HUMAN	Hydrolyzes an epoxide moiety of leukotriene A4 (LTA-4) to form leukotriene B4 (LTB-4). The enzyme also has some peptidase activity.	NONE	Inflammation;Cancer;Acute myelogenous leukemia;Myocardial infarction;Non-small-cell lung cancer;Solid tumor	P09960	LKHA4_HUMAN
1p3e_v	3	2.72	0.9068	0.435083	2	1	0	0	0	0	Glutamyl-endopeptidase	NONE	Q9EXR9	Involved in catalytic activity	NONE	NONE	Q9EXR9	Q9EXR9_BACIN
2qe4_v	4	2.771	0.6927	0.425609	2	1	1	0	0	0	Estrogen receptor	TRANSCRIPTION	ESR1_HUMAN	Nuclear hormone receptor. The steroid hormones and their receptors are involved in the regulation of eukaryotic gene expression and affect cellular proliferation and differentiation in target tissues.	NONE	Melanoma;Brain tumor;Inflammation;Myocardial infarction;Fibrosis;Brain ischemia;Psoriasis;Rheumatoid arthritis;Retinitis pigmentosa;Atherosclerosis;Genitourinary disease;Breast disease;Atrophy;Crohns disease;Testosterone deficiency;Uterine fibroids;Fibrocystic breast disease;Arthralgia;Prostatitis;Prostate hyperplasia;Inflammatory bowel disease;Solid tumor;Gynecological disorder;Vascular disease;…	P03372	ESR1_HUMAN
1tb5_v	4	2.867	0.7169	0.418331	0	3	0	0	1	0	cAMP-specific 3,5-cyclic phosphodiesterase 4B	HYDROLASE	PDE4B_HUMAN	May be involved in mediating central nervous system effects of therapeutic agents ranging from antidepressants to antiasthmatic and anti-inflammatory agents.	NONE	Chronic obstructive pulmonary disease;Asthma	Q07343	PDE4B_HUMAN
1thq_v	5	2.987	0.5975	0.406726	4	0	0	1	0	0	Protein crcA	NONE	P37001	Not known; overproduction leads to camphor resistance and chromosome condensation	NONE	NONE	P37001	PAGP_ECOLI
1ek2_v	5	2.954	0.5908	0.400808	4	1	0	0	0	0	Epoxide hydrolase 2	NONE	P34914	Involved in hydrolase activity	NONE	NONE	P34914	HYES_MOUSE
1iyl_v	5	2.937	0.5875	0.396652	4	0	0	1	0	0	Glycylpeptide N-tetradecanoyltransferase	NONE	P30418	Involved in glycylpeptide N-tetradecanoyltransferase activity	NONE	NONE	P30418	NMT_CANAL
1rs0_v	3	2.812	0.9375	0.394073	2	1	0	0	0	0	Complement factor B	HYDROLASE	CFAB_HUMAN	Factor B which is part of the alternate pathway of the complement system is cleaved by factor D into 2 fragments: Ba and Bb. Bb, a serine protease, then combines with complement factor 3b to generate the C3 or C5 convertase. It has also been implicated in	NONE	NONE	P00751	CFAB_HUMAN
1xji_v	4	2.954	0.7385	0.39349	4	0	0	0	0	0	Bacteriorhodopsin	NONE	P02945	Involved in ion channel activity	NONE	NONE	P02945	BACR_HALSA
1s1j_v	4	2.847	0.7116	0.392473	2	2	0	0	0	0	Cell division protein zipA	CELL CYCLE	ZIPA_ECOLI	Interacts directly with the cell division protein ftsZ. Probable receptor for the septal ring structure, may anchor it to the inner-membrane.	NONE	Bacterial infection	P77173	ZIPA_ECOLI
1xbc_v	5	2.907	0.5813	0.389138	3	1	1	0	0	0	Tyrosine-protein kinase SYK	TRANSFERASE	KSYK_HUMAN	Positive effector of BCR-stimulated responses. Couples the B-cell antigen receptor (BCR) to the mobilization of calcium ion either through a phosphoinositide 3-kinase-dependent pathway, when not phosphorylated on tyrosines of the linker region, or through	NONE	Systemic lupus erythematosus;Asthma;Rheumatoid arthritis;Allergy;Allergic rhinitis;Inflammation;Thrombocytopenic purpura;Acute myelogenous leukemia;Lymphoma	P43405	KSYK_HUMAN
1g9a_v	5	2.885	0.5769	0.376608	2	1	0	2	0	0	Botulinum neurotoxin type B	NONE	P10844	Involved in metalloendopeptidase activity	NONE	NONE	P10844	BXB_CLOBO
1vbk_v	4	2.888	0.7221	0.338215	3	1	0	0	0	0	Hypothetical protein PH1313	NONE	O59053	Coenzyme transport and metabolism	NONE	NONE	O59053	O59053_PYRHO
1dcy_v	5	2.976	0.5952	0.334307	3	1	0	0	1	0	Phospholipase A2, membrane associated	NONE	P14555	Involved in phospholipase A2 activity	NONE	NONE	P14555	PA2GA_HUMAN
1vke_v	5	2.877	0.5755	0.325239	3	2	0	0	0	0	Hypothetical protein	NONE	Q9X1V5	Energy production and conversion	NONE	NONE	Q9X1V5	Q9X1V5_THEMA
2acl_v	4	2.785	0.6963	0.323191	3	1	0	0	0	0	Retinoic acid receptor RXR-alpha	TRANSCRIPTION	RXRA_HUMAN	Nuclear hormone receptor. Involved in the retinoic acid response pathway. Binds 9-cis retinoic acid (9C-RA). ARF6 acts as a key regulator of the tissue-specific adipocyte P2 (aP2) enhancer (By similarity).	NONE	Acute promyelocytic leukemia	P19793	RXRA_HUMAN
1gcz_v	4	2.764	0.691	0.322938	2	2	0	0	0	0	Macrophage migration inhibitory factor	IMMUNE SYSTEM	MIF_HUMAN	The expression of MIF at sites of inflammation suggest a role for the mediator in regulating the function of macrophage in host defense. Also acts as a phenylpyruvate tautomerase.	Genetic variations in MIF are associated with susceptibility to systemic juvenile rheumatoid arthritis [MIM:604302]. Systemic juvenile rheumatoid arthritis is juvenile chronic arthritis associated with severe, debilitating, extraarticular features, and occasionally fatal complications. Despite medical treatment, many children still experience early joint destruction, necessitating surgical replac…	Insulin dependent diabetes;Glomerulonephritis;Cancer;Rheumatoid arthritis;Sepsis;Autoimmune disease;Atherosclerosis;Infection;Inflammation;Myocardial infarction;Immune disorder	P14174	MIF_HUMAN
1wma_v	5	2.831	0.5662	0.318486	2	2	1	0	0	0	Carbonyl reductase [NADPH] 1	OXIDOREDUCTASE	CBR1_HUMAN	Catalyzes the reduction of a wide variety of carbonyl compounds including the antitumor anthracycline antibiotics. Can convert prostaglandin E2 to prostaglandin F2-alpha.	NONE	NONE	P16152	CBR1_HUMAN
1csb_v	4	2.772	0.693	0.314212	1	3	0	0	0	0	Cathepsin B	HYDROLASE (THIOL PROTEASE)	CATB_HUMAN	Thiol protease which is believed to participate in intracellular degradation and turnover of proteins. Has also been implicated in tumor invasion and metastasis.	NONE	Myocardial infarction;Arthritis;Inflammation;Cancer	P07858	CATB_HUMAN
1duv_v	5	2.927	0.5854	0.313083	3	2	0	0	0	0	Ornithine carbamoyltransferase chain I	NONE	P04391	Amino acid transport and metabolism	NONE	NONE	P04391	OTC1_ECOLI
2j95_v	4	2.846	0.7114	0.309944	4	0	0	0	0	0	Coagulation factor X	HYDROLASE	FA10_HUMAN	Factor Xa is a vitamin K-dependent glycoprotein that converts prothrombin to thrombin in the presence of factor Va, calcium and phospholipid during blood clotting.	NONE	Thromboembolism	P00742	FA10_HUMAN
1n2j_v	5	2.855	0.571	0.290288	1	4	0	0	0	0	Pantothenate synthetase	NONE	P0A5R0	Coenzyme transport and metabolism	NONE	NONE	P9WIL4	PANC_MYCTO
1y5m_v	3	2.729	0.9097	0.287609	3	0	0	0	0	0	Corticosteroid 11-beta-dehydrogenase isozyme 1	NONE	P50172	Catalyzes reversibly the conversion of cortisol to the inactive metabolite cortisone.	NONE	NONE	P50172	DHI1_MOUSE
1up6_v	5	2.881	0.5763	0.286841	0	4	0	0	1	0	6-phospho-beta-glucosidase bglT	NONE	Q9X108	Carbohydrate transport and metabolism	NONE	NONE	Q9X108	BGLT_THEMA
1q6i_v	5	2.765	0.553	0.280292	2	2	1	0	0	0	FKBP-type peptidyl-prolyl cis-trans isomerase fkpA	ISOMERASE	FKBA_ECOLI	PPIases accelerate the folding of proteins. It catalyzes the cis-trans isomerization of proline imidic peptide bonds in oligopeptides.	NONE	NONE	P45523	FKBA_ECOLI
1j17_v	5	2.946	0.5893	0.273708	4	1	0	0	0	0	Anionic trypsin-2	NONE	P00763	Involved in protease activity	NONE	NONE	P00763	TRY2_RAT
1bf6_v	5	2.836	0.5672	0.264429	3	1	1	0	0	0	Phosphotriesterase homology protein	NONE	P45548	Involved in zinc ion binding	NONE	NONE	P45548	PHP_ECOLI
3std_v	5	2.94	0.5879	0.260084	4	1	0	0	0	0	Scytalone dehydratase	NONE	P56221	Involved in hydro-lyase activity	NONE	NONE	P56221	SCYD_MAGO7
2obf_v	5	2.782	0.5563	0.258158	3	0	1	1	0	0	Phenylethanolamine N-methyltransferase	TRANSFERASE	PNMT_HUMAN	Converts noradrenaline to adrenaline.	NONE	NONE	P11086	PNMT_HUMAN
1f0n_v	4	2.805	0.7014	0.245802	3	1	0	0	0	0	Antigen 85-B	NONE	P0C5B9	NONE	NONE	NONE	P9WQP0	A85B_MYCTO
1kpl_v	5	2.915	0.5831	0.245544	5	0	0	0	0	0	H(+)/Cl(-) exchange transporter clcA	NONE	Q8ZRP8	Inorganic ion transport and metabolism	NONE	NONE	Q8ZRP8	CLCA_SALTY
1o79_v	5	2.958	0.5915	0.240813	5	0	0	0	0	0	Squalene--hopene cyclase	NONE	P33247	Lipid transport and metabolism	NONE	NONE	P33247	SQHC_ALIAD
1qyw_v	5	2.924	0.5849	0.224475	4	1	0	0	0	0	Estradiol 17-beta-dehydrogenase 1	NONE	P14061	Lipid transport and metabolism	NONE	Some evidence suggests that NADH might be useful in treating Parkinsons disease, chronic fatigue syndrome, Alzheimers disease and cardiovascular disease.	P14061	DHB1_HUMAN
3f5p_v	4	2.748	0.687	0.217911	3	1	0	0	0	0	Insulin-like growth factor 1 receptor	NONE	P08069	Involved in transmembrane receptor protein tyrosine kinase activity	NONE	For treatment of diabetes (type I and II)	P08069	IGF1R_HUMAN
1v2k_v	4	2.9	0.7249	0.204451	4	0	0	0	0	0	Cationic trypsin	NONE	P00760	Involved in protease activity	NONE	For the symptomatic relief of patients with interstitial cystitis.	P00760	TRY1_BOVIN
1of6_v	5	2.826	0.5652	0.204042	1	3	0	1	0	0	Phospho-2-dehydro-3-deoxyheptonate aldolase, tyrosine-inhibited	NONE	P32449	Amino acid transport and metabolism	NONE	NONE	P32449	AROG_YEAST
1o4i_v	4	2.869	0.7171	0.189838	1	2	0	0	1	0	Proto-oncogene tyrosine-protein kinase Src	SIGNALING PROTEIN	SRC_HUMAN	NONE	NONE	Hypercalcemia;Cancer;Osteoporosis;Cerebrovascular ischemia;Bone metastases;Metastasis;Solid tumor	P12931	SRC_HUMAN
1dp2_v	5	2.806	0.5612	0.178414	1	3	0	0	1	0	Thiosulfate sulfurtransferase	NONE	P00586	Involved in thiosulfate sulfurtransferase activity	NONE	NONE	P00586	THTR_BOVIN
1lbs_v	4	2.888	0.7219	0.175009	3	1	0	0	0	0	Lipase B	NONE	P41365	Involved in triacylglycerol lipase activity	NONE	NONE	P41365	LIPB_PSEA2
1kpm_v	4	2.873	0.7183	0.163832	4	0	0	0	0	0	Phospholipase A2 VRV-PL-VIIIa	NONE	P59071	Involved in phospholipase A2 activity	NONE	For the treatment of tuberculosis	P59071	PA2B8_DABRR
1utt_v	5	2.84	0.5681	0.159295	2	3	0	0	0	0	Macrophage metalloelastase	HYDROLASE	MMP12_HUMAN	May be involved in tissue injury and remodeling. Has significant elastolytic activity. Can accept large and small amino acids at the P1 site, but has a preference for leucine. Aromatic or hydrophobic residues are preferred at the P1 site, with small hydr	NONE	Chronic obstructive pulmonary disease	P39900	MMP12_HUMAN
6prn_v	4	2.823	0.7058	0.158857	3	1	0	0	0	0	Porin	NONE	P39767	Forms channels that allow the passive diffusion of small hydrophilic solutes up to an exclusion limit of about 0.6 kDa	NONE	NONE	P39767	PORI_FUSBL
1unh_v	3	2.614	0.8713	0.157876	2	1	0	0	0	0	Cyclin-dependent kinase 5 activator 1	COMPLEX(KINASE/ACTIVATOR)	CD5R1_HUMAN	p35 is a neuron specific activator of CDK5. The complex p35/CDK5 is required for neurite outgrowth and cortical lamination. Activator of TPKII.	Cleavage of p35 to p25 may be involved in the pathogenesis of Alzheimer disease. The p25 form accumulates in neurons in the brain of patients with Alzheimer disease, but not in normal brain. This accumulation correlates with an increase in CDK5 kinase activity. Application of amyloid beta peptide A- beta(1-42) induced the conversion of p35 to p25 in primary cortical neurons. Expression of the p25…	Neurodegenerative disease	Q15078	CD5R1_HUMAN
3f0r_v	5	2.879	0.5758	0.153192	4	0	1	0	0	0	Histone deacetylase 8	NONE	Q9BY41	Chromatin structure and dynamics	NONE	For the treatment of cutaneous manifestations in patients with cutaneous T-cell lymphoma who have progressive, persistent or recurrent disease on or following two systemic therapies.	Q9BY41	HDAC8_HUMAN
1xz8_v	5	2.768	0.5536	0.151048	0	4	1	0	0	0	Bifunctional protein pyrR	NONE	P41007	Nucleotide transport and metabolism	NONE	NONE	P41007	PYRR_BACCL
1m3u_v	5	2.828	0.5656	0.148177	1	2	1	0	1	0	3-methyl-2-oxobutanoate hydroxymethyltransferase	NONE	P31057	Coenzyme transport and metabolism	NONE	NONE	P31057	PANB_ECOLI
1nh8_v	5	2.935	0.587	0.147828	0	5	0	0	0	0	ATP phosphoribosyltransferase	NONE	P60759	NONE	NONE	NONE	P9WMN0	HIS1_MYCTO
1ild_v	4	2.893	0.7232	0.137998	3	1	0	0	0	0	Phospholipase A1	NONE	P0A921	Cell wall/membrane/envelope biogenesis	NONE	NONE	P0A921	PA1_ECOLI
1kmo_v	5	2.926	0.5852	0.130165	4	0	0	1	0	0	Iron(III) dicitrate transport protein fecA	NONE	P13036	Inorganic ion transport and metabolism	NONE	NONE	P13036	FECA_ECOLI
1hxt_v	3	2.685	0.8951	0.112473	3	0	0	0	0	0	Outer membrane protein F	NONE	P02931	Cell wall/membrane/envelope biogenesis	NONE	NONE	P02931	OMPF_ECOLI
1ttj_v	5	2.88	0.576	0.105959	1	3	1	0	0	0	Triosephosphate isomerase, glycosomal	NONE	P04789	Carbohydrate transport and metabolism	NONE	For the symptomatic relief of patients with interstitial cystitis.	P04789	TPIS_TRYBB
2uyi_v	3	2.585	0.8616	0.100253	3	0	0	0	0	0	Kinesin-like protein KIF11	CELL CYCLE	KIF11_HUMAN	Motor protein required for establishing a bipolar spindle. Blocking of KIF11 prevents centrosome migration and arrest cells in mitosis with monoastral microtubule arrays.	NONE	Melanoma;Hodgkins disease;Acute leukemia;Breast tumor;Head and neck tumor;Hepatocellular carcinoma;Ovary tumor;Prostate tumor;Solid tumor;Non-Hodgkin lymphoma;Cancer;Non-small-cell lung cancer;Renal cell carcinoma;Colorectal tumor	P52732	KIF11_HUMAN
1s2p_v	5	2.803	0.5607	0.0998037	3	2	0	0	0	0	Crustacyanin-A1 subunit	NONE	P58989	Involved in binding	NONE	NONE	P58989	CRA1_HOMGA
1lih_v	3	2.738	0.9126	0.097157	1	2	0	0	0	0	Methyl-accepting chemotaxis protein II	NONE	P02941	Receptor for the attractant L-aspartate and related amino and dicarboxylic acids. Tar mediates taxis away from the repellents cobalt and nickel. Unlike in E.coli tar, it does not mediates maltose taxis.	NONE	NONE	P02941	MCP2_SALTY
1lyw_v	3	2.615	0.8718	0.0901825	1	2	0	0	0	0	Cathepsin D	ASPARTIC PROTEASE	CATD_HUMAN	Acid protease active in intracellular protein breakdown. Involved in the pathogenesis of several diseases such as breast cancer and possibly Alzheimer disease.	Defects in CTSD are the cause of neuronal ceroid lipofuscinosis 10 (CLN10) [MIM:610127]; also known as neuronal ceroid lipofuscinosis due to cathepsin D deficiency. The neuronal ceroid lipofuscinosis are a group of progressive neurodegenerative diseases in children and in adults, characterized by visual and mental decline, motor disturbance, epilepsy and behavioral changes.	NONE	P07339	CATD_HUMAN
1gsw_v	3	2.52	0.84	0.0890066	1	2	0	0	0	0	Photoactive yellow protein	NONE	P16113	Involved in signal transducer activity	NONE	NONE	P16113	PYP_HALHA
1b5q_v	5	2.76	0.552	0.0847211	3	0	0	2	0	0	Polyamine oxidase	NONE	O64411	Amino acid transport and metabolism	NONE	NONE	O64411	PAO1_MAIZE
1rsi_v	4	2.789	0.6972	0.0715788	2	1	1	0	0	0	Dihydroneopterin aldolase	NONE	P56740	Coenzyme transport and metabolism	NONE	NONE	P56740	FOLB_STAAU
1j37_v	5	2.825	0.5651	0.0434455	2	1	0	1	1	0	Angiotensin-converting enzyme	NONE	Q10714	Involved in metallopeptidase activity	NONE	NONE	Q10714	ACE_DROME
1lox_v	5	2.936	0.5873	0.0432595	4	0	0	0	1	0	Arachidonate 15-lipoxygenase	NONE	P12530	Non-heme iron-containing dioxygenase that catalyzes the stereo-specific peroxidation of free and esterified polyunsaturated fatty acids generating a spectrum of bioactive lipid mediators. Converts arachidonic acid into 12-hydroperoxyeicosatetraenoic acid/12-HPETE and 15-hydroperoxyeicosatetraenoic acid/15-HPETE. Also converts linoleic acid to 13-hydroperoxyoctadecadienoic acid. May also act on (1…	NONE	NONE	P12530	LOX15_RABIT
1gw2_v	3	2.561	0.8537	0.0380345	1	2	0	0	0	0	Peroxidase C1A	NONE	P00433	Involved in peroxidase activity	NONE	NONE	P00433	PER1A_ARMRU
1f91_v	4	2.734	0.6834	0.0362973	3	1	0	0	0	0	3-oxoacyl-[acyl-carrier-protein] synthase 1	NONE	P0A953	Lipid transport and metabolism	NONE	For use as a biochemical tool, Cerulenin is shown to cause dramatic weight loss in animals	P0A953	FABB_ECOLI
1snu_v	5	2.786	0.5572	0.0302007	3	1	1	0	0	0	Tyrosine-protein kinase ITK/TSK	NONE	Q08881	Involved in protein kinase activity	NONE	NONE	Q08881	ITK_HUMAN
2pir_v	3	2.643	0.8809	0.0279288	2	1	0	0	0	0	Androgen receptor	HORMONE RECEPTOR	ANDR_HUMAN	Steroid hormone receptors are ligand-activated transcription factors that regulate eukaryotic gene expression and affect cellular proliferation and differentiation in target tissues. Transcription factor activity is modulated by bound coactivator and core	Genetic variation in AR can be responsible of androgenetic alopecia (AGA) [MIM:109200].;Defects in AR are the cause of androgen insensibility syndrome (AIS) [MIM:300068]; previously known as testicular feminization syndrome (TFM). It can be complete (CAIS) when external genitalia are phenotypically female; or partial (PAIS) when external genitalia are substantively ambiguous or mild (MAIS) when e…	Hypoactive sexual desire disorder;Hepatitis B virus infection;Cardiac failure;Andrology;Hirsutism;Female sexual dysfunction;Psoriasis;Reperfusion injury;Plasmodium infection;Atherosclerosis;Prostate hyperplasia;Fatigue;Male sexual dysfunction;Autoimmune disease;Testosterone deficiency;Uterine fibroids;Metabolic disorder;Myalgia;Obesity;Gynecological disorder;Contraception;Cancer;Hypercholesterole…	P10275	ANDR_HUMAN
1j4n_v	4	2.806	0.7015	0.0255214	3	1	0	0	0	0	Aquaporin-1	NONE	P47865	Carbohydrate transport and metabolism	NONE	NONE	P47865	AQP1_BOVIN
1w7k_v	5	2.76	0.5521	0.00307132	1	2	0	1	1	0	Bifunctional protein folC	SYNTHASE	FOLC_ECOLI	Conversion of folates to polyglutamate derivatives.	NONE	NONE	P08192	FOLC_ECOLI
1lhw_v	4	2.733	0.6834	0.00200042	2	2	0	0	0	0	Sex hormone-binding globulin	TRANSPORT PROTEIN	SHBG_HUMAN	Functions as an androgen transport protein, but may also be involved in receptor mediated processes. Each dimer binds one molecule of steroid. Specific for 5-alpha-dihydrotestosterone, testosterone, and 17-beta-estradiol. Regulates the plasma metabolic cl	NONE	NONE	P04278	SHBG_HUMAN
3d28_v	4	2.733	0.6832	0.000717271	3	1	0	0	0	0	Genome polyprotein	NONE	P26663	Core protein packages viral RNA to form a viral nucleocapsid, and promotes virion budding. Modulates viral translation initiation by interacting with HCV IRES and 40S ribosomal subunit. Also regulates many host cellular functions such as signaling pathways and apoptosis. Prevents the establishment of cellular antiviral state by blocking the interferon-alpha/beta (IFN-alpha/beta) and IFN-gamma sig…	NONE	NONE	P26663	POLG_HCVBK
1e7h_v	5	2.92	0.5839	0.000486725	3	1	0	0	1	0	Serum albumin	PLASMA PROTEIN	ALBU_HUMAN	Serum albumin, the main protein of plasma, has a good binding capacity for water, Ca(2+), Na(+), K(+), fatty acids, hormones, bilirubin and drugs. Its main function is the regulation of the colloidal osmotic pressure of blood.	Defects in ALB are a cause of familial dysalbuminemic hyperthyroxinemia (FDH) [MIM:103600]. FDH is a form of euthyroid hyperthyroxinemia that is due to increased affinity of ALB for T(4). It is the most common cause of inherited euthyroid hyperthyroxinemia in Caucasian population.;A variant structure of albumin could lead to increased binding of zinc resulting in an asymptomatic augmentation of z…	NONE	P02768	ALBU_HUMAN
1i2k_v	5	2.914	0.5829	-0.00205816	2	2	0	0	1	0	Aminodeoxychorismate lyase	NONE	P28305	Involved in catalytic activity	NONE	NONE	P28305	PABC_ECOLI
1y9l_v	4	2.842	0.7105	-0.0449444	4	0	0	0	0	0	Lipoprotein mxiM	NONE	P0A1X2	Involved in the secretion of the Ipa antigens.	NONE	NONE	P0A1X2	SCTG_SHIFL
1bav_v	4	2.755	0.6887	-0.0887061	2	1	0	0	1	0	Carboxypeptidase A1	NONE	P00730	Carboxypeptidase that catalyzes the release of a C-terminal amino acid, but has little or no action with -Asp, -Glu, -Arg, -Lys or -Pro.	NONE	NONE	P00730	CBPA1_BOVIN
1ov4_v	5	2.976	0.5953	-0.115107	4	1	0	0	0	0	Bile salt sulfotransferase	NONE	Q06520	Involved in sulfotransferase activity	NONE	NONE	Q06520	ST2A1_HUMAN
1u19_v	4	2.774	0.6936	-0.1265	3	1	0	0	0	0	Rhodopsin	NONE	P02699	Photoreceptor required for image-forming vision at low light intensity. Required for photoreceptor cell viability after birth. Light-induced isomerization of 11-cis to all-trans retinal triggers a conformational change leading to G-protein activation and release of all-trans retinal (By similarity).	NONE	NONE	P02699	OPSD_BOVIN
2pe2_v	5	2.843	0.5686	-0.126774	1	3	1	0	0	0	3-phosphoinositide-dependent protein kinase 1	TRANSFERASE	PDPK1_HUMAN	Phosphorylates and activates not only PKB/AKT, but also PKA, PKC-zeta, RPS6KA1 and RPS6KB1. May play a general role in signaling processes and in development (By similarity). Isoform 3 is catalytically inactive.	NONE	NONE	O15530	PDPK1_HUMAN
1zgy_v	3	2.507	0.8356	-0.136015	2	1	0	0	0	0	Peroxisome proliferator-activated receptor gamma	TRANSCRIPTION	PPARG_HUMAN	Receptor that binds peroxisome proliferators such as hypolipidemic drugs and fatty acids. Once activated by a ligand, the receptor binds to a promoter element in the gene for acyl-CoA oxidase and activates its transcription. It therefore controls the pero	Defects in PPARG can lead to type 2 insulin-resistant diabetes and hyptertension.;Defects in PPARG may be associated with susceptibility to obesity [MIM:601665].;Defects in PPARG may be associated with colon cancer.;Defects in PPARG are the cause of familial partial lipodystrophy type 3 (FPLD3) [MIM:604367]. Familial partial lipodystrophies (FPLD) are a heterogeneous group of genetic disorders ch…	Asthma;Cerebrovascular ischemia;Conjunctivitis;Inflammation;Multiple sclerosis;Fibrosis;Unidentified indication;Psoriasis;Heart arrhythmia;Rheumatoid arthritis;Atherosclerosis;Corneal disease;Cardiovascular disease;Ulcerative colitis;Alzheimers disease;Infertility;Syndrome X;Lipid metabolism disorder;Non-insulin dependent diabetes;Metabolic disorder;Diabetic complication;Hyperlipidemia;Lacrimal g…	P37231	PPARG_HUMAN
1o6u_v	5	2.903	0.5805	-0.137954	5	0	0	0	0	0	SEC14-like protein 2	NONE	O76054	Involved in transporter activity	NONE	Vitamin E, known for its antioxidant activities, is protective against cardiovascular disease and some forms of cancer and has also demonstrated immune-enhancing effects. It may be of limited benefit in some with asthma and rheumatoid arthritis. It may be helpful in some neurological diseases including Alzheimers, some eye disorders including cataracts, and diabetes and premenstrual syndrome. It …	O76054	S14L2_HUMAN
2rku_v	4	2.589	0.6473	-0.141017	2	1	1	0	0	0	Serine/threonine-protein kinase PLK1	NONE	P53350	Serine/threonine-protein kinase that performs several important functions throughout M phase of the cell cycle, including the regulation of centrosome maturation and spindle assembly, the removal of cohesins from chromosome arms, the inactivation of anaphase-promoting complex/cyclosome (APC/C) inhibitors, and the regulation of mitotic exit and cytokinesis. Polo-like kinase proteins acts by bindin…	NONE	NONE	P53350	PLK1_HUMAN
1su5_v	5	2.867	0.5735	-0.142606	1	2	0	0	2	0	Triosephosphate isomerase	NONE	P00940	Carbohydrate transport and metabolism	NONE	NONE	P00940	TPIS_CHICK
2cek_v	3	2.418	0.8059	-0.14715	2	1	0	0	0	0	Acetylcholinesterase	HYDROLASE	ACES_TORCA	Terminates signal transduction at the neuromuscular junction by rapid hydrolysis of the acetylcholine released into the synaptic cleft. May be involved in cell-cell interactions.	NONE	NONE	P04058	ACES_TETCF
1icn_v	5	2.885	0.577	-0.150572	5	0	0	0	0	0	Fatty acid-binding protein, intestinal	NONE	P02693	Involved in transporter activity	NONE	NONE	P02693	FABPI_RAT
1utl_v	4	2.706	0.6764	-0.153556	3	1	0	0	0	0	Trypsin-1	NONE	P35031	Involved in protease activity	NONE	NONE	P35031	TRY1_SALSA
1wor_v	3	2.557	0.8522	-0.156062	2	1	0	0	0	0	Aminomethyltransferase	NONE	Q9WY54	Amino acid transport and metabolism	NONE	NONE	Q9WY54	GCST_THEMA
1h1m_v	3	2.48	0.8268	-0.165131	1	2	0	0	0	0	Quercetin 2,3-dioxygenase	NONE	Q7SIC2	Involved in quercetin 2,3-dioxygenase activity	NONE	NONE	Q7SIC2	QDOI_ASPJA
1lu0_v	4	2.611	0.6527	-0.190368	2	1	1	0	0	0	Trypsin inhibitor 1	NONE	P01074	Involved in serine-type endopeptidase inhibitor activity	NONE	NONE	P01074	ITR1_CUCMA
2ovh_v	4	2.647	0.6617	-0.20104	3	1	0	0	0	0	Progesterone receptor	TRANSCRIPTION	PRGR_HUMAN	The steroid hormones and their receptors are involved in the regulation of eukaryotic gene expression and affect cellular proliferation and differentiation in target tissues.	NONE	Uterine fibroids;Menstruation disorder;Infertility;Acne;Breast tumor;Female contraception;Neoplasm;Planned abortion;Dysmenorrhea;Endometriosis;Hormone deficiency;Unidentified indication;Gynecological disorder;Musculoskeletal disease;Estrogen deficiency;Cancer;Contraception;Amenorrhea;Female infertility;Carcinoma;Menopause;Premenstrual syndrome;Anesthesia;Age related macular degeneration;Osteoporo…	P06401	PRGR_HUMAN
1h0j_v	4	2.7	0.675	-0.213191	2	1	0	0	1	0	Cardiotoxin-A3	NONE	P60301	Basic protein that binds to cell membrane and depolarizes cardiomyocytes. This cytotoxin also possesses lytic activity on many other cells, including red blood cells (PubMed:8182052). Interaction with sulfatides in the cell membrane induces pore formation and cell internalization. Cytotoxicity is due to pore formation, and to another mechanism independent of membrane-damaging activity. When inter…	NONE	NONE	P60301	3SA3_NAJAT
2shp_v	5	2.865	0.5731	-0.22554	4	0	0	1	0	0	Tyrosine-protein phosphatase non-receptor type 11	TYROSINE PHOSPHATASE	PTN11_HUMAN	Acts downstream of various receptor and cytoplasmic protein tyrosine kinases to participate in the signal transduction from the cell surface to the nucleus.	Defects in PTPN11 are the cause of LEOPARD syndrome [MIM:151100]. It is an autosomal dominant disorder allelic with Noonan syndrome. The acronym LEOPARD stands for lentigines, electrocardiographic conduction abnormalities, ocular hypertelorism, pulmonic stenosis, abnormalities of genitalia, retardation of growth, and deafness.;Defects in PTPN11 are the cause of Noonan syndrome 1 (NS1) [MIM:163950…	NONE	Q06124	PTN11_HUMAN
1m9t_v	4	2.805	0.7013	-0.231269	3	1	0	0	0	0	Nitric oxide synthase, inducible	NONE	P29477	Inorganic ion transport and metabolism	NONE	NONE	P29477	NOS2_MOUSE
1qiq_v	4	2.504	0.6261	-0.231545	1	2	0	0	1	0	Isopenicillin N synthetase	NONE	P05326	Involved in iron ion binding	NONE	NONE	P05326	IPNA_EMENI
1f1h_v	3	2.458	0.8193	-0.251413	2	1	0	0	0	0	Glutamine synthetase	NONE	P0A1P6	Amino acid transport and metabolism	NONE	NONE	P0A1P6	GLN1B_SALTY
1ecb_v	5	2.78	0.556	-0.256997	0	5	0	0	0	0	Amidophosphoribosyltransferase	NONE	P0AG16	Nucleotide transport and metabolism	NONE	NONE	P0AG16	PUR1_ECOLI
1uae_v	5	2.793	0.5585	-0.274904	1	2	1	0	1	0	UDP-N-acetylglucosamine 1-carboxyvinyltransferase	TRANSFERASE	MURA_ECOLI	Cell wall formation. Adds enolpyruvyl to UDP-N- acetylglucosamine. Target for the antibiotic phosphomycin.	NONE	NONE	P0A749	MURA_ECOLI
1nqe_v	4	2.759	0.6897	-0.2855	3	1	0	0	0	0	Vitamin B12 transporter btuB	NONE	P06129	Coenzyme transport and metabolism	NONE	For treatment of pernicious anemia (due to lack of or inhibition of intrinsic factor) and for prevention and treatment of vitamin B 12 deficiency.	P06129	BTUB_ECOLI
1i72_v	4	2.417	0.6043	-0.296593	0	3	1	0	0	0	S-adenosylmethionine decarboxylase proenzyme	LYASE	DCAM_HUMAN	NONE	NONE	Colorectal tumor;Non-Hodgkin lymphoma;Neoplasm;Cancer;Trypanosomiasis;Pneumocystis carinii infection;Bacterial infection	P17707	DCAM_HUMAN
2of2_v	4	2.564	0.641	-0.305113	3	0	0	1	0	0	Proto-oncogene tyrosine-protein kinase LCK	TRANSFERASE	LCK_HUMAN	Tyrosine kinase that plays an essential role for the selection and maturation of developing T-cell in the thymus and in mature T-cell function. Is constitutively associated with the cytoplasmic portions of the CD4 and CD8 surface receptors and plays a key	A chromosomal aberration involving LCK is found in leukemias. Translocation t(1;7)(p34;q34) with TCRB.	Psoriasis;Cancer;Rheumatoid arthritis;Cardiac failure;Atherosclerosis;Delayed hypersensitivity;Transplant rejection;Inflammation;Multiple sclerosis;Autoimmune disease	P06239	LCK_HUMAN
1z89_v	4	2.511	0.6279	-0.306429	3	1	0	0	0	0	Aldose reductase	OXIDOREDUCTASE	ALDR_HUMAN	Catalyzes the NADPH-dependent reduction of a wide variety of carbonyl-containing compounds to their corresponding alcohols with a broad range of catalytic efficiencies.	In diabetes and galactosemia, increased AR activity leads to high levels of sorbitol and galactitol, respectively, in the cells of many tissues. Accumulation of sugar alcohols has been shown to cause osmotic cataracts in the lens. AR is also thought to play a key role in diabetic complications of three other target tissues, namely, nerve, kidney and retina.	Neuropathy;Diabetic neuropathy;Diabetic foot ulcer;Diabetic complication;Diabetic nephropathy;Retinopathy;Ocular disease;Central nervous system disease;Diabetic retinopathy;Diabetes mellitus;Diabetic cataract;Cataract	P15121	ALDR_HUMAN
1e0y_v	3	2.471	0.8236	-0.312527	2	1	0	0	0	0	Vanillyl-alcohol oxidase	NONE	P56216	Energy production and conversion	NONE	NONE	P56216	VAOX_PENSI
1ctu_v	4	2.43	0.6074	-0.316189	1	3	0	0	0	0	Cytidine deaminase	NONE	P0ABF6	Nucleotide transport and metabolism	NONE	NONE	P0ABF6	CDD_ECOLI
1xf0_v	3	2.443	0.8142	-0.327777	2	1	0	0	0	0	Aldo-keto reductase family 1 member C3	OXIDOREDUCTASE	AK1C3_HUMAN	Catalyzes the conversion of aldehydes and ketones to alcohols. Catalyzes the reduction of prostaglandin (PG) D2, PGH2 and phenanthrenequinone (PQ) and the oxidation of 9-alpha,11-beta- PGF2 to PGD2. Functions as a bi-directional 3-alpha-, 17-beta- and 20-	NONE	NONE	P42330	AK1C3_HUMAN
2nq6_v	3	2.413	0.8042	-0.332725	2	1	0	0	0	0	Methionine aminopeptidase 1	HYDROLASE	AMPM1_HUMAN	Removes the amino-terminal methionine from nascent proteins (By similarity).	NONE	NONE	P53582	MAP11_HUMAN
1t6c_v	4	2.555	0.6386	-0.335366	2	2	0	0	0	0	Exopolyphosphatase	NONE	O67040	Nucleotide transport and metabolism	NONE	NONE	O67040	O67040_AQUAE
1lqp_v	5	2.795	0.559	-0.344203	1	3	0	0	1	0	Glutathione transferase fosA	NONE	Q9I4K6	Metalloglutathione transferase which confers resistance to fosfomycin by catalyzing the addition of glutathione to fosfomycin.	NONE	NONE	Q9I4K6	FOSA_PSEAE
1g74_v	5	2.908	0.5815	-0.347989	5	0	0	0	0	0	Fatty acid-binding protein, adipocyte	NONE	P04117	Involved in fatty acid binding	NONE	NONE	P04117	FABP4_MOUSE
1fk0_v	3	2.582	0.8608	-0.362391	3	0	0	0	0	0	Non-specific lipid-transfer protein	NONE	P19656	Involved in lipid binding	NONE	NONE	P19656	NLTP_MAIZE
1oh0_v	4	2.426	0.6065	-0.383711	2	1	1	0	0	0	Steroid Delta-isomerase	NONE	P07445	Involved in steroid delta-isomerase activity	NONE	NONE	P07445	SDIS_PSEPU
1uyn_v	4	2.848	0.7119	-0.40188	4	0	0	0	0	0	NalP	NONE	Q8GKS5	Involved in subtilase activity	NONE	NONE	E6MVD9	NALP_NEIMH
1mvn_v	4	2.457	0.6144	-0.408182	1	3	0	0	0	0	Phosphopantothenoylcysteine decarboxylase	NONE	Q9SWE5	Involved in plant growth and salt and osmotic tolerance. Catalyzes the decarboxylation of 4'-phosphopantothenoylcysteine to 4'-phosphopantetheine, a key step in coenzyme A biosynthesis. The enzyme is also able to decarboxylate pantothenoylcysteine to pantothenoylcysteamine.	NONE	NONE	Q9SWE5	HAL3A_ARATH
1ch0_v	4	2.409	0.6023	-0.419127	0	3	0	0	0	1	Guanyl-specific ribonuclease T1	NONE	P00651	Involved in RNA binding	NONE	NONE	P00651	RNT1_ASPOR
1tuu_v	4	2.531	0.6327	-0.422343	0	4	0	0	0	0	Acetate kinase	NONE	P38502	Involved in kinase activity	NONE	NONE	P38502	ACKA_METTE
1kta_v	4	2.712	0.6779	-0.428025	1	2	0	0	1	0	Branched-chain-amino-acid aminotransferase, mitochondrial	NONE	O15382	Amino acid transport and metabolism	NONE	For nutritional supplementation and for treating dietary shortage or imbalance.	O15382	BCAT2_HUMAN
1xnx_v	5	2.831	0.5661	-0.430607	4	1	0	0	0	0	Orphan nuclear receptor NR1I3	NONE	O35627	Involved in transcription factor activity	NONE	NONE	O35627	NR1I3_MOUSE
2j5f_v	4	2.575	0.6436	-0.432012	3	1	0	0	0	0	Epidermal growth factor receptor	TRANSFERASE	EGFR_HUMAN	Receptor for EGF, but also for other members of the EGF family, as TGF-alpha, amphiregulin, betacellulin, heparin-binding EGF-like growth factor, GP30 and vaccinia virus growth factor. Is involved in the control of cell growth and differentiation. Phospho;Isoform 2/truncated isoform may act as an antagonist.	Defects in EGFR are associated with lung cancer [MIM:211980].	Squamous cell carcinoma;Arteriosclerosis;Melanoma;Central nervous system tumor;Diabetes mellitus;Esophagus tumor;Ischemic heart disease;Brain tumor;Nasopharyngeal carcinoma;Liver tumor;Pancreas tumor;Lung tumor;Psoriasis;Bladder tumor;Esophageal disease;Mesothelioma;Atherosclerosis;Multiple myeloma;Bacterial infection;Uterine cervix tumor;Nasopharynx tumor;Carcinoma;Restenosis;Stomach tumor;Thyro…	P00533	EGFR_HUMAN
2zas_v	4	2.601	0.6503	-0.455885	3	1	0	0	0	0	Estrogen-related receptor gamma	NONE	P62508	Orphan receptor that acts as transcription activator in the absence of bound ligand. Binds specifically to an estrogen response element and activates reporter genes controlled by estrogen response elements (By similarity). Induces the expression of PERM1 in the skeletal muscle.	NONE	NONE	P62508	ERR3_HUMAN
1k2i_v	4	2.497	0.6242	-0.461307	1	3	0	0	0	0	Chymotrypsinogen A	NONE	P00766	Involved in protease activity	NONE	NONE	P00766	CTRA_BOVIN
1xan_v	4	2.567	0.6417	-0.474712	2	1	1	0	0	0	Glutathione reductase, mitochondrial	NONE	P00390	RNA processing and modification	NONE	For nutritional supplementation, also for treating dietary shortage or imbalance	P00390	GSHR_HUMAN
1f4n_v	4	2.468	0.6169	-0.482772	2	1	1	0	0	0	Regulatory protein rop	NONE	P03051	Regulates plasmid DNA replication by modulating the initiation of transcription of the primer RNA precursor. Processing of the precursor of the primer, RNAII, is inhibited by hydrogen bonding of RNAII to its complementary sequence in RNAI. ROP increases the affinity of RNAI for RNAII and thus decreases the rate of replication initiation events	NONE	NONE	P03051	ROP_ECOLX
1r13_v	4	2.515	0.6288	-0.564418	0	3	0	1	0	0	Pulmonary surfactant-associated protein A	NONE	P08427	Involved in binding	NONE	NONE	P08427	SFTPA_RAT
1fwn_v	5	2.798	0.5596	-0.573959	1	2	0	0	2	0	2-dehydro-3-deoxyphosphooctonate aldolase	NONE	O66496	Cell wall/membrane/envelope biogenesis	NONE	NONE	O66496	KDSA_AQUAE
1qw7_v	3	2.594	0.8648	-0.595083	3	0	0	0	0	0	Parathion hydrolase	NONE	P0A434	Has an unusual substrate specificity for synthetic organophosphate triesters and phosphorofluoridates. All of the phosphate triesters found to be substrates are synthetic compounds. The identity of any naturally occurring substrate for the enzyme is unknown. Has no detectable activity with phosphate monoesters or diesters and no activity as an esterase or protease. It catalyzes the hydrolysis of …	NONE	NONE	P0A434	OPD_BREDI
1ek8_v	4	2.772	0.6929	-0.59866	4	0	0	0	0	0	Ribosome recycling factor	NONE	P0A808	Translation, ribosomal structure and biogenesis	NONE	NONE	P0A808	RRF_SHIFL
1m7w_v	5	2.76	0.552	-0.60319	4	0	0	0	1	0	Hepatocyte nuclear factor 4-alpha	NONE	P22449	Involved in transcription factor activity	NONE	NONE	P22449	HNF4A_RAT
1usq_v	3	2.522	0.8406	-0.60876	2	1	0	0	0	0	Dr hemagglutinin structural subunit	NONE	P24093	Involved in protein binding	NONE	Used in treatment of cholera, as it destroys the vibrios and decreases the diarrhea. It is effective against tetracycline-resistant vibrios. It is also used in eye drops or ointment to treat bacterial conjunctivitis.	P24093	DRAA_ECOLX
2pin_v	3	2.577	0.8591	-0.610343	3	0	0	0	0	0	Thyroid hormone receptor beta	NONE	P10828	Nuclear hormone receptor that can act as a repressor or activator of transcription. High affinity receptor for thyroid hormones, including triiodothyronine and thyroxine.	NONE	NONE	P10828	THB_HUMAN
3eqm_v	3	2.39	0.7966	-0.615271	2	1	0	0	0	0	Cytochrome P450 19A1	NONE	P11511	Catalyzes the formation of aromatic C18 estrogens from C19 androgens.	NONE	NONE	P11511	CP19A_HUMAN
1jhu_v	3	2.295	0.7651	-0.647297	2	1	0	0	0	0	Nicotinate-nucleotide--dimethylbenzimidazole phosphoribosyltransferase	NONE	A9MTA4	Catalyzes the synthesis of alpha-ribazole-5'-phosphate from nicotinate mononucleotide (NAMN) and 5,6-dimethylbenzimidazole (DMB).	NONE	NONE	A9MTA4	COBT_SALPB
1a3g_v	4	2.617	0.6542	-0.659633	0	3	0	0	1	0	Branched-chain-amino-acid aminotransferase	NONE	P0AB80	Amino acid transport and metabolism	NONE	NONE	P0AB80	ILVE_ECOLI
1pwp_v	3	2.48	0.8268	-0.715138	3	0	0	0	0	0	Lethal factor	NONE	P15917	Involved in protease activity	NONE	NONE	P15917	LEF_BACAN
1mid_v	3	2.349	0.7829	-0.745548	3	0	0	0	0	0	Non-specific lipid-transfer protein 1	NONE	P07597	Involved in lipid binding	NONE	NONE	P07597	NLTP1_HORVU
1tve_v	4	2.587	0.6468	-0.823795	3	0	1	0	0	0	Homoserine dehydrogenase	NONE	P31116	Amino acid transport and metabolism	NONE	NONE	P31116	DHOM_YEAST
1coy_v	4	2.281	0.5704	-0.836923	2	1	1	0	0	0	Cholesterol oxidase	NONE	P22637	Amino acid transport and metabolism	NONE	NONE	P22637	CHOD_BREST
1hqd_v	3	2.356	0.7854	-0.844714	2	1	0	0	0	0	Lipase	NONE	P22088	Catalyzes the hydrolysis of triglycerides.	NONE	NONE	P22088	LIP_BURCE
2uxi_v	4	2.281	0.5703	-0.848101	1	2	1	0	0	0	HTH-type transcriptional regulator ttgR	NONE	Q9AIU0	Represses expression from the ttgABC operon promoter and its own expression. Binds to a promoter region between the divergently transcribed ttgR and ttgABC genes/operons; in the presence of chloramphenicol or tetracycline this binding no longer occurs and ttgR and ttgABC are derepressed. This suggests that TtgR binds these antibiotics.	NONE	NONE	Q9AIU0	TTGR_PSEPT
1dic_v	4	2.42	0.605	-0.884786	2	2	0	0	0	0	Complement factor D	SERINE PROTEASE	CFAD_HUMAN	Factor D cleaves factor B when the latter is complexed with factor C3b, activating the C3bbb complex, which then becomes the C3 convertase of the alternate pathway. Its function is homologous to that of C1s in the classical pathway.	Defects in CFD are the cause of complement factor D deficiency [MIM:134350]. This deficiency predisposes to invasive meningococcal disease.	Autoimmune disease;Reperfusion injury;Age related macular degeneration	P00746	CFAD_HUMAN
1ji4_v	4	2.59	0.6476	-0.90895	3	1	0	0	0	0	DNA protection during starvation protein	NONE	P43313	Involved in oxidoreductase activity	NONE	NONE	P43313	DPS_HELPY
1pq9_v	3	2.294	0.7648	-0.948155	1	2	0	0	0	0	Oxysterols receptor LXR-beta	TRANSCRIPTION REGULATION	NR1H2_HUMAN	Orphan receptor. Binds preferentially to double-stranded oligonucleotide direct repeats having the consensus half-site sequence 5-AGGTCA-3 and 4-nt spacing (DR-4).	NONE	Lipid metabolism disorder;Atherosclerosis	P55055	NR1H2_HUMAN
2w6o_v	4	2.307	0.5768	-1.1086	2	2	0	0	0	0	Biotin carboxylase	NONE	P24182	This protein is a component of the acetyl coenzyme A carboxylase complex; first, biotin carboxylase catalyzes the carboxylation of the carrier protein and then the transcarboxylase transfers the carboxyl group to form malonyl-CoA.	NONE	NONE	P24182	ACCC_ECOLI
1b4w_v	4	2.504	0.626	-1.13963	3	1	0	0	0	0	Phospholipase A2, basic	NONE	P04417	Involved in phospholipase A2 activity	NONE	NONE	P04417	PA2B_GLOBL
1mux_v	4	2.575	0.6438	-1.14921	4	0	0	0	0	0	Calmodulin	NONE	P62155	Calmodulin mediates the control of a large number of enzymes, ion channels and other proteins by Ca(2+). Among the enzymes to be stimulated by the calmodulin-Ca(2+) complex are a number of protein kinases and phosphatases.	NONE	NONE	P0DP33	CALM1_XENLA
1qfg_v	4	2.293	0.5732	-1.26396	3	0	0	1	0	0	Ferrichrome-iron receptor	NONE	P06971	Inorganic ion transport and metabolism	NONE	NONE	P06971	FHUA_ECOLI
1gpm_v	4	2.462	0.6154	-1.27223	0	3	1	0	0	0	GMP synthase [glutamine-hydrolyzing]	NONE	P04079	Involved in catalytic activity	NONE	NONE	P04079	GUAA_ECOLI
1jn2_v	4	2.411	0.6027	-1.43147	2	1	0	0	1	0	Concanavalin-A	NONE	P02866	D-mannose specific lectin.	NONE	NONE	P02866	CONA_CANEN
1afs_v	4	2.506	0.6265	-1.47135	3	1	0	0	0	0	3-alpha-hydroxysteroid dehydrogenase	NONE	P23457	Involved in oxidoreductase activity	NONE	NONE	P23457	DIDH_RAT
3hvt_v	4	2.571	0.6427	-1.48447	4	0	0	0	0	0	Gag-Pol polyprotein	NUCLEOTIDYLTRANSFERASE	POL_HV1B1	Gag-Pol polyprotein and Gag polyprotein may regulate their own translation, by the binding genomic RNA in the 5-UTR. At low concentration, Gag-Pol and Gag would promote translation, whereas at high concentration, the polyproteins encapsidate genomic RNA ;Matrix protein p17 has two main functions: in infected cell, it targets Gag and Gag-pol polyproteins to the plasma membrane via a multipartite m…	NONE	NONE	P03366	POL_HV1B1
1hak_v	4	2.49	0.6226	-1.53486	3	1	0	0	0	0	Annexin A5	CALCIUM/PHOSPHOLIPID-BINDING	ANXA5_HUMAN	This protein is an anticoagulant protein that acts as an indirect inhibitor of the thromboplastin-specific complex, which is involved in the blood coagulation cascade.	NONE	NONE	P08758	ANXA5_HUMAN
1cs1_v	4	2.427	0.6067	-1.54969	0	4	0	0	0	0	Cystathionine gamma-synthase	NONE	P00935	Involved in pyridoxal phosphate binding	NONE	NONE	P00935	METB_ECOLI
1e6w_v	4	2.388	0.597	-1.62402	3	1	0	0	0	0	3-hydroxyacyl-CoA dehydrogenase type-2	NONE	O70351	Involved in oxidoreductase activity	NONE	NONE	O70351	HCD2_RAT
1v3q_v	3	2.001	0.667	-1.86445	1	2	0	0	0	0	Purine nucleoside phosphorylase	TRANSFERASE	PNPH_HUMAN	NONE	Defects in NP are the cause of nucleoside phosphorylase deficiency (NP deficiency) [MIM:164050]. It leads to a severe T- cell immunodeficiency with neurologic disorder in children.	T-cell lymphoma;Autoimmune disease;HIV infection;Dermatitis;Chronic lymphocytic leukemia;Acquired Immune Deficiency Syndrome;Inflammation;Multiple sclerosis;Solid tumor;Psoriasis;Non-Hodgkin lymphoma;Viral infection;Cancer;Rheumatoid arthritis;Leukemia;B-cell acute lymphoblastic leukemia;Cutaneous T-cell lymphoma;Ocular disease;Transplant rejection;Immune disorder	P00491	PNPH_HUMAN
1e7v_v	3	2.353	0.7843	-2.75313	3	0	0	0	0	0	Phosphatidylinositol-4,5-bisphosphate 3-kinase catalytic subunit gamma isoform	NONE	O02697	Involved in phosphotransferase activity, alcohol group as acceptor	NONE	NONE	O02697	PK3CG_PIG

## Sheet: Pharm Mapper(Z-score >1) 
Pharma Model	Num Feature	Fit	Norm Fit	zscore	Num Hydrophobic	Num HB Acceptor	Num HB Donor	Num Positive	Num Negative	Num Aromatic	Name	Class	Uniplot	Function	Disease	Idication
1u4o_v	5	3.846	0.7693	3.82977	1	4	0	0	0	0	L-lactate dehydrogenase	NONE	Q27743	Energy production and conversion	NONE	NONE	Q27743	LDH_PLAFD
1ke3_v	4	3.713	0.9282	3.42998	2	2	0	0	0	0	Beta-lactamase	HYDROLASE	AMPC_ECOLI	This protein is a serine beta-lactamase with a substrate specificity for cephalosporins.	NONE	NONE	P00811	AMPC_ECOLI
1zyj_v	4	3.607	0.9017	3.25049	3	1	0	0	0	0	Mitogen-activated protein kinase 14	NONE	Q16539	Involved in MAP kinase activity	NONE	NONE	Q16539	MK14_HUMAN
1osh_v	5	3.743	0.7486	3.14041	5	0	0	0	0	0	Bile acid receptor	TRANSCRIPTION	NR1H4_HUMAN	Receptor for bile acids such as chenodeoxycholic acid, lithocholic acid and deoxycholic acid. Represses the transcription of the cholesterol 7-alpha-hydroxylase gene (CYP7A1) and activates the intestinal bile acid-binding protein (IBABP). Activates the tr	NONE	Liver fibrosis;Non-insulin dependent diabetes;Atherosclerosis;Hypertriglyceridemia;Hyperlipidemia;Liver disease;Primary biliary cirrhosis;Non-alcoholic steatohepatitis	Q96RI1	NR1H4_HUMAN
1d3v_v	7	3.94	0.5628	2.99085	1	4	1	1	0	0	Arginase-1	NONE	P07824	Amino acid transport and metabolism	NONE	NONE	P07824	ARGI1_RAT
1fag_v	5	3.721	0.7441	2.94098	4	1	0	0	0	0	Bifunctional P-450/NADPH-P450 reductase	NONE	P14779	Inorganic ion transport and metabolism	NONE	NONE	P14779	CPXB_PRIM2
1sbr_v	5	3.617	0.7233	2.85501	2	2	1	0	0	0	Putative HMP/thiamine-binding protein ykoF	NONE	O34911	Part of the ABC transporter complex YkoCDEF that could transport hydroxymethylpyrimidine (HMP) and/or thiamine. Could also transport other HMP-containing products. Binds thiamine via its HMP moiety.	NONE	NONE	O34911	YKOF_BACSU
1po8_v	4	3.565	0.8913	2.70661	2	2	0	0	0	0	Phospholipase A2 KPA2	NONE	Q9DF52	Involved in phospholipase A2 activity	NONE	NONE	Q9DF52	PA2B_BUNCE
1pl6_v	5	3.714	0.7427	2.68156	2	3	0	0	0	0	Sorbitol dehydrogenase	OXIDOREDUCTASE	DHSO_HUMAN	NONE	NONE	Diabetic complication	Q00796	DHSO_HUMAN
1n83_v	4	3.472	0.868	2.63669	4	0	0	0	0	0	Nuclear receptor ROR-alpha	LIPID BINDING PROTEIN	RORA_HUMAN	Orphan nuclear receptor. Binds DNA as a monomer to hormone response elements (HRE) containing a single core motif half-site preceded by a short A-T-rich sequence. This isomer binds to the consensus sequence 5-[AT][TA]A[AT][CGT]TAGGTCA-3.	NONE	NONE	P35398	RORA_HUMAN
1he3_v	6	3.593	0.5989	2.55346	5	0	0	0	0	1	Flavin reductase	NONE	P30043	Cell wall/membrane/envelope biogenesis	NONE	For the treatment of ariboflavinosis (vitamin B2 deficiency).	P30043	BLVRB_HUMAN
1luq_v	6	3.646	0.6076	2.44641	1	4	1	0	0	0	Streptavidin	NONE	P22629	The biological function of streptavidin is not known. Forms a strong non-covalent specific complex with biotin (one molecule of biotin per subunit of streptavidin)	NONE	NONE	P22629	SAV_STRAV
1pfw_v	6	3.637	0.6062	2.20006	2	3	0	1	0	0	Methionyl-tRNA synthetase	NONE	P00959	Translation, ribosomal structure and biogenesis	NONE	NONE	P00959	SYM_ECOLI
1uyr_v	6	3.728	0.6214	2.19956	5	1	0	0	0	0	Acetyl-CoA carboxylase	NONE	Q00955	Lipid transport and metabolism	NONE	For nutritional supplementation, also for treating dietary shortage or imbalance	Q00955	ACAC_YEAST
1qll_v	5	3.668	0.7335	2.16733	4	1	0	0	0	0	Phospholipase A2 homolog 2	NONE	P82287	Involved in phospholipase A2 activity	NONE	NONE	P82287	PA2H2_BOTPI
1ndv_v	6	3.584	0.5974	2.13635	3	1	1	1	0	0	Adenosine deaminase	NONE	P56658	Nucleotide transport and metabolism	NONE	NONE	P56658	ADA_BOVIN
1f4e_v	6	3.689	0.6148	2.11861	3	3	0	0	0	0	Thymidylate synthase	NONE	P0A884	Nucleotide transport and metabolism	NONE	NONE	P0A884	TYSY_ECOLI
1ohv_v	6	3.475	0.5792	2.07441	2	3	0	0	1	0	4-aminobutyrate aminotransferase, mitochondrial	NONE	P80147	Catalyzes the conversion of gamma-aminobutyrate and L-beta-aminoisobutyrate to succinate semialdehyde and methylmalonate semialdehyde, respectively. Can also convert delta-aminovalerate and beta-alanine.	NONE	NONE	P80147	GABT_PIG
1zvx_v	5	3.422	0.6844	1.9812	3	1	1	0	0	0	Neutrophil collagenase	HYDROLASE	MMP8_HUMAN	Can degrade fibrillar type I, II, and III collagens.	NONE	NONE	P22894	MMP8_HUMAN
2bu5_v	6	3.601	0.6001	1.88888	5	1	0	0	0	0	[Pyruvate dehydrogenase [lipoamide]] kinase isozyme 2, mitochondrial	TRANSFERASE	PDK2_HUMAN	Inhibits the mitochondrial pyruvate dehydrogenase complex by phosphorylation of the E1 alpha subunit, thus contributing to the regulation of glucose metabolism.	NONE	NONE	Q15119	PDK2_HUMAN
1elg_v	5	3.332	0.6665	1.88423	3	1	1	0	0	0	Chymotrypsin-like elastase family member 1	NONE	P00772	Involved in protease activity	NONE	NONE	P00772	CELA1_PIG
1xor_v	5	3.35	0.6701	1.8626	3	1	1	0	0	0	cAMP-specific 3,5-cyclic phosphodiesterase 4D	HYDROLASE	PDE4D_HUMAN	Regulates the levels of cAMP in the cell.	Genetic variations in PDE4D might be associated with susceptibility to stroke type 1 (STRK1) [MIM:606799]. A stroke is an acute neurologic event leading to death of neural tissue of the brain and resulting in loss of motor, sensory and/or cognitive function. PubMed:17006457 states that association with stroke has to be considered with caution.	NONE	Q08499	PDE4D_HUMAN
1opm_v	6	3.398	0.5663	1.85743	3	2	0	0	1	0	Peptidyl-glycine alpha-amidating monooxygenase	NONE	P14925	Bifunctional enzyme that catalyzes 2 sequential steps in C-terminal alpha-amidation of peptides. The monooxygenase part produces an unstable peptidyl(2-hydroxyglycine) intermediate that is dismutated to glyoxylate and the corresponding desglycine peptide amide by the lyase part. C-terminal amidation of peptides such as neuropeptides is essential for full biological activity.	NONE	NONE	P14925	AMD_RAT
2ay3_v	6	3.43	0.5717	1.83938	2	2	0	0	1	1	Aromatic-amino-acid aminotransferase	NONE	P95468	Amino acid transport and metabolism	NONE	NONE	P95468	TYRB_PARDE
1xzl_v	4	3.224	0.8061	1.71227	3	1	0	0	0	0	Cutinase 1	NONE	P00590	Involved in hydrolase activity	NONE	NONE	P00590	CUTI1_FUSVN
1d7s_v	6	3.803	0.6338	1.62226	1	4	1	0	0	0	2,2-dialkylglycine decarboxylase	NONE	P16932	Amino acid transport and metabolism	NONE	NONE	P16932	DGDA_BURCE
1rd4_v	6	3.419	0.5698	1.56704	5	0	0	1	0	0	Integrin alpha-L	IMMUNE SYSTEM	ITAL_HUMAN	Integrin alpha-L/beta-2 is a receptor for ICAM1, ICAM2, ICAM3 and ICAM4. It is involved in a variety of immune phenomena including leukocyte-endothelial cell interaction, cytotoxic T-cell mediated killing, and antibody dependent killing by granulocytes an	NONE	NONE	P20701	ITAL_HUMAN
1tc8_v	5	3.326	0.6653	1.50394	3	2	0	0	0	0	Phospholipase A2 isoform 1	NONE	Q6SLM2	Involved in phospholipase A2 activity	NONE	NONE	Q6SLM2	PA2A1_BUNCE
1yw7_v	5	3.218	0.6435	1.49743	3	1	0	0	1	0	Methionine aminopeptidase 2	HYDROLASE	AMPM2_HUMAN	Removes the amino-terminal methionine from nascent proteins.	NONE	NONE	P50579	MAP2_HUMAN
1hzp_v	5	3.425	0.6851	1.41108	4	1	0	0	0	0	3-oxoacyl-[acyl-carrier-protein] synthase 3	NONE	P0A574	Lipid transport and metabolism	NONE	NONE	P9WNG2	FABH_MYCTO
2vcx_v	5	3.157	0.6313	1.38914	3	1	0	0	0	1	Glutathione-requiring prostaglandin D synthase	ISOMERASE	PTGD2_HUMAN	Catalyzes the conversion of PGH2 to PGD2, a prostaglandin involved in smooth muscle contraction/relaxation and a potent inhibitor of platelet aggregation.	NONE	NONE	O60760	HPGDS_HUMAN
1jsv_v	4	3.136	0.784	1.36245	1	3	0	0	0	0	Cell division protein kinase 2	NONE	P24941	Involved in protein kinase activity	NONE	NONE	P24941	CDK2_HUMAN
1erm_v	6	3.312	0.552	1.31495	2	2	1	0	1	0	Beta-lactamase TEM	NONE	P62593	TEM-type are the most prevalent beta-lactamases in enterobacteria; they hydrolyze the beta-lactam bond in susceptible beta-lactam antibiotics, thus conferring resistance to penicillins and cephalosporins. TEM-3 and TEM-4 are capable of hydrolyzing cefotaxime and ceftazidime. TEM-5 is capable of hydrolyzing ceftazidime. TEM-6 is capable of hydrolyzing ceftazidime and aztreonam. TEM-8/CAZ-2, TEM-16…	NONE	NONE	P62593	BLAT_ECOLX
1ihi_v	7	3.897	0.5567	1.19965	3	2	1	0	1	0	Aldo-keto reductase family 1 member C2	OXIDOREDUCTASE	AK1C2_HUMAN	Works in concert with the 5-alpha/5-beta-steroid reductases to convert steroid hormones into the 3-alpha/5-alpha and 3-alpha/5-beta-tetrahydrosteroids. Catalyzes the inactivation of the most potent androgen 5-alpha-dihydrotestosterone (5-alpha- DHT) to 5-	NONE	NONE	P52895	AK1C2_HUMAN
1a8u_v	3	2.998	0.9993	1.17956	1	2	0	0	0	0	Non-heme chloroperoxidase	NONE	O31168	Involved in hydrolase activity	NONE	NONE	O31168	PRXC_KITAU
1m51_v	6	3.623	0.6038	1.13272	3	3	0	0	0	0	Phosphoenolpyruvate carboxykinase, cytosolic [GTP]	NONE	P35558	Energy production and conversion	NONE	NONE	P35558	PCKGC_HUMAN
1evy_v	6	3.513	0.5855	1.12636	6	0	0	0	0	0	Glycerol-3-phosphate dehydrogenase [NAD+], glycosomal	NONE	P90551	Involved in oxidoreductase activity	NONE	NONE	P90551	GPDA_LEIME
3mde_v	6	4.283	0.7139	1.08934	5	1	0	0	0	0	Medium-chain specific acyl-CoA dehydrogenase, mitochondrial	NONE	P41367	Lipid transport and metabolism	NONE	NONE	P41367	ACADM_PIG
1xo2_v	5	3.061	0.6122	1.07747	2	3	0	0	0	0	Cell division protein kinase 6	CELL CYCLE/TRANSFERASE	CDK6_HUMAN	Probably involved in the control of the cell cycle. Interacts with D-type G1 cyclins.	NONE	NONE	Q00534	CDK6_HUMAN
2jbp_v	3	2.99	0.9968	1.03678	3	0	0	0	0	0	MAP kinase-activated protein kinase 2	NONE	P49137	Involved in protein kinase activity	NONE	NONE	P49137	MAPK2_HUMAN
1zxv_v	3	2.988	0.9961	1.02684	3	0	0	0	0	0	NONE	NONE	NONE	NONE	NONE	NONE	Q52NH3	Q52NH3_BACAN
1i4u_v	4	2.981	0.7453	1.0251	2	1	1	0	0	0	Crustacyanin-C1 subunit	NONE	P80029	Involved in binding	NONE	NONE	P80029	CRC1_HOMGA
1oj9_v	3	2.981	0.9937	1.02148	3	0	0	0	0	0	Amine oxidase [flavin-containing] B	OXIDOREDUCTASE	AOFB_HUMAN	Catalyzes the oxidative deamination of biogenic and xenobiotic amines and has important functions in the metabolism of neuroactive and vasoactive amines in the central nervous system and peripheral tissues. MAOB preferentially degrades benzylamine and phe	NONE	Alzheimers disease;Cocaine addiction;Major depressive disorder;Epilepsy;Neurodegenerative disease;Attention deficit hyperactivity disorder;Head injury;Parkinsons disease;Dementia;Nicotine dependence;Cerebrovascular ischemia	P27338	AOFB_HUMAN
2fhi_v	5	2.939	0.5877	1.01948	0	3	1	0	0	1	Bis(5-adenosyl)-triphosphatase	NONE	P49789	Nucleotide transport and metabolism	NONE	NONE	P49789	FHIT_HUMAN
1mrq_v	5	3.116	0.6232	1.01535	4	1	0	0	0	0	Aldo-keto reductase family 1 member C1	NONE	Q04828	Involved in oxidoreductase activity	NONE	Some evidence suggests that NADH might be useful in treating Parkinsons disease, chronic fatigue syndrome, Alzheimers disease and cardiovascular disease.	Q04828	AK1C1_HUMAN
1i2z_v	4	3.107	0.7768	1.00293	3	1	0	0	0	0	Enoyl-[acyl-carrier-protein] reductase [NADH]	NONE	P0AEK4	Lipid transport and metabolism	NONE	NONE	P0AEK4	FABI_ECOLI

## Sheet: Swiss Target Prediction primary
Target	Common name	Uniprot	ChEMBL ID	Target Class	Probability*	Known actives (3D/2D)
Cyclooxygenase-2	PTGS2	P35354	CHEMBL230	Oxidoreductase	0.104672	366 / 0
Serotonin 6 (5-HT6) receptor	HTR6	P50406	CHEMBL3371	Family A G protein-coupled receptor	0.104672	194 / 0
Cannabinoid receptor 1	CNR1	P21554	CHEMBL218	Family A G protein-coupled receptor	0.104672	1112 / 0
N-arachidonyl glycine receptor	GPR18	Q14330	CHEMBL2384898	Family A G protein-coupled receptor	0.104672	9 / 0
Cannabinoid receptor 2	CNR2	P34972	CHEMBL253	Family A G protein-coupled receptor	0.104672	1003 / 0
Hepatocyte growth factor receptor	MET	P08581	CHEMBL3717	Kinase	0.104672	224 / 0
Adenosine A1 receptor (by homology)	ADORA1	P30542	CHEMBL226	Family A G protein-coupled receptor	0.104672	456 / 0
Adenosine A2a receptor (by homology)	ADORA2A	P29274	CHEMBL251	Family A G protein-coupled receptor	0.104672	324 / 0
Transitional endoplasmic reticulum ATPase	VCP	P55072	CHEMBL1075145	Primary active transporter	0.104672	47 / 0
Arachidonate 5-lipoxygenase	ALOX5	P09917	CHEMBL215	Oxidoreductase	0.104672	62 / 0
GABA-A receptor; alpha-3/beta-3/gamma-2	GABRB3 GABRA3 GABRG2	P28472	CHEMBL2094120	Ligand-gated ion channel	0.104672	232 / 0
GABA-A receptor; alpha-1/beta-3/gamma-2	GABRB3 GABRG2 GABRA1	P34903	CHEMBL2094121	Ligand-gated ion channel	0.104672	197 / 0
GABA-A receptor; alpha-5/beta-3/gamma-2	GABRB3 GABRG2 GABRA5	P18507	CHEMBL2094122	Ligand-gated ion channel	0.104672	208 / 0
GABA-A receptor; alpha-2/beta-3/gamma-2	GABRA2 GABRB3 GABRG2	P31644	CHEMBL2094130	Ligand-gated ion channel	0.104672	198 / 0
GABA-A receptor; alpha-2/beta-3/gamma-2	GABRA2 GABRB3 GABRG2	P14867	CHEMBL2094130	Ligand-gated ion channel	0.104672	198 / 0
Metabotropic glutamate receptor 5	GRM5	P41594	CHEMBL3227	Family C G protein-coupled receptor	0.104672	819 / 0
Translocator protein (by homology)	TSPO	P30536	CHEMBL5742	Membrane receptor	0.104672	464 / 0
Galanin receptor 2	GALR2	O43603	CHEMBL3176	Family A G protein-coupled receptor	0.104672	3 / 0
G-protein coupled bile acid receptor 1	GPBAR1	Q8TDU6	CHEMBL5409	Family A G protein-coupled receptor	0.104672	38 / 0
Metabotropic glutamate receptor 2	GRM2	Q14416	CHEMBL5137	Family C G protein-coupled receptor	0.104672	72 / 0
Corticotropin releasing factor receptor 1	CRHR1	P34998	CHEMBL1800	Family B G protein-coupled receptor	0.104672	387 / 0
Vascular endothelial growth factor receptor 1	FLT1	P17948	CHEMBL1868	Kinase	0.104672	105 / 0
Gamma-secretase	PSEN2 PSENEN NCSTN APH1A PSEN1 APH1B	P49810	CHEMBL2094135	Protease	0.104672	204 / 0
Gamma-secretase	PSEN2 PSENEN NCSTN APH1A PSEN1 APH1B	Q9NZ42	CHEMBL2094135	Protease	0.104672	204 / 0
Gamma-secretase	PSEN2 PSENEN NCSTN APH1A PSEN1 APH1B	Q92542	CHEMBL2094135	Protease	0.104672	204 / 0
Gamma-secretase	PSEN2 PSENEN NCSTN APH1A PSEN1 APH1B	Q96BI3	CHEMBL2094135	Protease	0.104672	204 / 0
Gamma-secretase	PSEN2 PSENEN NCSTN APH1A PSEN1 APH1B	P49768	CHEMBL2094135	Protease	0.104672	204 / 0
Gamma-secretase	PSEN2 PSENEN NCSTN APH1A PSEN1 APH1B	Q8WW43	CHEMBL2094135	Protease	0.104672	204 / 0
Estradiol 17-beta-dehydrogenase 2	HSD17B2	P37059	CHEMBL2789	Enzyme	0.104672	26 / 0
Estradiol 17-beta-dehydrogenase 1	HSD17B1	P14061	CHEMBL3181	Enzyme	0.104672	15 / 0
Phosphodiesterase 3	PDE3A	Q14432	CHEMBL241	Phosphodiesterase	0.104672	18 / 0
Phosphodiesterase 11A	PDE11A	Q9HCR9	CHEMBL2717	Phosphodiesterase	0.104672	10 / 0
Phosphodiesterase 4D	PDE4D	Q08499	CHEMBL288	Phosphodiesterase	0.104672	49 / 0
Phosphodiesterase 3B	PDE3B	Q13370	CHEMBL290	Phosphodiesterase	0.104672	9 / 0
Phosphodiesterase 4C	PDE4C	Q08493	CHEMBL291	Phosphodiesterase	0.104672	17 / 0
Phosphodiesterase 1A	PDE1A	P54750	CHEMBL3421	Phosphodiesterase	0.104672	3 / 0
11-beta-hydroxysteroid dehydrogenase 1 (by homology)	HSD11B1	P28845	CHEMBL4235	Enzyme	0.104672	305 / 0
Phosphodiesterase 10A	PDE10A	Q9Y233	CHEMBL4409	Phosphodiesterase	0.104672	1060 / 0
Phosphodiesterase 1C	PDE1C	Q14123	CHEMBL4619	Phosphodiesterase	0.104672	7 / 0
Platelet-derived growth factor receptor beta	PDGFRB	P09619	CHEMBL1913	Kinase	0.104672	37 / 0
FK506-binding protein 1A	FKBP1A	P62942	CHEMBL1902	Isomerase	0.104672	82 / 0
Adenosine A3 receptor	ADORA3	P0DMS8	CHEMBL256	Family A G protein-coupled receptor	0.104672	347 / 0
ATP-binding cassette sub-family G member 2	ABCG2	Q9UNQ0	CHEMBL5393	Primary active transporter	0.104672	48 / 0
Sodium channel protein type IX alpha subunit	SCN9A	Q15858	CHEMBL4296	Voltage-gated ion channel	0.104672	85 / 0
SUMO-activating enzyme	SAE1 UBA2	Q9UBE0	CHEMBL2095174	Enzyme	0.104672	9 / 0
SUMO-activating enzyme	SAE1 UBA2	Q9UBT2	CHEMBL2095174	Enzyme	0.104672	9 / 0
Leukocyte elastase	ELANE	P08246	CHEMBL248	Protease	0.104672	151 / 0
MAP kinase p38 alpha	MAPK14	Q16539	CHEMBL260	Kinase	0.104672	536 / 0
LIM domain kinase 1	LIMK1	P53667	CHEMBL3836	Kinase	0.104672	22 / 0
Heat shock protein HSP 90-alpha	HSP90AA1	P07900	CHEMBL3880	Other cytosolic protein	0.104672	25 / 0
Methionine aminopeptidase 2	METAP2	P50579	CHEMBL3922	Protease	0.104672	40 / 0
MAP kinase p38 beta	MAPK11	Q15759	CHEMBL3961	Kinase	0.104672	53 / 0
P2X purinoceptor 7	P2RX7	Q99572	CHEMBL4805	Ligand-gated ion channel	0.104672	320 / 0
Acetylcholinesterase	ACHE	P22303	CHEMBL220	Hydrolase	0.104672	154 / 0
P2X purinoceptor 3	P2RX3	P56373	CHEMBL2998	Ligand-gated ion channel	0.104672	33 / 0
Sphingosine 1-phosphate receptor Edg-3	S1PR3	Q99500	CHEMBL3892	Family A G protein-coupled receptor	0.104672	88 / 0
Voltage-gated potassium channel subunit Kv1.3	KCNA3	P22001	CHEMBL4633	Voltage-gated ion channel	0.104672	43 / 0
Prostanoid EP1 receptor	PTGER1	P34995	CHEMBL1811	Family A G protein-coupled receptor	0.104672	62 / 0
Protein farnesyltransferase	FNTA FNTB	P49354	CHEMBL2094108	Enzyme	0.104672	311 / 0
Protein farnesyltransferase	FNTA FNTB	P49356	CHEMBL2094108	Enzyme	0.104672	311 / 0
Potassium channel subfamily K member 3	KCNK3	O14649	CHEMBL2321613	Voltage-gated ion channel	0.104672	40 / 0
Potassium channel subfamily K member 9	KCNK9	Q9NPC2	CHEMBL2321614	Voltage-gated ion channel	0.104672	29 / 0
Glutamate carboxypeptidase II	FOLH1	Q04609	CHEMBL1892	Protease	0.104672	4 / 0
Progesterone receptor	PGR	P06401	CHEMBL208	Nuclear receptor	0.104672	125 / 0
Muscarinic acetylcholine receptor M2 (by homology)	CHRM2	P08172	CHEMBL211	Family A G protein-coupled receptor	0.104672	50 / 0
Toll-like receptor (TLR7/TLR9)	TLR9	Q9NR96	CHEMBL5804	Toll-like and Il-1 receptors	0.104672	23 / 0
Androgen Receptor	AR	P10275	CHEMBL1871	Nuclear receptor	0.104672	57 / 0
Probable G-protein coupled receptor 139	GPR139	Q6DWJ6	CHEMBL3632455	Family A G protein-coupled receptor	0.104672	4 / 0
5-lipoxygenase activating protein	ALOX5AP	P20292	CHEMBL4550	Other cytosolic protein	0.104672	51 / 0
Smoothened homolog	SMO	Q99835	CHEMBL5971	Frizzled family G protein-coupled receptor	0.104672	76 / 0
Geranylgeranyl transferase type I	PGGT1B FNTA	P53609	CHEMBL2095164	Enzyme	0.104672	95 / 0
Carboxypeptidase B	CPB1	P15086	CHEMBL2552	Protease	0.104672	2 / 0
Plasma retinol-binding protein	RBP4	P02753	CHEMBL3100	Secreted protein	0.104672	4 / 0
Prolyl endopeptidase	PREP	P48147	CHEMBL3202	Protease	0.104672	111 / 0
Cytochrome P450 17A1	CYP17A1	P05093	CHEMBL3522	Cytochrome P450	0.104672	97 / 0
GABA receptor alpha-2 subunit	GABRA2	P47869	CHEMBL4956	Ligand-gated ion channel	0.104672	15 / 0
Cyclin-dependent kinase 4/cyclin D	CCND3 CCND1 CDK4 CCND2	P30281	CHEMBL2095942	Other cytosolic protein	0.104672	26 / 0
Cyclin-dependent kinase 4/cyclin D	CCND3 CCND1 CDK4 CCND2	P24385	CHEMBL2095942	Other cytosolic protein	0.104672	26 / 0
Cyclin-dependent kinase 4/cyclin D	CCND3 CCND1 CDK4 CCND2	P11802	CHEMBL2095942	Other cytosolic protein	0.104672	26 / 0
Cyclin-dependent kinase 4/cyclin D	CCND3 CCND1 CDK4 CCND2	P30279	CHEMBL2095942	Other cytosolic protein	0.104672	26 / 0
Butyrylcholinesterase	BCHE	P06276	CHEMBL1914	Hydrolase	0.104672	91 / 0
Prostanoid FP receptor	PTGFR	P43088	CHEMBL1987	Family A G protein-coupled receptor	0.104672	1 / 0
Arachidonate 15-lipoxygenase	ALOX15	P16050	CHEMBL2903	Enzyme	0.104672	25 / 0
Signal transducer and activator of transcription 3	STAT3	P40763	CHEMBL4026	Transcription factor	0.104672	32 / 0
G protein-coupled receptor 44	PTGDR2	Q9Y5Y4	CHEMBL5071	Family A G protein-coupled receptor	0.104672	24 / 0
Autotaxin	ENPP2	Q13822	CHEMBL3691	Enzyme	0.104672	3 / 0
Cytochrome P450 19A1	CYP19A1	P11511	CHEMBL1978	Cytochrome P450	0.104672	199 / 0
Serotonin 2c (5-HT2c) receptor	HTR2C	P28335	CHEMBL225	Family A G protein-coupled receptor	0.104672	113 / 0
Leucine-rich repeat serine/threonine-protein kinase 2	LRRK2	Q5S007	CHEMBL1075104	Kinase	0.104672	51 / 0
Scavenger receptor class B member 1	SCARB1	Q8WTV0	CHEMBL1914272	Unclassified protein	0.104672	16 / 0
Sodium channel protein type V alpha subunit	SCN5A	Q14524	CHEMBL1980	Voltage-gated ion channel	0.104672	14 / 0
Anandamide amidohydrolase	FAAH	O00519	CHEMBL2243	Enzyme	0.104672	174 / 0
Neurokinin 3 receptor	TACR3	P29371	CHEMBL4429	Family A G protein-coupled receptor	0.104672	134 / 0
ADAM17	ADAM17	P78536	CHEMBL3706	Protease	0	12 / 0
Arylamine N-acetyltransferase 1	NAT1	P18440	CHEMBL5101	Enzyme	0	7 / 0
Thioredoxin reductase 1	TXNRD1	Q16881	CHEMBL1927	Oxidoreductase	0	2 / 0
c-Jun N-terminal kinase 3	MAPK10	P53779	CHEMBL2637	Kinase	0	101 / 0
Neuromedin B receptor	NMBR	P28336	CHEMBL3636	Family A G protein-coupled receptor	0	25 / 0
Proteinase-activated receptor 1	F2R	P25116	CHEMBL3974	Family A G protein-coupled receptor	0	47 / 0
c-Jun N-terminal kinase 2	MAPK9	P45984	CHEMBL4179	Kinase	0	66 / 0
Glucocorticoid receptor	NR3C1	P04150	CHEMBL2034	Nuclear receptor	0	172 / 0
C5a anaphylatoxin chemotactic receptor	C5AR1	P21730	CHEMBL2373	Family A G protein-coupled receptor	0	10 / 0
Serine/threonine-protein kinase PLK1	PLK1	P53350	CHEMBL3024	Kinase	0	33 / 0
Orexin receptor 2	HCRTR2	O43614	CHEMBL4792	Family A G protein-coupled receptor	0	776 / 0
Orexin receptor 1	HCRTR1	O43613	CHEMBL5113	Family A G protein-coupled receptor	0	649 / 0
Serine/threonine-protein kinase PLK2	PLK2	Q9NYY3	CHEMBL5938	Kinase	0	10 / 0
Tyrosine-protein kinase ABL	ABL1	P00519	CHEMBL1862	Kinase	0	140 / 0
6-phosphofructo-2-kinase/fructose-2,6-bisphosphatase 3	PFKFB3	Q16875	CHEMBL2331053	Enzyme	0	62 / 0
Vasopressin V2 receptor	AVPR2	P30518	CHEMBL1790	Family A G protein-coupled receptor	0	74 / 0

## Sheet: Swiss Target Prediction (P>1)
Target	Common name	Uniprot	ChEMBL ID	Target Class	Probability*	Known actives (3D/2D)
Cyclooxygenase-2	PTGS2	P35354	CHEMBL230	Oxidoreductase	0.104672	366 / 0
Serotonin 6 (5-HT6) receptor	HTR6	P50406	CHEMBL3371	Family A G protein-coupled receptor	0.104672	194 / 0
Cannabinoid receptor 1	CNR1	P21554	CHEMBL218	Family A G protein-coupled receptor	0.104672	1112 / 0
N-arachidonyl glycine receptor	GPR18	Q14330	CHEMBL2384898	Family A G protein-coupled receptor	0.104672	9 / 0
Cannabinoid receptor 2	CNR2	P34972	CHEMBL253	Family A G protein-coupled receptor	0.104672	1003 / 0
Hepatocyte growth factor receptor	MET	P08581	CHEMBL3717	Kinase	0.104672	224 / 0
Adenosine A1 receptor (by homology)	ADORA1	P30542	CHEMBL226	Family A G protein-coupled receptor	0.104672	456 / 0
Adenosine A2a receptor (by homology)	ADORA2A	P29274	CHEMBL251	Family A G protein-coupled receptor	0.104672	324 / 0
Transitional endoplasmic reticulum ATPase	VCP	P55072	CHEMBL1075145	Primary active transporter	0.104672	47 / 0
Arachidonate 5-lipoxygenase	ALOX5	P09917	CHEMBL215	Oxidoreductase	0.104672	62 / 0
GABA-A receptor; alpha-3/beta-3/gamma-2	GABRB3 GABRA3 GABRG2	P28472	CHEMBL2094120	Ligand-gated ion channel	0.104672	232 / 0
GABA-A receptor; alpha-1/beta-3/gamma-2	GABRB3 GABRG2 GABRA1	P34903	CHEMBL2094121	Ligand-gated ion channel	0.104672	197 / 0
GABA-A receptor; alpha-5/beta-3/gamma-2	GABRB3 GABRG2 GABRA5	P18507	CHEMBL2094122	Ligand-gated ion channel	0.104672	208 / 0
GABA-A receptor; alpha-2/beta-3/gamma-2	GABRA2 GABRB3 GABRG2	P31644	CHEMBL2094130	Ligand-gated ion channel	0.104672	198 / 0
GABA-A receptor; alpha-2/beta-3/gamma-2	GABRA2 GABRB3 GABRG2	P14867	CHEMBL2094130	Ligand-gated ion channel	0.104672	198 / 0
Metabotropic glutamate receptor 5	GRM5	P41594	CHEMBL3227	Family C G protein-coupled receptor	0.104672	819 / 0
Translocator protein (by homology)	TSPO	P30536	CHEMBL5742	Membrane receptor	0.104672	464 / 0
Galanin receptor 2	GALR2	O43603	CHEMBL3176	Family A G protein-coupled receptor	0.104672	3 / 0
G-protein coupled bile acid receptor 1	GPBAR1	Q8TDU6	CHEMBL5409	Family A G protein-coupled receptor	0.104672	38 / 0
Metabotropic glutamate receptor 2	GRM2	Q14416	CHEMBL5137	Family C G protein-coupled receptor	0.104672	72 / 0
Corticotropin releasing factor receptor 1	CRHR1	P34998	CHEMBL1800	Family B G protein-coupled receptor	0.104672	387 / 0
Vascular endothelial growth factor receptor 1	FLT1	P17948	CHEMBL1868	Kinase	0.104672	105 / 0
Gamma-secretase	PSEN2 PSENEN NCSTN APH1A PSEN1 APH1B	P49810	CHEMBL2094135	Protease	0.104672	204 / 0
Gamma-secretase	PSEN2 PSENEN NCSTN APH1A PSEN1 APH1B	Q9NZ42	CHEMBL2094135	Protease	0.104672	204 / 0
Gamma-secretase	PSEN2 PSENEN NCSTN APH1A PSEN1 APH1B	Q92542	CHEMBL2094135	Protease	0.104672	204 / 0
Gamma-secretase	PSEN2 PSENEN NCSTN APH1A PSEN1 APH1B	Q96BI3	CHEMBL2094135	Protease	0.104672	204 / 0
Gamma-secretase	PSEN2 PSENEN NCSTN APH1A PSEN1 APH1B	P49768	CHEMBL2094135	Protease	0.104672	204 / 0
Gamma-secretase	PSEN2 PSENEN NCSTN APH1A PSEN1 APH1B	Q8WW43	CHEMBL2094135	Protease	0.104672	204 / 0
Estradiol 17-beta-dehydrogenase 2	HSD17B2	P37059	CHEMBL2789	Enzyme	0.104672	26 / 0
Estradiol 17-beta-dehydrogenase 1	HSD17B1	P14061	CHEMBL3181	Enzyme	0.104672	15 / 0
Phosphodiesterase 3	PDE3A	Q14432	CHEMBL241	Phosphodiesterase	0.104672	18 / 0
Phosphodiesterase 11A	PDE11A	Q9HCR9	CHEMBL2717	Phosphodiesterase	0.104672	10 / 0
Phosphodiesterase 4D	PDE4D	Q08499	CHEMBL288	Phosphodiesterase	0.104672	49 / 0
Phosphodiesterase 3B	PDE3B	Q13370	CHEMBL290	Phosphodiesterase	0.104672	9 / 0
Phosphodiesterase 4C	PDE4C	Q08493	CHEMBL291	Phosphodiesterase	0.104672	17 / 0
Phosphodiesterase 1A	PDE1A	P54750	CHEMBL3421	Phosphodiesterase	0.104672	3 / 0
11-beta-hydroxysteroid dehydrogenase 1 (by homology)	HSD11B1	P28845	CHEMBL4235	Enzyme	0.104672	305 / 0
Phosphodiesterase 10A	PDE10A	Q9Y233	CHEMBL4409	Phosphodiesterase	0.104672	1060 / 0
Phosphodiesterase 1C	PDE1C	Q14123	CHEMBL4619	Phosphodiesterase	0.104672	7 / 0
Platelet-derived growth factor receptor beta	PDGFRB	P09619	CHEMBL1913	Kinase	0.104672	37 / 0
FK506-binding protein 1A	FKBP1A	P62942	CHEMBL1902	Isomerase	0.104672	82 / 0
Adenosine A3 receptor	ADORA3	P0DMS8	CHEMBL256	Family A G protein-coupled receptor	0.104672	347 / 0
ATP-binding cassette sub-family G member 2	ABCG2	Q9UNQ0	CHEMBL5393	Primary active transporter	0.104672	48 / 0
Sodium channel protein type IX alpha subunit	SCN9A	Q15858	CHEMBL4296	Voltage-gated ion channel	0.104672	85 / 0
SUMO-activating enzyme	SAE1 UBA2	Q9UBE0	CHEMBL2095174	Enzyme	0.104672	9 / 0
SUMO-activating enzyme	SAE1 UBA2	Q9UBT2	CHEMBL2095174	Enzyme	0.104672	9 / 0
Leukocyte elastase	ELANE	P08246	CHEMBL248	Protease	0.104672	151 / 0
MAP kinase p38 alpha	MAPK14	Q16539	CHEMBL260	Kinase	0.104672	536 / 0
LIM domain kinase 1	LIMK1	P53667	CHEMBL3836	Kinase	0.104672	22 / 0
Heat shock protein HSP 90-alpha	HSP90AA1	P07900	CHEMBL3880	Other cytosolic protein	0.104672	25 / 0
Methionine aminopeptidase 2	METAP2	P50579	CHEMBL3922	Protease	0.104672	40 / 0
MAP kinase p38 beta	MAPK11	Q15759	CHEMBL3961	Kinase	0.104672	53 / 0
P2X purinoceptor 7	P2RX7	Q99572	CHEMBL4805	Ligand-gated ion channel	0.104672	320 / 0
Acetylcholinesterase	ACHE	P22303	CHEMBL220	Hydrolase	0.104672	154 / 0
P2X purinoceptor 3	P2RX3	P56373	CHEMBL2998	Ligand-gated ion channel	0.104672	33 / 0
Sphingosine 1-phosphate receptor Edg-3	S1PR3	Q99500	CHEMBL3892	Family A G protein-coupled receptor	0.104672	88 / 0
Voltage-gated potassium channel subunit Kv1.3	KCNA3	P22001	CHEMBL4633	Voltage-gated ion channel	0.104672	43 / 0
Prostanoid EP1 receptor	PTGER1	P34995	CHEMBL1811	Family A G protein-coupled receptor	0.104672	62 / 0
Protein farnesyltransferase	FNTA FNTB	P49354	CHEMBL2094108	Enzyme	0.104672	311 / 0
Protein farnesyltransferase	FNTA FNTB	P49356	CHEMBL2094108	Enzyme	0.104672	311 / 0
Potassium channel subfamily K member 3	KCNK3	O14649	CHEMBL2321613	Voltage-gated ion channel	0.104672	40 / 0
Potassium channel subfamily K member 9	KCNK9	Q9NPC2	CHEMBL2321614	Voltage-gated ion channel	0.104672	29 / 0
Glutamate carboxypeptidase II	FOLH1	Q04609	CHEMBL1892	Protease	0.104672	4 / 0
Progesterone receptor	PGR	P06401	CHEMBL208	Nuclear receptor	0.104672	125 / 0
Muscarinic acetylcholine receptor M2 (by homology)	CHRM2	P08172	CHEMBL211	Family A G protein-coupled receptor	0.104672	50 / 0
Toll-like receptor (TLR7/TLR9)	TLR9	Q9NR96	CHEMBL5804	Toll-like and Il-1 receptors	0.104672	23 / 0
Androgen Receptor	AR	P10275	CHEMBL1871	Nuclear receptor	0.104672	57 / 0
Probable G-protein coupled receptor 139	GPR139	Q6DWJ6	CHEMBL3632455	Family A G protein-coupled receptor	0.104672	4 / 0
5-lipoxygenase activating protein	ALOX5AP	P20292	CHEMBL4550	Other cytosolic protein	0.104672	51 / 0
Smoothened homolog	SMO	Q99835	CHEMBL5971	Frizzled family G protein-coupled receptor	0.104672	76 / 0
Geranylgeranyl transferase type I	PGGT1B FNTA	P53609	CHEMBL2095164	Enzyme	0.104672	95 / 0
Carboxypeptidase B	CPB1	P15086	CHEMBL2552	Protease	0.104672	2 / 0
Plasma retinol-binding protein	RBP4	P02753	CHEMBL3100	Secreted protein	0.104672	4 / 0
Prolyl endopeptidase	PREP	P48147	CHEMBL3202	Protease	0.104672	111 / 0
Cytochrome P450 17A1	CYP17A1	P05093	CHEMBL3522	Cytochrome P450	0.104672	97 / 0
GABA receptor alpha-2 subunit	GABRA2	P47869	CHEMBL4956	Ligand-gated ion channel	0.104672	15 / 0
Cyclin-dependent kinase 4/cyclin D	CCND3 CCND1 CDK4 CCND2	P30281	CHEMBL2095942	Other cytosolic protein	0.104672	26 / 0
Cyclin-dependent kinase 4/cyclin D	CCND3 CCND1 CDK4 CCND2	P24385	CHEMBL2095942	Other cytosolic protein	0.104672	26 / 0
Cyclin-dependent kinase 4/cyclin D	CCND3 CCND1 CDK4 CCND2	P11802	CHEMBL2095942	Other cytosolic protein	0.104672	26 / 0
Cyclin-dependent kinase 4/cyclin D	CCND3 CCND1 CDK4 CCND2	P30279	CHEMBL2095942	Other cytosolic protein	0.104672	26 / 0
Butyrylcholinesterase	BCHE	P06276	CHEMBL1914	Hydrolase	0.104672	91 / 0
Prostanoid FP receptor	PTGFR	P43088	CHEMBL1987	Family A G protein-coupled receptor	0.104672	1 / 0
Arachidonate 15-lipoxygenase	ALOX15	P16050	CHEMBL2903	Enzyme	0.104672	25 / 0
Signal transducer and activator of transcription 3	STAT3	P40763	CHEMBL4026	Transcription factor	0.104672	32 / 0
G protein-coupled receptor 44	PTGDR2	Q9Y5Y4	CHEMBL5071	Family A G protein-coupled receptor	0.104672	24 / 0
Autotaxin	ENPP2	Q13822	CHEMBL3691	Enzyme	0.104672	3 / 0
Cytochrome P450 19A1	CYP19A1	P11511	CHEMBL1978	Cytochrome P450	0.104672	199 / 0
Serotonin 2c (5-HT2c) receptor	HTR2C	P28335	CHEMBL225	Family A G protein-coupled receptor	0.104672	113 / 0
Leucine-rich repeat serine/threonine-protein kinase 2	LRRK2	Q5S007	CHEMBL1075104	Kinase	0.104672	51 / 0
Scavenger receptor class B member 1	SCARB1	Q8WTV0	CHEMBL1914272	Unclassified protein	0.104672	16 / 0
Sodium channel protein type V alpha subunit	SCN5A	Q14524	CHEMBL1980	Voltage-gated ion channel	0.104672	14 / 0
Anandamide amidohydrolase	FAAH	O00519	CHEMBL2243	Enzyme	0.104672	174 / 0
Neurokinin 3 receptor	TACR3	P29371	CHEMBL4429	Family A G protein-coupled receptor	0.104672	134 / 0

## Sheet: Galaxy Sagittarius primary data
entrynum	uniprot_id	pdbid	predock_score	dock_score	score
97	Q92772	4bbm_A	0.08	-25.921	0.339
111	P10721	6itt	0.074	-25.848	0.332
149	Q9H5U6	6uca_F	0.064	-25.531	0.32
72	P09960	4rsy_A	0.095	-25.447	0.349
160	P41594	7p2l_A	0.068	-24.957	0.317
217	A0A4E0W6L3	6sge	0.057	-24.927	0.306
217	P62745	6sge	0.057	-24.927	0.306
186	P17948	3hng_A	0.063	-24.907	0.312
216	Q59FX0	7kko	0.058	-24.765	0.306
109	O60218	4jii_X	0.086	-24.706	0.333
231	Q01064	5b25	0.058	-24.66	0.304
108	Q9NRN9	6h2u_A	0.088	-24.637	0.334
114	Q9H7B4	5hi7_A	0.084	-24.627	0.331
115	P15121	2pdq_A	0.084	-24.48	0.329
157	Q9NYL2	5hes	0.073	-24.451	0.318
19	P10275	4okx_A	0.21	-24.406	0.455
201	Q9UKU7	1rx0	0.066	-24.331	0.309
208	Q5VZV1	4mtl	0.065	-24.237	0.308
236	Q8IXJ6	5mat	0.061	-24.236	0.303
50	O95271	4uw1_B	0.122	-24.196	0.364
240	P21554	5u09_A	0.061	-24.08	0.302
171	Q05586	5h8h	0.075	-24.072	0.316
171	Q12879	5h8h	0.075	-24.072	0.316
76	P13631	1fd0_A	0.107	-24.068	0.348
155	Q08345	4bkj_B	0.077	-24.054	0.318
189	P14061	1fdu_B	0.072	-23.949	0.312
245	O00204	1q22_A	0.063	-23.865	0.301
15	Q96RI1	5q1h_G	0.226	-23.822	0.465
83	Q13255	4or2_A	0.107	-23.808	0.345
270	Q9Y271	6rz4_A	0.06	-23.764	0.298
26	P48443	7a79_A	0.163	-23.753	0.401
57	P28702	7a78_A	0.121	-23.728	0.358
297	P10828	1n46_A	0.058	-23.725	0.295
280	P43681	6ur8	0.06	-23.714	0.297
280	P17787	6ur8	0.06	-23.714	0.297
145	Q8N2Q7	5ojk_A	0.084	-23.681	0.321
146	Q15303	3bbt_D	0.083	-23.668	0.32
218	Q9H7Z6	6owh_A	0.069	-23.635	0.306
119	P10276	7apo_B	0.092	-23.596	0.328
96	P10826	4jyi_B	0.103	-23.582	0.339
225	Q14534	6c6p_A	0.069	-23.549	0.305
84	P07900	4lwe_A	0.11	-23.521	0.345
283	Q8TBZ6	4fmw_B	0.061	-23.512	0.296
174	P55055	6s5k_A	0.08	-23.509	0.315
314	O43159	2zfu_A	0.058	-23.504	0.293
62	P22303	7d9o_B	0.119	-23.458	0.353
143	Q93009	4m5x_A	0.087	-23.456	0.322
133	Q9UDY8	7ak0_A	0.089	-23.437	0.324
20	P21675	6p39_A	0.182	-23.436	0.417
309	P35228	1nsi_D	0.06	-23.435	0.294
88	P48775	5tia	0.11	-23.43	0.344
257	P50281	3ma2_A	0.065	-23.399	0.299
39	P35968	2xir_A	0.14	-23.384	0.374
170	P51512	1rm8_A	0.082	-23.382	0.316
63	P04150	1p93_B	0.118	-23.371	0.352
303	P14867	6x3x	0.061	-23.332	0.295
303	P47870	6x3x	0.061	-23.332	0.295
310	P42126	1sg4_C	0.061	-23.314	0.294
123	P16234	5grn_A	0.094	-23.288	0.327
321	P14920	2e4a_A	0.06	-23.273	0.293
112	Q96EB6	4zzi_A	0.1	-23.252	0.332
264	P53671	5nxd_A	0.066	-23.231	0.299
167	P02768	2xvq_A	0.084	-23.209	0.317
329	Q4FZB7	5cpr_B	0.06	-23.204	0.292
294	Q15561	6gek_A	0.064	-23.188	0.296
286	Q9NZQ7	5j89	0.065	-23.184	0.296
363	Q9BTZ2	3o4r_C	0.057	-23.167	0.289
12	P37231	2vv2_A	0.284	-23.151	0.516
332	Q8TF76	5htb_A	0.06	-23.143	0.292
86	Q12830	7kdz_A	0.113	-23.141	0.345
248	P14618	4jpg	0.07	-23.132	0.301
32	P03372	6wok_A	0.147	-23.123	0.379
70	Q13133	5avl_A	0.118	-23.1	0.349
366	Q9NS75	6rz6_A	0.058	-23.08	0.289
93	Q15788	3ctb_B	0.11	-23.072	0.341
274	Q13976	6bg2_B	0.067	-23.057	0.298
198	P35557	3h1v_X	0.079	-23.056	0.31
378	P48735	5i96	0.057	-23.052	0.287
80	Q02750	3dv3_A	0.116	-23.04	0.346
52	P14780	2ow2_A	0.132	-22.988	0.362
267	O14727	1z6t_A	0.069	-22.988	0.298
22	Q9H2K2	4j3l_A	0.179	-22.982	0.409
320	P34972	5zty_A	0.063	-22.969	0.293
130	Q9P1W9	4x7q_A	0.095	-22.96	0.325
252	A0A0C4DFN3	7l4w_B	0.071	-22.919	0.301
24	P06276	6f7q_A	0.175	-22.914	0.405
162	P22888	7fih_R	0.088	-22.903	0.317
232	P36507	1s9i_B	0.075	-22.889	0.304
307	P43220	6x1a_R	0.065	-22.868	0.294
203	Q9UQM7	6x8v_B	0.08	-22.839	0.309
317	Q9UI17	5l46_B	0.065	-22.826	0.293
356	Q16850	3ld6_A	0.062	-22.793	0.29
401	Q8TBK2	3rc0_A	0.056	-22.765	0.284
45	P08254	1g49_A	0.141	-22.753	0.368
304	Q96RS0	3gdh_B	0.067	-22.75	0.295
158	Q9NRG4	4wuy_A	0.09	-22.747	0.318
147	O60341	5l3c_A	0.093	-22.735	0.32
381	Q9H0J9	2pqf_D	0.06	-22.726	0.287
172	P62508	2gpv_F	0.089	-22.7	0.316
43	P30419	4c2z_A	0.145	-22.672	0.371
28	P19793	6lb6_A	0.171	-22.657	0.398
137	P52895	4l1x_B	0.097	-22.651	0.323
47	Q99986	5ukf_A	0.141	-22.63	0.367
350	P48039	6me4_A	0.064	-22.63	0.291
74	O75469	7chg_B	0.122	-22.628	0.349
222	Q14994	1xvp_B	0.079	-22.621	0.305
343	Q16875	6etj_A	0.065	-22.62	0.291
425	Q14432	7eg4	0.056	-22.574	0.282
425	Q8IYM2	7eg4	0.056	-22.574	0.282
219	Q16620	4at4_A	0.08	-22.537	0.306
296	P29475	6av1_B	0.07	-22.535	0.295
273	P00533	7jxk	0.073	-22.5	0.298
301	P04626	7jxh_A	0.07	-22.5	0.295
23	P45452	3i7g_A	0.181	-22.489	0.406
322	P29474	6pox_B	0.068	-22.461	0.293
403	P17752	5tpg_A	0.059	-22.459	0.284
418	P21860	3lmg_B	0.058	-22.457	0.283
423	O00238	3mdy_A	0.058	-22.452	0.282
426	O14929	6vo5_A	0.057	-22.45	0.282
265	P02753	3fmz_A	0.074	-22.445	0.299
202	P04049	3omv_B	0.085	-22.42	0.309
193	P21964	3bwm_A	0.087	-22.418	0.311
161	P35270	6i6f_B	0.093	-22.416	0.317
334	P21917	5wiu_A	0.068	-22.402	0.292
340	P11245	2pfr_B	0.067	-22.401	0.291
397	P08263	1ydk_A	0.061	-22.388	0.284
384	P04798	4i8v_B	0.063	-22.385	0.287
30	Q15759	3gc9_A	0.161	-22.375	0.385
180	O43613	4zjc_A	0.09	-22.362	0.314
182	Q16288	3v5q_A	0.089	-22.35	0.313
308	Q01973	6tu9_B	0.071	-22.344	0.294
126	Q9BXF3	3nxb_B	0.103	-22.336	0.326
164	Q9HBH9	6cjw_A	0.094	-22.321	0.317
207	Q99685	5zun_A	0.085	-22.31	0.308
81	Q96RR4	5yvc_A	0.123	-22.303	0.346
53	Q02127	6lp7_A	0.139	-22.291	0.362
344	P28845	4c7j_C	0.068	-22.29	0.291
251	O94804	4equ_A	0.078	-22.288	0.301
5	Q58F21	4kcx_B	0.607	-22.277	0.83
388	O94788	6b5g	0.063	-22.266	0.286
392	O95251	6maj_A	0.063	-22.264	0.286
362	P25105	5zkp_A	0.067	-22.247	0.289
396	P55212	4nbn	0.062	-22.244	0.285
374	Q16696	4ejg_H	0.065	-22.234	0.288
2	P08235	5l7e_A	0.903	-22.223	1.125
94	P29274	4eiy_A	0.118	-22.223	0.34
195	Q6IQ55	6u0k_A	0.088	-22.216	0.311
453	P18507	6x3x	0.057	-22.206	0.279
335	P20813	5wbg_E	0.069	-22.203	0.291
21	Q03181	5u44_A	0.189	-22.194	0.411
247	P11473	5ysy_A	0.079	-22.18	0.301
434	Q8TEK3	6te6	0.06	-22.178	0.281
14	P43490	5upf	0.244	-22.175	0.466
395	P60568	1qvn	0.063	-22.147	0.285
268	Q9GZZ1	6wf3_C	0.077	-22.142	0.298
34	P45984	3npc_A	0.156	-22.137	0.377
409	P31153	5ugh	0.062	-22.135	0.283
148	Q92831	5fe5_B	0.098	-22.13	0.32
402	P31327	6uel_B	0.063	-22.113	0.284
256	Q96GG9	5ufi_B	0.079	-22.089	0.3
278	Q15596	5vql_A	0.076	-22.086	0.297
241	P42262	5h8s	0.081	-22.081	0.302
348	P49286	6me6_A	0.07	-22.068	0.291
415	P15735	2y7j_B	0.063	-22.045	0.283
365	O75762	7jup_A	0.069	-22.037	0.289
118	P14902	6kof_B	0.108	-22.035	0.328
66	P06401	1a28_A	0.131	-22.028	0.351
353	Q8NB78	6r25_K	0.07	-22.002	0.29
178	Q9UGL1	6eiy_A	0.094	-21.992	0.314
242	O75460	6w39_A	0.082	-21.988	0.302
461	Q03164	6u9m_A	0.058	-21.987	0.278
244	P78362	2x7g_A	0.082	-21.979	0.301
431	Q9Y6W6	6mc1	0.062	-21.977	0.282
452	Q02083	6dxx	0.059	-21.972	0.279
120	P12931	6ate_A	0.108	-21.96	0.327
360	Q8WU08	4fr4_C	0.07	-21.935	0.289
138	O43781	5y86_A	0.104	-21.931	0.323
430	Q14914	2y05_D	0.063	-21.905	0.282
229	P06737	3cem_A	0.086	-21.877	0.304
159	Q9BPX1	5en4_A	0.099	-21.874	0.318
422	Q16832	6fer_H	0.064	-21.862	0.282
467	P04278	6pya_A	0.059	-21.855	0.277
493	Q92947	2r0n_A	0.057	-21.855	0.276
295	Q92769	4ly1_C	0.077	-21.849	0.295
33	Q9UIF9	5mgl_A	0.159	-21.845	0.377
223	P30542	5uen_B	0.087	-21.844	0.305
439	Q8N5Y8	6hxr_A	0.063	-21.843	0.281
1	O60885	6hov_A	0.988	-21.834	1.206
209	Q9NTG7	4bn5	0.089	-21.826	0.308
483	P21453	3v2w_A	0.058	-21.825	0.276
154	Q8WWQ0	5s9g_A	0.1	-21.818	0.318
3	A0A1U9X7B4	5s9o_A	0.766	-21.805	0.984
464	Q9H2G2	4usf_A	0.06	-21.803	0.278
181	Q8N1Q1	4knm_A	0.095	-21.801	0.313
258	P37268	3lee_A	0.081	-21.8	0.299
293	Q16853	4btx	0.078	-21.795	0.296
79	P51449	5nti_A	0.129	-21.786	0.347
475	P21673	2fxf_A	0.059	-21.767	0.277
437	O14976	4c58_A	0.064	-21.766	0.281
324	Q9BRS2	6zv6_h	0.075	-21.765	0.292
442	Q5T1C6	4gah	0.063	-21.754	0.28
124	O00482	6oqy_A	0.109	-21.749	0.326
75	P35354	5ikr_A	0.131	-21.737	0.348
37	P15056	5c9c_A	0.159	-21.706	0.376
473	P22102	4ew2_A	0.06	-21.703	0.277
168	Q14004	5efq_C	0.099	-21.702	0.316
393	P52758	1oni	0.069	-21.683	0.285
41	Q8IZX4	5igl_A	0.157	-21.67	0.373
196	P34913	5alh_A	0.094	-21.658	0.31
325	O95470	4q6r	0.076	-21.658	0.292
342	O15379	4a69_A	0.074	-21.656	0.291
215	P36544	5afh	0.09	-21.654	0.306
319	P62942	6oqa	0.077	-21.653	0.293
319	Q9BV73	6oqa	0.077	-21.653	0.293
337	D3DSX2	4v01_B	0.075	-21.649	0.291
25	Q92793	5i8g_A	0.185	-21.648	0.401
129	O43683	5dmz_A	0.108	-21.647	0.325
416	Q8N8N7	2w98_A	0.067	-21.646	0.283
246	Q8NFZ4	5xeq_A	0.085	-21.638	0.301
387	Q13705	2qlu_A	0.07	-21.637	0.286
238	Q13822	4zga_A	0.086	-21.626	0.302
485	Q99489	6rkf_B	0.06	-21.618	0.276
468	P00374	4ddr_A	0.061	-21.617	0.277
369	P53985	7ckr_A	0.072	-21.599	0.288
210	Q6VAB6	5kkr_B	0.091	-21.581	0.307
313	P48426	6ux9_B	0.078	-21.58	0.294
121	P42330	4hmn_A	0.111	-21.576	0.327
435	P09211	4gss_B	0.066	-21.568	0.281
359	Q6P179	5j6s_B	0.074	-21.55	0.289
457	P07195	1i0z_B	0.063	-21.542	0.278
177	Q8N5S9	6cd6_B	0.099	-21.521	0.314
38	P39900	6ela_D	0.159	-21.513	0.374
187	P49674	4hok_M	0.097	-21.513	0.312
357	Q13509	6s8l_B	0.075	-21.511	0.29
459	P35398	4s15_B	0.063	-21.498	0.278
269	P30291	5vd8_A	0.083	-21.495	0.298
326	P78536	3edz_B	0.077	-21.495	0.292
58	P17612	3ovv_A	0.143	-21.486	0.358
4	P25440	4a9i_C	0.758	-21.478	0.973
450	Q8TDX5	4ign_B	0.064	-21.47	0.279
44	Q07869	3fei_A	0.156	-21.467	0.37
336	Q92876	6qhc	0.077	-21.459	0.291
249	Q13557	5vlo_A	0.087	-21.446	0.301
140	P36897	3tzm_A	0.109	-21.442	0.323
6	Q9UIF8	5pey_A	0.593	-21.417	0.807
213	Q16659	6ylc_A	0.092	-21.404	0.306
192	Q9NSY1	4w9w_A	0.097	-21.387	0.311
433	P00734	3vxf_H	0.068	-21.378	0.282
151	P48736	6xrl_A	0.105	-21.366	0.319
61	Q07817	3zln_A	0.14	-21.347	0.354
372	P51857	3caq_B	0.075	-21.33	0.288
347	P51531	4qy4_A	0.077	-21.328	0.291
261	Q9UBF8	5c4g_E	0.086	-21.312	0.299
139	P48730	4kb8_B	0.11	-21.308	0.323
472	Q99640	5vcv_A	0.064	-21.3	0.277
400	P80192	3dtc_A	0.071	-21.297	0.284
479	Q14498	6q0v	0.064	-21.295	0.277
479	Q66K64	6q0v	0.064	-21.295	0.277
412	Q96NX5	2jam_A	0.071	-21.261	0.283
394	Q14680	4d2p	0.072	-21.259	0.285
358	P00338	6sbu	0.077	-21.244	0.289
471	Q9UJ37	6apj_D	0.065	-21.238	0.277
316	P13051	3fcl_A	0.081	-21.237	0.293
327	Q96SB4	3beg_A	0.08	-21.236	0.292
204	P49137	6tca	0.096	-21.232	0.308
204	Q16539	6tca	0.096	-21.232	0.308
8	A0A2I2Y8Z2	7lau_A	0.436	-21.226	0.648
449	P40337	5nvw	0.067	-21.226	0.279
284	P49760	5unp_B	0.084	-21.22	0.296
17	P11309	4mbl_A	0.249	-21.218	0.461
376	P37173	5e8v_A	0.075	-21.215	0.287
16	O15164	3o37_A	0.25	-21.207	0.462
113	Q13627	6s11_B	0.12	-21.205	0.332
165	Q15562	6cdy_A	0.105	-21.181	0.317
184	Q04828	4yvp_B	0.101	-21.17	0.313
255	O43293	3bqr_A	0.089	-21.165	0.3
323	P00813	3iar_A	0.081	-21.16	0.293
486	Q9NZJ5	4x7j_A	0.065	-21.153	0.276
289	Q9UGN5	4tvj_B	0.085	-21.146	0.296
305	P16083	5lbz	0.083	-21.144	0.294
477	P26440	1ivh	0.065	-21.13	0.277
211	P17252	3iw4_A	0.096	-21.102	0.307
117	Q9NYA1	3vzc_A	0.117	-21.096	0.328
276	O60551	4c2x_A	0.086	-21.092	0.297
331	Q02108	6jt2	0.081	-21.087	0.292
331	Q02153	6jt2	0.081	-21.087	0.292
465	Q92830	5trm_M	0.067	-21.081	0.278
455	O00506	4nzw_B	0.068	-21.076	0.279
29	P19784	6qy8_C	0.184	-21.072	0.395
71	Q9BVS4	6hk6_F	0.138	-21.063	0.349
185	P04629	5i8a_A	0.102	-21.038	0.312
214	Q13285	7kht_A	0.096	-21.033	0.306
125	Q9H3R0	5kr7_A	0.116	-21.031	0.326
65	P53778	7cga_B	0.141	-21.027	0.351
136	Q9BY41	5tht_D	0.113	-21.008	0.323
398	P51955	4a4x_A	0.074	-21.004	0.284
281	P42684	3gvu_A	0.087	-20.992	0.297
69	Q07820	4wmu_A	0.14	-20.99	0.349
183	P51617	6bfn_A	0.103	-20.987	0.313
466	P25098	4pnk_A	0.068	-20.977	0.278
54	Q6PHR2	6fdz_U	0.151	-20.97	0.361
404	P11216	5iko_A	0.074	-20.968	0.284
153	Q9Y6F1	4l7o_A	0.109	-20.945	0.319
237	O00408	5u7d_A	0.094	-20.917	0.303
98	O60674	6bss_A	0.13	-20.902	0.339
239	Q9H6W3	4y4r_A	0.093	-20.902	0.302
391	Q99594	5emw_A	0.077	-20.901	0.286
421	P09488	1xwk_C	0.074	-20.88	0.282
101	Q6PL18	6hi7_A	0.13	-20.879	0.339
250	P17516	2fvl_A	0.092	-20.877	0.301
233	P78368	2c47_D	0.095	-20.845	0.304
277	O43924	4jv6_B	0.089	-20.845	0.297
51	P41279	5iu2_A	0.156	-20.836	0.364
35	Q9NWZ3	6ege_D	0.168	-20.81	0.376
288	Q99558	4g3d_D	0.088	-20.799	0.296
176	Q9NRL2	5uiy_C	0.107	-20.784	0.314
298	P06241	2dq7_X	0.088	-20.781	0.295
95	Q07343	3ly2_D	0.131	-20.78	0.339
135	P00519	6npu_A	0.116	-20.775	0.323
127	P08253	1qib_A	0.118	-20.765	0.326
92	Q13093	5ye9_B	0.134	-20.764	0.341
230	Q9HAN9	1kr2_E	0.097	-20.759	0.304
279	P28347	4re1_B	0.089	-20.758	0.297
448	P41743	3a8w_B	0.072	-20.753	0.279
406	Q7RTN6	2wtk_B	0.076	-20.751	0.283
291	P31749	3cqu_A	0.089	-20.739	0.296
476	Q8IVW4	3zdu_A	0.069	-20.735	0.277
399	Q13546	6c3e_A	0.077	-20.721	0.284
110	Q9ULI0	3lxj_B	0.126	-20.716	0.333
87	P24941	4eok_A	0.137	-20.709	0.344
496	Q9NWW6	2ql6_K	0.068	-20.704	0.275
224	P27986	4ykn_A	0.098	-20.7	0.305
226	Q86YV6	2x4f_A	0.098	-20.686	0.305
128	P37023	3my0_J	0.118	-20.676	0.325
234	P05543	2xn3	0.097	-20.672	0.304
27	P68400	6l21_A	0.191	-20.668	0.398
254	Q16531	6td3	0.094	-20.659	0.3
254	Q9NYV4	6td3	0.094	-20.659	0.3
206	Q9Y6M4	2izt_A	0.101	-20.656	0.308
478	O15075	7kx8_A	0.07	-20.656	0.277
221	Q9UHD2	4euu	0.099	-20.654	0.305
89	P23141	3k9b_C	0.137	-20.63	0.344
48	P53779	3ptg_A	0.161	-20.626	0.367
367	Q9BUB5	2hw6_A	0.083	-20.621	0.289
484	P14550	2alr_A	0.07	-20.618	0.276
36	O00311	4f9b_C	0.17	-20.612	0.376
205	Q00535	3o0g_A	0.102	-20.607	0.308
299	P50750	6gzh_A	0.089	-20.602	0.295
141	Q92630	5lxc_A	0.117	-20.6	0.323
380	Q9NSI6	3q2e_A	0.081	-20.599	0.287
104	Q09472	5nu5_A	0.131	-20.593	0.337
447	Q8WUI4	3c10_B	0.074	-20.59	0.279
346	P49759	6ytg_A	0.085	-20.567	0.291
227	P00915	5gmm_A	0.099	-20.562	0.304
463	Q9HAZ1	6fyv_A	0.072	-20.556	0.278
419	P50135	2aov_B	0.077	-20.531	0.283
379	Q9HCP0	2cmw_A	0.082	-20.53	0.287
469	P31751	3e88_B	0.072	-20.529	0.277
489	Q9UQB9	6gr9_A	0.071	-20.526	0.276
413	O00329	5ubt_A	0.078	-20.509	0.283
445	P08069	3qqu_A	0.075	-20.502	0.28
498	P05771	2i0e_B	0.07	-20.499	0.275
491	P26447	3ko0	0.071	-20.488	0.276
253	P49336	4f6w_A	0.096	-20.484	0.3
470	P00352	5l2o_F	0.072	-20.484	0.277
414	P00740	6x5l_A	0.078	-20.48	0.283
458	O95819	4u44_A	0.073	-20.48	0.278
386	Q9P2K8	6n3l_B	0.081	-20.468	0.286
99	Q13882	6cz3_A	0.134	-20.465	0.339
13	O95696	3rcw_C	0.262	-20.46	0.467
351	O60658	7cwf_A	0.086	-20.448	0.291
339	Q04771	6z36_A	0.087	-20.44	0.291
352	P06730	4tqb_A	0.086	-20.44	0.291
55	P09874	4hhz_D	0.156	-20.428	0.36
377	Q2M2I8	5te0_A	0.083	-20.415	0.287
31	P14174	3dji_C	0.179	-20.411	0.383
382	O75643	7bdl_B	0.083	-20.382	0.287
102	Q9ULX7	5cjf_A	0.135	-20.38	0.338
105	P04818	5x5d_A	0.133	-20.367	0.336
56	O15016	6iet_A	0.155	-20.364	0.359
10	P55201	5myg_B	0.35	-20.353	0.553
282	Q06278	7orc_A	0.093	-20.351	0.297
152	Q09013	2vd5_B	0.116	-20.328	0.319
163	O94768	3lm5_A	0.114	-20.327	0.317
156	O94953	4lxl_A	0.115	-20.307	0.318
175	Q01469	4lkp_A	0.112	-20.264	0.315
290	Q9H2X6	6p5s_A	0.094	-20.245	0.296
199	O43353	6sze_A	0.107	-20.243	0.309
40	Q8IU85	2jc6_C	0.171	-20.223	0.374
68	Q99683	6e2m_A	0.149	-20.188	0.351
492	O95749	6c57_B	0.074	-20.152	0.276
407	Q8IVH8	5j5t_A	0.082	-20.147	0.283
287	P00797	4rz1_A	0.095	-20.101	0.296
333	Q13554	3bhh_A	0.091	-20.101	0.292
405	P07948	5xy1_A	0.083	-20.094	0.283
7	Q15059	7laz_B	0.449	-20.088	0.65
427	O15540	1fdq_A	0.081	-20.069	0.282
142	P36639	6jvl_A	0.122	-20.067	0.323
454	Q9H244	4ntj_A	0.078	-20.067	0.279
191	P22894	1mmb_A	0.111	-20.054	0.311
364	O76074	4oew_A	0.089	-20.053	0.289
59	P43405	6zcy_A	0.157	-20.046	0.358
474	Q13946	4pm0_A	0.077	-20.005	0.277
497	Q9Y6E0	4qmz_A	0.075	-20	0.275
390	Q9H4A3	4pwn_A	0.086	-19.999	0.286
91	P05413	5hz9_F	0.142	-19.991	0.342
385	O14733	5z1d_A	0.087	-19.984	0.286
188	Q92918	7kac_A	0.112	-19.975	0.312
440	Q9NRF8	7mih	0.081	-19.975	0.281
417	P32238	7f8u_A	0.084	-19.928	0.283
436	Q9C0B1	6ak4_A	0.082	-19.928	0.281
460	Q8N0W4	2wqz_B	0.079	-19.928	0.278
424	P43166	6zr9_A	0.083	-19.91	0.282
263	P23458	3eyg_A	0.1	-19.891	0.299
302	Q04759	1xjd_A	0.096	-19.885	0.295
494	Q00536	5g6v	0.077	-19.88	0.276
46	P00918	1if6_A	0.169	-19.86	0.368
107	P27815	2qyk_B	0.136	-19.856	0.334
275	O76083	3jsw_A	0.099	-19.84	0.297
330	Q86U86	6zs4_A	0.094	-19.825	0.292
272	Q12866	4m3q_A	0.099	-19.819	0.298
306	P06239	1qpj_A	0.096	-19.797	0.294
259	Q13523	4ifc_A	0.102	-19.731	0.299
361	P49761	6khf_A	0.092	-19.726	0.289
266	P20701	1rd4_C	0.102	-19.704	0.299
370	Q00534	3nup_A	0.091	-19.697	0.288
100	P28482	6dmg_A	0.142	-19.695	0.339
90	Q08499	6ind_B	0.145	-19.694	0.342
60	P52333	4z16_A	0.158	-19.687	0.355
228	P51813	6i99_B	0.108	-19.676	0.304
389	Q8TDX7	6s73_A	0.089	-19.636	0.286
49	Q8N884	6nao_B	0.169	-19.626	0.365
134	P09238	4ilw_D	0.127	-19.62	0.324
368	Q5TCY1	4btj_A	0.093	-19.613	0.289
443	P24723	3txo_A	0.084	-19.612	0.28
441	P21802	6v6q_D	0.085	-19.585	0.281
106	Q8NEB9	3ls8_A	0.14	-19.583	0.335
438	P20393	3n00_A	0.085	-19.577	0.281
194	P29597	6ova_A	0.115	-19.572	0.311
197	B2RXH2	2w2i_B	0.115	-19.557	0.31
312	P23219	6y3c_A	0.098	-19.557	0.294
495	P07949	6i82_B	0.08	-19.554	0.276
482	P23443	4rlp_A	0.081	-19.548	0.276
420	P08631	1ad5_B	0.087	-19.515	0.282
64	Q9Y5S2	5otf_A	0.157	-19.497	0.352
328	P41229	5fwj_A	0.097	-19.493	0.292
122	Q6B0I6	4hon_B	0.132	-19.489	0.327
355	Q96GX5	5loh_B	0.095	-19.486	0.29
179	Q08881	3v5j_B	0.119	-19.485	0.314
451	P29323	3zfm_A	0.084	-19.484	0.279
446	O75385	4wno_A	0.085	-19.466	0.28
292	P08581	5ya5_A	0.101	-19.44	0.296
78	P45983	3vul_A	0.153	-19.431	0.347
428	P29317	5nk7_A	0.088	-19.429	0.282
116	P48729	5fqd_F	0.134	-19.406	0.328
243	O15530	2pe0_A	0.108	-19.406	0.302
103	Q06187	6w07_A	0.144	-19.395	0.338
349	P27361	2zoq_B	0.097	-19.381	0.291
410	Q9UNQ0	6vxh	0.09	-19.377	0.283
190	P42336	4waf_A	0.118	-19.31	0.312
318	Q14012	4fg8_A	0.1	-19.308	0.293
169	P33981	7chm_A	0.123	-19.302	0.316
375	Q13164	4ic8_B	0.095	-19.282	0.287
220	B4E3L4	6sw3_B	0.113	-19.269	0.306
345	P19835	1jmy_A	0.099	-19.21	0.291
456	Q16512	4otd_A	0.087	-19.158	0.278
77	Q13464	4yvc_A	0.157	-19.082	0.348
150	P29375	6dq6_A	0.129	-19.06	0.319
271	Q9H8M2	6yqw_A	0.107	-19.038	0.298
82	O75116	6p5p_C	0.156	-19.016	0.346
85	Q9HBL8	3dxf_A	0.155	-19.003	0.345
487	P27707	3qej_A	0.086	-18.993	0.276
260	P41182	6xmx_E	0.109	-18.975	0.299
408	P53355	3zxt_A	0.094	-18.938	0.283
11	P15090	5d47_A	0.332	-18.845	0.521
432	P17706	6zz4_B	0.093	-18.823	0.282
462	Q00987	7bj0	0.09	-18.822	0.278
429	P02689	7ntp_B	0.094	-18.793	0.282
262	P11802	3g33_A	0.111	-18.767	0.299
338	P01584	5r8n_A	0.104	-18.764	0.291
371	P50613	6xbz_J	0.1	-18.756	0.288
166	P00749	5xg4_U	0.13	-18.715	0.317
285	P03956	2j0t_A	0.11	-18.657	0.296
173	Q8N543	4nhy_B	0.129	-18.631	0.315
315	O43318	5jh6_A	0.107	-18.623	0.293
383	P14324	4p0x_A	0.101	-18.599	0.287
131	P49841	1j1c_A	0.139	-18.586	0.324
132	O75164	5f3i_C	0.138	-18.573	0.324
444	Q8IYT8	6yid_C	0.094	-18.563	0.28
499	Q08493	2qym_A	0.089	-18.553	0.275
341	Q96MU7	6t0o_B	0.106	-18.538	0.291
500	Q15119	4v25_A	0.09	-18.473	0.274
373	O00255	4gq6_A	0.105	-18.289	0.288
488	Q99523	5mrh_A	0.093	-18.288	0.276
144	O60760	2vcw_D	0.138	-18.284	0.321
411	P19525	2a19_C	0.101	-18.221	0.283
18	Q9Y233	4dff_B	0.274	-18.085	0.455
73	O14757	2x8e_A	0.168	-18.082	0.349
212	Q92731	4j24_A	0.126	-18.048	0.306
42	O15264	4yno_A	0.192	-17.972	0.372
67	P18031	6w30_A	0.172	-17.873	0.351
354	Q6UWW0	2xst_A	0.118	-17.222	0.29
490	Q8NB16	6lk5_A	0.108	-16.759	0.276
200	O14965	5os0_A	0.142	-16.745	0.309
480	P36888	1rjb_A	0.112	-16.481	0.276
311	P61769	4ra3	0.129	-16.442	0.294
481	P09466	4r0b_A	0.116	-16.014	0.276

## Sheet: Galaxy Sagittarius(score<-23.5)
entrynum	uniprot_id	pdbid	predock_score	dock_score	score
97	Q92772	4bbm_A	0.08	-25.921	0.339
111	P10721	6itt	0.074	-25.848	0.332
149	Q9H5U6	6uca_F	0.064	-25.531	0.32
72	P09960	4rsy_A	0.095	-25.447	0.349
160	P41594	7p2l_A	0.068	-24.957	0.317
217	A0A4E0W6L3	6sge	0.057	-24.927	0.306
217	P62745	6sge	0.057	-24.927	0.306
186	P17948	3hng_A	0.063	-24.907	0.312
216	Q59FX0	7kko	0.058	-24.765	0.306
109	O60218	4jii_X	0.086	-24.706	0.333
231	Q01064	5b25	0.058	-24.66	0.304
108	Q9NRN9	6h2u_A	0.088	-24.637	0.334
114	Q9H7B4	5hi7_A	0.084	-24.627	0.331
115	P15121	2pdq_A	0.084	-24.48	0.329
157	Q9NYL2	5hes	0.073	-24.451	0.318
19	P10275	4okx_A	0.21	-24.406	0.455
201	Q9UKU7	1rx0	0.066	-24.331	0.309
208	Q5VZV1	4mtl	0.065	-24.237	0.308
236	Q8IXJ6	5mat	0.061	-24.236	0.303
50	O95271	4uw1_B	0.122	-24.196	0.364
240	P21554	5u09_A	0.061	-24.08	0.302
171	Q05586	5h8h	0.075	-24.072	0.316
171	Q12879	5h8h	0.075	-24.072	0.316
76	P13631	1fd0_A	0.107	-24.068	0.348
155	Q08345	4bkj_B	0.077	-24.054	0.318
189	P14061	1fdu_B	0.072	-23.949	0.312
245	O00204	1q22_A	0.063	-23.865	0.301
15	Q96RI1	5q1h_G	0.226	-23.822	0.465
83	Q13255	4or2_A	0.107	-23.808	0.345
270	Q9Y271	6rz4_A	0.06	-23.764	0.298
26	P48443	7a79_A	0.163	-23.753	0.401
57	P28702	7a78_A	0.121	-23.728	0.358
297	P10828	1n46_A	0.058	-23.725	0.295
280	P43681	6ur8	0.06	-23.714	0.297
280	P17787	6ur8	0.06	-23.714	0.297
145	Q8N2Q7	5ojk_A	0.084	-23.681	0.321
146	Q15303	3bbt_D	0.083	-23.668	0.32
218	Q9H7Z6	6owh_A	0.069	-23.635	0.306
119	P10276	7apo_B	0.092	-23.596	0.328
96	P10826	4jyi_B	0.103	-23.582	0.339
225	Q14534	6c6p_A	0.069	-23.549	0.305
84	P07900	4lwe_A	0.11	-23.521	0.345
283	Q8TBZ6	4fmw_B	0.061	-23.512	0.296
174	P55055	6s5k_A	0.08	-23.509	0.315
314	O43159	2zfu_A	0.058	-23.504	0.293
