# Supplementary material for: Neurogenic inducers inhibit the proliferation of pancreatic cancer by promoting tumor cell transdifferentiation
Source: J Exp Clin Cancer Res. 2025 Nov 12;44:304. doi: 10.1186/s13046-025-03563-9 (PMC12613626; doi:10.1186/s13046-025-03563-9)
Supplement: Supplementary file 5 — Supplementary Material 5. [file 13046_2025_3563_MOESM5_ESM.zip]

Archive with 10 entries (9 files):
- Table S6/
- Table S6/.DS_Store
- Table S6/jieguo.pdb
- Table S6/ligand_model1.pdb
- Table S6/NEUROD1.pdb
- Table S6/NEUROG3.pdb
- Table S6/receptor-ligand.res
- Table S6/receptor-ligand_model1.pdb
- Table S6/The results of Protein-protein docking.doc
- Table S6/visualization
