# Supplementary material for: Neurogenic inducers inhibit the proliferation of pancreatic cancer by promoting tumor cell transdifferentiation
Source: J Exp Clin Cancer Res. 2025 Nov 12;44:304. doi: 10.1186/s13046-025-03563-9 (PMC12613626; doi:10.1186/s13046-025-03563-9)
Supplement: Supplementary file 5 — Supplementary Material 5. [file 13046_2025_3563_MOESM5_ESM.zip › Table S6/jieguo.pdb]

ATOM      1  N   MET C   1     -10.626  32.001  38.802  0.00  0.00           N  
ATOM      2  CA  MET C   1     -11.169  32.280  37.458  0.00  0.00           C  
ATOM      3  C   MET C   1     -11.272  30.971  36.690  0.00  0.00           C  
ATOM      4  O   MET C   1     -10.255  30.346  36.433  0.00  0.00           O  
ATOM      5  CB  MET C   1     -10.310  33.305  36.698  0.00  0.00           C  
ATOM      6  CG  MET C   1     -10.620  34.745  37.131  0.00  0.00           C  
ATOM      7  SD  MET C   1      -9.343  35.554  38.128  0.00  0.00           S  
ATOM      8  CE  MET C   1      -8.728  36.761  36.913  0.00  0.00           C  
ATOM      9  N   THR C   2     -12.502  30.532  36.435  0.00  0.00           N  
ATOM     10  CA  THR C   2     -12.906  29.340  35.665  0.00  0.00           C  
ATOM     11  C   THR C   2     -13.214  29.711  34.194  0.00  0.00           C  
ATOM     12  O   THR C   2     -13.338  30.899  33.898  0.00  0.00           O  
ATOM     13  CB  THR C   2     -14.109  28.658  36.360  0.00  0.00           C  
ATOM     14  CG2 THR C   2     -13.643  27.563  37.321  0.00  0.00           C  
ATOM     15  OG1 THR C   2     -14.848  29.582  37.132  0.00  0.00           O  
ATOM     16  N   PRO C   3     -13.263  28.728  33.267  0.00  0.00           N  
ATOM     17  CA  PRO C   3     -12.844  28.855  31.863  0.00  0.00           C  
ATOM     18  C   PRO C   3     -14.002  29.076  30.868  0.00  0.00           C  
ATOM     19  O   PRO C   3     -15.165  28.927  31.227  0.00  0.00           O  
ATOM     20  CB  PRO C   3     -12.152  27.511  31.595  0.00  0.00           C  
ATOM     21  CG  PRO C   3     -13.045  26.524  32.343  0.00  0.00           C  
ATOM     22  CD  PRO C   3     -13.491  27.318  33.564  0.00  0.00           C  
ATOM     23  N   GLN C   4     -13.680  29.349  29.597  0.00  0.00           N  
ATOM     24  CA  GLN C   4     -14.616  29.248  28.465  0.00  0.00           C  
ATOM     25  C   GLN C   4     -13.933  28.600  27.246  0.00  0.00           C  
ATOM     26  O   GLN C   4     -12.947  29.154  26.757  0.00  0.00           O  
ATOM     27  CB  GLN C   4     -15.141  30.641  28.060  0.00  0.00           C  
ATOM     28  CG  GLN C   4     -16.256  31.202  28.955  0.00  0.00           C  
ATOM     29  CD  GLN C   4     -17.607  30.511  28.763  0.00  0.00           C  
ATOM     30  NE2 GLN C   4     -18.695  31.153  29.127  0.00  0.00           N  
ATOM     31  OE1 GLN C   4     -17.728  29.403  28.270  0.00  0.00           O  
ATOM     32  N   PRO C   5     -14.440  27.468  26.717  0.00  0.00           N  
ATOM     33  CA  PRO C   5     -14.086  26.965  25.395  0.00  0.00           C  
ATOM     34  C   PRO C   5     -15.155  27.376  24.366  0.00  0.00           C  
ATOM     35  O   PRO C   5     -16.329  27.035  24.494  0.00  0.00           O  
ATOM     36  CB  PRO C   5     -13.981  25.452  25.587  0.00  0.00           C  
ATOM     37  CG  PRO C   5     -15.036  25.148  26.656  0.00  0.00           C  
ATOM     38  CD  PRO C   5     -15.234  26.467  27.418  0.00  0.00           C  
ATOM     39  N   SER C   6     -14.745  28.113  23.332  0.00  0.00           N  
ATOM     40  CA  SER C   6     -15.616  28.571  22.244  0.00  0.00           C  
ATOM     41  C   SER C   6     -15.513  27.655  21.018  0.00  0.00           C  
ATOM     42  O   SER C   6     -14.441  27.529  20.434  0.00  0.00           O  
ATOM     43  CB  SER C   6     -15.251  30.013  21.865  0.00  0.00           C  
ATOM     44  OG  SER C   6     -16.094  30.486  20.832  0.00  0.00           O  
ATOM     45  N   GLY C   7     -16.655  27.074  20.628  0.00  0.00           N  
ATOM     46  CA  GLY C   7     -17.073  26.930  19.227  0.00  0.00           C  
ATOM     47  C   GLY C   7     -16.589  25.710  18.433  0.00  0.00           C  
ATOM     48  O   GLY C   7     -15.646  25.811  17.657  0.00  0.00           O  
ATOM     49  N   ALA C   8     -17.328  24.598  18.507  0.00  0.00           N  
ATOM     50  CA  ALA C   8     -17.331  23.564  17.467  0.00  0.00           C  
ATOM     51  C   ALA C   8     -18.431  23.870  16.423  0.00  0.00           C  
ATOM     52  O   ALA C   8     -19.559  24.169  16.823  0.00  0.00           O  
ATOM     53  CB  ALA C   8     -17.555  22.194  18.120  0.00  0.00           C  
ATOM     54  N   PRO C   9     -18.166  23.785  15.107  0.00  0.00           N  
ATOM     55  CA  PRO C   9     -19.208  23.899  14.093  0.00  0.00           C  
ATOM     56  C   PRO C   9     -19.964  22.574  13.904  0.00  0.00           C  
ATOM     57  O   PRO C   9     -19.396  21.536  13.570  0.00  0.00           O  
ATOM     58  CB  PRO C   9     -18.498  24.383  12.828  0.00  0.00           C  
ATOM     59  CG  PRO C   9     -17.087  23.815  12.974  0.00  0.00           C  
ATOM     60  CD  PRO C   9     -16.850  23.762  14.487  0.00  0.00           C  
ATOM     61  N   THR C  10     -21.281  22.646  14.096  0.00  0.00           N  
ATOM     62  CA  THR C  10     -22.296  21.640  13.766  0.00  0.00           C  
ATOM     63  C   THR C  10     -22.223  21.231  12.290  0.00  0.00           C  
ATOM     64  O   THR C  10     -22.560  22.022  11.410  0.00  0.00           O  
ATOM     65  CB  THR C  10     -23.676  22.262  14.056  0.00  0.00           C  
ATOM     66  CG2 THR C  10     -24.870  21.356  13.762  0.00  0.00           C  
ATOM     67  OG1 THR C  10     -23.750  22.603  15.420  0.00  0.00           O  
ATOM     68  N   VAL C  11     -21.854  19.978  12.011  0.00  0.00           N  
ATOM     69  CA  VAL C  11     -22.056  19.354  10.693  0.00  0.00           C  
ATOM     70  C   VAL C  11     -23.462  18.764  10.666  0.00  0.00           C  
ATOM     71  O   VAL C  11     -23.774  17.812  11.380  0.00  0.00           O  
ATOM     72  CB  VAL C  11     -20.975  18.306  10.364  0.00  0.00           C  
ATOM     73  CG1 VAL C  11     -21.206  17.674   8.983  0.00  0.00           C  
ATOM     74  CG2 VAL C  11     -19.582  18.951  10.355  0.00  0.00           C  
ATOM     75  N   GLN C  12     -24.331  19.366   9.858  0.00  0.00           N  
ATOM     76  CA  GLN C  12     -25.677  18.867   9.604  0.00  0.00           C  
ATOM     77  C   GLN C  12     -25.598  17.624   8.710  0.00  0.00           C  
ATOM     78  O   GLN C  12     -25.071  17.677   7.601  0.00  0.00           O  
ATOM     79  CB  GLN C  12     -26.540  19.968   8.966  0.00  0.00           C  
ATOM     80  CG  GLN C  12     -26.727  21.181   9.894  0.00  0.00           C  
ATOM     81  CD  GLN C  12     -27.687  22.215   9.310  0.00  0.00           C  
ATOM     82  NE2 GLN C  12     -27.364  23.488   9.374  0.00  0.00           N  
ATOM     83  OE1 GLN C  12     -28.749  21.905   8.802  0.00  0.00           O  
ATOM     84  N   VAL C  13     -26.131  16.504   9.198  0.00  0.00           N  
ATOM     85  CA  VAL C  13     -26.382  15.297   8.404  0.00  0.00           C  
ATOM     86  C   VAL C  13     -27.662  15.527   7.602  0.00  0.00           C  
ATOM     87  O   VAL C  13     -28.771  15.387   8.124  0.00  0.00           O  
ATOM     88  CB  VAL C  13     -26.465  14.053   9.316  0.00  0.00           C  
ATOM     89  CG1 VAL C  13     -26.929  12.789   8.578  0.00  0.00           C  
ATOM     90  CG2 VAL C  13     -25.090  13.752   9.931  0.00  0.00           C  
ATOM     91  N   THR C  14     -27.512  15.907   6.335  0.00  0.00           N  
ATOM     92  CA  THR C  14     -28.588  15.863   5.342  0.00  0.00           C  
ATOM     93  C   THR C  14     -28.853  14.416   4.943  0.00  0.00           C  
ATOM     94  O   THR C  14     -27.958  13.649   4.589  0.00  0.00           O  
ATOM     95  CB  THR C  14     -28.297  16.734   4.106  0.00  0.00           C  
ATOM     96  CG2 THR C  14     -28.887  18.131   4.280  0.00  0.00           C  
ATOM     97  OG1 THR C  14     -26.910  16.896   3.909  0.00  0.00           O  
ATOM     98  N   ARG C  15     -30.121  14.033   5.077  0.00  0.00           N  
ATOM     99  CA  ARG C  15     -30.664  12.709   4.794  0.00  0.00           C  
ATOM    100  C   ARG C  15     -31.255  12.799   3.394  0.00  0.00           C  
ATOM    101  O   ARG C  15     -32.361  13.298   3.235  0.00  0.00           O  
ATOM    102  CB  ARG C  15     -31.732  12.330   5.847  0.00  0.00           C  
ATOM    103  CG  ARG C  15     -31.395  12.756   7.284  0.00  0.00           C  
ATOM    104  CD  ARG C  15     -32.564  12.442   8.219  0.00  0.00           C  
ATOM    105  NE  ARG C  15     -32.357  13.072   9.535  0.00  0.00           N  
ATOM    106  CZ  ARG C  15     -33.241  13.150  10.512  0.00  0.00           C  
ATOM    107  NH1 ARG C  15     -34.433  12.631  10.408  0.00  0.00           N1+
ATOM    108  NH2 ARG C  15     -32.937  13.759  11.623  0.00  0.00           N  
ATOM    109  N   GLU C  16     -30.515  12.373   2.383  0.00  0.00           N  
ATOM    110  CA  GLU C  16     -30.973  12.452   0.996  0.00  0.00           C  
ATOM    111  C   GLU C  16     -31.276  11.037   0.481  0.00  0.00           C  
ATOM    112  O   GLU C  16     -30.408  10.323  -0.012  0.00  0.00           O  
ATOM    113  CB  GLU C  16     -29.970  13.224   0.127  0.00  0.00           C  
ATOM    114  CG  GLU C  16     -29.607  14.640   0.626  0.00  0.00           C  
ATOM    115  CD  GLU C  16     -30.695  15.709   0.441  0.00  0.00           C  
ATOM    116  OE1 GLU C  16     -30.826  16.551   1.360  0.00  0.00           O  
ATOM    117  OE2 GLU C  16     -31.352  15.691  -0.625  0.00  0.00           O1-
ATOM    118  N   THR C  17     -32.543  10.657   0.650  0.00  0.00           N  
ATOM    119  CA  THR C  17     -33.391   9.986  -0.347  0.00  0.00           C  
ATOM    120  C   THR C  17     -32.840   8.730  -1.040  0.00  0.00           C  
ATOM    121  O   THR C  17     -32.199   8.789  -2.092  0.00  0.00           O  
ATOM    122  CB  THR C  17     -33.871  11.043  -1.356  0.00  0.00           C  
ATOM    123  CG2 THR C  17     -34.990  10.548  -2.271  0.00  0.00           C  
ATOM    124  OG1 THR C  17     -34.407  12.144  -0.648  0.00  0.00           O  
ATOM    125  N   GLU C  18     -33.254   7.567  -0.523  0.00  0.00           N  
ATOM    126  CA  GLU C  18     -33.351   6.317  -1.281  0.00  0.00           C  
ATOM    127  C   GLU C  18     -34.190   6.529  -2.552  0.00  0.00           C  
ATOM    128  O   GLU C  18     -35.409   6.702  -2.504  0.00  0.00           O  
ATOM    129  CB  GLU C  18     -34.027   5.217  -0.437  0.00  0.00           C  
ATOM    130  CG  GLU C  18     -33.075   4.466   0.495  0.00  0.00           C  
ATOM    131  CD  GLU C  18     -33.831   3.339   1.213  0.00  0.00           C  
ATOM    132  OE1 GLU C  18     -33.834   2.209   0.675  0.00  0.00           O  
ATOM    133  OE2 GLU C  18     -34.424   3.638   2.273  0.00  0.00           O1-
ATOM    134  N   ARG C  19     -33.548   6.468  -3.722  0.00  0.00           N  
ATOM    135  CA  ARG C  19     -34.251   6.175  -4.974  0.00  0.00           C  
ATOM    136  C   ARG C  19     -34.365   4.663  -5.123  0.00  0.00           C  
ATOM    137  O   ARG C  19     -33.435   4.005  -5.583  0.00  0.00           O  
ATOM    138  CB  ARG C  19     -33.579   6.834  -6.185  0.00  0.00           C  
ATOM    139  CG  ARG C  19     -33.842   8.343  -6.229  0.00  0.00           C  
ATOM    140  CD  ARG C  19     -33.347   8.916  -7.561  0.00  0.00           C  
ATOM    141  NE  ARG C  19     -33.374  10.389  -7.552  0.00  0.00           N  
ATOM    142  CZ  ARG C  19     -33.116  11.188  -8.571  0.00  0.00           C  
ATOM    143  NH1 ARG C  19     -32.865  10.723  -9.764  0.00  0.00           N1+
ATOM    144  NH2 ARG C  19     -33.105  12.481  -8.405  0.00  0.00           N  
ATOM    145  N   SER C  20     -35.533   4.146  -4.751  0.00  0.00           N  
ATOM    146  CA  SER C  20     -36.057   2.870  -5.241  0.00  0.00           C  
ATOM    147  C   SER C  20     -36.038   2.853  -6.772  0.00  0.00           C  
ATOM    148  O   SER C  20     -36.595   3.749  -7.405  0.00  0.00           O  
ATOM    149  CB  SER C  20     -37.510   2.689  -4.779  0.00  0.00           C  
ATOM    150  OG  SER C  20     -37.572   1.993  -3.555  0.00  0.00           O  
ATOM    151  N   PHE C  21     -35.434   1.824  -7.366  0.00  0.00           N  
ATOM    152  CA  PHE C  21     -35.620   1.487  -8.778  0.00  0.00           C  
ATOM    153  C   PHE C  21     -36.280   0.105  -8.904  0.00  0.00           C  
ATOM    154  O   PHE C  21     -36.041  -0.762  -8.061  0.00  0.00           O  
ATOM    155  CB  PHE C  21     -34.309   1.597  -9.567  0.00  0.00           C  
ATOM    156  CG  PHE C  21     -33.929   3.023  -9.922  0.00  0.00           C  
ATOM    157  CD1 PHE C  21     -34.558   3.675 -11.002  0.00  0.00           C  
ATOM    158  CD2 PHE C  21     -32.948   3.703  -9.178  0.00  0.00           C  
ATOM    159  CE1 PHE C  21     -34.205   4.993 -11.339  0.00  0.00           C  
ATOM    160  CE2 PHE C  21     -32.584   5.017  -9.523  0.00  0.00           C  
ATOM    161  CZ  PHE C  21     -33.211   5.662 -10.603  0.00  0.00           C  
ATOM    162  N   PRO C  22     -37.147  -0.100  -9.912  0.00  0.00           N  
ATOM    163  CA  PRO C  22     -38.199  -1.107  -9.866  0.00  0.00           C  
ATOM    164  C   PRO C  22     -37.682  -2.514 -10.168  0.00  0.00           C  
ATOM    165  O   PRO C  22     -36.929  -2.739 -11.115  0.00  0.00           O  
ATOM    166  CB  PRO C  22     -39.266  -0.669 -10.883  0.00  0.00           C  
ATOM    167  CG  PRO C  22     -38.847   0.739 -11.305  0.00  0.00           C  
ATOM    168  CD  PRO C  22     -37.342   0.722 -11.092  0.00  0.00           C  
ATOM    169  N   ARG C  23     -38.169  -3.463  -9.368  0.00  0.00           N  
ATOM    170  CA  ARG C  23     -38.113  -4.913  -9.562  0.00  0.00           C  
ATOM    171  C   ARG C  23     -38.900  -5.278 -10.828  0.00  0.00           C  
ATOM    172  O   ARG C  23     -40.114  -5.099 -10.854  0.00  0.00           O  
ATOM    173  CB  ARG C  23     -38.719  -5.514  -8.277  0.00  0.00           C  
ATOM    174  CG  ARG C  23     -38.748  -7.043  -8.171  0.00  0.00           C  
ATOM    175  CD  ARG C  23     -39.381  -7.413  -6.819  0.00  0.00           C  
ATOM    176  NE  ARG C  23     -39.474  -8.871  -6.620  0.00  0.00           N  
ATOM    177  CZ  ARG C  23     -39.952  -9.486  -5.550  0.00  0.00           C  
ATOM    178  NH1 ARG C  23     -40.363  -8.832  -4.498  0.00  0.00           N1+
ATOM    179  NH2 ARG C  23     -40.039 -10.786  -5.526  0.00  0.00           N  
ATOM    180  N   ALA C  24     -38.210  -5.747 -11.866  0.00  0.00           N  
ATOM    181  CA  ALA C  24     -38.841  -6.337 -13.043  0.00  0.00           C  
ATOM    182  C   ALA C  24     -39.194  -7.803 -12.764  0.00  0.00           C  
ATOM    183  O   ALA C  24     -38.442  -8.528 -12.112  0.00  0.00           O  
ATOM    184  CB  ALA C  24     -37.948  -6.163 -14.276  0.00  0.00           C  
ATOM    185  N   SER C  25     -40.382  -8.149 -13.233  0.00  0.00           N  
ATOM    186  CA  SER C  25     -41.192  -9.322 -12.956  0.00  0.00           C  
ATOM    187  C   SER C  25     -40.561 -10.643 -13.381  0.00  0.00           C  
ATOM    188  O   SER C  25     -39.775 -10.721 -14.325  0.00  0.00           O  
ATOM    189  CB  SER C  25     -42.532  -9.148 -13.685  0.00  0.00           C  
ATOM    190  OG  SER C  25     -42.890  -7.771 -13.800  0.00  0.00           O  
ATOM    191  N   GLU C  26     -40.958 -11.667 -12.640  0.00  0.00           N  
ATOM    192  CA  GLU C  26     -40.760 -13.090 -12.879  0.00  0.00           C  
ATOM    193  C   GLU C  26     -41.348 -13.586 -14.213  0.00  0.00           C  
ATOM    194  O   GLU C  26     -42.487 -13.276 -14.539  0.00  0.00           O  
ATOM    195  CB  GLU C  26     -41.421 -13.823 -11.691  0.00  0.00           C  
ATOM    196  CG  GLU C  26     -42.879 -13.397 -11.369  0.00  0.00           C  
ATOM    197  CD  GLU C  26     -43.014 -12.784  -9.968  0.00  0.00           C  
ATOM    198  OE1 GLU C  26     -43.117 -11.537  -9.874  0.00  0.00           O  
ATOM    199  OE2 GLU C  26     -42.920 -13.547  -8.981  0.00  0.00           O1-
ATOM    200  N   ASP C  27     -40.589 -14.415 -14.932  0.00  0.00           N  
ATOM    201  CA  ASP C  27     -41.143 -15.463 -15.790  0.00  0.00           C  
ATOM    202  C   ASP C  27     -40.376 -16.762 -15.512  0.00  0.00           C  
ATOM    203  O   ASP C  27     -39.144 -16.822 -15.455  0.00  0.00           O  
ATOM    204  CB  ASP C  27     -41.167 -15.093 -17.280  0.00  0.00           C  
ATOM    205  CG  ASP C  27     -42.493 -14.450 -17.713  0.00  0.00           C  
ATOM    206  OD1 ASP C  27     -43.551 -15.061 -17.438  0.00  0.00           O  
ATOM    207  OD2 ASP C  27     -42.425 -13.412 -18.413  0.00  0.00           O1-
ATOM    208  N   GLU C  28     -41.177 -17.774 -15.233  0.00  0.00           N  
ATOM    209  CA  GLU C  28     -40.910 -19.021 -14.543  0.00  0.00           C  
ATOM    210  C   GLU C  28     -40.353 -20.086 -15.507  0.00  0.00           C  
ATOM    211  O   GLU C  28     -41.001 -20.446 -16.485  0.00  0.00           O  
ATOM    212  CB  GLU C  28     -42.294 -19.403 -13.980  0.00  0.00           C  
ATOM    213  CG  GLU C  28     -42.339 -20.550 -12.973  0.00  0.00           C  
ATOM    214  CD  GLU C  28     -43.767 -21.106 -12.814  0.00  0.00           C  
ATOM    215  OE1 GLU C  28     -43.866 -22.337 -12.606  0.00  0.00           O  
ATOM    216  OE2 GLU C  28     -44.739 -20.321 -12.890  0.00  0.00           O1-
ATOM    217  N   VAL C  29     -39.170 -20.644 -15.221  0.00  0.00           N  
ATOM    218  CA  VAL C  29     -38.809 -22.003 -15.663  0.00  0.00           C  
ATOM    219  C   VAL C  29     -38.205 -22.751 -14.479  0.00  0.00           C  
ATOM    220  O   VAL C  29     -37.075 -22.521 -14.051  0.00  0.00           O  
ATOM    221  CB  VAL C  29     -37.919 -22.067 -16.923  0.00  0.00           C  
ATOM    222  CG1 VAL C  29     -37.521 -23.517 -17.256  0.00  0.00           C  
ATOM    223  CG2 VAL C  29     -38.644 -21.528 -18.164  0.00  0.00           C  
ATOM    224  N   THR C  30     -39.044 -23.630 -13.954  0.00  0.00           N  
ATOM    225  CA  THR C  30     -38.879 -24.714 -12.991  0.00  0.00           C  
ATOM    226  C   THR C  30     -37.462 -25.294 -12.812  0.00  0.00           C  
ATOM    227  O   THR C  30     -36.864 -25.847 -13.731  0.00  0.00           O  
ATOM    228  CB  THR C  30     -39.860 -25.810 -13.447  0.00  0.00           C  
ATOM    229  CG2 THR C  30     -40.070 -26.938 -12.444  0.00  0.00           C  
ATOM    230  OG1 THR C  30     -41.122 -25.204 -13.640  0.00  0.00           O  
ATOM    231  N   CYS C  31     -37.005 -25.171 -11.558  0.00  0.00           N  
ATOM    232  CA  CYS C  31     -36.174 -25.999 -10.654  0.00  0.00           C  
ATOM    233  C   CYS C  31     -35.845 -27.473 -11.047  0.00  0.00           C  
ATOM    234  O   CYS C  31     -36.538 -28.018 -11.901  0.00  0.00           O  
ATOM    235  CB  CYS C  31     -37.039 -25.995  -9.374  0.00  0.00           C  
ATOM    236  SG  CYS C  31     -37.285 -24.309  -8.743  0.00  0.00           S  
ATOM    237  N   PRO C  32     -34.922 -28.207 -10.352  0.00  0.00           N  
ATOM    238  CA  PRO C  32     -34.373 -27.933  -9.011  0.00  0.00           C  
ATOM    239  C   PRO C  32     -32.876 -28.274  -8.751  0.00  0.00           C  
ATOM    240  O   PRO C  32     -32.258 -29.110  -9.393  0.00  0.00           O  
ATOM    241  CB  PRO C  32     -35.230 -28.863  -8.128  0.00  0.00           C  
ATOM    242  CG  PRO C  32     -35.519 -30.076  -9.018  0.00  0.00           C  
ATOM    243  CD  PRO C  32     -35.026 -29.667 -10.405  0.00  0.00           C  
ATOM    244  N   THR C  33     -32.357 -27.659  -7.683  0.00  0.00           N  
ATOM    245  CA  THR C  33     -31.556 -28.262  -6.594  0.00  0.00           C  
ATOM    246  C   THR C  33     -30.297 -29.096  -6.917  0.00  0.00           C  
ATOM    247  O   THR C  33     -30.342 -30.226  -7.390  0.00  0.00           O  
ATOM    248  CB  THR C  33     -32.501 -28.976  -5.602  0.00  0.00           C  
ATOM    249  CG2 THR C  33     -32.716 -30.482  -5.777  0.00  0.00           C  
ATOM    250  OG1 THR C  33     -32.049 -28.769  -4.292  0.00  0.00           O  
ATOM    251  N   SER C  34     -29.132 -28.569  -6.542  0.00  0.00           N  
ATOM    252  CA  SER C  34     -28.216 -29.166  -5.546  0.00  0.00           C  
ATOM    253  C   SER C  34     -26.858 -28.452  -5.594  0.00  0.00           C  
ATOM    254  O   SER C  34     -26.302 -28.175  -6.654  0.00  0.00           O  
ATOM    255  CB  SER C  34     -28.024 -30.691  -5.646  0.00  0.00           C  
ATOM    256  OG  SER C  34     -27.710 -31.108  -6.949  0.00  0.00           O  
ATOM    257  N   ALA C  35     -26.363 -28.074  -4.416  0.00  0.00           N  
ATOM    258  CA  ALA C  35     -25.104 -27.364  -4.201  0.00  0.00           C  
ATOM    259  C   ALA C  35     -23.864 -28.268  -4.446  0.00  0.00           C  
ATOM    260  O   ALA C  35     -23.991 -29.493  -4.408  0.00  0.00           O  
ATOM    261  CB  ALA C  35     -25.163 -26.801  -2.774  0.00  0.00           C  
ATOM    262  N   PRO C  36     -22.666 -27.695  -4.689  0.00  0.00           N  
ATOM    263  CA  PRO C  36     -21.526 -28.404  -5.280  0.00  0.00           C  
ATOM    264  C   PRO C  36     -20.519 -28.935  -4.237  0.00  0.00           C  
ATOM    265  O   PRO C  36     -20.392 -28.343  -3.163  0.00  0.00           O  
ATOM    266  CB  PRO C  36     -20.866 -27.334  -6.154  0.00  0.00           C  
ATOM    267  CG  PRO C  36     -21.024 -26.062  -5.316  0.00  0.00           C  
ATOM    268  CD  PRO C  36     -22.350 -26.273  -4.585  0.00  0.00           C  
ATOM    269  N   PRO C  37     -19.704 -29.958  -4.568  0.00  0.00           N  
ATOM    270  CA  PRO C  37     -18.458 -30.241  -3.863  0.00  0.00           C  
ATOM    271  C   PRO C  37     -17.211 -29.729  -4.618  0.00  0.00           C  
ATOM    272  O   PRO C  37     -17.147 -29.689  -5.845  0.00  0.00           O  
ATOM    273  CB  PRO C  37     -18.465 -31.754  -3.655  0.00  0.00           C  
ATOM    274  CG  PRO C  37     -19.163 -32.265  -4.916  0.00  0.00           C  
ATOM    275  CD  PRO C  37     -20.076 -31.115  -5.370  0.00  0.00           C  
ATOM    276  N   SER C  38     -16.221 -29.334  -3.820  0.00  0.00           N  
ATOM    277  CA  SER C  38     -14.902 -28.747  -4.102  0.00  0.00           C  
ATOM    278  C   SER C  38     -14.022 -29.457  -5.157  0.00  0.00           C  
ATOM    279  O   SER C  38     -14.153 -30.664  -5.369  0.00  0.00           O  
ATOM    280  CB  SER C  38     -14.154 -28.771  -2.762  0.00  0.00           C  
ATOM    281  OG  SER C  38     -14.944 -28.163  -1.756  0.00  0.00           O  
ATOM    282  N   PRO C  39     -13.046 -28.753  -5.779  0.00  0.00           N  
ATOM    283  CA  PRO C  39     -12.202 -29.318  -6.826  0.00  0.00           C  
ATOM    284  C   PRO C  39     -11.066 -30.151  -6.224  0.00  0.00           C  
ATOM    285  O   PRO C  39     -10.235 -29.641  -5.473  0.00  0.00           O  
ATOM    286  CB  PRO C  39     -11.686 -28.108  -7.612  0.00  0.00           C  
ATOM    287  CG  PRO C  39     -11.555 -27.025  -6.540  0.00  0.00           C  
ATOM    288  CD  PRO C  39     -12.657 -27.367  -5.533  0.00  0.00           C  
ATOM    289  N   THR C  40     -10.987 -31.426  -6.606  0.00  0.00           N  
ATOM    290  CA  THR C  40      -9.849 -32.296  -6.289  0.00  0.00           C  
ATOM    291  C   THR C  40      -9.166 -32.721  -7.587  0.00  0.00           C  
ATOM    292  O   THR C  40      -9.807 -33.111  -8.560  0.00  0.00           O  
ATOM    293  CB  THR C  40     -10.233 -33.493  -5.403  0.00  0.00           C  
ATOM    294  CG2 THR C  40      -9.005 -34.066  -4.692  0.00  0.00           C  
ATOM    295  OG1 THR C  40     -11.101 -33.086  -4.371  0.00  0.00           O  
ATOM    296  N   ARG C  41      -7.843 -32.548  -7.596  0.00  0.00           N  
ATOM    297  CA  ARG C  41      -6.869 -32.787  -8.674  0.00  0.00           C  
ATOM    298  C   ARG C  41      -7.006 -34.204  -9.244  0.00  0.00           C  
ATOM    299  O   ARG C  41      -7.303 -35.101  -8.469  0.00  0.00           O  
ATOM    300  CB  ARG C  41      -5.463 -32.640  -8.043  0.00  0.00           C  
ATOM    301  CG  ARG C  41      -5.190 -31.281  -7.359  0.00  0.00           C  
ATOM    302  CD  ARG C  41      -3.992 -31.323  -6.394  0.00  0.00           C  
ATOM    303  NE  ARG C  41      -2.702 -31.030  -7.053  0.00  0.00           N  
ATOM    304  CZ  ARG C  41      -1.506 -31.459  -6.677  0.00  0.00           C  
ATOM    305  NH1 ARG C  41      -1.344 -32.341  -5.729  0.00  0.00           N1+
ATOM    306  NH2 ARG C  41      -0.432 -30.996  -7.252  0.00  0.00           N  
ATOM    307  N   THR C  42      -6.674 -34.409 -10.526  0.00  0.00           N  
ATOM    308  CA  THR C  42      -5.745 -35.456 -11.032  0.00  0.00           C  
ATOM    309  C   THR C  42      -5.651 -35.407 -12.574  0.00  0.00           C  
ATOM    310  O   THR C  42      -6.606 -35.710 -13.270  0.00  0.00           O  
ATOM    311  CB  THR C  42      -6.077 -36.897 -10.566  0.00  0.00           C  
ATOM    312  CG2 THR C  42      -5.110 -37.955 -11.088  0.00  0.00           C  
ATOM    313  OG1 THR C  42      -5.855 -37.021  -9.188  0.00  0.00           O  
ATOM    314  N   ARG C  43      -4.474 -34.984 -13.068  0.00  0.00           N  
ATOM    315  CA  ARG C  43      -3.656 -35.566 -14.163  0.00  0.00           C  
ATOM    316  C   ARG C  43      -4.364 -36.085 -15.435  0.00  0.00           C  
ATOM    317  O   ARG C  43      -5.020 -37.115 -15.406  0.00  0.00           O  
ATOM    318  CB  ARG C  43      -2.830 -36.673 -13.483  0.00  0.00           C  
ATOM    319  CG  ARG C  43      -1.664 -37.288 -14.261  0.00  0.00           C  
ATOM    320  CD  ARG C  43      -0.964 -38.257 -13.293  0.00  0.00           C  
ATOM    321  NE  ARG C  43      -0.027 -39.167 -13.972  0.00  0.00           N  
ATOM    322  CZ  ARG C  43       0.487 -40.270 -13.452  0.00  0.00           C  
ATOM    323  NH1 ARG C  43       0.257 -40.636 -12.219  0.00  0.00           N1+
ATOM    324  NH2 ARG C  43       1.253 -41.037 -14.173  0.00  0.00           N  
ATOM    325  N   GLY C  44      -4.052 -35.467 -16.579  0.00  0.00           N  
ATOM    326  CA  GLY C  44      -4.358 -36.002 -17.910  0.00  0.00           C  
ATOM    327  C   GLY C  44      -3.564 -35.318 -19.031  0.00  0.00           C  
ATOM    328  O   GLY C  44      -3.956 -34.262 -19.501  0.00  0.00           O  
ATOM    329  N   ASN C  45      -2.444 -35.944 -19.403  0.00  0.00           N  
ATOM    330  CA  ASN C  45      -1.761 -35.972 -20.707  0.00  0.00           C  
ATOM    331  C   ASN C  45      -1.511 -34.659 -21.487  0.00  0.00           C  
ATOM    332  O   ASN C  45      -2.374 -34.167 -22.208  0.00  0.00           O  
ATOM    333  CB  ASN C  45      -2.472 -37.032 -21.574  0.00  0.00           C  
ATOM    334  CG  ASN C  45      -2.476 -38.424 -20.956  0.00  0.00           C  
ATOM    335  ND2 ASN C  45      -3.075 -39.384 -21.617  0.00  0.00           N  
ATOM    336  OD1 ASN C  45      -1.961 -38.666 -19.873  0.00  0.00           O  
ATOM    337  N   CYS C  46      -0.250 -34.210 -21.491  0.00  0.00           N  
ATOM    338  CA  CYS C  46       0.352 -33.516 -22.636  0.00  0.00           C  
ATOM    339  C   CYS C  46       1.162 -34.561 -23.416  0.00  0.00           C  
ATOM    340  O   CYS C  46       2.222 -34.972 -22.954  0.00  0.00           O  
ATOM    341  CB  CYS C  46       1.236 -32.353 -22.154  0.00  0.00           C  
ATOM    342  SG  CYS C  46       0.240 -31.084 -21.316  0.00  0.00           S  
ATOM    343  N   ALA C  47       0.621 -35.044 -24.535  0.00  0.00           N  
ATOM    344  CA  ALA C  47       1.305 -35.940 -25.461  0.00  0.00           C  
ATOM    345  C   ALA C  47       1.783 -35.135 -26.679  0.00  0.00           C  
ATOM    346  O   ALA C  47       0.966 -34.549 -27.388  0.00  0.00           O  
ATOM    347  CB  ALA C  47       0.360 -37.089 -25.843  0.00  0.00           C  
ATOM    348  N   GLU C  48       3.107 -35.032 -26.810  0.00  0.00           N  
ATOM    349  CA  GLU C  48       3.923 -35.349 -27.994  0.00  0.00           C  
ATOM    350  C   GLU C  48       3.213 -35.400 -29.367  0.00  0.00           C  
ATOM    351  O   GLU C  48       2.333 -36.233 -29.578  0.00  0.00           O  
ATOM    352  CB  GLU C  48       4.574 -36.726 -27.742  0.00  0.00           C  
ATOM    353  CG  GLU C  48       5.388 -36.866 -26.442  0.00  0.00           C  
ATOM    354  CD  GLU C  48       6.738 -36.147 -26.508  0.00  0.00           C  
ATOM    355  OE1 GLU C  48       6.892 -35.149 -25.767  0.00  0.00           O  
ATOM    356  OE2 GLU C  48       7.589 -36.612 -27.290  0.00  0.00           O1-
ATOM    357  N   ALA C  49       3.666 -34.556 -30.303  0.00  0.00           N  
ATOM    358  CA  ALA C  49       3.890 -34.847 -31.732  0.00  0.00           C  
ATOM    359  C   ALA C  49       4.379 -33.539 -32.401  0.00  0.00           C  
ATOM    360  O   ALA C  49       3.624 -32.571 -32.486  0.00  0.00           O  
ATOM    361  CB  ALA C  49       2.635 -35.391 -32.427  0.00  0.00           C  
ATOM    362  N   GLU C  50       5.688 -33.377 -32.627  0.00  0.00           N  
ATOM    363  CA  GLU C  50       6.381 -33.745 -33.884  0.00  0.00           C  
ATOM    364  C   GLU C  50       5.841 -32.900 -35.059  0.00  0.00           C  
ATOM    365  O   GLU C  50       4.678 -33.003 -35.426  0.00  0.00           O  
ATOM    366  CB  GLU C  50       6.296 -35.260 -34.160  0.00  0.00           C  
ATOM    367  CG  GLU C  50       7.034 -36.134 -33.130  0.00  0.00           C  
ATOM    368  CD  GLU C  50       8.553 -35.976 -33.217  0.00  0.00           C  
ATOM    369  OE1 GLU C  50       9.136 -35.427 -32.257  0.00  0.00           O  
ATOM    370  OE2 GLU C  50       9.113 -36.358 -34.263  0.00  0.00           O1-
ATOM    371  N   GLU C  51       6.528 -31.886 -35.586  0.00  0.00           N  
ATOM    372  CA  GLU C  51       7.741 -31.906 -36.424  0.00  0.00           C  
ATOM    373  C   GLU C  51       7.344 -31.167 -37.731  0.00  0.00           C  
ATOM    374  O   GLU C  51       6.211 -31.284 -38.194  0.00  0.00           O  
ATOM    375  CB  GLU C  51       8.273 -33.328 -36.737  0.00  0.00           C  
ATOM    376  CG  GLU C  51       9.680 -33.304 -37.371  0.00  0.00           C  
ATOM    377  CD  GLU C  51      10.111 -34.604 -38.076  0.00  0.00           C  
ATOM    378  OE1 GLU C  51      11.225 -34.568 -38.652  0.00  0.00           O  
ATOM    379  OE2 GLU C  51       9.297 -35.545 -38.181  0.00  0.00           O1-
ATOM    380  N   GLY C  52       8.243 -30.388 -38.347  0.00  0.00           N  
ATOM    381  CA  GLY C  52       8.162 -30.169 -39.801  0.00  0.00           C  
ATOM    382  C   GLY C  52       7.921 -28.748 -40.331  0.00  0.00           C  
ATOM    383  O   GLY C  52       6.844 -28.407 -40.806  0.00  0.00           O  
ATOM    384  N   GLY C  53       9.005 -27.970 -40.422  0.00  0.00           N  
ATOM    385  CA  GLY C  53       9.425 -27.373 -41.699  0.00  0.00           C  
ATOM    386  C   GLY C  53       8.702 -26.129 -42.240  0.00  0.00           C  
ATOM    387  O   GLY C  53       7.875 -26.216 -43.144  0.00  0.00           O  
ATOM    388  N   CYS C  54       9.188 -24.938 -41.871  0.00  0.00           N  
ATOM    389  CA  CYS C  54       9.026 -23.723 -42.679  0.00  0.00           C  
ATOM    390  C   CYS C  54       9.895 -23.813 -43.949  0.00  0.00           C  
ATOM    391  O   CYS C  54      10.997 -23.266 -43.998  0.00  0.00           O  
ATOM    392  CB  CYS C  54       9.398 -22.484 -41.844  0.00  0.00           C  
ATOM    393  SG  CYS C  54       8.187 -22.213 -40.522  0.00  0.00           S  
ATOM    394  N   ARG C  55       9.424 -24.500 -44.997  0.00  0.00           N  
ATOM    395  CA  ARG C  55      10.011 -24.381 -46.340  0.00  0.00           C  
ATOM    396  C   ARG C  55       9.310 -23.263 -47.098  0.00  0.00           C  
ATOM    397  O   ARG C  55       8.175 -23.398 -47.544  0.00  0.00           O  
ATOM    398  CB  ARG C  55      10.009 -25.717 -47.098  0.00  0.00           C  
ATOM    399  CG  ARG C  55      11.084 -26.661 -46.535  0.00  0.00           C  
ATOM    400  CD  ARG C  55      11.247 -27.909 -47.412  0.00  0.00           C  
ATOM    401  NE  ARG C  55      12.244 -28.844 -46.852  0.00  0.00           N  
ATOM    402  CZ  ARG C  55      13.560 -28.811 -46.998  0.00  0.00           C  
ATOM    403  NH1 ARG C  55      14.163 -27.891 -47.702  0.00  0.00           N1+
ATOM    404  NH2 ARG C  55      14.305 -29.717 -46.428  0.00  0.00           N  
ATOM    405  N   GLY C  56      10.014 -22.142 -47.223  0.00  0.00           N  
ATOM    406  CA  GLY C  56       9.644 -21.067 -48.127  0.00  0.00           C  
ATOM    407  C   GLY C  56       9.682 -21.534 -49.580  0.00  0.00           C  
ATOM    408  O   GLY C  56      10.653 -22.139 -50.024  0.00  0.00           O  
ATOM    409  N   ALA C  57       8.637 -21.200 -50.328  0.00  0.00           N  
ATOM    410  CA  ALA C  57       8.710 -20.992 -51.765  0.00  0.00           C  
ATOM    411  C   ALA C  57       7.554 -20.072 -52.198  0.00  0.00           C  
ATOM    412  O   ALA C  57       6.505 -20.052 -51.555  0.00  0.00           O  
ATOM    413  CB  ALA C  57       8.709 -22.327 -52.517  0.00  0.00           C  
ATOM    414  N   PRO C  58       7.763 -19.243 -53.232  0.00  0.00           N  
ATOM    415  CA  PRO C  58       7.154 -17.925 -53.346  0.00  0.00           C  
ATOM    416  C   PRO C  58       5.998 -17.914 -54.359  0.00  0.00           C  
ATOM    417  O   PRO C  58       5.687 -18.935 -54.963  0.00  0.00           O  
ATOM    418  CB  PRO C  58       8.350 -17.049 -53.764  0.00  0.00           C  
ATOM    419  CG  PRO C  58       9.281 -17.975 -54.556  0.00  0.00           C  
ATOM    420  CD  PRO C  58       8.788 -19.385 -54.255  0.00  0.00           C  
ATOM    421  N   ARG C  59       5.487 -16.704 -54.644  0.00  0.00           N  
ATOM    422  CA  ARG C  59       4.674 -16.303 -55.819  0.00  0.00           C  
ATOM    423  C   ARG C  59       3.166 -16.244 -55.547  0.00  0.00           C  
ATOM    424  O   ARG C  59       2.475 -17.248 -55.593  0.00  0.00           O  
ATOM    425  CB  ARG C  59       4.958 -17.179 -57.072  0.00  0.00           C  
ATOM    426  CG  ARG C  59       6.443 -17.348 -57.445  0.00  0.00           C  
ATOM    427  CD  ARG C  59       6.758 -18.710 -58.074  0.00  0.00           C  
ATOM    428  NE  ARG C  59       8.158 -18.717 -58.544  0.00  0.00           N  
ATOM    429  CZ  ARG C  59       8.618 -19.151 -59.705  0.00  0.00           C  
ATOM    430  NH1 ARG C  59       7.872 -19.802 -60.552  0.00  0.00           N1+
ATOM    431  NH2 ARG C  59       9.859 -18.937 -60.037  0.00  0.00           N  
ATOM    432  N   LYS C  60       2.615 -15.031 -55.443  0.00  0.00           N  
ATOM    433  CA  LYS C  60       2.084 -14.302 -56.613  0.00  0.00           C  
ATOM    434  C   LYS C  60       1.567 -12.927 -56.181  0.00  0.00           C  
ATOM    435  O   LYS C  60       0.633 -12.798 -55.399  0.00  0.00           O  
ATOM    436  CB  LYS C  60       0.970 -15.095 -57.341  0.00  0.00           C  
ATOM    437  CG  LYS C  60       0.901 -14.787 -58.848  0.00  0.00           C  
ATOM    438  CD  LYS C  60       0.134 -15.906 -59.578  0.00  0.00           C  
ATOM    439  CE  LYS C  60       0.135 -15.710 -61.100  0.00  0.00           C  
ATOM    440  NZ  LYS C  60      -0.550 -16.833 -61.795  0.00  0.00           N1+
ATOM    441  N   LEU C  61       2.194 -11.902 -56.741  0.00  0.00           N  
ATOM    442  CA  LEU C  61       1.777 -10.507 -56.712  0.00  0.00           C  
ATOM    443  C   LEU C  61       0.359 -10.381 -57.309  0.00  0.00           C  
ATOM    444  O   LEU C  61       0.208 -10.520 -58.520  0.00  0.00           O  
ATOM    445  CB  LEU C  61       2.829  -9.754 -57.571  0.00  0.00           C  
ATOM    446  CG  LEU C  61       3.122  -8.313 -57.134  0.00  0.00           C  
ATOM    447  CD1 LEU C  61       4.293  -8.304 -56.150  0.00  0.00           C  
ATOM    448  CD2 LEU C  61       3.495  -7.453 -58.339  0.00  0.00           C  
ATOM    449  N   ARG C  62      -0.677 -10.147 -56.494  0.00  0.00           N  
ATOM    450  CA  ARG C  62      -1.989  -9.605 -56.918  0.00  0.00           C  
ATOM    451  C   ARG C  62      -2.595  -8.823 -55.744  0.00  0.00           C  
ATOM    452  O   ARG C  62      -3.059  -9.400 -54.776  0.00  0.00           O  
ATOM    453  CB  ARG C  62      -2.945 -10.713 -57.423  0.00  0.00           C  
ATOM    454  CG  ARG C  62      -2.557 -11.252 -58.815  0.00  0.00           C  
ATOM    455  CD  ARG C  62      -3.676 -12.016 -59.527  0.00  0.00           C  
ATOM    456  NE  ARG C  62      -3.436 -12.063 -60.986  0.00  0.00           N  
ATOM    457  CZ  ARG C  62      -4.228 -12.607 -61.895  0.00  0.00           C  
ATOM    458  NH1 ARG C  62      -5.271 -13.317 -61.562  0.00  0.00           N1+
ATOM    459  NH2 ARG C  62      -3.990 -12.449 -63.167  0.00  0.00           N  
ATOM    460  N   ALA C  63      -2.371  -7.512 -55.704  0.00  0.00           N  
ATOM    461  CA  ALA C  63      -3.321  -6.506 -56.183  0.00  0.00           C  
ATOM    462  C   ALA C  63      -4.614  -6.421 -55.348  0.00  0.00           C  
ATOM    463  O   ALA C  63      -5.485  -7.277 -55.481  0.00  0.00           O  
ATOM    464  CB  ALA C  63      -3.609  -6.679 -57.684  0.00  0.00           C  
ATOM    465  N   ARG C  64      -4.733  -5.339 -54.557  0.00  0.00           N  
ATOM    466  CA  ARG C  64      -5.902  -4.431 -54.388  0.00  0.00           C  
ATOM    467  C   ARG C  64      -5.724  -3.647 -53.078  0.00  0.00           C  
ATOM    468  O   ARG C  64      -5.958  -4.161 -51.995  0.00  0.00           O  
ATOM    469  CB  ARG C  64      -7.258  -5.172 -54.428  0.00  0.00           C  
ATOM    470  CG  ARG C  64      -7.734  -5.317 -55.891  0.00  0.00           C  
ATOM    471  CD  ARG C  64      -8.906  -6.287 -56.059  0.00  0.00           C  
ATOM    472  NE  ARG C  64      -9.173  -6.569 -57.488  0.00  0.00           N  
ATOM    473  CZ  ARG C  64     -10.009  -5.946 -58.304  0.00  0.00           C  
ATOM    474  NH1 ARG C  64     -10.734  -4.932 -57.922  0.00  0.00           N1+
ATOM    475  NH2 ARG C  64     -10.133  -6.334 -59.544  0.00  0.00           N  
ATOM    476  N   ARG C  65      -5.121  -2.452 -53.115  0.00  0.00           N  
ATOM    477  CA  ARG C  65      -5.839  -1.161 -53.230  0.00  0.00           C  
ATOM    478  C   ARG C  65      -7.212  -1.184 -52.541  0.00  0.00           C  
ATOM    479  O   ARG C  65      -8.123  -1.838 -53.033  0.00  0.00           O  
ATOM    480  CB  ARG C  65      -5.963  -0.653 -54.685  0.00  0.00           C  
ATOM    481  CG  ARG C  65      -4.703   0.071 -55.196  0.00  0.00           C  
ATOM    482  CD  ARG C  65      -4.973   0.786 -56.533  0.00  0.00           C  
ATOM    483  NE  ARG C  65      -3.812   1.584 -56.990  0.00  0.00           N  
ATOM    484  CZ  ARG C  65      -3.801   2.487 -57.962  0.00  0.00           C  
ATOM    485  NH1 ARG C  65      -4.864   2.777 -58.663  0.00  0.00           N1+
ATOM    486  NH2 ARG C  65      -2.707   3.130 -58.260  0.00  0.00           N  
ATOM    487  N   GLY C  66      -7.321  -0.425 -51.447  0.00  0.00           N  
ATOM    488  CA  GLY C  66      -8.542   0.221 -50.949  0.00  0.00           C  
ATOM    489  C   GLY C  66      -9.850  -0.544 -51.150  0.00  0.00           C  
ATOM    490  O   GLY C  66     -10.602  -0.262 -52.076  0.00  0.00           O  
ATOM    491  N   GLY C  67     -10.147  -1.490 -50.261  0.00  0.00           N  
ATOM    492  CA  GLY C  67     -11.399  -2.243 -50.275  0.00  0.00           C  
ATOM    493  C   GLY C  67     -12.265  -1.907 -49.069  0.00  0.00           C  
ATOM    494  O   GLY C  67     -12.178  -2.589 -48.055  0.00  0.00           O  
ATOM    495  N   ARG C  68     -13.056  -0.835 -49.191  0.00  0.00           N  
ATOM    496  CA  ARG C  68     -14.332  -0.553 -48.504  0.00  0.00           C  
ATOM    497  C   ARG C  68     -14.643  -1.487 -47.318  0.00  0.00           C  
ATOM    498  O   ARG C  68     -15.060  -2.629 -47.503  0.00  0.00           O  
ATOM    499  CB  ARG C  68     -15.433  -0.609 -49.591  0.00  0.00           C  
ATOM    500  CG  ARG C  68     -16.412   0.571 -49.556  0.00  0.00           C  
ATOM    501  CD  ARG C  68     -17.280   0.535 -50.824  0.00  0.00           C  
ATOM    502  NE  ARG C  68     -18.136   1.728 -50.957  0.00  0.00           N  
ATOM    503  CZ  ARG C  68     -19.014   1.954 -51.923  0.00  0.00           C  
ATOM    504  NH1 ARG C  68     -19.233   1.097 -52.883  0.00  0.00           N1+
ATOM    505  NH2 ARG C  68     -19.701   3.061 -51.946  0.00  0.00           N  
ATOM    506  N   SER C  69     -14.470  -0.969 -46.099  0.00  0.00           N  
ATOM    507  CA  SER C  69     -14.923  -1.605 -44.859  0.00  0.00           C  
ATOM    508  C   SER C  69     -16.393  -2.014 -44.999  0.00  0.00           C  
ATOM    509  O   SER C  69     -17.279  -1.169 -44.901  0.00  0.00           O  
ATOM    510  CB  SER C  69     -14.742  -0.616 -43.695  0.00  0.00           C  
ATOM    511  OG  SER C  69     -15.206  -1.167 -42.479  0.00  0.00           O  
ATOM    512  N   ARG C  70     -16.660  -3.306 -45.246  0.00  0.00           N  
ATOM    513  CA  ARG C  70     -18.004  -3.890 -45.111  0.00  0.00           C  
ATOM    514  C   ARG C  70     -18.565  -3.477 -43.743  0.00  0.00           C  
ATOM    515  O   ARG C  70     -17.779  -3.486 -42.788  0.00  0.00           O  
ATOM    516  CB  ARG C  70     -17.941  -5.430 -45.229  0.00  0.00           C  
ATOM    517  CG  ARG C  70     -18.456  -5.955 -46.579  0.00  0.00           C  
ATOM    518  CD  ARG C  70     -18.351  -7.488 -46.641  0.00  0.00           C  
ATOM    519  NE  ARG C  70     -19.098  -8.049 -47.786  0.00  0.00           N  
ATOM    520  CZ  ARG C  70     -19.125  -9.316 -48.175  0.00  0.00           C  
ATOM    521  NH1 ARG C  70     -18.399 -10.236 -47.602  0.00  0.00           N1+
ATOM    522  NH2 ARG C  70     -19.892  -9.690 -49.159  0.00  0.00           N  
ATOM    523  N   PRO C  71     -19.868  -3.146 -43.612  0.00  0.00           N  
ATOM    524  CA  PRO C  71     -20.472  -2.922 -42.306  0.00  0.00           C  
ATOM    525  C   PRO C  71     -20.269  -4.203 -41.500  0.00  0.00           C  
ATOM    526  O   PRO C  71     -20.841  -5.256 -41.777  0.00  0.00           O  
ATOM    527  CB  PRO C  71     -21.942  -2.569 -42.558  0.00  0.00           C  
ATOM    528  CG  PRO C  71     -22.237  -3.214 -43.911  0.00  0.00           C  
ATOM    529  CD  PRO C  71     -20.896  -3.145 -44.644  0.00  0.00           C  
ATOM    530  N   LYS C  72     -19.308  -4.149 -40.581  0.00  0.00           N  
ATOM    531  CA  LYS C  72     -18.974  -5.245 -39.687  0.00  0.00           C  
ATOM    532  C   LYS C  72     -20.224  -5.397 -38.821  0.00  0.00           C  
ATOM    533  O   LYS C  72     -20.622  -4.418 -38.195  0.00  0.00           O  
ATOM    534  CB  LYS C  72     -17.698  -4.817 -38.933  0.00  0.00           C  
ATOM    535  CG  LYS C  72     -16.914  -5.911 -38.200  0.00  0.00           C  
ATOM    536  CD  LYS C  72     -15.991  -6.688 -39.153  0.00  0.00           C  
ATOM    537  CE  LYS C  72     -15.105  -7.699 -38.413  0.00  0.00           C  
ATOM    538  NZ  LYS C  72     -14.065  -8.268 -39.306  0.00  0.00           N1+
ATOM    539  N   SER C  73     -20.872  -6.566 -38.849  0.00  0.00           N  
ATOM    540  CA  SER C  73     -22.060  -6.811 -38.021  0.00  0.00           C  
ATOM    541  C   SER C  73     -21.785  -6.368 -36.581  0.00  0.00           C  
ATOM    542  O   SER C  73     -20.641  -6.453 -36.124  0.00  0.00           O  
ATOM    543  CB  SER C  73     -22.486  -8.285 -38.078  0.00  0.00           C  
ATOM    544  OG  SER C  73     -21.453  -9.168 -37.666  0.00  0.00           O  
ATOM    545  N   GLU C  74     -22.792  -5.880 -35.860  0.00  0.00           N  
ATOM    546  CA  GLU C  74     -22.618  -5.377 -34.488  0.00  0.00           C  
ATOM    547  C   GLU C  74     -21.884  -6.394 -33.594  0.00  0.00           C  
ATOM    548  O   GLU C  74     -20.953  -6.057 -32.860  0.00  0.00           O  
ATOM    549  CB  GLU C  74     -24.004  -5.052 -33.932  0.00  0.00           C  
ATOM    550  CG  GLU C  74     -23.913  -4.444 -32.529  0.00  0.00           C  
ATOM    551  CD  GLU C  74     -25.280  -4.054 -31.963  0.00  0.00           C  
ATOM    552  OE1 GLU C  74     -25.276  -3.672 -30.776  0.00  0.00           O  
ATOM    553  OE2 GLU C  74     -26.273  -4.165 -32.713  0.00  0.00           O1-
ATOM    554  N   LEU C  75     -22.200  -7.682 -33.768  0.00  0.00           N  
ATOM    555  CA  LEU C  75     -21.512  -8.808 -33.133  0.00  0.00           C  
ATOM    556  C   LEU C  75     -20.015  -8.882 -33.471  0.00  0.00           C  
ATOM    557  O   LEU C  75     -19.187  -9.260 -32.645  0.00  0.00           O  
ATOM    558  CB  LEU C  75     -22.191 -10.110 -33.582  0.00  0.00           C  
ATOM    559  CG  LEU C  75     -23.650 -10.270 -33.119  0.00  0.00           C  
ATOM    560  CD1 LEU C  75     -24.206 -11.568 -33.699  0.00  0.00           C  
ATOM    561  CD2 LEU C  75     -23.757 -10.327 -31.595  0.00  0.00           C  
ATOM    562  N   ALA C  76     -19.634  -8.553 -34.697  0.00  0.00           N  
ATOM    563  CA  ALA C  76     -18.249  -8.566 -35.122  0.00  0.00           C  
ATOM    564  C   ALA C  76     -17.486  -7.304 -34.666  0.00  0.00           C  
ATOM    565  O   ALA C  76     -16.306  -7.412 -34.317  0.00  0.00           O  
ATOM    566  CB  ALA C  76     -18.249  -8.848 -36.622  0.00  0.00           C  
ATOM    567  N   LEU C  77     -18.146  -6.142 -34.566  0.00  0.00           N  
ATOM    568  CA  LEU C  77     -17.589  -4.951 -33.909  0.00  0.00           C  
ATOM    569  C   LEU C  77     -17.387  -5.176 -32.404  0.00  0.00           C  
ATOM    570  O   LEU C  77     -16.331  -4.835 -31.866  0.00  0.00           O  
ATOM    571  CB  LEU C  77     -18.506  -3.733 -34.132  0.00  0.00           C  
ATOM    572  CG  LEU C  77     -18.546  -3.214 -35.576  0.00  0.00           C  
ATOM    573  CD1 LEU C  77     -19.561  -2.081 -35.695  0.00  0.00           C  
ATOM    574  CD2 LEU C  77     -17.180  -2.676 -36.026  0.00  0.00           C  
ATOM    575  N   SER C  78     -18.346  -5.809 -31.725  0.00  0.00           N  
ATOM    576  CA  SER C  78     -18.244  -6.118 -30.296  0.00  0.00           C  
ATOM    577  C   SER C  78     -17.139  -7.143 -30.008  0.00  0.00           C  
ATOM    578  O   SER C  78     -16.333  -6.935 -29.096  0.00  0.00           O  
ATOM    579  CB  SER C  78     -19.600  -6.568 -29.747  0.00  0.00           C  
ATOM    580  OG  SER C  78     -19.959  -7.824 -30.267  0.00  0.00           O  
ATOM    581  N   LYS C  79     -16.995  -8.188 -30.840  0.00  0.00           N  
ATOM    582  CA  LYS C  79     -15.850  -9.120 -30.795  0.00  0.00           C  
ATOM    583  C   LYS C  79     -14.517  -8.395 -31.005  0.00  0.00           C  
ATOM    584  O   LYS C  79     -13.572  -8.625 -30.247  0.00  0.00           O  
ATOM    585  CB  LYS C  79     -16.026 -10.239 -31.838  0.00  0.00           C  
ATOM    586  CG  LYS C  79     -17.054 -11.302 -31.411  0.00  0.00           C  
ATOM    587  CD  LYS C  79     -17.296 -12.333 -32.528  0.00  0.00           C  
ATOM    588  CE  LYS C  79     -18.430 -13.294 -32.135  0.00  0.00           C  
ATOM    589  NZ  LYS C  79     -18.624 -14.398 -33.116  0.00  0.00           N1+
ATOM    590  N   GLN C  80     -14.436  -7.481 -31.975  0.00  0.00           N  
ATOM    591  CA  GLN C  80     -13.240  -6.665 -32.207  0.00  0.00           C  
ATOM    592  C   GLN C  80     -12.917  -5.770 -31.001  0.00  0.00           C  
ATOM    593  O   GLN C  80     -11.758  -5.700 -30.587  0.00  0.00           O  
ATOM    594  CB  GLN C  80     -13.420  -5.853 -33.499  0.00  0.00           C  
ATOM    595  CG  GLN C  80     -12.229  -4.930 -33.801  0.00  0.00           C  
ATOM    596  CD  GLN C  80     -12.381  -4.210 -35.137  0.00  0.00           C  
ATOM    597  NE2 GLN C  80     -11.894  -2.995 -35.264  0.00  0.00           N  
ATOM    598  OE1 GLN C  80     -12.921  -4.723 -36.099  0.00  0.00           O  
ATOM    599  N   ARG C  81     -13.921  -5.125 -30.392  0.00  0.00           N  
ATOM    600  CA  ARG C  81     -13.756  -4.320 -29.172  0.00  0.00           C  
ATOM    601  C   ARG C  81     -13.252  -5.172 -28.006  0.00  0.00           C  
ATOM    602  O   ARG C  81     -12.301  -4.774 -27.334  0.00  0.00           O  
ATOM    603  CB  ARG C  81     -15.086  -3.614 -28.847  0.00  0.00           C  
ATOM    604  CG  ARG C  81     -14.966  -2.625 -27.674  0.00  0.00           C  
ATOM    605  CD  ARG C  81     -16.300  -1.905 -27.425  0.00  0.00           C  
ATOM    606  NE  ARG C  81     -16.214  -0.940 -26.307  0.00  0.00           N  
ATOM    607  CZ  ARG C  81     -17.216  -0.223 -25.813  0.00  0.00           C  
ATOM    608  NH1 ARG C  81     -18.431  -0.302 -26.278  0.00  0.00           N1+
ATOM    609  NH2 ARG C  81     -17.014   0.604 -24.825  0.00  0.00           N  
ATOM    610  N   ARG C  82     -13.820  -6.367 -27.803  0.00  0.00           N  
ATOM    611  CA  ARG C  82     -13.379  -7.324 -26.775  0.00  0.00           C  
ATOM    612  C   ARG C  82     -11.931  -7.771 -27.002  0.00  0.00           C  
ATOM    613  O   ARG C  82     -11.154  -7.783 -26.052  0.00  0.00           O  
ATOM    614  CB  ARG C  82     -14.360  -8.510 -26.725  0.00  0.00           C  
ATOM    615  CG  ARG C  82     -14.073  -9.460 -25.548  0.00  0.00           C  
ATOM    616  CD  ARG C  82     -15.035 -10.658 -25.499  0.00  0.00           C  
ATOM    617  NE  ARG C  82     -16.410 -10.286 -25.101  0.00  0.00           N  
ATOM    618  CZ  ARG C  82     -17.423 -11.123 -24.908  0.00  0.00           C  
ATOM    619  NH1 ARG C  82     -17.310 -12.409 -25.091  0.00  0.00           N1+
ATOM    620  NH2 ARG C  82     -18.585 -10.682 -24.518  0.00  0.00           N  
ATOM    621  N   SER C  83     -11.553  -8.069 -28.246  0.00  0.00           N  
ATOM    622  CA  SER C  83     -10.176  -8.428 -28.617  0.00  0.00           C  
ATOM    623  C   SER C  83      -9.188  -7.284 -28.350  0.00  0.00           C  
ATOM    624  O   SER C  83      -8.163  -7.490 -27.698  0.00  0.00           O  
ATOM    625  CB  SER C  83     -10.138  -8.863 -30.085  0.00  0.00           C  
ATOM    626  OG  SER C  83      -8.810  -9.142 -30.468  0.00  0.00           O  
ATOM    627  N   ARG C  84      -9.529  -6.047 -28.742  0.00  0.00           N  
ATOM    628  CA  ARG C  84      -8.721  -4.851 -28.437  0.00  0.00           C  
ATOM    629  C   ARG C  84      -8.544  -4.651 -26.932  0.00  0.00           C  
ATOM    630  O   ARG C  84      -7.431  -4.377 -26.492  0.00  0.00           O  
ATOM    631  CB  ARG C  84      -9.346  -3.601 -29.075  0.00  0.00           C  
ATOM    632  CG  ARG C  84      -9.159  -3.554 -30.599  0.00  0.00           C  
ATOM    633  CD  ARG C  84      -9.814  -2.288 -31.171  0.00  0.00           C  
ATOM    634  NE  ARG C  84      -9.593  -2.164 -32.627  0.00  0.00           N  
ATOM    635  CZ  ARG C  84      -9.612  -1.041 -33.332  0.00  0.00           C  
ATOM    636  NH1 ARG C  84      -9.851   0.123 -32.796  0.00  0.00           N1+
ATOM    637  NH2 ARG C  84      -9.409  -1.070 -34.619  0.00  0.00           N  
ATOM    638  N   ARG C  85      -9.613  -4.842 -26.146  0.00  0.00           N  
ATOM    639  CA  ARG C  85      -9.569  -4.770 -24.677  0.00  0.00           C  
ATOM    640  C   ARG C  85      -8.652  -5.839 -24.083  0.00  0.00           C  
ATOM    641  O   ARG C  85      -7.849  -5.508 -23.219  0.00  0.00           O  
ATOM    642  CB  ARG C  85     -10.992  -4.850 -24.098  0.00  0.00           C  
ATOM    643  CG  ARG C  85     -11.009  -4.512 -22.597  0.00  0.00           C  
ATOM    644  CD  ARG C  85     -12.420  -4.549 -21.994  0.00  0.00           C  
ATOM    645  NE  ARG C  85     -12.926  -5.926 -21.811  0.00  0.00           N  
ATOM    646  CZ  ARG C  85     -14.035  -6.263 -21.169  0.00  0.00           C  
ATOM    647  NH1 ARG C  85     -14.862  -5.375 -20.689  0.00  0.00           N1+
ATOM    648  NH2 ARG C  85     -14.337  -7.517 -20.979  0.00  0.00           N  
ATOM    649  N   LYS C  86      -8.734  -7.087 -24.564  0.00  0.00           N  
ATOM    650  CA  LYS C  86      -7.854  -8.186 -24.127  0.00  0.00           C  
ATOM    651  C   LYS C  86      -6.384  -7.856 -24.408  0.00  0.00           C  
ATOM    652  O   LYS C  86      -5.591  -7.825 -23.479  0.00  0.00           O  
ATOM    653  CB  LYS C  86      -8.304  -9.518 -24.760  0.00  0.00           C  
ATOM    654  CG  LYS C  86      -7.506 -10.701 -24.188  0.00  0.00           C  
ATOM    655  CD  LYS C  86      -7.950 -12.063 -24.742  0.00  0.00           C  
ATOM    656  CE  LYS C  86      -7.043 -13.144 -24.134  0.00  0.00           C  
ATOM    657  NZ  LYS C  86      -7.337 -14.514 -24.634  0.00  0.00           N1+
ATOM    658  N   LYS C  87      -6.055  -7.451 -25.643  0.00  0.00           N  
ATOM    659  CA  LYS C  87      -4.692  -7.038 -26.029  0.00  0.00           C  
ATOM    660  C   LYS C  87      -4.173  -5.831 -25.233  0.00  0.00           C  
ATOM    661  O   LYS C  87      -2.971  -5.689 -25.045  0.00  0.00           O  
ATOM    662  CB  LYS C  87      -4.661  -6.776 -27.549  0.00  0.00           C  
ATOM    663  CG  LYS C  87      -3.247  -6.445 -28.061  0.00  0.00           C  
ATOM    664  CD  LYS C  87      -3.166  -6.354 -29.593  0.00  0.00           C  
ATOM    665  CE  LYS C  87      -1.713  -6.056 -30.001  0.00  0.00           C  
ATOM    666  NZ  LYS C  87      -1.502  -6.087 -31.474  0.00  0.00           N1+
ATOM    667  N   ALA C  88      -5.039  -4.907 -24.816  0.00  0.00           N  
ATOM    668  CA  ALA C  88      -4.645  -3.805 -23.934  0.00  0.00           C  
ATOM    669  C   ALA C  88      -4.344  -4.294 -22.506  0.00  0.00           C  
ATOM    670  O   ALA C  88      -3.321  -3.916 -21.949  0.00  0.00           O  
ATOM    671  CB  ALA C  88      -5.735  -2.728 -23.964  0.00  0.00           C  
ATOM    672  N   ASN C  89      -5.180  -5.182 -21.959  0.00  0.00           N  
ATOM    673  CA  ASN C  89      -4.963  -5.794 -20.645  0.00  0.00           C  
ATOM    674  C   ASN C  89      -3.659  -6.598 -20.586  0.00  0.00           C  
ATOM    675  O   ASN C  89      -2.884  -6.444 -19.650  0.00  0.00           O  
ATOM    676  CB  ASN C  89      -6.164  -6.695 -20.301  0.00  0.00           C  
ATOM    677  CG  ASN C  89      -6.887  -6.205 -19.069  0.00  0.00           C  
ATOM    678  ND2 ASN C  89      -7.890  -5.375 -19.226  0.00  0.00           N  
ATOM    679  OD1 ASN C  89      -6.562  -6.553 -17.955  0.00  0.00           O  
ATOM    680  N   ASP C  90      -3.392  -7.412 -21.608  0.00  0.00           N  
ATOM    681  CA  ASP C  90      -2.167  -8.215 -21.678  0.00  0.00           C  
ATOM    682  C   ASP C  90      -0.915  -7.319 -21.734  0.00  0.00           C  
ATOM    683  O   ASP C  90       0.098  -7.617 -21.105  0.00  0.00           O  
ATOM    684  CB  ASP C  90      -2.244  -9.165 -22.888  0.00  0.00           C  
ATOM    685  CG  ASP C  90      -3.379 -10.203 -22.797  0.00  0.00           C  
ATOM    686  OD1 ASP C  90      -3.795 -10.557 -21.666  0.00  0.00           O  
ATOM    687  OD2 ASP C  90      -3.874 -10.610 -23.877  0.00  0.00           O1-
ATOM    688  N   ARG C  91      -1.000  -6.161 -22.406  0.00  0.00           N  
ATOM    689  CA  ARG C  91       0.078  -5.159 -22.402  0.00  0.00           C  
ATOM    690  C   ARG C  91       0.310  -4.548 -21.020  0.00  0.00           C  
ATOM    691  O   ARG C  91       1.464  -4.424 -20.623  0.00  0.00           O  
ATOM    692  CB  ARG C  91      -0.189  -4.068 -23.448  0.00  0.00           C  
ATOM    693  CG  ARG C  91       0.149  -4.570 -24.856  0.00  0.00           C  
ATOM    694  CD  ARG C  91      -0.078  -3.491 -25.920  0.00  0.00           C  
ATOM    695  NE  ARG C  91      -1.502  -3.337 -26.272  0.00  0.00           N  
ATOM    696  CZ  ARG C  91      -1.970  -2.541 -27.215  0.00  0.00           C  
ATOM    697  NH1 ARG C  91      -1.169  -1.853 -27.986  0.00  0.00           N1+
ATOM    698  NH2 ARG C  91      -3.253  -2.418 -27.412  0.00  0.00           N  
ATOM    699  N   GLU C  92      -0.749  -4.203 -20.289  0.00  0.00           N  
ATOM    700  CA  GLU C  92      -0.603  -3.653 -18.933  0.00  0.00           C  
ATOM    701  C   GLU C  92      -0.040  -4.690 -17.957  0.00  0.00           C  
ATOM    702  O   GLU C  92       0.816  -4.364 -17.143  0.00  0.00           O  
ATOM    703  CB  GLU C  92      -1.938  -3.084 -18.424  0.00  0.00           C  
ATOM    704  CG  GLU C  92      -1.806  -2.359 -17.066  0.00  0.00           C  
ATOM    705  CD  GLU C  92      -0.773  -1.212 -17.081  0.00  0.00           C  
ATOM    706  OE1 GLU C  92      -0.206  -0.863 -16.024  0.00  0.00           O  
ATOM    707  OE2 GLU C  92      -0.512  -0.662 -18.173  0.00  0.00           O1-
ATOM    708  N   ARG C  93      -0.436  -5.963 -18.083  0.00  0.00           N  
ATOM    709  CA  ARG C  93       0.180  -7.051 -17.309  0.00  0.00           C  
ATOM    710  C   ARG C  93       1.681  -7.128 -17.553  0.00  0.00           C  
ATOM    711  O   ARG C  93       2.440  -7.146 -16.592  0.00  0.00           O  
ATOM    712  CB  ARG C  93      -0.471  -8.394 -17.636  0.00  0.00           C  
ATOM    713  CG  ARG C  93      -1.859  -8.505 -17.006  0.00  0.00           C  
ATOM    714  CD  ARG C  93      -2.451  -9.857 -17.389  0.00  0.00           C  
ATOM    715  NE  ARG C  93      -3.763 -10.055 -16.756  0.00  0.00           N  
ATOM    716  CZ  ARG C  93      -4.748 -10.787 -17.236  0.00  0.00           C  
ATOM    717  NH1 ARG C  93      -4.704 -11.331 -18.424  0.00  0.00           N1+
ATOM    718  NH2 ARG C  93      -5.812 -10.989 -16.508  0.00  0.00           N  
ATOM    719  N   ASN C  94       2.112  -7.096 -18.812  0.00  0.00           N  
ATOM    720  CA  ASN C  94       3.539  -7.116 -19.147  0.00  0.00           C  
ATOM    721  C   ASN C  94       4.278  -5.890 -18.589  0.00  0.00           C  
ATOM    722  O   ASN C  94       5.365  -6.027 -18.035  0.00  0.00           O  
ATOM    723  CB  ASN C  94       3.701  -7.227 -20.670  0.00  0.00           C  
ATOM    724  CG  ASN C  94       3.228  -8.558 -21.228  0.00  0.00           C  
ATOM    725  ND2 ASN C  94       3.211  -8.699 -22.532  0.00  0.00           N  
ATOM    726  OD1 ASN C  94       2.891  -9.494 -20.525  0.00  0.00           O  
ATOM    727  N   ARG C  95       3.670  -4.699 -18.665  0.00  0.00           N  
ATOM    728  CA  ARG C  95       4.216  -3.480 -18.049  0.00  0.00           C  
ATOM    729  C   ARG C  95       4.392  -3.645 -16.536  0.00  0.00           C  
ATOM    730  O   ARG C  95       5.451  -3.313 -16.008  0.00  0.00           O  
ATOM    731  CB  ARG C  95       3.302  -2.295 -18.394  0.00  0.00           C  
ATOM    732  CG  ARG C  95       3.810  -0.973 -17.808  0.00  0.00           C  
ATOM    733  CD  ARG C  95       2.851   0.154 -18.189  0.00  0.00           C  
ATOM    734  NE  ARG C  95       3.233   1.419 -17.541  0.00  0.00           N  
ATOM    735  CZ  ARG C  95       2.534   2.063 -16.621  0.00  0.00           C  
ATOM    736  NH1 ARG C  95       1.392   1.629 -16.152  0.00  0.00           N1+
ATOM    737  NH2 ARG C  95       2.998   3.187 -16.144  0.00  0.00           N  
ATOM    738  N   MET C  96       3.387  -4.194 -15.854  0.00  0.00           N  
ATOM    739  CA  MET C  96       3.433  -4.445 -14.413  0.00  0.00           C  
ATOM    740  C   MET C  96       4.436  -5.536 -14.029  0.00  0.00           C  
ATOM    741  O   MET C  96       5.075  -5.410 -12.987  0.00  0.00           O  
ATOM    742  CB  MET C  96       2.029  -4.793 -13.894  0.00  0.00           C  
ATOM    743  CG  MET C  96       1.094  -3.576 -13.864  0.00  0.00           C  
ATOM    744  SD  MET C  96       1.684  -2.139 -12.917  0.00  0.00           S  
ATOM    745  CE  MET C  96       2.008  -2.883 -11.300  0.00  0.00           C  
ATOM    746  N   HIS C  97       4.621  -6.571 -14.857  0.00  0.00           N  
ATOM    747  CA  HIS C  97       5.675  -7.568 -14.661  0.00  0.00           C  
ATOM    748  C   HIS C  97       7.061  -6.924 -14.723  0.00  0.00           C  
ATOM    749  O   HIS C  97       7.827  -7.099 -13.785  0.00  0.00           O  
ATOM    750  CB  HIS C  97       5.540  -8.722 -15.665  0.00  0.00           C  
ATOM    751  CG  HIS C  97       4.415  -9.667 -15.326  0.00  0.00           C  
ATOM    752  CD2 HIS C  97       3.364 -10.027 -16.127  0.00  0.00           C  
ATOM    753  ND1 HIS C  97       4.276 -10.360 -14.145  0.00  0.00           N  
ATOM    754  CE1 HIS C  97       3.159 -11.101 -14.225  0.00  0.00           C  
ATOM    755  NE2 HIS C  97       2.557 -10.919 -15.411  0.00  0.00           N  
ATOM    756  N   ASN C  98       7.341  -6.097 -15.736  0.00  0.00           N  
ATOM    757  CA  ASN C  98       8.618  -5.380 -15.842  0.00  0.00           C  
ATOM    758  C   ASN C  98       8.875  -4.470 -14.631  0.00  0.00           C  
ATOM    759  O   ASN C  98       9.976  -4.456 -14.087  0.00  0.00           O  
ATOM    760  CB  ASN C  98       8.635  -4.555 -17.139  0.00  0.00           C  
ATOM    761  CG  ASN C  98       8.661  -5.394 -18.402  0.00  0.00           C  
ATOM    762  ND2 ASN C  98       8.481  -4.774 -19.545  0.00  0.00           N  
ATOM    763  OD1 ASN C  98       8.859  -6.594 -18.404  0.00  0.00           O  
ATOM    764  N   LEU C  99       7.851  -3.733 -14.184  0.00  0.00           N  
ATOM    765  CA  LEU C  99       7.947  -2.885 -12.994  0.00  0.00           C  
ATOM    766  C   LEU C  99       8.248  -3.704 -11.732  0.00  0.00           C  
ATOM    767  O   LEU C  99       9.101  -3.319 -10.937  0.00  0.00           O  
ATOM    768  CB  LEU C  99       6.634  -2.096 -12.838  0.00  0.00           C  
ATOM    769  CG  LEU C  99       6.556  -1.255 -11.548  0.00  0.00           C  
ATOM    770  CD1 LEU C  99       7.634  -0.174 -11.487  0.00  0.00           C  
ATOM    771  CD2 LEU C  99       5.188  -0.581 -11.464  0.00  0.00           C  
ATOM    772  N   ASN C 100       7.550  -4.824 -11.538  0.00  0.00           N  
ATOM    773  CA  ASN C 100       7.776  -5.676 -10.376  0.00  0.00           C  
ATOM    774  C   ASN C 100       9.175  -6.315 -10.422  0.00  0.00           C  
ATOM    775  O   ASN C 100       9.834  -6.322  -9.391  0.00  0.00           O  
ATOM    776  CB  ASN C 100       6.659  -6.721 -10.266  0.00  0.00           C  
ATOM    777  CG  ASN C 100       5.283  -6.176  -9.892  0.00  0.00           C  
ATOM    778  ND2 ASN C 100       4.257  -6.906 -10.266  0.00  0.00           N  
ATOM    779  OD1 ASN C 100       5.071  -5.158  -9.231  0.00  0.00           O  
ATOM    780  N   SER C 101       9.668  -6.731 -11.595  0.00  0.00           N  
ATOM    781  CA  SER C 101      11.043  -7.227 -11.756  0.00  0.00           C  
ATOM    782  C   SER C 101      12.092  -6.171 -11.393  0.00  0.00           C  
ATOM    783  O   SER C 101      13.082  -6.490 -10.744  0.00  0.00           O  
ATOM    784  CB  SER C 101      11.302  -7.682 -13.196  0.00  0.00           C  
ATOM    785  OG  SER C 101      10.416  -8.715 -13.582  0.00  0.00           O  
ATOM    786  N   ALA C 102      11.877  -4.902 -11.761  0.00  0.00           N  
ATOM    787  CA  ALA C 102      12.762  -3.807 -11.358  0.00  0.00           C  
ATOM    788  C   ALA C 102      12.735  -3.570  -9.835  0.00  0.00           C  
ATOM    789  O   ALA C 102      13.765  -3.289  -9.228  0.00  0.00           O  
ATOM    790  CB  ALA C 102      12.362  -2.544 -12.129  0.00  0.00           C  
ATOM    791  N   LEU C 103      11.565  -3.721  -9.207  0.00  0.00           N  
ATOM    792  CA  LEU C 103      11.417  -3.608  -7.756  0.00  0.00           C  
ATOM    793  C   LEU C 103      12.079  -4.796  -7.030  0.00  0.00           C  
ATOM    794  O   LEU C 103      12.701  -4.599  -5.991  0.00  0.00           O  
ATOM    795  CB  LEU C 103       9.920  -3.411  -7.451  0.00  0.00           C  
ATOM    796  CG  LEU C 103       9.635  -2.789  -6.072  0.00  0.00           C  
ATOM    797  CD1 LEU C 103       8.292  -2.053  -6.084  0.00  0.00           C  
ATOM    798  CD2 LEU C 103       9.502  -3.842  -4.992  0.00  0.00           C  
ATOM    799  N   ASP C 104      12.019  -6.005  -7.591  0.00  0.00           N  
ATOM    800  CA  ASP C 104      12.753  -7.173  -7.087  0.00  0.00           C  
ATOM    801  C   ASP C 104      14.273  -7.005  -7.227  0.00  0.00           C  
ATOM    802  O   ASP C 104      15.008  -7.320  -6.292  0.00  0.00           O  
ATOM    803  CB  ASP C 104      12.274  -8.451  -7.802  0.00  0.00           C  
ATOM    804  CG  ASP C 104      10.869  -8.888  -7.374  0.00  0.00           C  
ATOM    805  OD1 ASP C 104      10.532  -8.697  -6.181  0.00  0.00           O  
ATOM    806  OD2 ASP C 104      10.120  -9.433  -8.215  0.00  0.00           O1-
ATOM    807  N   ALA C 105      14.753  -6.432  -8.336  0.00  0.00           N  
ATOM    808  CA  ALA C 105      16.165  -6.079  -8.492  0.00  0.00           C  
ATOM    809  C   ALA C 105      16.618  -5.058  -7.432  0.00  0.00           C  
ATOM    810  O   ALA C 105      17.696  -5.207  -6.862  0.00  0.00           O  
ATOM    811  CB  ALA C 105      16.398  -5.562  -9.915  0.00  0.00           C  
ATOM    812  N   LEU C 106      15.771  -4.069  -7.110  0.00  0.00           N  
ATOM    813  CA  LEU C 106      16.029  -3.133  -6.014  0.00  0.00           C  
ATOM    814  C   LEU C 106      16.125  -3.857  -4.662  0.00  0.00           C  
ATOM    815  O   LEU C 106      17.033  -3.568  -3.895  0.00  0.00           O  
ATOM    816  CB  LEU C 106      14.959  -2.025  -6.010  0.00  0.00           C  
ATOM    817  CG  LEU C 106      15.101  -0.999  -4.869  0.00  0.00           C  
ATOM    818  CD1 LEU C 106      16.432  -0.248  -4.922  0.00  0.00           C  
ATOM    819  CD2 LEU C 106      13.965   0.022  -4.969  0.00  0.00           C  
ATOM    820  N   ARG C 107      15.252  -4.830  -4.372  0.00  0.00           N  
ATOM    821  CA  ARG C 107      15.351  -5.625  -3.132  0.00  0.00           C  
ATOM    822  C   ARG C 107      16.670  -6.388  -3.029  0.00  0.00           C  
ATOM    823  O   ARG C 107      17.202  -6.494  -1.934  0.00  0.00           O  
ATOM    824  CB  ARG C 107      14.192  -6.617  -3.015  0.00  0.00           C  
ATOM    825  CG  ARG C 107      12.853  -5.922  -2.778  0.00  0.00           C  
ATOM    826  CD  ARG C 107      11.764  -6.988  -2.719  0.00  0.00           C  
ATOM    827  NE  ARG C 107      10.448  -6.374  -2.522  0.00  0.00           N  
ATOM    828  CZ  ARG C 107       9.433  -6.402  -3.355  0.00  0.00           C  
ATOM    829  NH1 ARG C 107       9.470  -6.933  -4.544  0.00  0.00           N1+
ATOM    830  NH2 ARG C 107       8.297  -5.905  -2.970  0.00  0.00           N  
ATOM    831  N   GLY C 108      17.206  -6.870  -4.151  0.00  0.00           N  
ATOM    832  CA  GLY C 108      18.477  -7.597  -4.190  0.00  0.00           C  
ATOM    833  C   GLY C 108      19.707  -6.764  -3.811  0.00  0.00           C  
ATOM    834  O   GLY C 108      20.720  -7.341  -3.429  0.00  0.00           O  
ATOM    835  N   VAL C 109      19.631  -5.430  -3.891  0.00  0.00           N  
ATOM    836  CA  VAL C 109      20.721  -4.528  -3.466  0.00  0.00           C  
ATOM    837  C   VAL C 109      20.515  -3.948  -2.067  0.00  0.00           C  
ATOM    838  O   VAL C 109      21.405  -3.267  -1.554  0.00  0.00           O  
ATOM    839  CB  VAL C 109      20.980  -3.402  -4.486  0.00  0.00           C  
ATOM    840  CG1 VAL C 109      21.341  -3.966  -5.867  0.00  0.00           C  
ATOM    841  CG2 VAL C 109      19.804  -2.437  -4.666  0.00  0.00           C  
ATOM    842  N   LEU C 110      19.349  -4.175  -1.452  0.00  0.00           N  
ATOM    843  CA  LEU C 110      19.083  -3.718  -0.093  0.00  0.00           C  
ATOM    844  C   LEU C 110      19.713  -4.679   0.922  0.00  0.00           C  
ATOM    845  O   LEU C 110      19.581  -5.897   0.775  0.00  0.00           O  
ATOM    846  CB  LEU C 110      17.578  -3.559   0.175  0.00  0.00           C  
ATOM    847  CG  LEU C 110      16.893  -2.450  -0.636  0.00  0.00           C  
ATOM    848  CD1 LEU C 110      15.402  -2.407  -0.301  0.00  0.00           C  
ATOM    849  CD2 LEU C 110      17.479  -1.061  -0.389  0.00  0.00           C  
ATOM    850  N   PRO C 111      20.346  -4.153   1.982  0.00  0.00           N  
ATOM    851  CA  PRO C 111      20.887  -4.980   3.048  0.00  0.00           C  
ATOM    852  C   PRO C 111      19.731  -5.623   3.830  0.00  0.00           C  
ATOM    853  O   PRO C 111      19.078  -4.965   4.632  0.00  0.00           O  
ATOM    854  CB  PRO C 111      21.747  -4.024   3.883  0.00  0.00           C  
ATOM    855  CG  PRO C 111      21.090  -2.657   3.683  0.00  0.00           C  
ATOM    856  CD  PRO C 111      20.548  -2.735   2.261  0.00  0.00           C  
ATOM    857  N   THR C 112      19.447  -6.900   3.574  0.00  0.00           N  
ATOM    858  CA  THR C 112      18.364  -7.673   4.213  0.00  0.00           C  
ATOM    859  C   THR C 112      18.892  -9.013   4.711  0.00  0.00           C  
ATOM    860  O   THR C 112      19.883  -9.519   4.176  0.00  0.00           O  
ATOM    861  CB  THR C 112      17.172  -7.896   3.263  0.00  0.00           C  
ATOM    862  CG2 THR C 112      16.414  -6.601   2.966  0.00  0.00           C  
ATOM    863  OG1 THR C 112      17.575  -8.402   2.010  0.00  0.00           O  
ATOM    864  N   PHE C 113      18.264  -9.590   5.740  0.00  0.00           N  
ATOM    865  CA  PHE C 113      18.614 -10.932   6.198  0.00  0.00           C  
ATOM    866  C   PHE C 113      17.880 -11.991   5.361  0.00  0.00           C  
ATOM    867  O   PHE C 113      16.753 -11.757   4.922  0.00  0.00           O  
ATOM    868  CB  PHE C 113      18.351 -11.076   7.703  0.00  0.00           C  
ATOM    869  CG  PHE C 113      19.179 -10.129   8.551  0.00  0.00           C  
ATOM    870  CD1 PHE C 113      20.542 -10.400   8.776  0.00  0.00           C  
ATOM    871  CD2 PHE C 113      18.597  -8.973   9.101  0.00  0.00           C  
ATOM    872  CE1 PHE C 113      21.319  -9.520   9.549  0.00  0.00           C  
ATOM    873  CE2 PHE C 113      19.374  -8.090   9.873  0.00  0.00           C  
ATOM    874  CZ  PHE C 113      20.735  -8.364  10.097  0.00  0.00           C  
ATOM    875  N   PRO C 114      18.484 -13.170   5.124  0.00  0.00           N  
ATOM    876  CA  PRO C 114      17.883 -14.208   4.280  0.00  0.00           C  
ATOM    877  C   PRO C 114      16.560 -14.765   4.831  0.00  0.00           C  
ATOM    878  O   PRO C 114      15.739 -15.242   4.047  0.00  0.00           O  
ATOM    879  CB  PRO C 114      18.954 -15.299   4.171  0.00  0.00           C  
ATOM    880  CG  PRO C 114      19.791 -15.118   5.437  0.00  0.00           C  
ATOM    881  CD  PRO C 114      19.773 -13.606   5.638  0.00  0.00           C  
ATOM    882  N   ASP C 115      16.347 -14.675   6.145  0.00  0.00           N  
ATOM    883  CA  ASP C 115      15.145 -15.165   6.833  0.00  0.00           C  
ATOM    884  C   ASP C 115      14.030 -14.107   6.933  0.00  0.00           C  
ATOM    885  O   ASP C 115      12.923 -14.408   7.388  0.00  0.00           O  
ATOM    886  CB  ASP C 115      15.540 -15.687   8.224  0.00  0.00           C  
ATOM    887  CG  ASP C 115      16.548 -16.841   8.173  0.00  0.00           C  
ATOM    888  OD1 ASP C 115      16.473 -17.660   7.229  0.00  0.00           O  
ATOM    889  OD2 ASP C 115      17.397 -16.899   9.089  0.00  0.00           O1-
ATOM    890  N   ASP C 116      14.295 -12.869   6.499  0.00  0.00           N  
ATOM    891  CA  ASP C 116      13.312 -11.796   6.567  0.00  0.00           C  
ATOM    892  C   ASP C 116      12.163 -12.029   5.579  0.00  0.00           C  
ATOM    893  O   ASP C 116      12.326 -12.484   4.439  0.00  0.00           O  
ATOM    894  CB  ASP C 116      13.945 -10.411   6.347  0.00  0.00           C  
ATOM    895  CG  ASP C 116      14.814  -9.914   7.506  0.00  0.00           C  
ATOM    896  OD1 ASP C 116      14.598 -10.366   8.652  0.00  0.00           O  
ATOM    897  OD2 ASP C 116      15.658  -9.025   7.237  0.00  0.00           O1-
ATOM    898  N   ALA C 117      10.957 -11.648   6.001  0.00  0.00           N  
ATOM    899  CA  ALA C 117       9.812 -11.620   5.107  0.00  0.00           C  
ATOM    900  C   ALA C 117      10.072 -10.669   3.926  0.00  0.00           C  
ATOM    901  O   ALA C 117      10.685  -9.609   4.059  0.00  0.00           O  
ATOM    902  CB  ALA C 117       8.556 -11.231   5.894  0.00  0.00           C  
ATOM    903  N   LYS C 118       9.537 -11.017   2.749  0.00  0.00           N  
ATOM    904  CA  LYS C 118       9.634 -10.156   1.563  0.00  0.00           C  
ATOM    905  C   LYS C 118       9.017  -8.786   1.846  0.00  0.00           C  
ATOM    906  O   LYS C 118       7.808  -8.685   2.046  0.00  0.00           O  
ATOM    907  CB  LYS C 118       8.949 -10.795   0.350  0.00  0.00           C  
ATOM    908  CG  LYS C 118       9.743 -11.984  -0.197  0.00  0.00           C  
ATOM    909  CD  LYS C 118       9.088 -12.521  -1.472  0.00  0.00           C  
ATOM    910  CE  LYS C 118       9.963 -13.644  -2.032  0.00  0.00           C  
ATOM    911  NZ  LYS C 118       9.435 -14.174  -3.311  0.00  0.00           N1+
ATOM    912  N   LEU C 119       9.840  -7.744   1.747  0.00  0.00           N  
ATOM    913  CA  LEU C 119       9.417  -6.354   1.903  0.00  0.00           C  
ATOM    914  C   LEU C 119       8.250  -6.021   0.966  0.00  0.00           C  
ATOM    915  O   LEU C 119       8.298  -6.283  -0.244  0.00  0.00           O  
ATOM    916  CB  LEU C 119      10.602  -5.413   1.614  0.00  0.00           C  
ATOM    917  CG  LEU C 119      11.826  -5.595   2.528  0.00  0.00           C  
ATOM    918  CD1 LEU C 119      12.945  -4.684   2.024  0.00  0.00           C  
ATOM    919  CD2 LEU C 119      11.518  -5.249   3.983  0.00  0.00           C  
ATOM    920  N   THR C 120       7.220  -5.363   1.487  0.00  0.00           N  
ATOM    921  CA  THR C 120       6.147  -4.779   0.674  0.00  0.00           C  
ATOM    922  C   THR C 120       6.692  -3.673  -0.241  0.00  0.00           C  
ATOM    923  O   THR C 120       7.840  -3.229  -0.129  0.00  0.00           O  
ATOM    924  CB  THR C 120       5.006  -4.225   1.539  0.00  0.00           C  
ATOM    925  CG2 THR C 120       4.377  -5.248   2.482  0.00  0.00           C  
ATOM    926  OG1 THR C 120       5.475  -3.131   2.271  0.00  0.00           O  
ATOM    927  N   LYS C 121       5.874  -3.200  -1.195  0.00  0.00           N  
ATOM    928  CA  LYS C 121       6.283  -2.132  -2.128  0.00  0.00           C  
ATOM    929  C   LYS C 121       6.662  -0.846  -1.393  0.00  0.00           C  
ATOM    930  O   LYS C 121       7.680  -0.248  -1.714  0.00  0.00           O  
ATOM    931  CB  LYS C 121       5.181  -1.847  -3.161  0.00  0.00           C  
ATOM    932  CG  LYS C 121       4.977  -3.026  -4.119  0.00  0.00           C  
ATOM    933  CD  LYS C 121       3.998  -2.675  -5.246  0.00  0.00           C  
ATOM    934  CE  LYS C 121       3.985  -3.838  -6.243  0.00  0.00           C  
ATOM    935  NZ  LYS C 121       3.238  -3.523  -7.481  0.00  0.00           N1+
ATOM    936  N   ILE C 122       5.864  -0.441  -0.403  0.00  0.00           N  
ATOM    937  CA  ILE C 122       6.109   0.792   0.351  0.00  0.00           C  
ATOM    938  C   ILE C 122       7.336   0.670   1.259  0.00  0.00           C  
ATOM    939  O   ILE C 122       8.127   1.605   1.336  0.00  0.00           O  
ATOM    940  CB  ILE C 122       4.836   1.226   1.111  0.00  0.00           C  
ATOM    941  CG1 ILE C 122       4.992   2.594   1.808  0.00  0.00           C  
ATOM    942  CG2 ILE C 122       4.373   0.189   2.151  0.00  0.00           C  
ATOM    943  CD1 ILE C 122       5.337   3.744   0.852  0.00  0.00           C  
ATOM    944  N   GLU C 123       7.543  -0.492   1.883  0.00  0.00           N  
ATOM    945  CA  GLU C 123       8.728  -0.750   2.707  0.00  0.00           C  
ATOM    946  C   GLU C 123      10.001  -0.741   1.867  0.00  0.00           C  
ATOM    947  O   GLU C 123      10.962  -0.085   2.246  0.00  0.00           O  
ATOM    948  CB  GLU C 123       8.594  -2.103   3.402  0.00  0.00           C  
ATOM    949  CG  GLU C 123       7.535  -2.061   4.514  0.00  0.00           C  
ATOM    950  CD  GLU C 123       7.081  -3.460   4.937  0.00  0.00           C  
ATOM    951  OE1 GLU C 123       6.576  -3.586   6.065  0.00  0.00           O  
ATOM    952  OE2 GLU C 123       7.093  -4.349   4.052  0.00  0.00           O1-
ATOM    953  N   THR C 124       9.984  -1.377   0.690  0.00  0.00           N  
ATOM    954  CA  THR C 124      11.135  -1.389  -0.231  0.00  0.00           C  
ATOM    955  C   THR C 124      11.551   0.035  -0.610  0.00  0.00           C  
ATOM    956  O   THR C 124      12.734   0.362  -0.579  0.00  0.00           O  
ATOM    957  CB  THR C 124      10.821  -2.185  -1.510  0.00  0.00           C  
ATOM    958  CG2 THR C 124      12.045  -2.335  -2.415  0.00  0.00           C  
ATOM    959  OG1 THR C 124      10.361  -3.491  -1.216  0.00  0.00           O  
ATOM    960  N   LEU C 125      10.585   0.908  -0.924  0.00  0.00           N  
ATOM    961  CA  LEU C 125      10.864   2.302  -1.289  0.00  0.00           C  
ATOM    962  C   LEU C 125      11.409   3.116  -0.108  0.00  0.00           C  
ATOM    963  O   LEU C 125      12.381   3.853  -0.267  0.00  0.00           O  
ATOM    964  CB  LEU C 125       9.588   2.953  -1.850  0.00  0.00           C  
ATOM    965  CG  LEU C 125       9.100   2.372  -3.189  0.00  0.00           C  
ATOM    966  CD1 LEU C 125       7.775   3.036  -3.571  0.00  0.00           C  
ATOM    967  CD2 LEU C 125      10.098   2.577  -4.327  0.00  0.00           C  
ATOM    968  N   ARG C 126      10.814   2.962   1.081  0.00  0.00           N  
ATOM    969  CA  ARG C 126      11.285   3.630   2.303  0.00  0.00           C  
ATOM    970  C   ARG C 126      12.692   3.172   2.688  0.00  0.00           C  
ATOM    971  O   ARG C 126      13.539   4.004   3.000  0.00  0.00           O  
ATOM    972  CB  ARG C 126      10.300   3.373   3.452  0.00  0.00           C  
ATOM    973  CG  ARG C 126       9.002   4.176   3.297  0.00  0.00           C  
ATOM    974  CD  ARG C 126       8.034   3.818   4.430  0.00  0.00           C  
ATOM    975  NE  ARG C 126       6.843   4.688   4.424  0.00  0.00           N  
ATOM    976  CZ  ARG C 126       5.938   4.775   5.385  0.00  0.00           C  
ATOM    977  NH1 ARG C 126       5.989   4.027   6.453  0.00  0.00           N1+
ATOM    978  NH2 ARG C 126       4.958   5.629   5.293  0.00  0.00           N  
ATOM    979  N   PHE C 127      12.956   1.868   2.622  0.00  0.00           N  
ATOM    980  CA  PHE C 127      14.264   1.301   2.929  0.00  0.00           C  
ATOM    981  C   PHE C 127      15.315   1.791   1.924  0.00  0.00           C  
ATOM    982  O   PHE C 127      16.349   2.304   2.335  0.00  0.00           O  
ATOM    983  CB  PHE C 127      14.162  -0.230   2.983  0.00  0.00           C  
ATOM    984  CG  PHE C 127      15.316  -0.978   3.638  0.00  0.00           C  
ATOM    985  CD1 PHE C 127      15.151  -2.349   3.911  0.00  0.00           C  
ATOM    986  CD2 PHE C 127      16.512  -0.346   4.046  0.00  0.00           C  
ATOM    987  CE1 PHE C 127      16.160  -3.070   4.570  0.00  0.00           C  
ATOM    988  CE2 PHE C 127      17.530  -1.069   4.679  0.00  0.00           C  
ATOM    989  CZ  PHE C 127      17.345  -2.427   4.957  0.00  0.00           C  
ATOM    990  N   ALA C 128      15.028   1.760   0.620  0.00  0.00           N  
ATOM    991  CA  ALA C 128      15.952   2.276  -0.391  0.00  0.00           C  
ATOM    992  C   ALA C 128      16.350   3.740  -0.143  0.00  0.00           C  
ATOM    993  O   ALA C 128      17.535   4.066  -0.177  0.00  0.00           O  
ATOM    994  CB  ALA C 128      15.317   2.090  -1.772  0.00  0.00           C  
ATOM    995  N   HIS C 129      15.383   4.603   0.178  0.00  0.00           N  
ATOM    996  CA  HIS C 129      15.661   5.997   0.527  0.00  0.00           C  
ATOM    997  C   HIS C 129      16.580   6.116   1.755  0.00  0.00           C  
ATOM    998  O   HIS C 129      17.595   6.813   1.709  0.00  0.00           O  
ATOM    999  CB  HIS C 129      14.329   6.717   0.754  0.00  0.00           C  
ATOM   1000  CG  HIS C 129      14.515   8.145   1.186  0.00  0.00           C  
ATOM   1001  CD2 HIS C 129      14.805   9.208   0.375  0.00  0.00           C  
ATOM   1002  ND1 HIS C 129      14.488   8.610   2.482  0.00  0.00           N  
ATOM   1003  CE1 HIS C 129      14.741   9.930   2.446  0.00  0.00           C  
ATOM   1004  NE2 HIS C 129      14.938  10.339   1.183  0.00  0.00           N  
ATOM   1005  N   ASN C 130      16.266   5.393   2.833  0.00  0.00           N  
ATOM   1006  CA  ASN C 130      17.066   5.407   4.057  0.00  0.00           C  
ATOM   1007  C   ASN C 130      18.477   4.845   3.836  0.00  0.00           C  
ATOM   1008  O   ASN C 130      19.433   5.352   4.417  0.00  0.00           O  
ATOM   1009  CB  ASN C 130      16.331   4.616   5.148  0.00  0.00           C  
ATOM   1010  CG  ASN C 130      15.066   5.295   5.638  0.00  0.00           C  
ATOM   1011  ND2 ASN C 130      14.331   4.638   6.505  0.00  0.00           N  
ATOM   1012  OD1 ASN C 130      14.720   6.410   5.276  0.00  0.00           O  
ATOM   1013  N   TYR C 131      18.620   3.831   2.980  0.00  0.00           N  
ATOM   1014  CA  TYR C 131      19.914   3.238   2.668  0.00  0.00           C  
ATOM   1015  C   TYR C 131      20.800   4.206   1.880  0.00  0.00           C  
ATOM   1016  O   TYR C 131      21.949   4.421   2.257  0.00  0.00           O  
ATOM   1017  CB  TYR C 131      19.717   1.906   1.931  0.00  0.00           C  
ATOM   1018  CG  TYR C 131      21.004   1.149   1.647  0.00  0.00           C  
ATOM   1019  CD1 TYR C 131      21.172   0.485   0.415  0.00  0.00           C  
ATOM   1020  CD2 TYR C 131      22.023   1.079   2.621  0.00  0.00           C  
ATOM   1021  CE1 TYR C 131      22.348  -0.245   0.157  0.00  0.00           C  
ATOM   1022  CE2 TYR C 131      23.205   0.367   2.359  0.00  0.00           C  
ATOM   1023  CZ  TYR C 131      23.368  -0.302   1.132  0.00  0.00           C  
ATOM   1024  OH  TYR C 131      24.509  -0.998   0.896  0.00  0.00           O  
ATOM   1025  N   ILE C 132      20.249   4.877   0.858  0.00  0.00           N  
ATOM   1026  CA  ILE C 132      20.957   5.946   0.136  0.00  0.00           C  
ATOM   1027  C   ILE C 132      21.400   7.042   1.113  0.00  0.00           C  
ATOM   1028  O   ILE C 132      22.556   7.470   1.079  0.00  0.00           O  
ATOM   1029  CB  ILE C 132      20.071   6.525  -0.993  0.00  0.00           C  
ATOM   1030  CG1 ILE C 132      19.847   5.467  -2.097  0.00  0.00           C  
ATOM   1031  CG2 ILE C 132      20.702   7.790  -1.608  0.00  0.00           C  
ATOM   1032  CD1 ILE C 132      18.712   5.822  -3.066  0.00  0.00           C  
ATOM   1033  N   TRP C 133      20.509   7.473   2.012  0.00  0.00           N  
ATOM   1034  CA  TRP C 133      20.831   8.482   3.022  0.00  0.00           C  
ATOM   1035  C   TRP C 133      21.978   8.033   3.941  0.00  0.00           C  
ATOM   1036  O   TRP C 133      22.936   8.786   4.126  0.00  0.00           O  
ATOM   1037  CB  TRP C 133      19.570   8.832   3.819  0.00  0.00           C  
ATOM   1038  CG  TRP C 133      19.801   9.830   4.910  0.00  0.00           C  
ATOM   1039  CD1 TRP C 133      19.720  11.173   4.781  0.00  0.00           C  
ATOM   1040  CD2 TRP C 133      20.183   9.580   6.299  0.00  0.00           C  
ATOM   1041  CE2 TRP C 133      20.340  10.839   6.952  0.00  0.00           C  
ATOM   1042  CE3 TRP C 133      20.413   8.421   7.071  0.00  0.00           C  
ATOM   1043  NE1 TRP C 133      20.033  11.773   5.987  0.00  0.00           N  
ATOM   1044  CZ2 TRP C 133      20.715  10.945   8.299  0.00  0.00           C  
ATOM   1045  CZ3 TRP C 133      20.794   8.515   8.422  0.00  0.00           C  
ATOM   1046  CH2 TRP C 133      20.946   9.771   9.036  0.00  0.00           C  
ATOM   1047  N   ALA C 134      21.927   6.802   4.457  0.00  0.00           N  
ATOM   1048  CA  ALA C 134      22.941   6.253   5.355  0.00  0.00           C  
ATOM   1049  C   ALA C 134      24.314   6.128   4.677  0.00  0.00           C  
ATOM   1050  O   ALA C 134      25.325   6.519   5.263  0.00  0.00           O  
ATOM   1051  CB  ALA C 134      22.450   4.897   5.874  0.00  0.00           C  
ATOM   1052  N   LEU C 135      24.361   5.649   3.428  0.00  0.00           N  
ATOM   1053  CA  LEU C 135      25.597   5.585   2.643  0.00  0.00           C  
ATOM   1054  C   LEU C 135      26.167   6.983   2.396  0.00  0.00           C  
ATOM   1055  O   LEU C 135      27.351   7.217   2.621  0.00  0.00           O  
ATOM   1056  CB  LEU C 135      25.333   4.890   1.298  0.00  0.00           C  
ATOM   1057  CG  LEU C 135      25.029   3.385   1.385  0.00  0.00           C  
ATOM   1058  CD1 LEU C 135      24.760   2.878  -0.033  0.00  0.00           C  
ATOM   1059  CD2 LEU C 135      26.186   2.587   1.988  0.00  0.00           C  
ATOM   1060  N   THR C 136      25.313   7.933   2.009  0.00  0.00           N  
ATOM   1061  CA  THR C 136      25.730   9.324   1.792  0.00  0.00           C  
ATOM   1062  C   THR C 136      26.304   9.931   3.073  0.00  0.00           C  
ATOM   1063  O   THR C 136      27.324  10.613   3.033  0.00  0.00           O  
ATOM   1064  CB  THR C 136      24.558  10.188   1.305  0.00  0.00           C  
ATOM   1065  CG2 THR C 136      25.034  11.557   0.829  0.00  0.00           C  
ATOM   1066  OG1 THR C 136      23.915   9.622   0.188  0.00  0.00           O  
ATOM   1067  N   GLN C 137      25.684   9.669   4.226  0.00  0.00           N  
ATOM   1068  CA  GLN C 137      26.178  10.163   5.508  0.00  0.00           C  
ATOM   1069  C   GLN C 137      27.484   9.490   5.936  0.00  0.00           C  
ATOM   1070  O   GLN C 137      28.367  10.163   6.460  0.00  0.00           O  
ATOM   1071  CB  GLN C 137      25.072  10.003   6.563  0.00  0.00           C  
ATOM   1072  CG  GLN C 137      25.384  10.745   7.871  0.00  0.00           C  
ATOM   1073  CD  GLN C 137      25.492  12.264   7.715  0.00  0.00           C  
ATOM   1074  NE2 GLN C 137      25.783  12.965   8.787  0.00  0.00           N  
ATOM   1075  OE1 GLN C 137      25.308  12.854   6.652  0.00  0.00           O  
ATOM   1076  N   THR C 138      27.633   8.193   5.665  0.00  0.00           N  
ATOM   1077  CA  THR C 138      28.871   7.447   5.923  0.00  0.00           C  
ATOM   1078  C   THR C 138      30.035   8.030   5.127  0.00  0.00           C  
ATOM   1079  O   THR C 138      31.093   8.274   5.700  0.00  0.00           O  
ATOM   1080  CB  THR C 138      28.694   5.959   5.586  0.00  0.00           C  
ATOM   1081  CG2 THR C 138      29.933   5.131   5.922  0.00  0.00           C  
ATOM   1082  OG1 THR C 138      27.625   5.425   6.336  0.00  0.00           O  
ATOM   1083  N   LEU C 139      29.822   8.335   3.841  0.00  0.00           N  
ATOM   1084  CA  LEU C 139      30.829   8.983   2.995  0.00  0.00           C  
ATOM   1085  C   LEU C 139      31.205  10.369   3.524  0.00  0.00           C  
ATOM   1086  O   LEU C 139      32.385  10.650   3.687  0.00  0.00           O  
ATOM   1087  CB  LEU C 139      30.323   9.066   1.545  0.00  0.00           C  
ATOM   1088  CG  LEU C 139      30.203   7.708   0.831  0.00  0.00           C  
ATOM   1089  CD1 LEU C 139      29.561   7.913  -0.542  0.00  0.00           C  
ATOM   1090  CD2 LEU C 139      31.557   7.024   0.638  0.00  0.00           C  
ATOM   1091  N   ARG C 140      30.222  11.196   3.912  0.00  0.00           N  
ATOM   1092  CA  ARG C 140      30.510  12.503   4.527  0.00  0.00           C  
ATOM   1093  C   ARG C 140      31.364  12.361   5.781  0.00  0.00           C  
ATOM   1094  O   ARG C 140      32.348  13.074   5.913  0.00  0.00           O  
ATOM   1095  CB  ARG C 140      29.223  13.257   4.875  0.00  0.00           C  
ATOM   1096  CG  ARG C 140      28.477  13.764   3.640  0.00  0.00           C  
ATOM   1097  CD  ARG C 140      27.213  14.486   4.108  0.00  0.00           C  
ATOM   1098  NE  ARG C 140      26.304  14.767   2.983  0.00  0.00           N  
ATOM   1099  CZ  ARG C 140      25.059  14.347   2.859  0.00  0.00           C  
ATOM   1100  NH1 ARG C 140      24.465  13.615   3.767  0.00  0.00           N1+
ATOM   1101  NH2 ARG C 140      24.383  14.660   1.788  0.00  0.00           N  
ATOM   1102  N   ILE C 141      31.006  11.468   6.704  0.00  0.00           N  
ATOM   1103  CA  ILE C 141      31.776  11.270   7.942  0.00  0.00           C  
ATOM   1104  C   ILE C 141      33.199  10.803   7.616  0.00  0.00           C  
ATOM   1105  O   ILE C 141      34.146  11.321   8.206  0.00  0.00           O  
ATOM   1106  CB  ILE C 141      31.054  10.285   8.887  0.00  0.00           C  
ATOM   1107  CG1 ILE C 141      29.734  10.908   9.400  0.00  0.00           C  
ATOM   1108  CG2 ILE C 141      31.947   9.909  10.087  0.00  0.00           C  
ATOM   1109  CD1 ILE C 141      28.782   9.884  10.032  0.00  0.00           C  
ATOM   1110  N   ALA C 142      33.351   9.881   6.662  0.00  0.00           N  
ATOM   1111  CA  ALA C 142      34.655   9.414   6.210  0.00  0.00           C  
ATOM   1112  C   ALA C 142      35.501  10.576   5.667  0.00  0.00           C  
ATOM   1113  O   ALA C 142      36.613  10.774   6.151  0.00  0.00           O  
ATOM   1114  CB  ALA C 142      34.468   8.294   5.182  0.00  0.00           C  
ATOM   1115  N   ASP C 143      34.951  11.409   4.782  0.00  0.00           N  
ATOM   1116  CA  ASP C 143      35.651  12.577   4.236  0.00  0.00           C  
ATOM   1117  C   ASP C 143      36.102  13.529   5.358  0.00  0.00           C  
ATOM   1118  O   ASP C 143      37.277  13.879   5.441  0.00  0.00           O  
ATOM   1119  CB  ASP C 143      34.748  13.312   3.227  0.00  0.00           C  
ATOM   1120  CG  ASP C 143      34.406  12.502   1.969  0.00  0.00           C  
ATOM   1121  OD1 ASP C 143      35.195  11.602   1.603  0.00  0.00           O  
ATOM   1122  OD2 ASP C 143      33.347  12.812   1.373  0.00  0.00           O1-
ATOM   1123  N   HIS C 144      35.214  13.881   6.297  0.00  0.00           N  
ATOM   1124  CA  HIS C 144      35.562  14.763   7.421  0.00  0.00           C  
ATOM   1125  C   HIS C 144      36.613  14.137   8.351  0.00  0.00           C  
ATOM   1126  O   HIS C 144      37.462  14.851   8.878  0.00  0.00           O  
ATOM   1127  CB  HIS C 144      34.310  15.147   8.226  0.00  0.00           C  
ATOM   1128  CG  HIS C 144      33.341  16.041   7.490  0.00  0.00           C  
ATOM   1129  CD2 HIS C 144      33.021  17.341   7.773  0.00  0.00           C  
ATOM   1130  ND1 HIS C 144      32.580  15.683   6.409  0.00  0.00           N  
ATOM   1131  CE1 HIS C 144      31.816  16.717   6.048  0.00  0.00           C  
ATOM   1132  NE2 HIS C 144      32.039  17.758   6.861  0.00  0.00           N  
ATOM   1133  N   SER C 145      36.583  12.815   8.545  0.00  0.00           N  
ATOM   1134  CA  SER C 145      37.582  12.107   9.353  0.00  0.00           C  
ATOM   1135  C   SER C 145      38.963  12.077   8.692  0.00  0.00           C  
ATOM   1136  O   SER C 145      39.968  12.171   9.395  0.00  0.00           O  
ATOM   1137  CB  SER C 145      37.100  10.694   9.698  0.00  0.00           C  
ATOM   1138  OG  SER C 145      37.153   9.800   8.604  0.00  0.00           O  
ATOM   1139  N   LEU C 146      39.023  12.021   7.357  0.00  0.00           N  
ATOM   1140  CA  LEU C 146      40.281  12.074   6.611  0.00  0.00           C  
ATOM   1141  C   LEU C 146      40.901  13.476   6.633  0.00  0.00           C  
ATOM   1142  O   LEU C 146      42.117  13.590   6.735  0.00  0.00           O  
ATOM   1143  CB  LEU C 146      40.066  11.570   5.173  0.00  0.00           C  
ATOM   1144  CG  LEU C 146      39.728  10.071   5.046  0.00  0.00           C  
ATOM   1145  CD1 LEU C 146      39.634   9.693   3.567  0.00  0.00           C  
ATOM   1146  CD2 LEU C 146      40.766   9.161   5.709  0.00  0.00           C  
ATOM   1147  N   TYR C 147      40.085  14.535   6.626  0.00  0.00           N  
ATOM   1148  CA  TYR C 147      40.576  15.909   6.788  0.00  0.00           C  
ATOM   1149  C   TYR C 147      40.905  16.284   8.242  0.00  0.00           C  
ATOM   1150  O   TYR C 147      41.651  17.230   8.467  0.00  0.00           O  
ATOM   1151  CB  TYR C 147      39.575  16.896   6.169  0.00  0.00           C  
ATOM   1152  CG  TYR C 147      39.374  16.721   4.674  0.00  0.00           C  
ATOM   1153  CD1 TYR C 147      40.451  16.919   3.789  0.00  0.00           C  
ATOM   1154  CD2 TYR C 147      38.116  16.351   4.165  0.00  0.00           C  
ATOM   1155  CE1 TYR C 147      40.281  16.709   2.407  0.00  0.00           C  
ATOM   1156  CE2 TYR C 147      37.945  16.111   2.789  0.00  0.00           C  
ATOM   1157  CZ  TYR C 147      39.028  16.288   1.908  0.00  0.00           C  
ATOM   1158  OH  TYR C 147      38.861  16.071   0.578  0.00  0.00           O  
ATOM   1159  N   ALA C 148      40.390  15.558   9.241  0.00  0.00           N  
ATOM   1160  CA  ALA C 148      40.688  15.809  10.655  0.00  0.00           C  
ATOM   1161  C   ALA C 148      42.010  15.178  11.136  0.00  0.00           C  
ATOM   1162  O   ALA C 148      42.517  15.554  12.192  0.00  0.00           O  
ATOM   1163  CB  ALA C 148      39.500  15.324  11.493  0.00  0.00           C  
ATOM   1164  N   LEU C 149      42.567  14.225  10.383  0.00  0.00           N  
ATOM   1165  CA  LEU C 149      43.851  13.584  10.695  0.00  0.00           C  
ATOM   1166  C   LEU C 149      45.062  14.310  10.086  0.00  0.00           C  
ATOM   1167  O   LEU C 149      46.189  13.861  10.283  0.00  0.00           O  
ATOM   1168  CB  LEU C 149      43.785  12.093  10.311  0.00  0.00           C  
ATOM   1169  CG  LEU C 149      42.891  11.251  11.242  0.00  0.00           C  
ATOM   1170  CD1 LEU C 149      42.719   9.849  10.654  0.00  0.00           C  
ATOM   1171  CD2 LEU C 149      43.488  11.095  12.646  0.00  0.00           C  
ATOM   1172  N   GLU C 150      44.852  15.440   9.402  0.00  0.00           N  
ATOM   1173  CA  GLU C 150      45.922  16.328   8.938  0.00  0.00           C  
ATOM   1174  C   GLU C 150      45.992  17.558   9.868  0.00  0.00           C  
ATOM   1175  O   GLU C 150      45.165  18.469   9.768  0.00  0.00           O  
ATOM   1176  CB  GLU C 150      45.712  16.669   7.447  0.00  0.00           C  
ATOM   1177  CG  GLU C 150      47.014  16.664   6.622  0.00  0.00           C  
ATOM   1178  CD  GLU C 150      47.937  17.876   6.837  0.00  0.00           C  
ATOM   1179  OE1 GLU C 150      49.168  17.652   6.888  0.00  0.00           O  
ATOM   1180  OE2 GLU C 150      47.421  19.017   6.864  0.00  0.00           O1-
ATOM   1181  N   PRO C 151      46.904  17.579  10.861  0.00  0.00           N  
ATOM   1182  CA  PRO C 151      47.193  18.795  11.609  0.00  0.00           C  
ATOM   1183  C   PRO C 151      47.901  19.783  10.671  0.00  0.00           C  
ATOM   1184  O   PRO C 151      48.774  19.351   9.923  0.00  0.00           O  
ATOM   1185  CB  PRO C 151      48.079  18.353  12.776  0.00  0.00           C  
ATOM   1186  CG  PRO C 151      48.806  17.121  12.232  0.00  0.00           C  
ATOM   1187  CD  PRO C 151      47.822  16.513  11.235  0.00  0.00           C  
ATOM   1188  N   PRO C 152      47.599  21.096  10.717  0.00  0.00           N  
ATOM   1189  CA  PRO C 152      48.170  22.052   9.777  0.00  0.00           C  
ATOM   1190  C   PRO C 152      49.694  22.037   9.887  0.00  0.00           C  
ATOM   1191  O   PRO C 152      50.260  22.488  10.888  0.00  0.00           O  
ATOM   1192  CB  PRO C 152      47.555  23.411  10.140  0.00  0.00           C  
ATOM   1193  CG  PRO C 152      47.166  23.249  11.610  0.00  0.00           C  
ATOM   1194  CD  PRO C 152      46.785  21.772  11.709  0.00  0.00           C  
ATOM   1195  N   ALA C 153      50.355  21.502   8.859  0.00  0.00           N  
ATOM   1196  CA  ALA C 153      51.802  21.530   8.757  0.00  0.00           C  
ATOM   1197  C   ALA C 153      52.292  22.986   8.895  0.00  0.00           C  
ATOM   1198  O   ALA C 153      51.796  23.881   8.196  0.00  0.00           O  
ATOM   1199  CB  ALA C 153      52.226  20.900   7.425  0.00  0.00           C  
ATOM   1200  N   PRO C 154      53.254  23.269   9.791  0.00  0.00           N  
ATOM   1201  CA  PRO C 154      53.842  24.588   9.875  0.00  0.00           C  
ATOM   1202  C   PRO C 154      54.678  24.820   8.615  0.00  0.00           C  
ATOM   1203  O   PRO C 154      55.706  24.186   8.392  0.00  0.00           O  
ATOM   1204  CB  PRO C 154      54.646  24.612  11.176  0.00  0.00           C  
ATOM   1205  CG  PRO C 154      55.032  23.148  11.381  0.00  0.00           C  
ATOM   1206  CD  PRO C 154      53.895  22.361  10.726  0.00  0.00           C  
ATOM   1207  N   HIS C 155      54.173  25.719   7.775  0.00  0.00           N  
ATOM   1208  CA  HIS C 155      54.918  26.670   6.956  0.00  0.00           C  
ATOM   1209  C   HIS C 155      56.433  26.699   7.248  0.00  0.00           C  
ATOM   1210  O   HIS C 155      56.914  27.415   8.119  0.00  0.00           O  
ATOM   1211  CB  HIS C 155      54.269  28.056   7.166  0.00  0.00           C  
ATOM   1212  CG  HIS C 155      53.923  28.368   8.610  0.00  0.00           C  
ATOM   1213  CD2 HIS C 155      54.720  28.989   9.534  0.00  0.00           C  
ATOM   1214  ND1 HIS C 155      52.774  27.978   9.268  0.00  0.00           N  
ATOM   1215  CE1 HIS C 155      52.888  28.339  10.556  0.00  0.00           C  
ATOM   1216  NE2 HIS C 155      54.049  28.975  10.763  0.00  0.00           N  
ATOM   1217  N   CYS C 156      57.186  25.958   6.443  0.00  0.00           N  
ATOM   1218  CA  CYS C 156      58.589  26.212   6.139  0.00  0.00           C  
ATOM   1219  C   CYS C 156      58.584  26.377   4.612  0.00  0.00           C  
ATOM   1220  O   CYS C 156      58.240  25.448   3.894  0.00  0.00           O  
ATOM   1221  CB  CYS C 156      59.425  25.023   6.647  0.00  0.00           C  
ATOM   1222  SG  CYS C 156      60.860  25.604   7.599  0.00  0.00           S  
ATOM   1223  N   GLY C 157      58.693  27.576   4.053  0.00  0.00           N  
ATOM   1224  CA  GLY C 157      59.882  28.398   4.154  0.00  0.00           C  
ATOM   1225  C   GLY C 157      60.717  28.165   2.895  0.00  0.00           C  
ATOM   1226  O   GLY C 157      61.510  27.237   2.854  0.00  0.00           O  
ATOM   1227  N   GLU C 158      60.531  29.064   1.923  0.00  0.00           N  
ATOM   1228  CA  GLU C 158      61.623  29.625   1.116  0.00  0.00           C  
ATOM   1229  C   GLU C 158      62.057  28.893  -0.190  0.00  0.00           C  
ATOM   1230  O   GLU C 158      62.583  27.787  -0.197  0.00  0.00           O  
ATOM   1231  CB  GLU C 158      62.768  30.023   2.085  0.00  0.00           C  
ATOM   1232  CG  GLU C 158      63.610  31.241   1.670  0.00  0.00           C  
ATOM   1233  CD  GLU C 158      63.862  32.322   2.721  0.00  0.00           C  
ATOM   1234  OE1 GLU C 158      64.611  33.257   2.359  0.00  0.00           O  
ATOM   1235  OE2 GLU C 158      63.307  32.239   3.837  0.00  0.00           O1-
ATOM   1236  N   LEU C 159      61.926  29.655  -1.291  0.00  0.00           N  
ATOM   1237  CA  LEU C 159      62.640  29.614  -2.587  0.00  0.00           C  
ATOM   1238  C   LEU C 159      62.158  28.670  -3.705  0.00  0.00           C  
ATOM   1239  O   LEU C 159      62.567  27.522  -3.820  0.00  0.00           O  
ATOM   1240  CB  LEU C 159      64.175  29.545  -2.420  0.00  0.00           C  
ATOM   1241  CG  LEU C 159      64.750  30.505  -1.379  0.00  0.00           C  
ATOM   1242  CD1 LEU C 159      66.255  30.349  -1.201  0.00  0.00           C  
ATOM   1243  CD2 LEU C 159      64.432  31.983  -1.652  0.00  0.00           C  
ATOM   1244  N   GLY C 160      61.496  29.287  -4.691  0.00  0.00           N  
ATOM   1245  CA  GLY C 160      61.999  29.209  -6.067  0.00  0.00           C  
ATOM   1246  C   GLY C 160      61.109  28.531  -7.111  0.00  0.00           C  
ATOM   1247  O   GLY C 160      61.194  27.328  -7.315  0.00  0.00           O  
ATOM   1248  N   SER C 161      60.439  29.379  -7.903  0.00  0.00           N  
ATOM   1249  CA  SER C 161      60.177  29.250  -9.356  0.00  0.00           C  
ATOM   1250  C   SER C 161      58.718  29.024  -9.795  0.00  0.00           C  
ATOM   1251  O   SER C 161      58.124  27.994  -9.483  0.00  0.00           O  
ATOM   1252  CB  SER C 161      61.103  28.279 -10.096  0.00  0.00           C  
ATOM   1253  OG  SER C 161      62.451  28.610  -9.831  0.00  0.00           O  
ATOM   1254  N   PRO C 162      58.145  29.953 -10.593  0.00  0.00           N  
ATOM   1255  CA  PRO C 162      56.846  29.798 -11.231  0.00  0.00           C  
ATOM   1256  C   PRO C 162      57.030  29.115 -12.594  0.00  0.00           C  
ATOM   1257  O   PRO C 162      57.764  29.612 -13.446  0.00  0.00           O  
ATOM   1258  CB  PRO C 162      56.328  31.233 -11.373  0.00  0.00           C  
ATOM   1259  CG  PRO C 162      57.593  32.053 -11.641  0.00  0.00           C  
ATOM   1260  CD  PRO C 162      58.713  31.243 -10.985  0.00  0.00           C  
ATOM   1261  N   GLY C 163      56.375  27.986 -12.847  0.00  0.00           N  
ATOM   1262  CA  GLY C 163      56.437  27.390 -14.183  0.00  0.00           C  
ATOM   1263  C   GLY C 163      55.785  26.023 -14.265  0.00  0.00           C  
ATOM   1264  O   GLY C 163      56.411  25.021 -13.950  0.00  0.00           O  
ATOM   1265  N   GLY C 164      54.534  25.975 -14.717  0.00  0.00           N  
ATOM   1266  CA  GLY C 164      53.853  24.709 -14.982  0.00  0.00           C  
ATOM   1267  C   GLY C 164      52.357  24.888 -15.184  0.00  0.00           C  
ATOM   1268  O   GLY C 164      51.592  24.875 -14.231  0.00  0.00           O  
ATOM   1269  N   SER C 165      51.972  25.093 -16.441  0.00  0.00           N  
ATOM   1270  CA  SER C 165      50.604  25.248 -16.946  0.00  0.00           C  
ATOM   1271  C   SER C 165      49.633  24.168 -16.425  0.00  0.00           C  
ATOM   1272  O   SER C 165      49.958  22.984 -16.541  0.00  0.00           O  
ATOM   1273  CB  SER C 165      50.706  25.129 -18.471  0.00  0.00           C  
ATOM   1274  OG  SER C 165      49.516  25.525 -19.109  0.00  0.00           O  
ATOM   1275  N   PRO C 166      48.426  24.514 -15.933  0.00  0.00           N  
ATOM   1276  CA  PRO C 166      47.406  23.528 -15.589  0.00  0.00           C  
ATOM   1277  C   PRO C 166      46.889  22.860 -16.865  0.00  0.00           C  
ATOM   1278  O   PRO C 166      46.373  23.528 -17.761  0.00  0.00           O  
ATOM   1279  CB  PRO C 166      46.299  24.274 -14.831  0.00  0.00           C  
ATOM   1280  CG  PRO C 166      46.915  25.636 -14.509  0.00  0.00           C  
ATOM   1281  CD  PRO C 166      47.940  25.844 -15.620  0.00  0.00           C  
ATOM   1282  N   GLY C 167      47.074  21.543 -16.949  0.00  0.00           N  
ATOM   1283  CA  GLY C 167      46.582  20.708 -18.035  0.00  0.00           C  
ATOM   1284  C   GLY C 167      45.069  20.826 -18.213  0.00  0.00           C  
ATOM   1285  O   GLY C 167      44.293  20.687 -17.267  0.00  0.00           O  
ATOM   1286  N   ASP C 168      44.696  21.087 -19.458  0.00  0.00           N  
ATOM   1287  CA  ASP C 168      43.351  21.146 -20.010  0.00  0.00           C  
ATOM   1288  C   ASP C 168      42.682  19.759 -19.969  0.00  0.00           C  
ATOM   1289  O   ASP C 168      42.955  18.887 -20.793  0.00  0.00           O  
ATOM   1290  CB  ASP C 168      43.530  21.686 -21.443  0.00  0.00           C  
ATOM   1291  CG  ASP C 168      42.231  21.846 -22.228  0.00  0.00           C  
ATOM   1292  OD1 ASP C 168      41.155  21.842 -21.584  0.00  0.00           O  
ATOM   1293  OD2 ASP C 168      42.327  21.958 -23.470  0.00  0.00           O1-
ATOM   1294  N   TRP C 169      41.803  19.537 -18.989  0.00  0.00           N  
ATOM   1295  CA  TRP C 169      40.964  18.332 -18.901  0.00  0.00           C  
ATOM   1296  C   TRP C 169      39.672  18.441 -19.735  0.00  0.00           C  
ATOM   1297  O   TRP C 169      38.800  17.576 -19.646  0.00  0.00           O  
ATOM   1298  CB  TRP C 169      40.708  17.982 -17.425  0.00  0.00           C  
ATOM   1299  CG  TRP C 169      41.896  17.422 -16.702  0.00  0.00           C  
ATOM   1300  CD1 TRP C 169      42.768  18.120 -15.938  0.00  0.00           C  
ATOM   1301  CD2 TRP C 169      42.387  16.045 -16.704  0.00  0.00           C  
ATOM   1302  CE2 TRP C 169      43.565  15.982 -15.901  0.00  0.00           C  
ATOM   1303  CE3 TRP C 169      41.964  14.846 -17.320  0.00  0.00           C  
ATOM   1304  NE1 TRP C 169      43.745  17.273 -15.453  0.00  0.00           N  
ATOM   1305  CZ2 TRP C 169      44.285  14.793 -15.712  0.00  0.00           C  
ATOM   1306  CZ3 TRP C 169      42.679  13.646 -17.139  0.00  0.00           C  
ATOM   1307  CH2 TRP C 169      43.836  13.617 -16.337  0.00  0.00           C  
ATOM   1308  N   GLY C 170      39.523  19.488 -20.556  0.00  0.00           N  
ATOM   1309  CA  GLY C 170      38.284  19.805 -21.271  0.00  0.00           C  
ATOM   1310  C   GLY C 170      38.090  19.128 -22.632  0.00  0.00           C  
ATOM   1311  O   GLY C 170      37.028  19.281 -23.230  0.00  0.00           O  
ATOM   1312  N   SER C 171      39.071  18.379 -23.149  0.00  0.00           N  
ATOM   1313  CA  SER C 171      39.171  18.135 -24.602  0.00  0.00           C  
ATOM   1314  C   SER C 171      38.894  16.701 -25.094  0.00  0.00           C  
ATOM   1315  O   SER C 171      39.316  16.333 -26.187  0.00  0.00           O  
ATOM   1316  CB  SER C 171      40.503  18.700 -25.111  0.00  0.00           C  
ATOM   1317  OG  SER C 171      40.334  19.274 -26.392  0.00  0.00           O  
ATOM   1318  N   LEU C 172      38.182  15.854 -24.333  0.00  0.00           N  
ATOM   1319  CA  LEU C 172      37.971  14.437 -24.713  0.00  0.00           C  
ATOM   1320  C   LEU C 172      36.516  13.959 -24.845  0.00  0.00           C  
ATOM   1321  O   LEU C 172      36.289  12.762 -24.997  0.00  0.00           O  
ATOM   1322  CB  LEU C 172      38.843  13.515 -23.836  0.00  0.00           C  
ATOM   1323  CG  LEU C 172      40.354  13.618 -24.125  0.00  0.00           C  
ATOM   1324  CD1 LEU C 172      41.109  12.746 -23.122  0.00  0.00           C  
ATOM   1325  CD2 LEU C 172      40.733  13.140 -25.531  0.00  0.00           C  
ATOM   1326  N   TYR C 173      35.520  14.847 -24.891  0.00  0.00           N  
ATOM   1327  CA  TYR C 173      34.143  14.430 -25.205  0.00  0.00           C  
ATOM   1328  C   TYR C 173      33.455  15.380 -26.194  0.00  0.00           C  
ATOM   1329  O   TYR C 173      32.523  16.105 -25.864  0.00  0.00           O  
ATOM   1330  CB  TYR C 173      33.357  14.114 -23.914  0.00  0.00           C  
ATOM   1331  CG  TYR C 173      32.932  12.657 -23.812  0.00  0.00           C  
ATOM   1332  CD1 TYR C 173      31.661  12.254 -24.268  0.00  0.00           C  
ATOM   1333  CD2 TYR C 173      33.813  11.699 -23.268  0.00  0.00           C  
ATOM   1334  CE1 TYR C 173      31.263  10.906 -24.165  0.00  0.00           C  
ATOM   1335  CE2 TYR C 173      33.421  10.351 -23.163  0.00  0.00           C  
ATOM   1336  CZ  TYR C 173      32.145   9.952 -23.606  0.00  0.00           C  
ATOM   1337  OH  TYR C 173      31.764   8.653 -23.492  0.00  0.00           O  
ATOM   1338  N   SER C 174      33.913  15.358 -27.449  0.00  0.00           N  
ATOM   1339  CA  SER C 174      33.129  15.831 -28.599  0.00  0.00           C  
ATOM   1340  C   SER C 174      32.547  14.622 -29.337  0.00  0.00           C  
ATOM   1341  O   SER C 174      33.270  13.968 -30.091  0.00  0.00           O  
ATOM   1342  CB  SER C 174      33.979  16.684 -29.546  0.00  0.00           C  
ATOM   1343  OG  SER C 174      34.014  18.018 -29.088  0.00  0.00           O  
ATOM   1344  N   PRO C 175      31.257  14.281 -29.149  0.00  0.00           N  
ATOM   1345  CA  PRO C 175      30.610  13.282 -29.976  0.00  0.00           C  
ATOM   1346  C   PRO C 175      30.317  13.920 -31.334  0.00  0.00           C  
ATOM   1347  O   PRO C 175      29.450  14.786 -31.469  0.00  0.00           O  
ATOM   1348  CB  PRO C 175      29.365  12.848 -29.201  0.00  0.00           C  
ATOM   1349  CG  PRO C 175      28.994  14.085 -28.381  0.00  0.00           C  
ATOM   1350  CD  PRO C 175      30.306  14.858 -28.209  0.00  0.00           C  
ATOM   1351  N   VAL C 176      31.065  13.487 -32.349  0.00  0.00           N  
ATOM   1352  CA  VAL C 176      30.766  13.731 -33.760  0.00  0.00           C  
ATOM   1353  C   VAL C 176      29.304  13.365 -34.036  0.00  0.00           C  
ATOM   1354  O   VAL C 176      28.925  12.200 -34.140  0.00  0.00           O  
ATOM   1355  CB  VAL C 176      31.774  12.980 -34.661  0.00  0.00           C  
ATOM   1356  CG1 VAL C 176      31.881  11.467 -34.406  0.00  0.00           C  
ATOM   1357  CG2 VAL C 176      31.491  13.210 -36.150  0.00  0.00           C  
ATOM   1358  N   SER C 177      28.455  14.382 -34.141  0.00  0.00           N  
ATOM   1359  CA  SER C 177      27.098  14.234 -34.650  0.00  0.00           C  
ATOM   1360  C   SER C 177      27.186  14.125 -36.168  0.00  0.00           C  
ATOM   1361  O   SER C 177      27.040  15.110 -36.887  0.00  0.00           O  
ATOM   1362  CB  SER C 177      26.215  15.399 -34.190  0.00  0.00           C  
ATOM   1363  OG  SER C 177      26.027  15.318 -32.791  0.00  0.00           O  
ATOM   1364  N   GLN C 178      27.463  12.920 -36.675  0.00  0.00           N  
ATOM   1365  CA  GLN C 178      27.144  12.598 -38.062  0.00  0.00           C  
ATOM   1366  C   GLN C 178      25.619  12.545 -38.178  0.00  0.00           C  
ATOM   1367  O   GLN C 178      24.976  11.544 -37.864  0.00  0.00           O  
ATOM   1368  CB  GLN C 178      27.823  11.298 -38.530  0.00  0.00           C  
ATOM   1369  CG  GLN C 178      29.128  11.593 -39.284  0.00  0.00           C  
ATOM   1370  CD  GLN C 178      29.792  10.319 -39.796  0.00  0.00           C  
ATOM   1371  NE2 GLN C 178      30.978   9.991 -39.333  0.00  0.00           N  
ATOM   1372  OE1 GLN C 178      29.255   9.592 -40.613  0.00  0.00           O  
ATOM   1373  N   ALA C 179      25.043  13.660 -38.624  0.00  0.00           N  
ATOM   1374  CA  ALA C 179      23.697  13.718 -39.164  0.00  0.00           C  
ATOM   1375  C   ALA C 179      23.650  12.869 -40.448  0.00  0.00           C  
ATOM   1376  O   ALA C 179      23.818  13.360 -41.562  0.00  0.00           O  
ATOM   1377  CB  ALA C 179      23.320  15.191 -39.379  0.00  0.00           C  
ATOM   1378  N   GLY C 180      23.462  11.561 -40.275  0.00  0.00           N  
ATOM   1379  CA  GLY C 180      23.186  10.606 -41.340  0.00  0.00           C  
ATOM   1380  C   GLY C 180      21.766  10.796 -41.862  0.00  0.00           C  
ATOM   1381  O   GLY C 180      20.839  10.100 -41.458  0.00  0.00           O  
ATOM   1382  N   SER C 181      21.609  11.770 -42.753  0.00  0.00           N  
ATOM   1383  CA  SER C 181      20.460  11.923 -43.642  0.00  0.00           C  
ATOM   1384  C   SER C 181      20.332  10.679 -44.527  0.00  0.00           C  
ATOM   1385  O   SER C 181      21.113  10.503 -45.461  0.00  0.00           O  
ATOM   1386  CB  SER C 181      20.683  13.189 -44.489  0.00  0.00           C  
ATOM   1387  OG  SER C 181      20.021  13.124 -45.736  0.00  0.00           O  
ATOM   1388  N   LEU C 182      19.332   9.835 -44.274  0.00  0.00           N  
ATOM   1389  CA  LEU C 182      18.923   8.766 -45.186  0.00  0.00           C  
ATOM   1390  C   LEU C 182      17.490   9.026 -45.658  0.00  0.00           C  
ATOM   1391  O   LEU C 182      16.520   8.482 -45.135  0.00  0.00           O  
ATOM   1392  CB  LEU C 182      19.126   7.382 -44.542  0.00  0.00           C  
ATOM   1393  CG  LEU C 182      20.589   7.036 -44.199  0.00  0.00           C  
ATOM   1394  CD1 LEU C 182      20.628   5.667 -43.519  0.00  0.00           C  
ATOM   1395  CD2 LEU C 182      21.501   6.973 -45.426  0.00  0.00           C  
ATOM   1396  N   SER C 183      17.379   9.888 -46.664  0.00  0.00           N  
ATOM   1397  CA  SER C 183      16.209   9.982 -47.536  0.00  0.00           C  
ATOM   1398  C   SER C 183      16.226   8.814 -48.531  0.00  0.00           C  
ATOM   1399  O   SER C 183      17.226   8.654 -49.231  0.00  0.00           O  
ATOM   1400  CB  SER C 183      16.259  11.291 -48.335  0.00  0.00           C  
ATOM   1401  OG  SER C 183      16.169  12.402 -47.467  0.00  0.00           O  
ATOM   1402  N   PRO C 184      15.144   8.030 -48.688  0.00  0.00           N  
ATOM   1403  CA  PRO C 184      14.971   7.185 -49.858  0.00  0.00           C  
ATOM   1404  C   PRO C 184      14.278   7.990 -50.963  0.00  0.00           C  
ATOM   1405  O   PRO C 184      13.106   8.351 -50.860  0.00  0.00           O  
ATOM   1406  CB  PRO C 184      14.166   5.969 -49.393  0.00  0.00           C  
ATOM   1407  CG  PRO C 184      13.671   6.321 -47.985  0.00  0.00           C  
ATOM   1408  CD  PRO C 184      14.068   7.781 -47.751  0.00  0.00           C  
ATOM   1409  N   ALA C 185      15.027   8.263 -52.029  0.00  0.00           N  
ATOM   1410  CA  ALA C 185      14.521   8.747 -53.303  0.00  0.00           C  
ATOM   1411  C   ALA C 185      13.912   7.590 -54.119  0.00  0.00           C  
ATOM   1412  O   ALA C 185      14.578   6.585 -54.349  0.00  0.00           O  
ATOM   1413  CB  ALA C 185      15.690   9.403 -54.052  0.00  0.00           C  
ATOM   1414  N   ALA C 186      12.668   7.758 -54.571  0.00  0.00           N  
ATOM   1415  CA  ALA C 186      12.089   7.194 -55.800  0.00  0.00           C  
ATOM   1416  C   ALA C 186      10.719   7.886 -56.001  0.00  0.00           C  
ATOM   1417  O   ALA C 186       9.842   7.743 -55.157  0.00  0.00           O  
ATOM   1418  CB  ALA C 186      11.947   5.667 -55.694  0.00  0.00           C  
ATOM   1419  N   SER C 187      10.604   8.862 -56.914  0.00  0.00           N  
ATOM   1420  CA  SER C 187      10.157   8.681 -58.315  0.00  0.00           C  
ATOM   1421  C   SER C 187       8.663   8.285 -58.375  0.00  0.00           C  
ATOM   1422  O   SER C 187       8.302   7.279 -57.782  0.00  0.00           O  
ATOM   1423  CB  SER C 187      11.062   7.659 -59.031  0.00  0.00           C  
ATOM   1424  OG  SER C 187      11.094   7.856 -60.425  0.00  0.00           O  
ATOM   1425  N   LEU C 188       7.706   8.950 -59.033  0.00  0.00           N  
ATOM   1426  CA  LEU C 188       7.646  10.047 -60.005  0.00  0.00           C  
ATOM   1427  C   LEU C 188       6.128  10.319 -60.257  0.00  0.00           C  
ATOM   1428  O   LEU C 188       5.346   9.371 -60.218  0.00  0.00           O  
ATOM   1429  CB  LEU C 188       8.436   9.562 -61.250  0.00  0.00           C  
ATOM   1430  CG  LEU C 188       8.288  10.248 -62.620  0.00  0.00           C  
ATOM   1431  CD1 LEU C 188       9.583  10.083 -63.426  0.00  0.00           C  
ATOM   1432  CD2 LEU C 188       7.196   9.589 -63.458  0.00  0.00           C  
ATOM   1433  N   GLU C 189       5.760  11.590 -60.502  0.00  0.00           N  
ATOM   1434  CA  GLU C 189       4.483  12.125 -61.064  0.00  0.00           C  
ATOM   1435  C   GLU C 189       3.161  12.129 -60.262  0.00  0.00           C  
ATOM   1436  O   GLU C 189       2.867  11.200 -59.524  0.00  0.00           O  
ATOM   1437  CB  GLU C 189       4.273  11.552 -62.473  0.00  0.00           C  
ATOM   1438  CG  GLU C 189       5.162  12.379 -63.408  0.00  0.00           C  
ATOM   1439  CD  GLU C 189       4.815  12.308 -64.881  0.00  0.00           C  
ATOM   1440  OE1 GLU C 189       5.459  13.110 -65.590  0.00  0.00           O  
ATOM   1441  OE2 GLU C 189       3.978  11.463 -65.265  0.00  0.00           O1-
ATOM   1442  N   GLU C 190       2.252  13.122 -60.342  0.00  0.00           N  
ATOM   1443  CA  GLU C 190       2.154  14.448 -60.999  0.00  0.00           C  
ATOM   1444  C   GLU C 190       0.978  15.228 -60.317  0.00  0.00           C  
ATOM   1445  O   GLU C 190      -0.098  14.664 -60.152  0.00  0.00           O  
ATOM   1446  CB  GLU C 190       1.807  14.291 -62.503  0.00  0.00           C  
ATOM   1447  CG  GLU C 190       2.178  15.473 -63.409  0.00  0.00           C  
ATOM   1448  CD  GLU C 190       1.210  15.576 -64.603  0.00  0.00           C  
ATOM   1449  OE1 GLU C 190       0.426  16.556 -64.602  0.00  0.00           O  
ATOM   1450  OE2 GLU C 190       1.230  14.680 -65.468  0.00  0.00           O1-
ATOM   1451  N   ARG C 191       1.208  16.501 -59.922  0.00  0.00           N  
ATOM   1452  CA  ARG C 191       0.314  17.713 -59.970  0.00  0.00           C  
ATOM   1453  C   ARG C 191      -1.081  17.798 -59.246  0.00  0.00           C  
ATOM   1454  O   ARG C 191      -1.553  16.816 -58.694  0.00  0.00           O  
ATOM   1455  CB  ARG C 191       0.371  18.153 -61.448  0.00  0.00           C  
ATOM   1456  CG  ARG C 191       1.647  18.975 -61.766  0.00  0.00           C  
ATOM   1457  CD  ARG C 191       1.800  20.400 -61.182  0.00  0.00           C  
ATOM   1458  NE  ARG C 191       2.381  20.473 -59.813  0.00  0.00           N  
ATOM   1459  CZ  ARG C 191       2.959  21.543 -59.278  0.00  0.00           C  
ATOM   1460  NH1 ARG C 191       2.982  22.692 -59.894  0.00  0.00           N1+
ATOM   1461  NH2 ARG C 191       3.542  21.486 -58.111  0.00  0.00           N  
ATOM   1462  N   PRO C 192      -1.646  19.025 -59.018  0.00  0.00           N  
ATOM   1463  CA  PRO C 192      -1.825  19.601 -57.666  0.00  0.00           C  
ATOM   1464  C   PRO C 192      -3.226  20.199 -57.326  0.00  0.00           C  
ATOM   1465  O   PRO C 192      -4.015  20.529 -58.204  0.00  0.00           O  
ATOM   1466  CB  PRO C 192      -0.814  20.756 -57.688  0.00  0.00           C  
ATOM   1467  CG  PRO C 192      -1.060  21.366 -59.067  0.00  0.00           C  
ATOM   1468  CD  PRO C 192      -1.601  20.201 -59.892  0.00  0.00           C  
ATOM   1469  N   GLY C 193      -3.477  20.480 -56.038  0.00  0.00           N  
ATOM   1470  CA  GLY C 193      -4.542  21.381 -55.541  0.00  0.00           C  
ATOM   1471  C   GLY C 193      -4.396  21.577 -54.021  0.00  0.00           C  
ATOM   1472  O   GLY C 193      -4.438  20.600 -53.286  0.00  0.00           O  
ATOM   1473  N   LEU C 194      -3.865  22.710 -53.547  0.00  0.00           N  
ATOM   1474  CA  LEU C 194      -4.530  23.974 -53.173  0.00  0.00           C  
ATOM   1475  C   LEU C 194      -5.197  23.963 -51.772  0.00  0.00           C  
ATOM   1476  O   LEU C 194      -6.191  23.279 -51.557  0.00  0.00           O  
ATOM   1477  CB  LEU C 194      -5.446  24.555 -54.278  0.00  0.00           C  
ATOM   1478  CG  LEU C 194      -4.746  25.341 -55.403  0.00  0.00           C  
ATOM   1479  CD1 LEU C 194      -5.777  25.737 -56.461  0.00  0.00           C  
ATOM   1480  CD2 LEU C 194      -4.082  26.636 -54.916  0.00  0.00           C  
ATOM   1481  N   LEU C 195      -4.681  24.871 -50.919  0.00  0.00           N  
ATOM   1482  CA  LEU C 195      -5.222  25.480 -49.679  0.00  0.00           C  
ATOM   1483  C   LEU C 195      -5.056  24.645 -48.386  0.00  0.00           C  
ATOM   1484  O   LEU C 195      -5.416  23.481 -48.365  0.00  0.00           O  
ATOM   1485  CB  LEU C 195      -6.683  25.953 -49.886  0.00  0.00           C  
ATOM   1486  CG  LEU C 195      -7.069  26.567 -51.252  0.00  0.00           C  
ATOM   1487  CD1 LEU C 195      -8.424  27.262 -51.153  0.00  0.00           C  
ATOM   1488  CD2 LEU C 195      -6.066  27.597 -51.786  0.00  0.00           C  
ATOM   1489  N   GLY C 196      -4.554  25.122 -47.240  0.00  0.00           N  
ATOM   1490  CA  GLY C 196      -4.129  26.436 -46.741  0.00  0.00           C  
ATOM   1491  C   GLY C 196      -4.049  26.385 -45.190  0.00  0.00           C  
ATOM   1492  O   GLY C 196      -4.749  25.575 -44.593  0.00  0.00           O  
ATOM   1493  N   ALA C 197      -3.231  27.266 -44.582  0.00  0.00           N  
ATOM   1494  CA  ALA C 197      -3.083  27.614 -43.142  0.00  0.00           C  
ATOM   1495  C   ALA C 197      -2.348  26.590 -42.218  0.00  0.00           C  
ATOM   1496  O   ALA C 197      -2.802  25.460 -42.099  0.00  0.00           O  
ATOM   1497  CB  ALA C 197      -4.458  28.055 -42.615  0.00  0.00           C  
ATOM   1498  N   THR C 198      -1.179  26.790 -41.562  0.00  0.00           N  
ATOM   1499  CA  THR C 198      -0.538  27.885 -40.763  0.00  0.00           C  
ATOM   1500  C   THR C 198      -1.428  28.351 -39.594  0.00  0.00           C  
ATOM   1501  O   THR C 198      -2.540  28.772 -39.866  0.00  0.00           O  
ATOM   1502  CB  THR C 198       0.014  29.059 -41.592  0.00  0.00           C  
ATOM   1503  CG2 THR C 198       0.855  28.653 -42.799  0.00  0.00           C  
ATOM   1504  OG1 THR C 198      -1.010  29.903 -42.058  0.00  0.00           O  
ATOM   1505  N   PHE C 199      -1.122  28.317 -38.289  0.00  0.00           N  
ATOM   1506  CA  PHE C 199       0.067  28.562 -37.445  0.00  0.00           C  
ATOM   1507  C   PHE C 199      -0.231  27.951 -36.042  0.00  0.00           C  
ATOM   1508  O   PHE C 199      -1.396  27.851 -35.675  0.00  0.00           O  
ATOM   1509  CB  PHE C 199       0.180  30.093 -37.315  0.00  0.00           C  
ATOM   1510  CG  PHE C 199       0.672  30.802 -38.554  0.00  0.00           C  
ATOM   1511  CD1 PHE C 199       2.049  30.829 -38.844  0.00  0.00           C  
ATOM   1512  CD2 PHE C 199      -0.239  31.460 -39.400  0.00  0.00           C  
ATOM   1513  CE1 PHE C 199       2.512  31.487 -39.998  0.00  0.00           C  
ATOM   1514  CE2 PHE C 199       0.227  32.124 -40.548  0.00  0.00           C  
ATOM   1515  CZ  PHE C 199       1.598  32.124 -40.856  0.00  0.00           C  
ATOM   1516  N   SER C 200       0.702  27.341 -35.304  0.00  0.00           N  
ATOM   1517  CA  SER C 200       1.718  27.885 -34.370  0.00  0.00           C  
ATOM   1518  C   SER C 200       1.390  27.598 -32.897  0.00  0.00           C  
ATOM   1519  O   SER C 200       0.253  27.669 -32.445  0.00  0.00           O  
ATOM   1520  CB  SER C 200       2.126  29.348 -34.553  0.00  0.00           C  
ATOM   1521  OG  SER C 200       3.219  29.657 -33.708  0.00  0.00           O  
ATOM   1522  N   ALA C 201       2.459  27.241 -32.192  0.00  0.00           N  
ATOM   1523  CA  ALA C 201       2.571  26.797 -30.816  0.00  0.00           C  
ATOM   1524  C   ALA C 201       2.256  27.875 -29.773  0.00  0.00           C  
ATOM   1525  O   ALA C 201       2.572  29.042 -29.991  0.00  0.00           O  
ATOM   1526  CB  ALA C 201       4.041  26.381 -30.664  0.00  0.00           C  
ATOM   1527  N   CYS C 202       1.758  27.447 -28.607  0.00  0.00           N  
ATOM   1528  CA  CYS C 202       2.270  27.820 -27.278  0.00  0.00           C  
ATOM   1529  C   CYS C 202       1.478  27.080 -26.177  0.00  0.00           C  
ATOM   1530  O   CYS C 202       0.280  27.282 -26.011  0.00  0.00           O  
ATOM   1531  CB  CYS C 202       2.284  29.347 -27.036  0.00  0.00           C  
ATOM   1532  SG  CYS C 202       0.873  30.221 -27.773  0.00  0.00           S  
ATOM   1533  N   LEU C 203       2.150  26.220 -25.407  0.00  0.00           N  
ATOM   1534  CA  LEU C 203       1.652  25.718 -24.123  0.00  0.00           C  
ATOM   1535  C   LEU C 203       2.674  26.113 -23.055  0.00  0.00           C  
ATOM   1536  O   LEU C 203       3.751  25.527 -22.974  0.00  0.00           O  
ATOM   1537  CB  LEU C 203       1.408  24.193 -24.168  0.00  0.00           C  
ATOM   1538  CG  LEU C 203       0.080  23.772 -24.828  0.00  0.00           C  
ATOM   1539  CD1 LEU C 203       0.091  22.267 -25.104  0.00  0.00           C  
ATOM   1540  CD2 LEU C 203      -1.131  24.070 -23.939  0.00  0.00           C  
ATOM   1541  N   SER C 204       2.329  27.130 -22.268  0.00  0.00           N  
ATOM   1542  CA  SER C 204       2.980  27.440 -20.994  0.00  0.00           C  
ATOM   1543  C   SER C 204       2.609  26.384 -19.950  0.00  0.00           C  
ATOM   1544  O   SER C 204       1.424  26.070 -19.822  0.00  0.00           O  
ATOM   1545  CB  SER C 204       2.493  28.790 -20.446  0.00  0.00           C  
ATOM   1546  OG  SER C 204       3.046  29.857 -21.180  0.00  0.00           O  
ATOM   1547  N   PRO C 205       3.551  25.889 -19.134  0.00  0.00           N  
ATOM   1548  CA  PRO C 205       3.222  25.189 -17.901  0.00  0.00           C  
ATOM   1549  C   PRO C 205       3.119  26.204 -16.757  0.00  0.00           C  
ATOM   1550  O   PRO C 205       4.108  26.811 -16.349  0.00  0.00           O  
ATOM   1551  CB  PRO C 205       4.330  24.148 -17.693  0.00  0.00           C  
ATOM   1552  CG  PRO C 205       5.272  24.323 -18.889  0.00  0.00           C  
ATOM   1553  CD  PRO C 205       4.962  25.721 -19.417  0.00  0.00           C  
ATOM   1554  N   GLY C 206       1.896  26.402 -16.262  0.00  0.00           N  
ATOM   1555  CA  GLY C 206       1.608  27.164 -15.052  0.00  0.00           C  
ATOM   1556  C   GLY C 206       1.900  26.357 -13.785  0.00  0.00           C  
ATOM   1557  O   GLY C 206       1.570  25.178 -13.690  0.00  0.00           O  
ATOM   1558  N   SER C 207       2.528  27.054 -12.841  0.00  0.00           N  
ATOM   1559  CA  SER C 207       2.819  26.720 -11.444  0.00  0.00           C  
ATOM   1560  C   SER C 207       1.688  25.998 -10.701  0.00  0.00           C  
ATOM   1561  O   SER C 207       0.563  26.492 -10.680  0.00  0.00           O  
ATOM   1562  CB  SER C 207       3.038  28.078 -10.758  0.00  0.00           C  
ATOM   1563  OG  SER C 207       3.338  27.939  -9.389  0.00  0.00           O  
ATOM   1564  N   LEU C 208       2.014  24.903 -10.003  0.00  0.00           N  
ATOM   1565  CA  LEU C 208       1.294  24.480  -8.800  0.00  0.00           C  
ATOM   1566  C   LEU C 208       2.305  24.028  -7.742  0.00  0.00           C  
ATOM   1567  O   LEU C 208       2.976  23.006  -7.882  0.00  0.00           O  
ATOM   1568  CB  LEU C 208       0.237  23.399  -9.096  0.00  0.00           C  
ATOM   1569  CG  LEU C 208      -1.030  23.910  -9.813  0.00  0.00           C  
ATOM   1570  CD1 LEU C 208      -1.988  22.741 -10.041  0.00  0.00           C  
ATOM   1571  CD2 LEU C 208      -1.796  24.970  -9.009  0.00  0.00           C  
ATOM   1572  N   ALA C 209       2.402  24.848  -6.699  0.00  0.00           N  
ATOM   1573  CA  ALA C 209       3.073  24.554  -5.450  0.00  0.00           C  
ATOM   1574  C   ALA C 209       2.404  23.355  -4.761  0.00  0.00           C  
ATOM   1575  O   ALA C 209       1.180  23.305  -4.644  0.00  0.00           O  
ATOM   1576  CB  ALA C 209       2.992  25.817  -4.581  0.00  0.00           C  
ATOM   1577  N   PHE C 210       3.216  22.412  -4.295  0.00  0.00           N  
ATOM   1578  CA  PHE C 210       2.808  21.387  -3.342  0.00  0.00           C  
ATOM   1579  C   PHE C 210       3.521  21.701  -2.028  0.00  0.00           C  
ATOM   1580  O   PHE C 210       4.703  21.398  -1.867  0.00  0.00           O  
ATOM   1581  CB  PHE C 210       3.111  19.978  -3.889  0.00  0.00           C  
ATOM   1582  CG  PHE C 210       1.871  19.138  -4.116  0.00  0.00           C  
ATOM   1583  CD1 PHE C 210       1.370  18.326  -3.080  0.00  0.00           C  
ATOM   1584  CD2 PHE C 210       1.206  19.178  -5.355  0.00  0.00           C  
ATOM   1585  CE1 PHE C 210       0.220  17.545  -3.289  0.00  0.00           C  
ATOM   1586  CE2 PHE C 210       0.055  18.396  -5.564  0.00  0.00           C  
ATOM   1587  CZ  PHE C 210      -0.436  17.576  -4.531  0.00  0.00           C  
ATOM   1588  N   SER C 211       2.802  22.364  -1.131  0.00  0.00           N  
ATOM   1589  CA  SER C 211       3.149  22.434   0.284  0.00  0.00           C  
ATOM   1590  C   SER C 211       2.397  21.316   1.016  0.00  0.00           C  
ATOM   1591  O   SER C 211       1.265  20.997   0.658  0.00  0.00           O  
ATOM   1592  CB  SER C 211       2.808  23.809   0.875  0.00  0.00           C  
ATOM   1593  OG  SER C 211       3.396  24.860   0.119  0.00  0.00           O  
ATOM   1594  N   ASP C 212       3.049  20.768   2.042  0.00  0.00           N  
ATOM   1595  CA  ASP C 212       2.449  20.100   3.208  0.00  0.00           C  
ATOM   1596  C   ASP C 212       2.164  18.584   3.115  0.00  0.00           C  
ATOM   1597  O   ASP C 212       1.081  18.112   2.772  0.00  0.00           O  
ATOM   1598  CB  ASP C 212       1.318  20.962   3.803  0.00  0.00           C  
ATOM   1599  CG  ASP C 212       1.743  22.438   3.909  0.00  0.00           C  
ATOM   1600  OD1 ASP C 212       2.921  22.680   4.267  0.00  0.00           O  
ATOM   1601  OD2 ASP C 212       0.940  23.317   3.527  0.00  0.00           O1-
ATOM   1602  N   PHE C 213       3.176  17.806   3.524  0.00  0.00           N  
ATOM   1603  CA  PHE C 213       3.034  16.461   4.094  0.00  0.00           C  
ATOM   1604  C   PHE C 213       4.071  16.293   5.224  0.00  0.00           C  
ATOM   1605  O   PHE C 213       5.055  15.566   5.086  0.00  0.00           O  
ATOM   1606  CB  PHE C 213       3.099  15.367   3.003  0.00  0.00           C  
ATOM   1607  CG  PHE C 213       2.071  14.258   3.174  0.00  0.00           C  
ATOM   1608  CD1 PHE C 213       2.302  13.166   4.033  0.00  0.00           C  
ATOM   1609  CD2 PHE C 213       0.855  14.341   2.472  0.00  0.00           C  
ATOM   1610  CE1 PHE C 213       1.326  12.159   4.176  0.00  0.00           C  
ATOM   1611  CE2 PHE C 213      -0.118  13.334   2.607  0.00  0.00           C  
ATOM   1612  CZ  PHE C 213       0.118  12.241   3.459  0.00  0.00           C  
ATOM   1613  N   LEU C 214       3.879  17.045   6.310  0.00  0.00           N  
ATOM   1614  CA  LEU C 214       4.517  16.892   7.622  0.00  0.00           C  
ATOM   1615  C   LEU C 214       3.490  17.258   8.694  0.00  0.00           C  
ATOM   1616  O   LEU C 214       2.784  18.269   8.487  0.00  0.00           O  
ATOM   1617  CB  LEU C 214       5.803  17.749   7.719  0.00  0.00           C  
ATOM   1618  CG  LEU C 214       7.094  16.949   7.490  0.00  0.00           C  
ATOM   1619  CD1 LEU C 214       8.241  17.902   7.166  0.00  0.00           C  
ATOM   1620  CD2 LEU C 214       7.481  16.137   8.729  0.00  0.00           C  
ATOM   1621  OXT LEU C 214       3.409  16.465   9.654  0.00  0.00           O1-
TER   
ATOM   1622  N   MET A   1      47.582  36.178  -6.167  1.00 60.73           N  
ATOM   1623  CA  MET A   1      47.313  36.154  -4.713  1.00 60.73           C  
ATOM   1624  C   MET A   1      46.669  34.819  -4.387  1.00 60.73           C  
ATOM   1625  O   MET A   1      45.496  34.626  -4.660  1.00 60.73           O  
ATOM   1626  CB  MET A   1      46.418  37.331  -4.292  1.00 60.73           C  
ATOM   1627  CG  MET A   1      47.213  38.634  -4.148  1.00 60.73           C  
ATOM   1628  SD  MET A   1      46.153  40.097  -4.034  1.00 60.73           S  
ATOM   1629  CE  MET A   1      47.324  41.324  -3.391  1.00 60.73           C  
ATOM   1630  N   THR A   2      47.481  33.877  -3.922  1.00 47.73           N  
ATOM   1631  CA  THR A   2      47.117  32.507  -3.540  1.00 47.73           C  
ATOM   1632  C   THR A   2      46.597  32.492  -2.102  1.00 47.73           C  
ATOM   1633  O   THR A   2      47.223  33.104  -1.237  1.00 47.73           O  
ATOM   1634  CB  THR A   2      48.381  31.628  -3.637  1.00 47.73           C  
ATOM   1635  CG2 THR A   2      48.778  31.367  -5.090  1.00 47.73           C  
ATOM   1636  OG1 THR A   2      49.471  32.312  -3.045  1.00 47.73           O  
ATOM   1637  N   LYS A   3      45.490  31.796  -1.822  1.00 64.57           N  
ATOM   1638  CA  LYS A   3      45.081  31.460  -0.451  1.00 64.57           C  
ATOM   1639  C   LYS A   3      45.070  29.944  -0.285  1.00 64.57           C  
ATOM   1640  O   LYS A   3      44.229  29.262  -0.853  1.00 64.57           O  
ATOM   1641  CB  LYS A   3      43.721  32.073  -0.078  1.00 64.57           C  
ATOM   1642  CG  LYS A   3      43.804  33.585   0.186  1.00 64.57           C  
ATOM   1643  CD  LYS A   3      42.497  34.083   0.820  1.00 64.57           C  
ATOM   1644  CE  LYS A   3      42.578  35.575   1.158  1.00 64.57           C  
ATOM   1645  NZ  LYS A   3      41.368  36.021   1.895  1.00 64.57           N1+
ATOM   1646  N   SER A   4      46.026  29.461   0.493  1.00 52.01           N  
ATOM   1647  CA  SER A   4      46.085  28.141   1.110  1.00 52.01           C  
ATOM   1648  C   SER A   4      45.553  28.255   2.542  1.00 52.01           C  
ATOM   1649  O   SER A   4      45.856  29.233   3.222  1.00 52.01           O  
ATOM   1650  CB  SER A   4      47.538  27.624   1.106  1.00 52.01           C  
ATOM   1651  OG  SER A   4      48.498  28.668   0.976  1.00 52.01           O  
ATOM   1652  N   TYR A   5      44.783  27.267   3.003  1.00 63.35           N  
ATOM   1653  CA  TYR A   5      44.554  27.024   4.429  1.00 63.35           C  
ATOM   1654  C   TYR A   5      44.313  25.532   4.659  1.00 63.35           C  
ATOM   1655  O   TYR A   5      43.357  24.950   4.157  1.00 63.35           O  
ATOM   1656  CB  TYR A   5      43.413  27.888   5.002  1.00 63.35           C  
ATOM   1657  CG  TYR A   5      43.869  28.768   6.155  1.00 63.35           C  
ATOM   1658  CD1 TYR A   5      43.883  28.273   7.476  1.00 63.35           C  
ATOM   1659  CD2 TYR A   5      44.333  30.073   5.896  1.00 63.35           C  
ATOM   1660  CE1 TYR A   5      44.362  29.076   8.530  1.00 63.35           C  
ATOM   1661  CE2 TYR A   5      44.800  30.884   6.948  1.00 63.35           C  
ATOM   1662  CZ  TYR A   5      44.820  30.384   8.266  1.00 63.35           C  
ATOM   1663  OH  TYR A   5      45.294  31.161   9.273  1.00 63.35           O  
ATOM   1664  N   SER A   6      45.219  24.938   5.421  1.00 46.98           N  
ATOM   1665  CA  SER A   6      45.147  23.599   5.987  1.00 46.98           C  
ATOM   1666  C   SER A   6      45.539  23.757   7.448  1.00 46.98           C  
ATOM   1667  O   SER A   6      46.678  24.137   7.710  1.00 46.98           O  
ATOM   1668  CB  SER A   6      46.114  22.648   5.256  1.00 46.98           C  
ATOM   1669  OG  SER A   6      47.398  23.232   5.109  1.00 46.98           O  
ATOM   1670  N   GLU A   7      44.623  23.503   8.382  1.00 63.35           N  
ATOM   1671  CA  GLU A   7      44.958  23.427   9.806  1.00 63.35           C  
ATOM   1672  C   GLU A   7      44.009  22.471  10.560  1.00 63.35           C  
ATOM   1673  O   GLU A   7      42.816  22.718  10.698  1.00 63.35           O  
ATOM   1674  CB  GLU A   7      45.062  24.831  10.440  1.00 63.35           C  
ATOM   1675  CG  GLU A   7      45.789  24.744  11.794  1.00 63.35           C  
ATOM   1676  CD  GLU A   7      46.406  26.055  12.300  1.00 63.35           C  
ATOM   1677  OE1 GLU A   7      46.431  26.238  13.538  1.00 63.35           O  
ATOM   1678  OE2 GLU A   7      46.883  26.854  11.462  1.00 63.35           O1-
ATOM   1679  N   SER A   8      44.608  21.335  10.938  1.00 49.17           N  
ATOM   1680  CA  SER A   8      44.477  20.467  12.125  1.00 49.17           C  
ATOM   1681  C   SER A   8      43.240  20.462  13.037  1.00 49.17           C  
ATOM   1682  O   SER A   8      42.792  21.498  13.514  1.00 49.17           O  
ATOM   1683  CB  SER A   8      45.683  20.746  13.031  1.00 49.17           C  
ATOM   1684  OG  SER A   8      45.831  22.119  13.286  1.00 49.17           O  
ATOM   1685  N   GLY A   9      42.892  19.251  13.511  1.00 53.98           N  
ATOM   1686  CA  GLY A   9      42.253  19.085  14.824  1.00 53.98           C  
ATOM   1687  C   GLY A   9      41.680  17.700  15.155  1.00 53.98           C  
ATOM   1688  O   GLY A   9      40.493  17.489  14.984  1.00 53.98           O  
ATOM   1689  N   LEU A  10      42.535  16.800  15.662  1.00 54.84           N  
ATOM   1690  CA  LEU A  10      42.304  15.801  16.731  1.00 54.84           C  
ATOM   1691  C   LEU A  10      40.919  15.093  16.906  1.00 54.84           C  
ATOM   1692  O   LEU A  10      39.962  15.689  17.381  1.00 54.84           O  
ATOM   1693  CB  LEU A  10      42.717  16.461  18.075  1.00 54.84           C  
ATOM   1694  CG  LEU A  10      44.069  16.039  18.686  1.00 54.84           C  
ATOM   1695  CD1 LEU A  10      45.280  16.622  17.969  1.00 54.84           C  
ATOM   1696  CD2 LEU A  10      44.101  16.460  20.155  1.00 54.84           C  
ATOM   1697  N   MET A  11      40.980  13.752  16.811  1.00 52.94           N  
ATOM   1698  CA  MET A  11      40.433  12.728  17.743  1.00 52.94           C  
ATOM   1699  C   MET A  11      38.924  12.405  17.769  1.00 52.94           C  
ATOM   1700  O   MET A  11      38.117  13.190  18.254  1.00 52.94           O  
ATOM   1701  CB  MET A  11      40.909  12.996  19.185  1.00 52.94           C  
ATOM   1702  CG  MET A  11      42.429  13.018  19.335  1.00 52.94           C  
ATOM   1703  SD  MET A  11      43.266  11.418  19.360  1.00 52.94           S  
ATOM   1704  CE  MET A  11      44.759  11.882  20.279  1.00 52.94           C  
ATOM   1705  N   GLY A  12      38.600  11.141  17.448  1.00 52.99           N  
ATOM   1706  CA  GLY A  12      37.419  10.431  17.970  1.00 52.99           C  
ATOM   1707  C   GLY A  12      36.787   9.406  17.015  1.00 52.99           C  
ATOM   1708  O   GLY A  12      35.902   9.763  16.249  1.00 52.99           O  
ATOM   1709  N   GLU A  13      37.210   8.138  17.081  1.00 45.04           N  
ATOM   1710  CA  GLU A  13      36.514   6.969  16.491  1.00 45.04           C  
ATOM   1711  C   GLU A  13      35.242   6.627  17.311  1.00 45.04           C  
ATOM   1712  O   GLU A  13      35.220   6.941  18.508  1.00 45.04           O  
ATOM   1713  CB  GLU A  13      37.497   5.780  16.487  1.00 45.04           C  
ATOM   1714  CG  GLU A  13      37.372   4.871  15.259  1.00 45.04           C  
ATOM   1715  CD  GLU A  13      37.899   3.466  15.574  1.00 45.04           C  
ATOM   1716  OE1 GLU A  13      37.047   2.544  15.609  1.00 45.04           O  
ATOM   1717  OE2 GLU A  13      39.121   3.344  15.816  1.00 45.04           O1-
ATOM   1718  N   PRO A  14      34.190   5.995  16.733  1.00 51.42           N  
ATOM   1719  CA  PRO A  14      34.162   4.520  16.680  1.00 51.42           C  
ATOM   1720  C   PRO A  14      33.442   3.865  15.463  1.00 51.42           C  
ATOM   1721  O   PRO A  14      32.373   4.295  15.039  1.00 51.42           O  
ATOM   1722  CB  PRO A  14      33.439   4.127  17.973  1.00 51.42           C  
ATOM   1723  CG  PRO A  14      32.427   5.256  18.193  1.00 51.42           C  
ATOM   1724  CD  PRO A  14      32.863   6.361  17.226  1.00 51.42           C  
ATOM   1725  N   GLN A  15      34.036   2.767  14.973  1.00 49.05           N  
ATOM   1726  CA  GLN A  15      33.472   1.491  14.466  1.00 49.05           C  
ATOM   1727  C   GLN A  15      32.067   1.415  13.793  1.00 49.05           C  
ATOM   1728  O   GLN A  15      31.051   1.601  14.465  1.00 49.05           O  
ATOM   1729  CB  GLN A  15      33.525   0.518  15.662  1.00 49.05           C  
ATOM   1730  CG  GLN A  15      33.396  -0.961  15.277  1.00 49.05           C  
ATOM   1731  CD  GLN A  15      33.650  -1.885  16.468  1.00 49.05           C  
ATOM   1732  NE2 GLN A  15      34.246  -3.036  16.251  1.00 49.05           N  
ATOM   1733  OE1 GLN A  15      33.307  -1.618  17.608  1.00 49.05           O  
ATOM   1734  N   PRO A  16      31.955   0.908  12.540  1.00 55.09           N  
ATOM   1735  CA  PRO A  16      30.699   0.388  11.996  1.00 55.09           C  
ATOM   1736  C   PRO A  16      30.574  -1.137  12.203  1.00 55.09           C  
ATOM   1737  O   PRO A  16      31.453  -1.916  11.834  1.00 55.09           O  
ATOM   1738  CB  PRO A  16      30.718   0.793  10.523  1.00 55.09           C  
ATOM   1739  CG  PRO A  16      32.203   0.724  10.156  1.00 55.09           C  
ATOM   1740  CD  PRO A  16      32.957   0.935  11.479  1.00 55.09           C  
ATOM   1741  N   GLN A  17      29.458  -1.570  12.795  1.00 52.05           N  
ATOM   1742  CA  GLN A  17      29.053  -2.978  12.891  1.00 52.05           C  
ATOM   1743  C   GLN A  17      28.528  -3.476  11.531  1.00 52.05           C  
ATOM   1744  O   GLN A  17      27.647  -2.853  10.941  1.00 52.05           O  
ATOM   1745  CB  GLN A  17      27.972  -3.138  13.978  1.00 52.05           C  
ATOM   1746  CG  GLN A  17      28.508  -2.934  15.405  1.00 52.05           C  
ATOM   1747  CD  GLN A  17      27.437  -3.098  16.485  1.00 52.05           C  
ATOM   1748  NE2 GLN A  17      27.824  -3.195  17.738  1.00 52.05           N  
ATOM   1749  OE1 GLN A  17      26.242  -3.136  16.247  1.00 52.05           O  
ATOM   1750  N   GLY A  18      29.065  -4.598  11.039  1.00 58.68           N  
ATOM   1751  CA  GLY A  18      28.587  -5.287   9.832  1.00 58.68           C  
ATOM   1752  C   GLY A  18      27.305  -6.107  10.070  1.00 58.68           C  
ATOM   1753  O   GLY A  18      26.999  -6.442  11.217  1.00 58.68           O  
ATOM   1754  N   PRO A  19      26.539  -6.446   9.014  1.00 64.45           N  
ATOM   1755  CA  PRO A  19      25.304  -7.213   9.154  1.00 64.45           C  
ATOM   1756  C   PRO A  19      25.578  -8.722   9.344  1.00 64.45           C  
ATOM   1757  O   PRO A  19      26.579  -9.238   8.842  1.00 64.45           O  
ATOM   1758  CB  PRO A  19      24.498  -6.905   7.892  1.00 64.45           C  
ATOM   1759  CG  PRO A  19      25.584  -6.693   6.838  1.00 64.45           C  
ATOM   1760  CD  PRO A  19      26.748  -6.077   7.620  1.00 64.45           C  
ATOM   1761  N   PRO A  20      24.704  -9.450  10.067  1.00 56.05           N  
ATOM   1762  CA  PRO A  20      24.960 -10.819  10.497  1.00 56.05           C  
ATOM   1763  C   PRO A  20      24.758 -11.848   9.375  1.00 56.05           C  
ATOM   1764  O   PRO A  20      23.733 -11.872   8.695  1.00 56.05           O  
ATOM   1765  CB  PRO A  20      24.020 -11.054  11.682  1.00 56.05           C  
ATOM   1766  CG  PRO A  20      22.822 -10.164  11.352  1.00 56.05           C  
ATOM   1767  CD  PRO A  20      23.448  -8.974  10.627  1.00 56.05           C  
ATOM   1768  N   SER A  21      25.743 -12.737   9.261  1.00 42.33           N  
ATOM   1769  CA  SER A  21      25.752 -13.981   8.489  1.00 42.33           C  
ATOM   1770  C   SER A  21      24.722 -14.974   9.038  1.00 42.33           C  
ATOM   1771  O   SER A  21      24.917 -15.516  10.124  1.00 42.33           O  
ATOM   1772  CB  SER A  21      27.173 -14.561   8.609  1.00 42.33           C  
ATOM   1773  OG  SER A  21      27.242 -15.925   8.267  1.00 42.33           O  
ATOM   1774  N   TRP A  22      23.658 -15.243   8.279  1.00 52.74           N  
ATOM   1775  CA  TRP A  22      22.767 -16.390   8.487  1.00 52.74           C  
ATOM   1776  C   TRP A  22      22.924 -17.352   7.309  1.00 52.74           C  
ATOM   1777  O   TRP A  22      22.131 -17.356   6.372  1.00 52.74           O  
ATOM   1778  CB  TRP A  22      21.313 -15.943   8.702  1.00 52.74           C  
ATOM   1779  CG  TRP A  22      21.031 -15.260  10.007  1.00 52.74           C  
ATOM   1780  CD1 TRP A  22      21.406 -14.001  10.324  1.00 52.74           C  
ATOM   1781  CD2 TRP A  22      20.315 -15.770  11.178  1.00 52.74           C  
ATOM   1782  CE2 TRP A  22      20.299 -14.746  12.174  1.00 52.74           C  
ATOM   1783  CE3 TRP A  22      19.677 -16.987  11.505  1.00 52.74           C  
ATOM   1784  NE1 TRP A  22      20.986 -13.696  11.603  1.00 52.74           N  
ATOM   1785  CZ2 TRP A  22      19.681 -14.914  13.422  1.00 52.74           C  
ATOM   1786  CZ3 TRP A  22      19.053 -17.168  12.755  1.00 52.74           C  
ATOM   1787  CH2 TRP A  22      19.053 -16.137  13.712  1.00 52.74           C  
ATOM   1788  N   THR A  23      23.995 -18.139   7.344  1.00 42.06           N  
ATOM   1789  CA  THR A  23      24.072 -19.419   6.640  1.00 42.06           C  
ATOM   1790  C   THR A  23      23.559 -20.485   7.598  1.00 42.06           C  
ATOM   1791  O   THR A  23      24.178 -20.694   8.639  1.00 42.06           O  
ATOM   1792  CB  THR A  23      25.517 -19.746   6.225  1.00 42.06           C  
ATOM   1793  CG2 THR A  23      26.010 -18.830   5.106  1.00 42.06           C  
ATOM   1794  OG1 THR A  23      26.387 -19.590   7.327  1.00 42.06           O  
ATOM   1795  N   ASP A  24      22.454 -21.142   7.258  1.00 49.74           N  
ATOM   1796  CA  ASP A  24      22.087 -22.422   7.860  1.00 49.74           C  
ATOM   1797  C   ASP A  24      21.767 -23.410   6.739  1.00 49.74           C  
ATOM   1798  O   ASP A  24      21.021 -23.122   5.797  1.00 49.74           O  
ATOM   1799  CB  ASP A  24      20.966 -22.299   8.898  1.00 49.74           C  
ATOM   1800  CG  ASP A  24      21.040 -23.452   9.909  1.00 49.74           C  
ATOM   1801  OD1 ASP A  24      20.341 -24.463   9.698  1.00 49.74           O  
ATOM   1802  OD2 ASP A  24      21.785 -23.296  10.902  1.00 49.74           O1-
ATOM   1803  N   GLU A  25      22.460 -24.535   6.826  1.00 48.48           N  
ATOM   1804  CA  GLU A  25      22.413 -25.678   5.941  1.00 48.48           C  
ATOM   1805  C   GLU A  25      21.056 -26.381   6.043  1.00 48.48           C  
ATOM   1806  O   GLU A  25      20.610 -26.769   7.118  1.00 48.48           O  
ATOM   1807  CB  GLU A  25      23.515 -26.663   6.375  1.00 48.48           C  
ATOM   1808  CG  GLU A  25      24.953 -26.163   6.188  1.00 48.48           C  
ATOM   1809  CD  GLU A  25      25.948 -27.162   6.800  1.00 48.48           C  
ATOM   1810  OE1 GLU A  25      26.241 -28.178   6.127  1.00 48.48           O  
ATOM   1811  OE2 GLU A  25      26.406 -26.908   7.936  1.00 48.48           O1-
ATOM   1812  N   CYS A  26      20.432 -26.666   4.905  1.00 52.11           N  
ATOM   1813  CA  CYS A  26      19.468 -27.758   4.814  1.00 52.11           C  
ATOM   1814  C   CYS A  26      19.792 -28.597   3.583  1.00 52.11           C  
ATOM   1815  O   CYS A  26      19.301 -28.372   2.480  1.00 52.11           O  
ATOM   1816  CB  CYS A  26      18.028 -27.241   4.892  1.00 52.11           C  
ATOM   1817  SG  CYS A  26      17.479 -27.345   6.624  1.00 52.11           S  
ATOM   1818  N   LEU A  27      20.664 -29.575   3.821  1.00 41.49           N  
ATOM   1819  CA  LEU A  27      20.828 -30.770   3.012  1.00 41.49           C  
ATOM   1820  C   LEU A  27      19.557 -31.620   3.139  1.00 41.49           C  
ATOM   1821  O   LEU A  27      19.188 -31.977   4.254  1.00 41.49           O  
ATOM   1822  CB  LEU A  27      22.023 -31.573   3.578  1.00 41.49           C  
ATOM   1823  CG  LEU A  27      23.390 -30.864   3.562  1.00 41.49           C  
ATOM   1824  CD1 LEU A  27      24.397 -31.659   4.394  1.00 41.49           C  
ATOM   1825  CD2 LEU A  27      23.928 -30.740   2.137  1.00 41.49           C  
ATOM   1826  N   SER A  28      18.929 -31.992   2.021  1.00 43.81           N  
ATOM   1827  CA  SER A  28      18.495 -33.377   1.774  1.00 43.81           C  
ATOM   1828  C   SER A  28      17.870 -33.522   0.381  1.00 43.81           C  
ATOM   1829  O   SER A  28      16.810 -32.968   0.115  1.00 43.81           O  
ATOM   1830  CB  SER A  28      17.480 -33.918   2.795  1.00 43.81           C  
ATOM   1831  OG  SER A  28      17.386 -35.326   2.645  1.00 43.81           O  
ATOM   1832  N   SER A  29      18.561 -34.309  -0.449  1.00 47.24           N  
ATOM   1833  CA  SER A  29      18.046 -35.387  -1.308  1.00 47.24           C  
ATOM   1834  C   SER A  29      16.824 -35.106  -2.193  1.00 47.24           C  
ATOM   1835  O   SER A  29      15.714 -34.979  -1.690  1.00 47.24           O  
ATOM   1836  CB  SER A  29      17.762 -36.626  -0.437  1.00 47.24           C  
ATOM   1837  OG  SER A  29      18.712 -36.770   0.612  1.00 47.24           O  
ATOM   1838  N   GLN A  30      16.975 -35.212  -3.515  1.00 43.13           N  
ATOM   1839  CA  GLN A  30      16.736 -36.477  -4.228  1.00 43.13           C  
ATOM   1840  C   GLN A  30      16.869 -36.274  -5.747  1.00 43.13           C  
ATOM   1841  O   GLN A  30      16.509 -35.229  -6.283  1.00 43.13           O  
ATOM   1842  CB  GLN A  30      15.373 -37.107  -3.866  1.00 43.13           C  
ATOM   1843  CG  GLN A  30      15.273 -38.586  -4.257  1.00 43.13           C  
ATOM   1844  CD  GLN A  30      14.172 -39.323  -3.494  1.00 43.13           C  
ATOM   1845  NE2 GLN A  30      14.198 -40.637  -3.501  1.00 43.13           N  
ATOM   1846  OE1 GLN A  30      13.287 -38.771  -2.857  1.00 43.13           O  
ATOM   1847  N   ASP A  31      17.451 -37.290  -6.373  1.00 46.91           N  
ATOM   1848  CA  ASP A  31      17.664 -37.522  -7.799  1.00 46.91           C  
ATOM   1849  C   ASP A  31      16.450 -37.190  -8.689  1.00 46.91           C  
ATOM   1850  O   ASP A  31      15.313 -37.323  -8.251  1.00 46.91           O  
ATOM   1851  CB  ASP A  31      17.990 -39.023  -7.919  1.00 46.91           C  
ATOM   1852  CG  ASP A  31      19.151 -39.441  -7.009  1.00 46.91           C  
ATOM   1853  OD1 ASP A  31      20.311 -39.267  -7.439  1.00 46.91           O  
ATOM   1854  OD2 ASP A  31      18.875 -39.848  -5.852  1.00 46.91           O1-
ATOM   1855  N   GLU A  32      16.692 -36.755  -9.932  1.00 50.58           N  
ATOM   1856  CA  GLU A  32      16.356 -37.487 -11.170  1.00 50.58           C  
ATOM   1857  C   GLU A  32      16.597 -36.589 -12.413  1.00 50.58           C  
ATOM   1858  O   GLU A  32      15.950 -35.570 -12.622  1.00 50.58           O  
ATOM   1859  CB  GLU A  32      14.946 -38.144 -11.207  1.00 50.58           C  
ATOM   1860  CG  GLU A  32      14.857 -39.406 -10.307  1.00 50.58           C  
ATOM   1861  CD  GLU A  32      14.099 -40.624 -10.855  1.00 50.58           C  
ATOM   1862  OE1 GLU A  32      14.443 -41.742 -10.395  1.00 50.58           O  
ATOM   1863  OE2 GLU A  32      13.078 -40.433 -11.558  1.00 50.58           O1-
ATOM   1864  N   GLU A  33      17.580 -37.001 -13.218  1.00 53.36           N  
ATOM   1865  CA  GLU A  33      17.461 -37.199 -14.672  1.00 53.36           C  
ATOM   1866  C   GLU A  33      17.284 -36.012 -15.657  1.00 53.36           C  
ATOM   1867  O   GLU A  33      16.246 -35.374 -15.773  1.00 53.36           O  
ATOM   1868  CB  GLU A  33      16.450 -38.326 -14.948  1.00 53.36           C  
ATOM   1869  CG  GLU A  33      16.780 -39.591 -14.133  1.00 53.36           C  
ATOM   1870  CD  GLU A  33      15.891 -40.795 -14.444  1.00 53.36           C  
ATOM   1871  OE1 GLU A  33      15.883 -41.713 -13.600  1.00 53.36           O  
ATOM   1872  OE2 GLU A  33      15.361 -40.861 -15.578  1.00 53.36           O1-
ATOM   1873  N   HIS A  34      18.290 -35.936 -16.541  1.00 46.08           N  
ATOM   1874  CA  HIS A  34      18.199 -35.734 -17.996  1.00 46.08           C  
ATOM   1875  C   HIS A  34      18.118 -34.322 -18.625  1.00 46.08           C  
ATOM   1876  O   HIS A  34      17.080 -33.679 -18.687  1.00 46.08           O  
ATOM   1877  CB  HIS A  34      17.222 -36.745 -18.638  1.00 46.08           C  
ATOM   1878  CG  HIS A  34      17.885 -38.039 -19.046  1.00 46.08           C  
ATOM   1879  CD2 HIS A  34      17.476 -39.317 -18.760  1.00 46.08           C  
ATOM   1880  ND1 HIS A  34      19.010 -38.142 -19.835  1.00 46.08           N  
ATOM   1881  CE1 HIS A  34      19.279 -39.442 -20.014  1.00 46.08           C  
ATOM   1882  NE2 HIS A  34      18.368 -40.199 -19.390  1.00 46.08           N  
ATOM   1883  N   GLU A  35      19.235 -33.987 -19.296  1.00 45.65           N  
ATOM   1884  CA  GLU A  35      19.308 -33.579 -20.716  1.00 45.65           C  
ATOM   1885  C   GLU A  35      18.527 -32.331 -21.166  1.00 45.65           C  
ATOM   1886  O   GLU A  35      17.389 -32.418 -21.621  1.00 45.65           O  
ATOM   1887  CB  GLU A  35      18.985 -34.797 -21.615  1.00 45.65           C  
ATOM   1888  CG  GLU A  35      20.201 -35.695 -21.894  1.00 45.65           C  
ATOM   1889  CD  GLU A  35      21.170 -35.117 -22.943  1.00 45.65           C  
ATOM   1890  OE1 GLU A  35      22.201 -35.784 -23.180  1.00 45.65           O  
ATOM   1891  OE2 GLU A  35      20.884 -34.032 -23.500  1.00 45.65           O1-
ATOM   1892  N   ALA A  36      19.215 -31.183 -21.191  1.00 46.29           N  
ATOM   1893  CA  ALA A  36      19.054 -30.180 -22.250  1.00 46.29           C  
ATOM   1894  C   ALA A  36      20.272 -29.239 -22.294  1.00 46.29           C  
ATOM   1895  O   ALA A  36      20.260 -28.126 -21.779  1.00 46.29           O  
ATOM   1896  CB  ALA A  36      17.740 -29.402 -22.095  1.00 46.29           C  
ATOM   1897  N   ASP A  37      21.336 -29.726 -22.925  1.00 47.58           N  
ATOM   1898  CA  ASP A  37      22.513 -28.967 -23.346  1.00 47.58           C  
ATOM   1899  C   ASP A  37      22.128 -27.881 -24.389  1.00 47.58           C  
ATOM   1900  O   ASP A  37      21.315 -28.127 -25.284  1.00 47.58           O  
ATOM   1901  CB  ASP A  37      23.497 -30.030 -23.892  1.00 47.58           C  
ATOM   1902  CG  ASP A  37      24.931 -29.572 -24.154  1.00 47.58           C  
ATOM   1903  OD1 ASP A  37      25.361 -28.562 -23.566  1.00 47.58           O  
ATOM   1904  OD2 ASP A  37      25.594 -30.200 -25.022  1.00 47.58           O1-
ATOM   1905  N   LYS A  38      22.777 -26.707 -24.308  1.00 51.83           N  
ATOM   1906  CA  LYS A  38      22.861 -25.624 -25.323  1.00 51.83           C  
ATOM   1907  C   LYS A  38      21.638 -24.714 -25.552  1.00 51.83           C  
ATOM   1908  O   LYS A  38      20.988 -24.801 -26.599  1.00 51.83           O  
ATOM   1909  CB  LYS A  38      23.364 -26.199 -26.663  1.00 51.83           C  
ATOM   1910  CG  LYS A  38      24.777 -26.776 -26.580  1.00 51.83           C  
ATOM   1911  CD  LYS A  38      25.041 -27.722 -27.750  1.00 51.83           C  
ATOM   1912  CE  LYS A  38      26.480 -28.232 -27.651  1.00 51.83           C  
ATOM   1913  NZ  LYS A  38      26.522 -29.698 -27.493  1.00 51.83           N1+
ATOM   1914  N   LYS A  39      21.423 -23.715 -24.677  1.00 52.19           N  
ATOM   1915  CA  LYS A  39      20.790 -22.429 -25.080  1.00 52.19           C  
ATOM   1916  C   LYS A  39      21.003 -21.211 -24.159  1.00 52.19           C  
ATOM   1917  O   LYS A  39      20.250 -20.247 -24.275  1.00 52.19           O  
ATOM   1918  CB  LYS A  39      19.291 -22.644 -25.398  1.00 52.19           C  
ATOM   1919  CG  LYS A  39      19.007 -22.232 -26.851  1.00 52.19           C  
ATOM   1920  CD  LYS A  39      17.579 -22.600 -27.246  1.00 52.19           C  
ATOM   1921  CE  LYS A  39      17.394 -22.357 -28.743  1.00 52.19           C  
ATOM   1922  NZ  LYS A  39      16.052 -22.807 -29.174  1.00 52.19           N1+
ATOM   1923  N   GLU A  40      21.999 -21.225 -23.275  1.00 51.42           N  
ATOM   1924  CA  GLU A  40      22.092 -20.239 -22.180  1.00 51.42           C  
ATOM   1925  C   GLU A  40      22.989 -19.014 -22.475  1.00 51.42           C  
ATOM   1926  O   GLU A  40      22.792 -17.967 -21.867  1.00 51.42           O  
ATOM   1927  CB  GLU A  40      22.410 -20.967 -20.858  1.00 51.42           C  
ATOM   1928  CG  GLU A  40      21.279 -21.968 -20.527  1.00 51.42           C  
ATOM   1929  CD  GLU A  40      21.370 -22.628 -19.142  1.00 51.42           C  
ATOM   1930  OE1 GLU A  40      20.306 -23.107 -18.687  1.00 51.42           O  
ATOM   1931  OE2 GLU A  40      22.484 -22.701 -18.584  1.00 51.42           O1-
ATOM   1932  N   ASP A  41      23.852 -19.048 -23.497  1.00 50.81           N  
ATOM   1933  CA  ASP A  41      24.836 -17.968 -23.729  1.00 50.81           C  
ATOM   1934  C   ASP A  41      24.272 -16.649 -24.323  1.00 50.81           C  
ATOM   1935  O   ASP A  41      24.884 -15.589 -24.179  1.00 50.81           O  
ATOM   1936  CB  ASP A  41      25.982 -18.516 -24.596  1.00 50.81           C  
ATOM   1937  CG  ASP A  41      26.840 -19.559 -23.871  1.00 50.81           C  
ATOM   1938  OD1 ASP A  41      27.293 -19.270 -22.747  1.00 50.81           O  
ATOM   1939  OD2 ASP A  41      27.048 -20.641 -24.471  1.00 50.81           O1-
ATOM   1940  N   ASP A  42      23.089 -16.650 -24.953  1.00 49.04           N  
ATOM   1941  CA  ASP A  42      22.508 -15.429 -25.561  1.00 49.04           C  
ATOM   1942  C   ASP A  42      21.650 -14.596 -24.584  1.00 49.04           C  
ATOM   1943  O   ASP A  42      21.365 -13.422 -24.840  1.00 49.04           O  
ATOM   1944  CB  ASP A  42      21.706 -15.784 -26.834  1.00 49.04           C  
ATOM   1945  CG  ASP A  42      22.471 -15.615 -28.159  1.00 49.04           C  
ATOM   1946  OD1 ASP A  42      23.398 -14.778 -28.233  1.00 49.04           O  
ATOM   1947  OD2 ASP A  42      22.057 -16.285 -29.135  1.00 49.04           O1-
ATOM   1948  N   LEU A  43      21.230 -15.171 -23.449  1.00 50.20           N  
ATOM   1949  CA  LEU A  43      20.400 -14.471 -22.457  1.00 50.20           C  
ATOM   1950  C   LEU A  43      21.246 -13.755 -21.393  1.00 50.20           C  
ATOM   1951  O   LEU A  43      20.817 -12.738 -20.841  1.00 50.20           O  
ATOM   1952  CB  LEU A  43      19.405 -15.467 -21.833  1.00 50.20           C  
ATOM   1953  CG  LEU A  43      18.161 -14.784 -21.230  1.00 50.20           C  
ATOM   1954  CD1 LEU A  43      17.169 -14.348 -22.317  1.00 50.20           C  
ATOM   1955  CD2 LEU A  43      17.429 -15.744 -20.293  1.00 50.20           C  
ATOM   1956  N   GLU A  44      22.459 -14.246 -21.134  1.00 47.19           N  
ATOM   1957  CA  GLU A  44      23.383 -13.631 -20.179  1.00 47.19           C  
ATOM   1958  C   GLU A  44      23.968 -12.317 -20.708  1.00 47.19           C  
ATOM   1959  O   GLU A  44      24.109 -11.361 -19.949  1.00 47.19           O  
ATOM   1960  CB  GLU A  44      24.484 -14.623 -19.786  1.00 47.19           C  
ATOM   1961  CG  GLU A  44      23.899 -15.826 -19.024  1.00 47.19           C  
ATOM   1962  CD  GLU A  44      24.949 -16.609 -18.221  1.00 47.19           C  
ATOM   1963  OE1 GLU A  44      24.518 -17.338 -17.299  1.00 47.19           O  
ATOM   1964  OE2 GLU A  44      26.161 -16.413 -18.467  1.00 47.19           O1-
ATOM   1965  N   THR A  45      24.179 -12.195 -22.023  1.00 46.70           N  
ATOM   1966  CA  THR A  45      24.710 -10.962 -22.632  1.00 46.70           C  
ATOM   1967  C   THR A  45      23.732  -9.782 -22.521  1.00 46.70           C  
ATOM   1968  O   THR A  45      24.156  -8.650 -22.304  1.00 46.70           O  
ATOM   1969  CB  THR A  45      25.128 -11.215 -24.091  1.00 46.70           C  
ATOM   1970  CG2 THR A  45      25.790  -9.993 -24.731  1.00 46.70           C  
ATOM   1971  OG1 THR A  45      26.090 -12.247 -24.151  1.00 46.70           O  
ATOM   1972  N   MET A  46      22.414 -10.019 -22.589  1.00 50.35           N  
ATOM   1973  CA  MET A  46      21.420  -8.940 -22.440  1.00 50.35           C  
ATOM   1974  C   MET A  46      21.196  -8.510 -20.983  1.00 50.35           C  
ATOM   1975  O   MET A  46      20.840  -7.360 -20.745  1.00 50.35           O  
ATOM   1976  CB  MET A  46      20.086  -9.322 -23.097  1.00 50.35           C  
ATOM   1977  CG  MET A  46      20.203  -9.428 -24.623  1.00 50.35           C  
ATOM   1978  SD  MET A  46      18.638  -9.202 -25.525  1.00 50.35           S  
ATOM   1979  CE  MET A  46      17.741 -10.672 -24.966  1.00 50.35           C  
ATOM   1980  N   ASN A  47      21.426  -9.403 -20.016  1.00 46.16           N  
ATOM   1981  CA  ASN A  47      21.342  -9.072 -18.590  1.00 46.16           C  
ATOM   1982  C   ASN A  47      22.652  -8.458 -18.059  1.00 46.16           C  
ATOM   1983  O   ASN A  47      22.608  -7.612 -17.169  1.00 46.16           O  
ATOM   1984  CB  ASN A  47      20.929 -10.324 -17.803  1.00 46.16           C  
ATOM   1985  CG  ASN A  47      19.467 -10.684 -18.003  1.00 46.16           C  
ATOM   1986  ND2 ASN A  47      19.175 -11.814 -18.600  1.00 46.16           N  
ATOM   1987  OD1 ASN A  47      18.555  -9.971 -17.627  1.00 46.16           O  
ATOM   1988  N   ALA A  48      23.807  -8.815 -18.634  1.00 49.20           N  
ATOM   1989  CA  ALA A  48      25.107  -8.252 -18.263  1.00 49.20           C  
ATOM   1990  C   ALA A  48      25.242  -6.759 -18.627  1.00 49.20           C  
ATOM   1991  O   ALA A  48      25.845  -5.996 -17.871  1.00 49.20           O  
ATOM   1992  CB  ALA A  48      26.203  -9.100 -18.920  1.00 49.20           C  
ATOM   1993  N   GLU A  49      24.632  -6.305 -19.732  1.00 52.54           N  
ATOM   1994  CA  GLU A  49      24.577  -4.869 -20.063  1.00 52.54           C  
ATOM   1995  C   GLU A  49      23.593  -4.089 -19.172  1.00 52.54           C  
ATOM   1996  O   GLU A  49      23.796  -2.902 -18.914  1.00 52.54           O  
ATOM   1997  CB  GLU A  49      24.253  -4.645 -21.551  1.00 52.54           C  
ATOM   1998  CG  GLU A  49      25.362  -5.162 -22.487  1.00 52.54           C  
ATOM   1999  CD  GLU A  49      25.409  -4.451 -23.855  1.00 52.54           C  
ATOM   2000  OE1 GLU A  49      26.494  -4.475 -24.482  1.00 52.54           O  
ATOM   2001  OE2 GLU A  49      24.385  -3.865 -24.285  1.00 52.54           O1-
ATOM   2002  N   GLU A  50      22.552  -4.748 -18.652  1.00 53.27           N  
ATOM   2003  CA  GLU A  50      21.598  -4.136 -17.719  1.00 53.27           C  
ATOM   2004  C   GLU A  50      22.195  -3.987 -16.307  1.00 53.27           C  
ATOM   2005  O   GLU A  50      21.955  -2.977 -15.640  1.00 53.27           O  
ATOM   2006  CB  GLU A  50      20.273  -4.931 -17.736  1.00 53.27           C  
ATOM   2007  CG  GLU A  50      19.113  -4.127 -17.116  1.00 53.27           C  
ATOM   2008  CD  GLU A  50      17.724  -4.794 -17.196  1.00 53.27           C  
ATOM   2009  OE1 GLU A  50      16.761  -4.172 -16.674  1.00 53.27           O  
ATOM   2010  OE2 GLU A  50      17.582  -5.879 -17.798  1.00 53.27           O1-
ATOM   2011  N   ASP A  51      23.024  -4.941 -15.869  1.00 47.95           N  
ATOM   2012  CA  ASP A  51      23.650  -4.929 -14.540  1.00 47.95           C  
ATOM   2013  C   ASP A  51      24.901  -4.028 -14.475  1.00 47.95           C  
ATOM   2014  O   ASP A  51      25.137  -3.360 -13.467  1.00 47.95           O  
ATOM   2015  CB  ASP A  51      23.921  -6.379 -14.093  1.00 47.95           C  
ATOM   2016  CG  ASP A  51      23.914  -6.573 -12.566  1.00 47.95           C  
ATOM   2017  OD1 ASP A  51      23.179  -5.832 -11.858  1.00 47.95           O  
ATOM   2018  OD2 ASP A  51      24.584  -7.523 -12.108  1.00 47.95           O1-
ATOM   2019  N   SER A  52      25.649  -3.875 -15.578  1.00 55.35           N  
ATOM   2020  CA  SER A  52      26.820  -2.980 -15.617  1.00 55.35           C  
ATOM   2021  C   SER A  52      26.467  -1.482 -15.625  1.00 55.35           C  
ATOM   2022  O   SER A  52      27.312  -0.660 -15.273  1.00 55.35           O  
ATOM   2023  CB  SER A  52      27.726  -3.325 -16.802  1.00 55.35           C  
ATOM   2024  OG  SER A  52      28.994  -2.726 -16.608  1.00 55.35           O  
ATOM   2025  N   LEU A  53      25.232  -1.106 -15.979  1.00 53.63           N  
ATOM   2026  CA  LEU A  53      24.727   0.278 -15.895  1.00 53.63           C  
ATOM   2027  C   LEU A  53      24.064   0.594 -14.546  1.00 53.63           C  
ATOM   2028  O   LEU A  53      23.717   1.741 -14.262  1.00 53.63           O  
ATOM   2029  CB  LEU A  53      23.744   0.522 -17.052  1.00 53.63           C  
ATOM   2030  CG  LEU A  53      24.405   0.562 -18.441  1.00 53.63           C  
ATOM   2031  CD1 LEU A  53      23.315   0.648 -19.510  1.00 53.63           C  
ATOM   2032  CD2 LEU A  53      25.327   1.775 -18.607  1.00 53.63           C  
ATOM   2033  N   ARG A  54      23.877  -0.423 -13.703  1.00 51.71           N  
ATOM   2034  CA  ARG A  54      23.153  -0.324 -12.434  1.00 51.71           C  
ATOM   2035  C   ARG A  54      24.036   0.142 -11.270  1.00 51.71           C  
ATOM   2036  O   ARG A  54      23.503   0.525 -10.233  1.00 51.71           O  
ATOM   2037  CB  ARG A  54      22.492  -1.689 -12.212  1.00 51.71           C  
ATOM   2038  CG  ARG A  54      21.341  -1.641 -11.212  1.00 51.71           C  
ATOM   2039  CD  ARG A  54      20.575  -2.961 -11.298  1.00 51.71           C  
ATOM   2040  NE  ARG A  54      19.600  -3.059 -10.198  1.00 51.71           N  
ATOM   2041  CZ  ARG A  54      19.638  -3.942  -9.218  1.00 51.71           C  
ATOM   2042  NH1 ARG A  54      20.508  -4.915  -9.187  1.00 51.71           N1+
ATOM   2043  NH2 ARG A  54      18.790  -3.846  -8.230  1.00 51.71           N  
ATOM   2044  N   ASN A  55      25.358   0.162 -11.461  1.00 45.45           N  
ATOM   2045  CA  ASN A  55      26.353   0.485 -10.433  1.00 45.45           C  
ATOM   2046  C   ASN A  55      26.863   1.948 -10.451  1.00 45.45           C  
ATOM   2047  O   ASN A  55      27.812   2.263  -9.746  1.00 45.45           O  
ATOM   2048  CB  ASN A  55      27.488  -0.554 -10.522  1.00 45.45           C  
ATOM   2049  CG  ASN A  55      28.238  -0.705  -9.208  1.00 45.45           C  
ATOM   2050  ND2 ASN A  55      29.538  -0.877  -9.248  1.00 45.45           N  
ATOM   2051  OD1 ASN A  55      27.664  -0.725  -8.132  1.00 45.45           O  
ATOM   2052  N   GLY A  56      26.253   2.842 -11.241  1.00 44.35           N  
ATOM   2053  CA  GLY A  56      26.599   4.279 -11.304  1.00 44.35           C  
ATOM   2054  C   GLY A  56      25.639   5.198 -10.537  1.00 44.35           C  
ATOM   2055  O   GLY A  56      25.484   6.367 -10.873  1.00 44.35           O  
ATOM   2056  N   GLY A  57      24.892   4.654  -9.576  1.00 38.65           N  
ATOM   2057  CA  GLY A  57      23.793   5.346  -8.908  1.00 38.65           C  
ATOM   2058  C   GLY A  57      24.240   6.284  -7.795  1.00 38.65           C  
ATOM   2059  O   GLY A  57      23.860   6.025  -6.667  1.00 38.65           O  
ATOM   2060  N   GLU A  58      25.023   7.320  -8.104  1.00 50.91           N  
ATOM   2061  CA  GLU A  58      25.341   8.446  -7.203  1.00 50.91           C  
ATOM   2062  C   GLU A  58      26.114   9.566  -7.940  1.00 50.91           C  
ATOM   2063  O   GLU A  58      27.026  10.160  -7.385  1.00 50.91           O  
ATOM   2064  CB  GLU A  58      26.055   7.940  -5.915  1.00 50.91           C  
ATOM   2065  CG  GLU A  58      25.146   8.032  -4.675  1.00 50.91           C  
ATOM   2066  CD  GLU A  58      25.718   7.286  -3.460  1.00 50.91           C  
ATOM   2067  OE1 GLU A  58      24.962   6.501  -2.833  1.00 50.91           O  
ATOM   2068  OE2 GLU A  58      26.892   7.539  -3.109  1.00 50.91           O1-
ATOM   2069  N   GLU A  59      25.780   9.873  -9.200  1.00 48.75           N  
ATOM   2070  CA  GLU A  59      26.292  11.092  -9.849  1.00 48.75           C  
ATOM   2071  C   GLU A  59      25.155  12.093 -10.055  1.00 48.75           C  
ATOM   2072  O   GLU A  59      24.113  11.808 -10.658  1.00 48.75           O  
ATOM   2073  CB  GLU A  59      27.173  10.809 -11.076  1.00 48.75           C  
ATOM   2074  CG  GLU A  59      28.435  10.038 -10.623  1.00 48.75           C  
ATOM   2075  CD  GLU A  59      29.656  10.131 -11.553  1.00 48.75           C  
ATOM   2076  OE1 GLU A  59      30.640   9.406 -11.268  1.00 48.75           O  
ATOM   2077  OE2 GLU A  59      29.618  10.895 -12.540  1.00 48.75           O1-
ATOM   2078  N   GLU A  60      25.348  13.229  -9.394  1.00 49.30           N  
ATOM   2079  CA  GLU A  60      24.483  14.392  -9.323  1.00 49.30           C  
ATOM   2080  C   GLU A  60      24.210  14.949 -10.729  1.00 49.30           C  
ATOM   2081  O   GLU A  60      24.961  14.729 -11.676  1.00 49.30           O  
ATOM   2082  CB  GLU A  60      25.139  15.415  -8.367  1.00 49.30           C  
ATOM   2083  CG  GLU A  60      25.276  14.847  -6.933  1.00 49.30           C  
ATOM   2084  CD  GLU A  60      25.966  15.775  -5.914  1.00 49.30           C  
ATOM   2085  OE1 GLU A  60      25.715  15.574  -4.700  1.00 49.30           O  
ATOM   2086  OE2 GLU A  60      26.722  16.680  -6.319  1.00 49.30           O1-
ATOM   2087  N   ASP A  61      23.067  15.616 -10.876  1.00 50.45           N  
ATOM   2088  CA  ASP A  61      22.551  16.182 -12.121  1.00 50.45           C  
ATOM   2089  C   ASP A  61      23.466  17.303 -12.695  1.00 50.45           C  
ATOM   2090  O   ASP A  61      23.098  18.473 -12.658  1.00 50.45           O  
ATOM   2091  CB  ASP A  61      21.106  16.683 -11.856  1.00 50.45           C  
ATOM   2092  CG  ASP A  61      20.023  15.601 -11.637  1.00 50.45           C  
ATOM   2093  OD1 ASP A  61      19.774  14.743 -12.540  1.00 50.45           O  
ATOM   2094  OD2 ASP A  61      19.338  15.636 -10.586  1.00 50.45           O1-
ATOM   2095  N   GLU A  62      24.635  16.959 -13.255  1.00 51.98           N  
ATOM   2096  CA  GLU A  62      25.560  17.904 -13.922  1.00 51.98           C  
ATOM   2097  C   GLU A  62      25.563  17.804 -15.468  1.00 51.98           C  
ATOM   2098  O   GLU A  62      26.105  18.671 -16.148  1.00 51.98           O  
ATOM   2099  CB  GLU A  62      26.982  17.808 -13.326  1.00 51.98           C  
ATOM   2100  CG  GLU A  62      27.053  18.308 -11.867  1.00 51.98           C  
ATOM   2101  CD  GLU A  62      28.487  18.540 -11.338  1.00 51.98           C  
ATOM   2102  OE1 GLU A  62      28.611  19.222 -10.291  1.00 51.98           O  
ATOM   2103  OE2 GLU A  62      29.464  18.090 -11.979  1.00 51.98           O1-
ATOM   2104  N   ASP A  63      24.880  16.821 -16.069  1.00 47.09           N  
ATOM   2105  CA  ASP A  63      24.877  16.616 -17.536  1.00 47.09           C  
ATOM   2106  C   ASP A  63      23.810  17.422 -18.317  1.00 47.09           C  
ATOM   2107  O   ASP A  63      23.619  17.206 -19.524  1.00 47.09           O  
ATOM   2108  CB  ASP A  63      24.720  15.122 -17.851  1.00 47.09           C  
ATOM   2109  CG  ASP A  63      25.930  14.256 -17.514  1.00 47.09           C  
ATOM   2110  OD1 ASP A  63      27.069  14.722 -17.720  1.00 47.09           O  
ATOM   2111  OD2 ASP A  63      25.657  13.075 -17.199  1.00 47.09           O1-
ATOM   2112  N   GLU A  64      23.051  18.309 -17.662  1.00 52.16           N  
ATOM   2113  CA  GLU A  64      22.021  19.121 -18.338  1.00 52.16           C  
ATOM   2114  C   GLU A  64      22.590  20.370 -19.048  1.00 52.16           C  
ATOM   2115  O   GLU A  64      21.916  20.892 -19.933  1.00 52.16           O  
ATOM   2116  CB  GLU A  64      20.796  19.393 -17.425  1.00 52.16           C  
ATOM   2117  CG  GLU A  64      19.995  18.093 -17.160  1.00 52.16           C  
ATOM   2118  CD  GLU A  64      18.595  18.244 -16.517  1.00 52.16           C  
ATOM   2119  OE1 GLU A  64      17.899  17.193 -16.425  1.00 52.16           O  
ATOM   2120  OE2 GLU A  64      18.164  19.368 -16.179  1.00 52.16           O1-
ATOM   2121  N   ASP A  65      23.846  20.762 -18.788  1.00 45.85           N  
ATOM   2122  CA  ASP A  65      24.470  21.981 -19.347  1.00 45.85           C  
ATOM   2123  C   ASP A  65      25.438  21.757 -20.536  1.00 45.85           C  
ATOM   2124  O   ASP A  65      25.974  22.715 -21.086  1.00 45.85           O  
ATOM   2125  CB  ASP A  65      25.121  22.799 -18.210  1.00 45.85           C  
ATOM   2126  CG  ASP A  65      24.140  23.695 -17.433  1.00 45.85           C  
ATOM   2127  OD1 ASP A  65      23.128  24.142 -18.020  1.00 45.85           O  
ATOM   2128  OD2 ASP A  65      24.433  23.986 -16.251  1.00 45.85           O1-
ATOM   2129  N   LEU A  66      25.636  20.524 -21.022  1.00 46.16           N  
ATOM   2130  CA  LEU A  66      26.485  20.245 -22.204  1.00 46.16           C  
ATOM   2131  C   LEU A  66      25.706  20.270 -23.540  1.00 46.16           C  
ATOM   2132  O   LEU A  66      26.004  19.511 -24.463  1.00 46.16           O  
ATOM   2133  CB  LEU A  66      27.296  18.949 -21.989  1.00 46.16           C  
ATOM   2134  CG  LEU A  66      28.328  19.003 -20.846  1.00 46.16           C  
ATOM   2135  CD1 LEU A  66      28.963  17.621 -20.687  1.00 46.16           C  
ATOM   2136  CD2 LEU A  66      29.452  20.009 -21.111  1.00 46.16           C  
ATOM   2137  N   GLU A  67      24.651  21.086 -23.651  1.00 54.04           N  
ATOM   2138  CA  GLU A  67      23.779  21.142 -24.842  1.00 54.04           C  
ATOM   2139  C   GLU A  67      24.211  22.152 -25.932  1.00 54.04           C  
ATOM   2140  O   GLU A  67      23.494  22.276 -26.924  1.00 54.04           O  
ATOM   2141  CB  GLU A  67      22.275  21.228 -24.461  1.00 54.04           C  
ATOM   2142  CG  GLU A  67      21.773  19.970 -23.715  1.00 54.04           C  
ATOM   2143  CD  GLU A  67      20.249  19.697 -23.783  1.00 54.04           C  
ATOM   2144  OE1 GLU A  67      19.877  18.501 -23.587  1.00 54.04           O  
ATOM   2145  OE2 GLU A  67      19.442  20.564 -24.180  1.00 54.04           O1-
ATOM   2146  N   GLU A  68      25.383  22.801 -25.832  1.00 44.68           N  
ATOM   2147  CA  GLU A  68      25.806  23.854 -26.787  1.00 44.68           C  
ATOM   2148  C   GLU A  68      27.076  23.583 -27.636  1.00 44.68           C  
ATOM   2149  O   GLU A  68      27.391  24.408 -28.487  1.00 44.68           O  
ATOM   2150  CB  GLU A  68      25.848  25.232 -26.084  1.00 44.68           C  
ATOM   2151  CG  GLU A  68      24.433  25.754 -25.756  1.00 44.68           C  
ATOM   2152  CD  GLU A  68      24.373  27.225 -25.293  1.00 44.68           C  
ATOM   2153  OE1 GLU A  68      23.235  27.750 -25.202  1.00 44.68           O  
ATOM   2154  OE2 GLU A  68      25.433  27.846 -25.050  1.00 44.68           O1-
ATOM   2155  N   GLU A  69      27.776  22.443 -27.522  1.00 43.79           N  
ATOM   2156  CA  GLU A  69      29.078  22.244 -28.219  1.00 43.79           C  
ATOM   2157  C   GLU A  69      29.111  21.197 -29.365  1.00 43.79           C  
ATOM   2158  O   GLU A  69      30.185  20.818 -29.818  1.00 43.79           O  
ATOM   2159  CB  GLU A  69      30.223  22.055 -27.201  1.00 43.79           C  
ATOM   2160  CG  GLU A  69      30.528  23.334 -26.395  1.00 43.79           C  
ATOM   2161  CD  GLU A  69      31.850  23.269 -25.601  1.00 43.79           C  
ATOM   2162  OE1 GLU A  69      32.248  24.322 -25.049  1.00 43.79           O  
ATOM   2163  OE2 GLU A  69      32.476  22.184 -25.540  1.00 43.79           O1-
ATOM   2164  N   GLU A  70      27.969  20.738 -29.900  1.00 43.88           N  
ATOM   2165  CA  GLU A  70      27.939  19.848 -31.094  1.00 43.88           C  
ATOM   2166  C   GLU A  70      27.363  20.517 -32.365  1.00 43.88           C  
ATOM   2167  O   GLU A  70      26.881  19.845 -33.285  1.00 43.88           O  
ATOM   2168  CB  GLU A  70      27.289  18.480 -30.791  1.00 43.88           C  
ATOM   2169  CG  GLU A  70      28.160  17.519 -29.959  1.00 43.88           C  
ATOM   2170  CD  GLU A  70      27.593  16.078 -29.912  1.00 43.88           C  
ATOM   2171  OE1 GLU A  70      28.221  15.204 -29.270  1.00 43.88           O  
ATOM   2172  OE2 GLU A  70      26.519  15.796 -30.511  1.00 43.88           O1-
ATOM   2173  N   GLU A  71      27.414  21.846 -32.447  1.00 41.38           N  
ATOM   2174  CA  GLU A  71      27.289  22.568 -33.716  1.00 41.38           C  
ATOM   2175  C   GLU A  71      28.704  22.874 -34.244  1.00 41.38           C  
ATOM   2176  O   GLU A  71      29.546  23.327 -33.484  1.00 41.38           O  
ATOM   2177  CB  GLU A  71      26.386  23.818 -33.576  1.00 41.38           C  
ATOM   2178  CG  GLU A  71      24.939  23.447 -33.175  1.00 41.38           C  
ATOM   2179  CD  GLU A  71      23.883  24.566 -33.324  1.00 41.38           C  
ATOM   2180  OE1 GLU A  71      22.675  24.216 -33.252  1.00 41.38           O  
ATOM   2181  OE2 GLU A  71      24.231  25.728 -33.627  1.00 41.38           O1-
ATOM   2182  N   GLU A  72      28.948  22.649 -35.542  1.00 40.50           N  
ATOM   2183  CA  GLU A  72      30.160  23.046 -36.301  1.00 40.50           C  
ATOM   2184  C   GLU A  72      31.259  21.995 -36.579  1.00 40.50           C  
ATOM   2185  O   GLU A  72      32.441  22.258 -36.415  1.00 40.50           O  
ATOM   2186  CB  GLU A  72      30.734  24.429 -35.912  1.00 40.50           C  
ATOM   2187  CG  GLU A  72      29.676  25.546 -35.860  1.00 40.50           C  
ATOM   2188  CD  GLU A  72      30.269  26.961 -35.760  1.00 40.50           C  
ATOM   2189  OE1 GLU A  72      29.454  27.911 -35.685  1.00 40.50           O  
ATOM   2190  OE2 GLU A  72      31.506  27.131 -35.878  1.00 40.50           O1-
ATOM   2191  N   GLU A  73      30.899  20.862 -37.195  1.00 42.96           N  
ATOM   2192  CA  GLU A  73      31.783  20.207 -38.185  1.00 42.96           C  
ATOM   2193  C   GLU A  73      30.966  19.781 -39.429  1.00 42.96           C  
ATOM   2194  O   GLU A  73      30.751  18.600 -39.698  1.00 42.96           O  
ATOM   2195  CB  GLU A  73      32.635  19.058 -37.590  1.00 42.96           C  
ATOM   2196  CG  GLU A  73      33.756  19.524 -36.632  1.00 42.96           C  
ATOM   2197  CD  GLU A  73      34.813  18.449 -36.301  1.00 42.96           C  
ATOM   2198  OE1 GLU A  73      35.725  18.750 -35.495  1.00 42.96           O  
ATOM   2199  OE2 GLU A  73      34.731  17.325 -36.853  1.00 42.96           O1-
ATOM   2200  N   GLU A  74      30.440  20.751 -40.196  1.00 49.81           N  
ATOM   2201  CA  GLU A  74      30.093  20.518 -41.613  1.00 49.81           C  
ATOM   2202  C   GLU A  74      31.270  20.992 -42.477  1.00 49.81           C  
ATOM   2203  O   GLU A  74      31.321  22.131 -42.939  1.00 49.81           O  
ATOM   2204  CB  GLU A  74      28.718  21.095 -42.057  1.00 49.81           C  
ATOM   2205  CG  GLU A  74      27.498  20.291 -41.528  1.00 49.81           C  
ATOM   2206  CD  GLU A  74      26.209  20.253 -42.410  1.00 49.81           C  
ATOM   2207  OE1 GLU A  74      25.173  19.689 -41.949  1.00 49.81           O  
ATOM   2208  OE2 GLU A  74      26.187  20.709 -43.579  1.00 49.81           O1-
ATOM   2209  N   GLU A  75      32.236  20.094 -42.667  1.00 46.98           N  
ATOM   2210  CA  GLU A  75      33.257  20.203 -43.704  1.00 46.98           C  
ATOM   2211  C   GLU A  75      32.633  19.808 -45.064  1.00 46.98           C  
ATOM   2212  O   GLU A  75      32.088  18.714 -45.224  1.00 46.98           O  
ATOM   2213  CB  GLU A  75      34.492  19.347 -43.318  1.00 46.98           C  
ATOM   2214  CG  GLU A  75      35.838  20.048 -43.588  1.00 46.98           C  
ATOM   2215  CD  GLU A  75      37.076  19.231 -43.148  1.00 46.98           C  
ATOM   2216  OE1 GLU A  75      38.170  19.841 -43.076  1.00 46.98           O  
ATOM   2217  OE2 GLU A  75      36.952  18.001 -42.949  1.00 46.98           O1-
ATOM   2218  N   ASP A  76      32.761  20.717 -46.032  1.00 45.45           N  
ATOM   2219  CA  ASP A  76      32.785  20.491 -47.485  1.00 45.45           C  
ATOM   2220  C   ASP A  76      31.476  20.480 -48.328  1.00 45.45           C  
ATOM   2221  O   ASP A  76      30.434  19.904 -48.008  1.00 45.45           O  
ATOM   2222  CB  ASP A  76      33.762  19.340 -47.825  1.00 45.45           C  
ATOM   2223  CG  ASP A  76      34.435  19.480 -49.194  1.00 45.45           C  
ATOM   2224  OD1 ASP A  76      34.519  20.628 -49.695  1.00 45.45           O  
ATOM   2225  OD2 ASP A  76      34.868  18.439 -49.741  1.00 45.45           O1-
ATOM   2226  N   ASP A  77      31.630  21.092 -49.508  1.00 51.06           N  
ATOM   2227  CA  ASP A  77      30.790  21.098 -50.715  1.00 51.06           C  
ATOM   2228  C   ASP A  77      29.657  22.147 -50.860  1.00 51.06           C  
ATOM   2229  O   ASP A  77      28.449  21.868 -50.954  1.00 51.06           O  
ATOM   2230  CB  ASP A  77      30.469  19.666 -51.180  1.00 51.06           C  
ATOM   2231  CG  ASP A  77      30.394  19.532 -52.709  1.00 51.06           C  
ATOM   2232  OD1 ASP A  77      31.158  20.220 -53.424  1.00 51.06           O  
ATOM   2233  OD2 ASP A  77      29.545  18.735 -53.184  1.00 51.06           O1-
ATOM   2234  N   ASP A  78      30.090  23.401 -51.023  1.00 49.84           N  
ATOM   2235  CA  ASP A  78      29.391  24.438 -51.785  1.00 49.84           C  
ATOM   2236  C   ASP A  78      29.220  24.014 -53.260  1.00 49.84           C  
ATOM   2237  O   ASP A  78      30.094  24.281 -54.083  1.00 49.84           O  
ATOM   2238  CB  ASP A  78      30.198  25.755 -51.741  1.00 49.84           C  
ATOM   2239  CG  ASP A  78      29.959  26.588 -50.489  1.00 49.84           C  
ATOM   2240  OD1 ASP A  78      28.772  26.936 -50.273  1.00 49.84           O  
ATOM   2241  OD2 ASP A  78      30.959  26.952 -49.837  1.00 49.84           O1-
ATOM   2242  N   GLN A  79      28.082  23.391 -53.614  1.00 52.14           N  
ATOM   2243  CA  GLN A  79      27.300  23.649 -54.849  1.00 52.14           C  
ATOM   2244  C   GLN A  79      26.193  22.603 -55.114  1.00 52.14           C  
ATOM   2245  O   GLN A  79      26.321  21.711 -55.952  1.00 52.14           O  
ATOM   2246  CB  GLN A  79      28.180  23.804 -56.118  1.00 52.14           C  
ATOM   2247  CG  GLN A  79      28.536  25.280 -56.371  1.00 52.14           C  
ATOM   2248  CD  GLN A  79      29.520  25.440 -57.512  1.00 52.14           C  
ATOM   2249  NE2 GLN A  79      30.790  25.606 -57.226  1.00 52.14           N  
ATOM   2250  OE1 GLN A  79      29.139  25.427 -58.674  1.00 52.14           O  
ATOM   2251  N   LYS A  80      25.005  22.768 -54.507  1.00 59.58           N  
ATOM   2252  CA  LYS A  80      23.726  22.371 -55.150  1.00 59.58           C  
ATOM   2253  C   LYS A  80      22.500  22.928 -54.418  1.00 59.58           C  
ATOM   2254  O   LYS A  80      22.442  22.848 -53.192  1.00 59.58           O  
ATOM   2255  CB  LYS A  80      23.610  20.832 -55.292  1.00 59.58           C  
ATOM   2256  CG  LYS A  80      23.487  20.432 -56.774  1.00 59.58           C  
ATOM   2257  CD  LYS A  80      23.772  18.947 -57.000  1.00 59.58           C  
ATOM   2258  CE  LYS A  80      23.692  18.650 -58.501  1.00 59.58           C  
ATOM   2259  NZ  LYS A  80      23.906  17.210 -58.772  1.00 59.58           N1+
ATOM   2260  N   PRO A  81      21.463  23.425 -55.126  1.00 55.74           N  
ATOM   2261  CA  PRO A  81      20.272  23.975 -54.485  1.00 55.74           C  
ATOM   2262  C   PRO A  81      19.464  22.855 -53.805  1.00 55.74           C  
ATOM   2263  O   PRO A  81      18.777  22.063 -54.457  1.00 55.74           O  
ATOM   2264  CB  PRO A  81      19.514  24.712 -55.597  1.00 55.74           C  
ATOM   2265  CG  PRO A  81      19.928  23.978 -56.872  1.00 55.74           C  
ATOM   2266  CD  PRO A  81      21.358  23.533 -56.575  1.00 55.74           C  
ATOM   2267  N   LYS A  82      19.558  22.762 -52.473  1.00 62.36           N  
ATOM   2268  CA  LYS A  82      18.846  21.766 -51.656  1.00 62.36           C  
ATOM   2269  C   LYS A  82      17.360  22.161 -51.534  1.00 62.36           C  
ATOM   2270  O   LYS A  82      17.001  23.218 -51.024  1.00 62.36           O  
ATOM   2271  CB  LYS A  82      19.572  21.554 -50.302  1.00 62.36           C  
ATOM   2272  CG  LYS A  82      20.934  20.821 -50.441  1.00 62.36           C  
ATOM   2273  CD  LYS A  82      21.754  20.720 -49.127  1.00 62.36           C  
ATOM   2274  CE  LYS A  82      23.138  20.051 -49.339  1.00 62.36           C  
ATOM   2275  NZ  LYS A  82      24.092  20.192 -48.188  1.00 62.36           N1+
ATOM   2276  N   ARG A  83      16.493  21.292 -52.066  1.00 60.80           N  
ATOM   2277  CA  ARG A  83      15.025  21.420 -52.161  1.00 60.80           C  
ATOM   2278  C   ARG A  83      14.378  21.625 -50.781  1.00 60.80           C  
ATOM   2279  O   ARG A  83      14.677  20.894 -49.841  1.00 60.80           O  
ATOM   2280  CB  ARG A  83      14.453  20.164 -52.855  1.00 60.80           C  
ATOM   2281  CG  ARG A  83      14.965  19.982 -54.299  1.00 60.80           C  
ATOM   2282  CD  ARG A  83      14.609  18.613 -54.902  1.00 60.80           C  
ATOM   2283  NE  ARG A  83      13.223  18.538 -55.410  1.00 60.80           N  
ATOM   2284  CZ  ARG A  83      12.628  17.454 -55.885  1.00 60.80           C  
ATOM   2285  NH1 ARG A  83      13.199  16.280 -55.860  1.00 60.80           N1+
ATOM   2286  NH2 ARG A  83      11.436  17.528 -56.407  1.00 60.80           N  
ATOM   2287  N   ARG A  84      13.443  22.582 -50.705  1.00 54.96           N  
ATOM   2288  CA  ARG A  84      12.632  22.932 -49.525  1.00 54.96           C  
ATOM   2289  C   ARG A  84      11.657  21.800 -49.178  1.00 54.96           C  
ATOM   2290  O   ARG A  84      10.617  21.655 -49.812  1.00 54.96           O  
ATOM   2291  CB  ARG A  84      11.858  24.242 -49.794  1.00 54.96           C  
ATOM   2292  CG  ARG A  84      12.755  25.469 -50.023  1.00 54.96           C  
ATOM   2293  CD  ARG A  84      11.902  26.726 -50.255  1.00 54.96           C  
ATOM   2294  NE  ARG A  84      12.739  27.922 -50.479  1.00 54.96           N  
ATOM   2295  CZ  ARG A  84      12.325  29.179 -50.520  1.00 54.96           C  
ATOM   2296  NH1 ARG A  84      11.069  29.504 -50.378  1.00 54.96           N1+
ATOM   2297  NH2 ARG A  84      13.178  30.148 -50.700  1.00 54.96           N  
ATOM   2298  N   GLY A  85      11.993  20.999 -48.177  1.00 72.74           N  
ATOM   2299  CA  GLY A  85      11.094  20.035 -47.546  1.00 72.74           C  
ATOM   2300  C   GLY A  85      11.711  19.548 -46.234  1.00 72.74           C  
ATOM   2301  O   GLY A  85      12.939  19.438 -46.189  1.00 72.74           O  
ATOM   2302  N   PRO A  86      10.928  19.269 -45.170  1.00 72.91           N  
ATOM   2303  CA  PRO A  86      11.470  18.737 -43.922  1.00 72.91           C  
ATOM   2304  C   PRO A  86      12.182  17.405 -44.186  1.00 72.91           C  
ATOM   2305  O   PRO A  86      11.559  16.351 -44.332  1.00 72.91           O  
ATOM   2306  CB  PRO A  86      10.283  18.614 -42.954  1.00 72.91           C  
ATOM   2307  CG  PRO A  86       9.271  19.613 -43.508  1.00 72.91           C  
ATOM   2308  CD  PRO A  86       9.505  19.539 -45.016  1.00 72.91           C  
ATOM   2309  N   LYS A  87      13.510  17.451 -44.313  1.00 64.39           N  
ATOM   2310  CA  LYS A  87      14.336  16.263 -44.498  1.00 64.39           C  
ATOM   2311  C   LYS A  87      14.296  15.523 -43.165  1.00 64.39           C  
ATOM   2312  O   LYS A  87      14.835  16.013 -42.178  1.00 64.39           O  
ATOM   2313  CB  LYS A  87      15.747  16.686 -44.964  1.00 64.39           C  
ATOM   2314  CG  LYS A  87      16.492  15.591 -45.749  1.00 64.39           C  
ATOM   2315  CD  LYS A  87      17.855  16.101 -46.256  1.00 64.39           C  
ATOM   2316  CE  LYS A  87      18.590  15.031 -47.080  1.00 64.39           C  
ATOM   2317  NZ  LYS A  87      19.937  15.483 -47.526  1.00 64.39           N1+
ATOM   2318  N   LYS A  88      13.627  14.366 -43.120  1.00 72.50           N  
ATOM   2319  CA  LYS A  88      13.688  13.445 -41.977  1.00 72.50           C  
ATOM   2320  C   LYS A  88      15.147  12.989 -41.833  1.00 72.50           C  
ATOM   2321  O   LYS A  88      15.540  12.004 -42.452  1.00 72.50           O  
ATOM   2322  CB  LYS A  88      12.721  12.255 -42.177  1.00 72.50           C  
ATOM   2323  CG  LYS A  88      11.229  12.641 -42.156  1.00 72.50           C  
ATOM   2324  CD  LYS A  88      10.333  11.395 -42.285  1.00 72.50           C  
ATOM   2325  CE  LYS A  88       8.845  11.776 -42.227  1.00 72.50           C  
ATOM   2326  NZ  LYS A  88       7.961  10.585 -42.336  1.00 72.50           N1+
ATOM   2327  N   LYS A  89      15.979  13.749 -41.106  1.00 76.27           N  
ATOM   2328  CA  LYS A  89      17.347  13.339 -40.763  1.00 76.27           C  
ATOM   2329  C   LYS A  89      17.214  12.072 -39.912  1.00 76.27           C  
ATOM   2330  O   LYS A  89      16.542  12.089 -38.880  1.00 76.27           O  
ATOM   2331  CB  LYS A  89      18.143  14.456 -40.036  1.00 76.27           C  
ATOM   2332  CG  LYS A  89      18.645  15.617 -40.935  1.00 76.27           C  
ATOM   2333  CD  LYS A  89      19.632  16.565 -40.195  1.00 76.27           C  
ATOM   2334  CE  LYS A  89      20.245  17.681 -41.080  1.00 76.27           C  
ATOM   2335  NZ  LYS A  89      21.310  18.490 -40.394  1.00 76.27           N1+
ATOM   2336  N   LYS A  90      17.792  10.961 -40.381  1.00 81.95           N  
ATOM   2337  CA  LYS A  90      17.924   9.740 -39.579  1.00 81.95           C  
ATOM   2338  C   LYS A  90      18.713  10.117 -38.325  1.00 81.95           C  
ATOM   2339  O   LYS A  90      19.723  10.804 -38.425  1.00 81.95           O  
ATOM   2340  CB  LYS A  90      18.608   8.636 -40.408  1.00 81.95           C  
ATOM   2341  CG  LYS A  90      18.671   7.277 -39.686  1.00 81.95           C  
ATOM   2342  CD  LYS A  90      19.300   6.199 -40.586  1.00 81.95           C  
ATOM   2343  CE  LYS A  90      19.395   4.854 -39.850  1.00 81.95           C  
ATOM   2344  NZ  LYS A  90      20.089   3.816 -40.660  1.00 81.95           N1+
ATOM   2345  N   MET A  91      18.213   9.724 -37.162  1.00 84.20           N  
ATOM   2346  CA  MET A  91      18.884   9.982 -35.892  1.00 84.20           C  
ATOM   2347  C   MET A  91      20.242   9.262 -35.876  1.00 84.20           C  
ATOM   2348  O   MET A  91      20.301   8.078 -36.211  1.00 84.20           O  
ATOM   2349  CB  MET A  91      17.942   9.511 -34.774  1.00 84.20           C  
ATOM   2350  CG  MET A  91      18.415   9.907 -33.380  1.00 84.20           C  
ATOM   2351  SD  MET A  91      17.267   9.477 -32.046  1.00 84.20           S  
ATOM   2352  CE  MET A  91      15.900  10.626 -32.334  1.00 84.20           C  
ATOM   2353  N   THR A  92      21.318   9.967 -35.512  1.00 92.21           N  
ATOM   2354  CA  THR A  92      22.647   9.373 -35.281  1.00 92.21           C  
ATOM   2355  C   THR A  92      22.562   8.317 -34.177  1.00 92.21           C  
ATOM   2356  O   THR A  92      21.739   8.449 -33.269  1.00 92.21           O  
ATOM   2357  CB  THR A  92      23.673  10.459 -34.898  1.00 92.21           C  
ATOM   2358  CG2 THR A  92      25.120   9.967 -34.936  1.00 92.21           C  
ATOM   2359  OG1 THR A  92      23.571  11.521 -35.815  1.00 92.21           O  
ATOM   2360  N   LYS A  93      23.417   7.284 -34.218  1.00 92.75           N  
ATOM   2361  CA  LYS A  93      23.468   6.233 -33.183  1.00 92.75           C  
ATOM   2362  C   LYS A  93      23.607   6.835 -31.776  1.00 92.75           C  
ATOM   2363  O   LYS A  93      22.809   6.498 -30.913  1.00 92.75           O  
ATOM   2364  CB  LYS A  93      24.597   5.233 -33.501  1.00 92.75           C  
ATOM   2365  CG  LYS A  93      24.598   4.025 -32.545  1.00 92.75           C  
ATOM   2366  CD  LYS A  93      25.753   3.050 -32.835  1.00 92.75           C  
ATOM   2367  CE  LYS A  93      25.743   1.911 -31.801  1.00 92.75           C  
ATOM   2368  NZ  LYS A  93      26.912   0.999 -31.924  1.00 92.75           N1+
ATOM   2369  N   ALA A  94      24.518   7.794 -31.589  1.00 93.75           N  
ATOM   2370  CA  ALA A  94      24.710   8.503 -30.318  1.00 93.75           C  
ATOM   2371  C   ALA A  94      23.420   9.171 -29.811  1.00 93.75           C  
ATOM   2372  O   ALA A  94      23.012   8.983 -28.668  1.00 93.75           O  
ATOM   2373  CB  ALA A  94      25.824   9.538 -30.520  1.00 93.75           C  
ATOM   2374  N   ARG A  95      22.701   9.871 -30.697  1.00 93.83           N  
ATOM   2375  CA  ARG A  95      21.425  10.513 -30.355  1.00 93.83           C  
ATOM   2376  C   ARG A  95      20.334   9.497 -29.997  1.00 93.83           C  
ATOM   2377  O   ARG A  95      19.516   9.773 -29.120  1.00 93.83           O  
ATOM   2378  CB  ARG A  95      21.033  11.464 -31.493  1.00 93.83           C  
ATOM   2379  CG  ARG A  95      19.791  12.291 -31.140  1.00 93.83           C  
ATOM   2380  CD  ARG A  95      19.495  13.325 -32.229  1.00 93.83           C  
ATOM   2381  NE  ARG A  95      18.233  14.032 -31.947  1.00 93.83           N  
ATOM   2382  CZ  ARG A  95      17.551  14.793 -32.782  1.00 93.83           C  
ATOM   2383  NH1 ARG A  95      17.883  14.906 -34.039  1.00 93.83           N1+
ATOM   2384  NH2 ARG A  95      16.529  15.480 -32.357  1.00 93.83           N  
ATOM   2385  N   LEU A  96      20.321   8.329 -30.645  1.00 94.50           N  
ATOM   2386  CA  LEU A  96      19.391   7.248 -30.310  1.00 94.50           C  
ATOM   2387  C   LEU A  96      19.700   6.644 -28.935  1.00 94.50           C  
ATOM   2388  O   LEU A  96      18.769   6.414 -28.165  1.00 94.50           O  
ATOM   2389  CB  LEU A  96      19.404   6.189 -31.426  1.00 94.50           C  
ATOM   2390  CG  LEU A  96      18.354   5.076 -31.236  1.00 94.50           C  
ATOM   2391  CD1 LEU A  96      16.919   5.607 -31.313  1.00 94.50           C  
ATOM   2392  CD2 LEU A  96      18.526   4.018 -32.325  1.00 94.50           C  
ATOM   2393  N   GLU A  97      20.976   6.440 -28.607  1.00 95.64           N  
ATOM   2394  CA  GLU A  97      21.393   5.969 -27.280  1.00 95.64           C  
ATOM   2395  C   GLU A  97      21.081   7.002 -26.185  1.00 95.64           C  
ATOM   2396  O   GLU A  97      20.458   6.648 -25.185  1.00 95.64           O  
ATOM   2397  CB  GLU A  97      22.875   5.547 -27.283  1.00 95.64           C  
ATOM   2398  CG  GLU A  97      23.210   4.348 -28.198  1.00 95.64           C  
ATOM   2399  CD  GLU A  97      22.257   3.150 -28.036  1.00 95.64           C  
ATOM   2400  OE1 GLU A  97      21.824   2.571 -29.067  1.00 95.64           O  
ATOM   2401  OE2 GLU A  97      21.815   2.855 -26.911  1.00 95.64           O1-
ATOM   2402  N   ARG A  98      21.347   8.302 -26.407  1.00 95.03           N  
ATOM   2403  CA  ARG A  98      20.948   9.377 -25.470  1.00 95.03           C  
ATOM   2404  C   ARG A  98      19.435   9.390 -25.235  1.00 95.03           C  
ATOM   2405  O   ARG A  98      18.976   9.538 -24.103  1.00 95.03           O  
ATOM   2406  CB  ARG A  98      21.466  10.745 -25.973  1.00 95.03           C  
ATOM   2407  CG  ARG A  98      21.365  11.869 -24.914  1.00 95.03           C  
ATOM   2408  CD  ARG A  98      21.964  13.203 -25.413  1.00 95.03           C  
ATOM   2409  NE  ARG A  98      22.107  14.216 -24.335  1.00 95.03           N  
ATOM   2410  CZ  ARG A  98      22.302  15.528 -24.475  1.00 95.03           C  
ATOM   2411  NH1 ARG A  98      22.427  16.101 -25.637  1.00 95.03           N1+
ATOM   2412  NH2 ARG A  98      22.390  16.311 -23.433  1.00 95.03           N  
ATOM   2413  N   PHE A  99      18.636   9.192 -26.287  1.00 95.34           N  
ATOM   2414  CA  PHE A  99      17.181   9.084 -26.162  1.00 95.34           C  
ATOM   2415  C   PHE A  99      16.751   7.855 -25.347  1.00 95.34           C  
ATOM   2416  O   PHE A  99      15.878   7.972 -24.482  1.00 95.34           O  
ATOM   2417  CB  PHE A  99      16.536   9.075 -27.554  1.00 95.34           C  
ATOM   2418  CG  PHE A  99      15.028   8.915 -27.507  1.00 95.34           C  
ATOM   2419  CD1 PHE A  99      14.442   7.644 -27.674  1.00 95.34           C  
ATOM   2420  CD2 PHE A  99      14.211  10.030 -27.246  1.00 95.34           C  
ATOM   2421  CE1 PHE A  99      13.046   7.493 -27.588  1.00 95.34           C  
ATOM   2422  CE2 PHE A  99      12.815   9.879 -27.161  1.00 95.34           C  
ATOM   2423  CZ  PHE A  99      12.233   8.611 -27.333  1.00 95.34           C  
ATOM   2424  N   LYS A 100      17.360   6.686 -25.590  1.00 96.50           N  
ATOM   2425  CA  LYS A 100      17.096   5.466 -24.811  1.00 96.50           C  
ATOM   2426  C   LYS A 100      17.434   5.671 -23.335  1.00 96.50           C  
ATOM   2427  O   LYS A 100      16.583   5.378 -22.499  1.00 96.50           O  
ATOM   2428  CB  LYS A 100      17.905   4.287 -25.357  1.00 96.50           C  
ATOM   2429  CG  LYS A 100      17.397   3.706 -26.687  1.00 96.50           C  
ATOM   2430  CD  LYS A 100      18.484   2.733 -27.146  1.00 96.50           C  
ATOM   2431  CE  LYS A 100      18.233   1.965 -28.438  1.00 96.50           C  
ATOM   2432  NZ  LYS A 100      19.465   1.189 -28.731  1.00 96.50           N1+
ATOM   2433  N   LEU A 101      18.594   6.254 -23.023  1.00 96.75           N  
ATOM   2434  CA  LEU A 101      19.022   6.529 -21.649  1.00 96.75           C  
ATOM   2435  C   LEU A 101      18.054   7.477 -20.929  1.00 96.75           C  
ATOM   2436  O   LEU A 101      17.580   7.167 -19.836  1.00 96.75           O  
ATOM   2437  CB  LEU A 101      20.454   7.091 -21.677  1.00 96.75           C  
ATOM   2438  CG  LEU A 101      21.046   7.361 -20.279  1.00 96.75           C  
ATOM   2439  CD1 LEU A 101      21.163   6.082 -19.448  1.00 96.75           C  
ATOM   2440  CD2 LEU A 101      22.429   7.987 -20.427  1.00 96.75           C  
ATOM   2441  N   ARG A 102      17.664   8.589 -21.570  1.00 97.80           N  
ATOM   2442  CA  ARG A 102      16.657   9.522 -21.025  1.00 97.80           C  
ATOM   2443  C   ARG A 102      15.326   8.820 -20.746  1.00 97.80           C  
ATOM   2444  O   ARG A 102      14.720   9.026 -19.694  1.00 97.80           O  
ATOM   2445  CB  ARG A 102      16.456  10.706 -21.989  1.00 97.80           C  
ATOM   2446  CG  ARG A 102      17.631  11.699 -21.970  1.00 97.80           C  
ATOM   2447  CD  ARG A 102      17.424  12.827 -22.996  1.00 97.80           C  
ATOM   2448  NE  ARG A 102      18.507  13.830 -22.929  1.00 97.80           N  
ATOM   2449  CZ  ARG A 102      18.511  15.068 -23.410  1.00 97.80           C  
ATOM   2450  NH1 ARG A 102      17.543  15.590 -24.101  1.00 97.80           N1+
ATOM   2451  NH2 ARG A 102      19.507  15.856 -23.175  1.00 97.80           N  
ATOM   2452  N   ARG A 103      14.882   7.950 -21.660  1.00 97.66           N  
ATOM   2453  CA  ARG A 103      13.659   7.151 -21.495  1.00 97.66           C  
ATOM   2454  C   ARG A 103      13.784   6.126 -20.364  1.00 97.66           C  
ATOM   2455  O   ARG A 103      12.823   5.955 -19.619  1.00 97.66           O  
ATOM   2456  CB  ARG A 103      13.293   6.535 -22.852  1.00 97.66           C  
ATOM   2457  CG  ARG A 103      12.045   5.644 -22.802  1.00 97.66           C  
ATOM   2458  CD  ARG A 103      11.523   5.418 -24.228  1.00 97.66           C  
ATOM   2459  NE  ARG A 103      10.814   4.133 -24.377  1.00 97.66           N  
ATOM   2460  CZ  ARG A 103       9.596   3.824 -23.968  1.00 97.66           C  
ATOM   2461  NH1 ARG A 103       8.844   4.667 -23.316  1.00 97.66           N1+
ATOM   2462  NH2 ARG A 103       9.118   2.633 -24.198  1.00 97.66           N  
ATOM   2463  N   MET A 104      14.942   5.490 -20.192  1.00 97.13           N  
ATOM   2464  CA  MET A 104      15.219   4.592 -19.064  1.00 97.13           C  
ATOM   2465  C   MET A 104      15.213   5.345 -17.725  1.00 97.13           C  
ATOM   2466  O   MET A 104      14.484   4.930 -16.823  1.00 97.13           O  
ATOM   2467  CB  MET A 104      16.544   3.844 -19.280  1.00 97.13           C  
ATOM   2468  CG  MET A 104      16.423   2.778 -20.375  1.00 97.13           C  
ATOM   2469  SD  MET A 104      17.972   1.934 -20.776  1.00 97.13           S  
ATOM   2470  CE  MET A 104      18.243   0.946 -19.274  1.00 97.13           C  
ATOM   2471  N   LYS A 105      15.903   6.497 -17.616  1.00 97.54           N  
ATOM   2472  CA  LYS A 105      15.888   7.367 -16.417  1.00 97.54           C  
ATOM   2473  C   LYS A 105      14.450   7.786 -16.077  1.00 97.54           C  
ATOM   2474  O   LYS A 105      14.025   7.650 -14.933  1.00 97.54           O  
ATOM   2475  CB  LYS A 105      16.867   8.570 -16.594  1.00 97.54           C  
ATOM   2476  CG  LYS A 105      17.219   9.351 -15.291  1.00 97.54           C  
ATOM   2477  CD  LYS A 105      18.281  10.490 -15.450  1.00 97.54           C  
ATOM   2478  CE  LYS A 105      18.723  11.164 -14.109  1.00 97.54           C  
ATOM   2479  NZ  LYS A 105      19.663  12.343 -14.219  1.00 97.54           N1+
ATOM   2480  N   ALA A 106      13.651   8.208 -17.062  1.00 97.76           N  
ATOM   2481  CA  ALA A 106      12.241   8.565 -16.858  1.00 97.76           C  
ATOM   2482  C   ALA A 106      11.371   7.383 -16.378  1.00 97.76           C  
ATOM   2483  O   ALA A 106      10.585   7.537 -15.443  1.00 97.76           O  
ATOM   2484  CB  ALA A 106      11.696   9.167 -18.157  1.00 97.76           C  
ATOM   2485  N   ASN A 107      11.537   6.192 -16.967  1.00 98.42           N  
ATOM   2486  CA  ASN A 107      10.826   4.984 -16.537  1.00 98.42           C  
ATOM   2487  C   ASN A 107      11.185   4.592 -15.094  1.00 98.42           C  
ATOM   2488  O   ASN A 107      10.300   4.216 -14.322  1.00 98.42           O  
ATOM   2489  CB  ASN A 107      11.158   3.825 -17.490  1.00 98.42           C  
ATOM   2490  CG  ASN A 107      10.537   3.927 -18.871  1.00 98.42           C  
ATOM   2491  ND2 ASN A 107      11.046   3.158 -19.806  1.00 98.42           N  
ATOM   2492  OD1 ASN A 107       9.572   4.627 -19.138  1.00 98.42           O  
ATOM   2493  N   ALA A 108      12.463   4.702 -14.715  1.00 98.24           N  
ATOM   2494  CA  ALA A 108      12.920   4.452 -13.350  1.00 98.24           C  
ATOM   2495  C   ALA A 108      12.283   5.437 -12.354  1.00 98.24           C  
ATOM   2496  O   ALA A 108      11.763   5.015 -11.318  1.00 98.24           O  
ATOM   2497  CB  ALA A 108      14.452   4.509 -13.325  1.00 98.24           C  
ATOM   2498  N   ARG A 109      12.224   6.732 -12.703  1.00 98.58           N  
ATOM   2499  CA  ARG A 109      11.541   7.757 -11.892  1.00 98.58           C  
ATOM   2500  C   ARG A 109      10.054   7.428 -11.684  1.00 98.58           C  
ATOM   2501  O   ARG A 109       9.588   7.452 -10.546  1.00 98.58           O  
ATOM   2502  CB  ARG A 109      11.723   9.162 -12.505  1.00 98.58           C  
ATOM   2503  CG  ARG A 109      13.162   9.725 -12.466  1.00 98.58           C  
ATOM   2504  CD  ARG A 109      13.190  11.166 -13.021  1.00 98.58           C  
ATOM   2505  NE  ARG A 109      14.422  11.527 -13.767  1.00 98.58           N  
ATOM   2506  CZ  ARG A 109      15.361  12.399 -13.409  1.00 98.58           C  
ATOM   2507  NH1 ARG A 109      15.552  12.789 -12.182  1.00 98.58           N1+
ATOM   2508  NH2 ARG A 109      16.150  12.935 -14.298  1.00 98.58           N  
ATOM   2509  N   GLU A 110       9.313   7.058 -12.734  1.00 98.62           N  
ATOM   2510  CA  GLU A 110       7.887   6.702 -12.598  1.00 98.62           C  
ATOM   2511  C   GLU A 110       7.683   5.408 -11.794  1.00 98.62           C  
ATOM   2512  O   GLU A 110       6.756   5.321 -10.987  1.00 98.62           O  
ATOM   2513  CB  GLU A 110       7.208   6.632 -13.978  1.00 98.62           C  
ATOM   2514  CG  GLU A 110       5.722   6.204 -13.958  1.00 98.62           C  
ATOM   2515  CD  GLU A 110       4.772   7.067 -13.095  1.00 98.62           C  
ATOM   2516  OE1 GLU A 110       3.612   6.649 -12.884  1.00 98.62           O  
ATOM   2517  OE2 GLU A 110       5.151   8.156 -12.608  1.00 98.62           O1-
ATOM   2518  N   ARG A 111       8.578   4.418 -11.924  1.00 98.64           N  
ATOM   2519  CA  ARG A 111       8.547   3.211 -11.082  1.00 98.64           C  
ATOM   2520  C   ARG A 111       8.699   3.567  -9.600  1.00 98.64           C  
ATOM   2521  O   ARG A 111       7.916   3.084  -8.784  1.00 98.64           O  
ATOM   2522  CB  ARG A 111       9.622   2.221 -11.561  1.00 98.64           C  
ATOM   2523  CG  ARG A 111       9.492   0.846 -10.888  1.00 98.64           C  
ATOM   2524  CD  ARG A 111      10.591  -0.100 -11.391  1.00 98.64           C  
ATOM   2525  NE  ARG A 111      10.469  -1.465 -10.830  1.00 98.64           N  
ATOM   2526  CZ  ARG A 111      10.053  -2.558 -11.454  1.00 98.64           C  
ATOM   2527  NH1 ARG A 111       9.638  -2.542 -12.690  1.00 98.64           N1+
ATOM   2528  NH2 ARG A 111      10.067  -3.712 -10.846  1.00 98.64           N  
ATOM   2529  N   ASN A 112       9.639   4.451  -9.261  1.00 98.42           N  
ATOM   2530  CA  ASN A 112       9.840   4.928  -7.889  1.00 98.42           C  
ATOM   2531  C   ASN A 112       8.624   5.703  -7.362  1.00 98.42           C  
ATOM   2532  O   ASN A 112       8.162   5.445  -6.248  1.00 98.42           O  
ATOM   2533  CB  ASN A 112      11.129   5.767  -7.832  1.00 98.42           C  
ATOM   2534  CG  ASN A 112      12.380   4.919  -7.980  1.00 98.42           C  
ATOM   2535  ND2 ASN A 112      13.500   5.519  -8.306  1.00 98.42           N  
ATOM   2536  OD1 ASN A 112      12.364   3.713  -7.786  1.00 98.42           O  
ATOM   2537  N   ARG A 113       8.034   6.582  -8.181  1.00 98.74           N  
ATOM   2538  CA  ARG A 113       6.785   7.279  -7.841  1.00 98.74           C  
ATOM   2539  C   ARG A 113       5.647   6.294  -7.549  1.00 98.74           C  
ATOM   2540  O   ARG A 113       4.944   6.434  -6.545  1.00 98.74           O  
ATOM   2541  CB  ARG A 113       6.443   8.255  -8.978  1.00 98.74           C  
ATOM   2542  CG  ARG A 113       5.134   9.002  -8.711  1.00 98.74           C  
ATOM   2543  CD  ARG A 113       4.866  10.055  -9.790  1.00 98.74           C  
ATOM   2544  NE  ARG A 113       3.452  10.468  -9.770  1.00 98.74           N  
ATOM   2545  CZ  ARG A 113       2.459   9.802 -10.336  1.00 98.74           C  
ATOM   2546  NH1 ARG A 113       2.660   8.749 -11.082  1.00 98.74           N1+
ATOM   2547  NH2 ARG A 113       1.231  10.202 -10.146  1.00 98.74           N  
ATOM   2548  N   MET A 114       5.488   5.268  -8.385  1.00 98.67           N  
ATOM   2549  CA  MET A 114       4.465   4.236  -8.203  1.00 98.67           C  
ATOM   2550  C   MET A 114       4.707   3.362  -6.966  1.00 98.67           C  
ATOM   2551  O   MET A 114       3.739   2.974  -6.306  1.00 98.67           O  
ATOM   2552  CB  MET A 114       4.353   3.381  -9.474  1.00 98.67           C  
ATOM   2553  CG  MET A 114       3.655   4.138 -10.613  1.00 98.67           C  
ATOM   2554  SD  MET A 114       1.986   4.770 -10.244  1.00 98.67           S  
ATOM   2555  CE  MET A 114       1.126   3.242  -9.810  1.00 98.67           C  
ATOM   2556  N   HIS A 115       5.965   3.087  -6.605  1.00 98.52           N  
ATOM   2557  CA  HIS A 115       6.311   2.413  -5.347  1.00 98.52           C  
ATOM   2558  C   HIS A 115       5.890   3.232  -4.127  1.00 98.52           C  
ATOM   2559  O   HIS A 115       5.253   2.681  -3.229  1.00 98.52           O  
ATOM   2560  CB  HIS A 115       7.808   2.093  -5.305  1.00 98.52           C  
ATOM   2561  CG  HIS A 115       8.198   0.959  -6.212  1.00 98.52           C  
ATOM   2562  CD2 HIS A 115       9.361   0.877  -6.916  1.00 98.52           C  
ATOM   2563  ND1 HIS A 115       7.493  -0.242  -6.350  1.00 98.52           N  
ATOM   2564  CE1 HIS A 115       8.261  -1.024  -7.121  1.00 98.52           C  
ATOM   2565  NE2 HIS A 115       9.386  -0.378  -7.475  1.00 98.52           N  
ATOM   2566  N   GLY A 116       6.137   4.547  -4.132  1.00 98.18           N  
ATOM   2567  CA  GLY A 116       5.672   5.451  -3.074  1.00 98.18           C  
ATOM   2568  C   GLY A 116       4.147   5.440  -2.915  1.00 98.18           C  
ATOM   2569  O   GLY A 116       3.630   5.297  -1.806  1.00 98.18           O  
ATOM   2570  N   LEU A 117       3.410   5.489  -4.030  1.00 98.51           N  
ATOM   2571  CA  LEU A 117       1.946   5.404  -4.015  1.00 98.51           C  
ATOM   2572  C   LEU A 117       1.443   4.059  -3.464  1.00 98.51           C  
ATOM   2573  O   LEU A 117       0.499   4.020  -2.673  1.00 98.51           O  
ATOM   2574  CB  LEU A 117       1.424   5.654  -5.441  1.00 98.51           C  
ATOM   2575  CG  LEU A 117      -0.112   5.615  -5.560  1.00 98.51           C  
ATOM   2576  CD1 LEU A 117      -0.785   6.731  -4.760  1.00 98.51           C  
ATOM   2577  CD2 LEU A 117      -0.518   5.755  -7.026  1.00 98.51           C  
ATOM   2578  N   ASN A 118       2.060   2.946  -3.869  1.00 98.27           N  
ATOM   2579  CA  ASN A 118       1.682   1.621  -3.377  1.00 98.27           C  
ATOM   2580  C   ASN A 118       1.995   1.458  -1.878  1.00 98.27           C  
ATOM   2581  O   ASN A 118       1.184   0.868  -1.164  1.00 98.27           O  
ATOM   2582  CB  ASN A 118       2.373   0.541  -4.222  1.00 98.27           C  
ATOM   2583  CG  ASN A 118       1.827   0.390  -5.637  1.00 98.27           C  
ATOM   2584  ND2 ASN A 118       2.685   0.007  -6.554  1.00 98.27           N  
ATOM   2585  OD1 ASN A 118       0.642   0.535  -5.939  1.00 98.27           O  
ATOM   2586  N   ALA A 119       3.102   2.027  -1.388  1.00 98.14           N  
ATOM   2587  CA  ALA A 119       3.433   2.052   0.036  1.00 98.14           C  
ATOM   2588  C   ALA A 119       2.408   2.862   0.850  1.00 98.14           C  
ATOM   2589  O   ALA A 119       1.950   2.406   1.899  1.00 98.14           O  
ATOM   2590  CB  ALA A 119       4.853   2.607   0.199  1.00 98.14           C  
ATOM   2591  N   ALA A 120       1.971   4.020   0.341  1.00 98.53           N  
ATOM   2592  CA  ALA A 120       0.902   4.807   0.956  1.00 98.53           C  
ATOM   2593  C   ALA A 120      -0.430   4.035   1.002  1.00 98.53           C  
ATOM   2594  O   ALA A 120      -1.109   4.026   2.030  1.00 98.53           O  
ATOM   2595  CB  ALA A 120       0.764   6.131   0.196  1.00 98.53           C  
ATOM   2596  N   LEU A 121      -0.781   3.323  -0.076  1.00 98.39           N  
ATOM   2597  CA  LEU A 121      -1.970   2.469  -0.109  1.00 98.39           C  
ATOM   2598  C   LEU A 121      -1.874   1.311   0.900  1.00 98.39           C  
ATOM   2599  O   LEU A 121      -2.864   0.981   1.547  1.00 98.39           O  
ATOM   2600  CB  LEU A 121      -2.172   1.956  -1.544  1.00 98.39           C  
ATOM   2601  CG  LEU A 121      -3.486   1.181  -1.743  1.00 98.39           C  
ATOM   2602  CD1 LEU A 121      -4.722   2.077  -1.657  1.00 98.39           C  
ATOM   2603  CD2 LEU A 121      -3.481   0.528  -3.123  1.00 98.39           C  
ATOM   2604  N   ASP A 122      -0.697   0.707   1.069  1.00 96.67           N  
ATOM   2605  CA  ASP A 122      -0.463  -0.319   2.091  1.00 96.67           C  
ATOM   2606  C   ASP A 122      -0.556   0.242   3.517  1.00 96.67           C  
ATOM   2607  O   ASP A 122      -1.079  -0.435   4.400  1.00 96.67           O  
ATOM   2608  CB  ASP A 122       0.894  -1.010   1.854  1.00 96.67           C  
ATOM   2609  CG  ASP A 122       0.835  -2.169   0.850  1.00 96.67           C  
ATOM   2610  OD1 ASP A 122      -0.267  -2.692   0.551  1.00 96.67           O  
ATOM   2611  OD2 ASP A 122       1.892  -2.706   0.465  1.00 96.67           O1-
ATOM   2612  N   ASN A 123      -0.130   1.485   3.754  1.00 97.08           N  
ATOM   2613  CA  ASN A 123      -0.360   2.157   5.034  1.00 97.08           C  
ATOM   2614  C   ASN A 123      -1.853   2.418   5.278  1.00 97.08           C  
ATOM   2615  O   ASN A 123      -2.335   2.151   6.377  1.00 97.08           O  
ATOM   2616  CB  ASN A 123       0.485   3.437   5.109  1.00 97.08           C  
ATOM   2617  CG  ASN A 123       1.966   3.148   5.282  1.00 97.08           C  
ATOM   2618  ND2 ASN A 123       2.806   4.078   4.891  1.00 97.08           N  
ATOM   2619  OD1 ASN A 123       2.379   2.108   5.797  1.00 97.08           O  
ATOM   2620  N   LEU A 124      -2.607   2.825   4.250  1.00 98.29           N  
ATOM   2621  CA  LEU A 124      -4.065   2.944   4.341  1.00 98.29           C  
ATOM   2622  C   LEU A 124      -4.725   1.597   4.685  1.00 98.29           C  
ATOM   2623  O   LEU A 124      -5.628   1.549   5.517  1.00 98.29           O  
ATOM   2624  CB  LEU A 124      -4.617   3.545   3.035  1.00 98.29           C  
ATOM   2625  CG  LEU A 124      -6.147   3.738   3.028  1.00 98.29           C  
ATOM   2626  CD1 LEU A 124      -6.618   4.697   4.121  1.00 98.29           C  
ATOM   2627  CD2 LEU A 124      -6.587   4.298   1.675  1.00 98.29           C  
ATOM   2628  N   ARG A 125      -4.248   0.481   4.112  1.00 96.90           N  
ATOM   2629  CA  ARG A 125      -4.765  -0.862   4.436  1.00 96.90           C  
ATOM   2630  C   ARG A 125      -4.623  -1.222   5.914  1.00 96.90           C  
ATOM   2631  O   ARG A 125      -5.473  -1.942   6.417  1.00 96.90           O  
ATOM   2632  CB  ARG A 125      -4.095  -1.946   3.586  1.00 96.90           C  
ATOM   2633  CG  ARG A 125      -4.582  -1.929   2.138  1.00 96.90           C  
ATOM   2634  CD  ARG A 125      -3.905  -3.059   1.365  1.00 96.90           C  
ATOM   2635  NE  ARG A 125      -4.318  -3.044  -0.044  1.00 96.90           N  
ATOM   2636  CZ  ARG A 125      -3.626  -2.583  -1.064  1.00 96.90           C  
ATOM   2637  NH1 ARG A 125      -2.405  -2.133  -0.984  1.00 96.90           N1+
ATOM   2638  NH2 ARG A 125      -4.187  -2.614  -2.234  1.00 96.90           N  
ATOM   2639  N   LYS A 126      -3.584  -0.737   6.601  1.00 95.30           N  
ATOM   2640  CA  LYS A 126      -3.347  -1.026   8.027  1.00 95.30           C  
ATOM   2641  C   LYS A 126      -4.345  -0.331   8.957  1.00 95.30           C  
ATOM   2642  O   LYS A 126      -4.543  -0.812  10.066  1.00 95.30           O  
ATOM   2643  CB  LYS A 126      -1.921  -0.616   8.422  1.00 95.30           C  
ATOM   2644  CG  LYS A 126      -0.820  -1.426   7.720  1.00 95.30           C  
ATOM   2645  CD  LYS A 126       0.541  -0.756   7.952  1.00 95.30           C  
ATOM   2646  CE  LYS A 126       1.630  -1.374   7.072  1.00 95.30           C  
ATOM   2647  NZ  LYS A 126       2.842  -0.514   7.051  1.00 95.30           N1+
ATOM   2648  N   VAL A 127      -4.934   0.791   8.530  1.00 95.56           N  
ATOM   2649  CA  VAL A 127      -5.827   1.619   9.366  1.00 95.56           C  
ATOM   2650  C   VAL A 127      -7.312   1.428   9.057  1.00 95.56           C  
ATOM   2651  O   VAL A 127      -8.156   1.838   9.852  1.00 95.56           O  
ATOM   2652  CB  VAL A 127      -5.456   3.113   9.301  1.00 95.56           C  
ATOM   2653  CG1 VAL A 127      -4.020   3.352   9.783  1.00 95.56           C  
ATOM   2654  CG2 VAL A 127      -5.591   3.709   7.896  1.00 95.56           C  
ATOM   2655  N   VAL A 128      -7.657   0.821   7.918  1.00 94.56           N  
ATOM   2656  CA  VAL A 128      -9.047   0.433   7.636  1.00 94.56           C  
ATOM   2657  C   VAL A 128      -9.429  -0.823   8.428  1.00 94.56           C  
ATOM   2658  O   VAL A 128      -8.562  -1.652   8.722  1.00 94.56           O  
ATOM   2659  CB  VAL A 128      -9.345   0.249   6.136  1.00 94.56           C  
ATOM   2660  CG1 VAL A 128      -9.186   1.571   5.378  1.00 94.56           C  
ATOM   2661  CG2 VAL A 128      -8.476  -0.816   5.466  1.00 94.56           C  
ATOM   2662  N   PRO A 129     -10.722  -1.011   8.752  1.00 91.15           N  
ATOM   2663  CA  PRO A 129     -11.195  -2.242   9.366  1.00 91.15           C  
ATOM   2664  C   PRO A 129     -10.807  -3.459   8.521  1.00 91.15           C  
ATOM   2665  O   PRO A 129     -10.730  -3.377   7.294  1.00 91.15           O  
ATOM   2666  CB  PRO A 129     -12.715  -2.085   9.502  1.00 91.15           C  
ATOM   2667  CG  PRO A 129     -12.910  -0.571   9.540  1.00 91.15           C  
ATOM   2668  CD  PRO A 129     -11.823  -0.077   8.592  1.00 91.15           C  
ATOM   2669  N   CYS A 130     -10.610  -4.602   9.178  1.00 84.99           N  
ATOM   2670  CA  CYS A 130     -10.411  -5.890   8.501  1.00 84.99           C  
ATOM   2671  C   CYS A 130      -9.065  -6.013   7.760  1.00 84.99           C  
ATOM   2672  O   CYS A 130      -8.957  -6.722   6.758  1.00 84.99           O  
ATOM   2673  CB  CYS A 130     -11.643  -6.215   7.633  1.00 84.99           C  
ATOM   2674  SG  CYS A 130     -13.165  -5.701   8.494  1.00 84.99           S  
ATOM   2675  N   TYR A 131      -8.020  -5.345   8.264  1.00 87.80           N  
ATOM   2676  CA  TYR A 131      -6.652  -5.548   7.790  1.00 87.80           C  
ATOM   2677  C   TYR A 131      -6.222  -7.013   7.953  1.00 87.80           C  
ATOM   2678  O   TYR A 131      -6.201  -7.554   9.059  1.00 87.80           O  
ATOM   2679  CB  TYR A 131      -5.674  -4.630   8.536  1.00 87.80           C  
ATOM   2680  CG  TYR A 131      -4.221  -4.849   8.139  1.00 87.80           C  
ATOM   2681  CD1 TYR A 131      -3.299  -5.364   9.070  1.00 87.80           C  
ATOM   2682  CD2 TYR A 131      -3.798  -4.567   6.826  1.00 87.80           C  
ATOM   2683  CE1 TYR A 131      -1.956  -5.573   8.700  1.00 87.80           C  
ATOM   2684  CE2 TYR A 131      -2.456  -4.762   6.451  1.00 87.80           C  
ATOM   2685  CZ  TYR A 131      -1.533  -5.266   7.388  1.00 87.80           C  
ATOM   2686  OH  TYR A 131      -0.234  -5.441   7.027  1.00 87.80           O  
ATOM   2687  N   SER A 132      -5.813  -7.636   6.848  1.00 86.76           N  
ATOM   2688  CA  SER A 132      -5.201  -8.963   6.836  1.00 86.76           C  
ATOM   2689  C   SER A 132      -3.792  -8.885   6.254  1.00 86.76           C  
ATOM   2690  O   SER A 132      -3.571  -8.302   5.191  1.00 86.76           O  
ATOM   2691  CB  SER A 132      -6.084  -9.952   6.074  1.00 86.76           C  
ATOM   2692  OG  SER A 132      -5.398 -11.184   5.935  1.00 86.76           O  
ATOM   2693  N   LYS A 133      -2.824  -9.496   6.952  1.00 84.64           N  
ATOM   2694  CA  LYS A 133      -1.431  -9.597   6.483  1.00 84.64           C  
ATOM   2695  C   LYS A 133      -1.297 -10.543   5.285  1.00 84.64           C  
ATOM   2696  O   LYS A 133      -0.415 -10.342   4.459  1.00 84.64           O  
ATOM   2697  CB  LYS A 133      -0.500 -10.057   7.621  1.00 84.64           C  
ATOM   2698  CG  LYS A 133      -0.348  -9.025   8.751  1.00 84.64           C  
ATOM   2699  CD  LYS A 133       0.664  -9.516   9.800  1.00 84.64           C  
ATOM   2700  CE  LYS A 133       0.807  -8.518  10.958  1.00 84.64           C  
ATOM   2701  NZ  LYS A 133       1.768  -8.997  11.987  1.00 84.64           N1+
ATOM   2702  N   THR A 134      -2.158 -11.558   5.199  1.00 88.34           N  
ATOM   2703  CA  THR A 134      -2.102 -12.607   4.169  1.00 88.34           C  
ATOM   2704  C   THR A 134      -2.995 -12.303   2.970  1.00 88.34           C  
ATOM   2705  O   THR A 134      -2.675 -12.707   1.856  1.00 88.34           O  
ATOM   2706  CB  THR A 134      -2.492 -13.969   4.760  1.00 88.34           C  
ATOM   2707  CG2 THR A 134      -1.503 -14.435   5.829  1.00 88.34           C  
ATOM   2708  OG1 THR A 134      -3.756 -13.883   5.379  1.00 88.34           O  
ATOM   2709  N   GLN A 135      -4.088 -11.559   3.165  1.00 89.47           N  
ATOM   2710  CA  GLN A 135      -5.046 -11.235   2.110  1.00 89.47           C  
ATOM   2711  C   GLN A 135      -5.238  -9.721   1.990  1.00 89.47           C  
ATOM   2712  O   GLN A 135      -5.985  -9.102   2.745  1.00 89.47           O  
ATOM   2713  CB  GLN A 135      -6.361 -11.979   2.375  1.00 89.47           C  
ATOM   2714  CG  GLN A 135      -7.309 -11.872   1.171  1.00 89.47           C  
ATOM   2715  CD  GLN A 135      -8.634 -12.586   1.405  1.00 89.47           C  
ATOM   2716  NE2 GLN A 135      -9.326 -12.984   0.361  1.00 89.47           N  
ATOM   2717  OE1 GLN A 135      -9.084 -12.792   2.518  1.00 89.47           O  
ATOM   2718  N   LYS A 136      -4.582  -9.111   0.999  1.00 93.26           N  
ATOM   2719  CA  LYS A 136      -4.740  -7.681   0.715  1.00 93.26           C  
ATOM   2720  C   LYS A 136      -6.009  -7.419  -0.095  1.00 93.26           C  
ATOM   2721  O   LYS A 136      -6.251  -8.061  -1.115  1.00 93.26           O  
ATOM   2722  CB  LYS A 136      -3.504  -7.118  -0.002  1.00 93.26           C  
ATOM   2723  CG  LYS A 136      -2.240  -7.130   0.876  1.00 93.26           C  
ATOM   2724  CD  LYS A 136      -1.091  -6.389   0.173  1.00 93.26           C  
ATOM   2725  CE  LYS A 136       0.166  -6.314   1.052  1.00 93.26           C  
ATOM   2726  NZ  LYS A 136       1.197  -5.412   0.467  1.00 93.26           N1+
ATOM   2727  N   LEU A 137      -6.764  -6.398   0.303  1.00 95.01           N  
ATOM   2728  CA  LEU A 137      -7.851  -5.856  -0.513  1.00 95.01           C  
ATOM   2729  C   LEU A 137      -7.311  -5.231  -1.812  1.00 95.01           C  
ATOM   2730  O   LEU A 137      -6.231  -4.623  -1.829  1.00 95.01           O  
ATOM   2731  CB  LEU A 137      -8.654  -4.829   0.303  1.00 95.01           C  
ATOM   2732  CG  LEU A 137      -9.379  -5.393   1.538  1.00 95.01           C  
ATOM   2733  CD1 LEU A 137     -10.141  -4.261   2.226  1.00 95.01           C  
ATOM   2734  CD2 LEU A 137     -10.361  -6.502   1.170  1.00 95.01           C  
ATOM   2735  N   SER A 138      -8.090  -5.336  -2.893  1.00 96.13           N  
ATOM   2736  CA  SER A 138      -7.789  -4.662  -4.164  1.00 96.13           C  
ATOM   2737  C   SER A 138      -7.755  -3.135  -3.987  1.00 96.13           C  
ATOM   2738  O   SER A 138      -8.304  -2.604  -3.021  1.00 96.13           O  
ATOM   2739  CB  SER A 138      -8.798  -5.069  -5.246  1.00 96.13           C  
ATOM   2740  OG  SER A 138      -9.995  -4.334  -5.109  1.00 96.13           O  
ATOM   2741  N   LYS A 139      -7.126  -2.403  -4.922  1.00 97.85           N  
ATOM   2742  CA  LYS A 139      -7.006  -0.932  -4.825  1.00 97.85           C  
ATOM   2743  C   LYS A 139      -8.372  -0.255  -4.658  1.00 97.85           C  
ATOM   2744  O   LYS A 139      -8.530   0.602  -3.797  1.00 97.85           O  
ATOM   2745  CB  LYS A 139      -6.263  -0.333  -6.039  1.00 97.85           C  
ATOM   2746  CG  LYS A 139      -4.841  -0.883  -6.250  1.00 97.85           C  
ATOM   2747  CD  LYS A 139      -4.045  -0.051  -7.271  1.00 97.85           C  
ATOM   2748  CE  LYS A 139      -2.595  -0.557  -7.350  1.00 97.85           C  
ATOM   2749  NZ  LYS A 139      -1.745   0.261  -8.252  1.00 97.85           N1+
ATOM   2750  N   ILE A 140      -9.363  -0.674  -5.447  1.00 98.06           N  
ATOM   2751  CA  ILE A 140     -10.713  -0.104  -5.406  1.00 98.06           C  
ATOM   2752  C   ILE A 140     -11.459  -0.465  -4.116  1.00 98.06           C  
ATOM   2753  O   ILE A 140     -12.120   0.396  -3.542  1.00 98.06           O  
ATOM   2754  CB  ILE A 140     -11.498  -0.487  -6.683  1.00 98.06           C  
ATOM   2755  CG1 ILE A 140     -12.889   0.175  -6.758  1.00 98.06           C  
ATOM   2756  CG2 ILE A 140     -11.673  -2.006  -6.854  1.00 98.06           C  
ATOM   2757  CD1 ILE A 140     -12.849   1.708  -6.750  1.00 98.06           C  
ATOM   2758  N   GLU A 141     -11.317  -1.697  -3.621  1.00 97.38           N  
ATOM   2759  CA  GLU A 141     -11.977  -2.138  -2.386  1.00 97.38           C  
ATOM   2760  C   GLU A 141     -11.395  -1.416  -1.163  1.00 97.38           C  
ATOM   2761  O   GLU A 141     -12.155  -0.967  -0.310  1.00 97.38           O  
ATOM   2762  CB  GLU A 141     -11.852  -3.663  -2.233  1.00 97.38           C  
ATOM   2763  CG  GLU A 141     -12.608  -4.466  -3.307  1.00 97.38           C  
ATOM   2764  CD  GLU A 141     -14.120  -4.541  -3.069  1.00 97.38           C  
ATOM   2765  OE1 GLU A 141     -14.877  -3.830  -3.765  1.00 97.38           O  
ATOM   2766  OE2 GLU A 141     -14.537  -5.369  -2.231  1.00 97.38           O1-
ATOM   2767  N   THR A 142     -10.070  -1.207  -1.107  1.00 97.66           N  
ATOM   2768  CA  THR A 142      -9.431  -0.404  -0.048  1.00 97.66           C  
ATOM   2769  C   THR A 142      -9.977   1.025  -0.020  1.00 97.66           C  
ATOM   2770  O   THR A 142     -10.326   1.521   1.048  1.00 97.66           O  
ATOM   2771  CB  THR A 142      -7.900  -0.362  -0.217  1.00 97.66           C  
ATOM   2772  CG2 THR A 142      -7.197   0.395   0.910  1.00 97.66           C  
ATOM   2773  OG1 THR A 142      -7.369  -1.668  -0.201  1.00 97.66           O  
ATOM   2774  N   LEU A 143     -10.095   1.682  -1.180  1.00 98.41           N  
ATOM   2775  CA  LEU A 143     -10.608   3.054  -1.260  1.00 98.41           C  
ATOM   2776  C   LEU A 143     -12.091   3.145  -0.872  1.00 98.41           C  
ATOM   2777  O   LEU A 143     -12.482   4.057  -0.143  1.00 98.41           O  
ATOM   2778  CB  LEU A 143     -10.389   3.606  -2.679  1.00 98.41           C  
ATOM   2779  CG  LEU A 143      -8.916   3.814  -3.073  1.00 98.41           C  
ATOM   2780  CD1 LEU A 143      -8.850   4.244  -4.540  1.00 98.41           C  
ATOM   2781  CD2 LEU A 143      -8.216   4.868  -2.218  1.00 98.41           C  
ATOM   2782  N   ARG A 144     -12.917   2.194  -1.327  1.00 98.10           N  
ATOM   2783  CA  ARG A 144     -14.339   2.118  -0.955  1.00 98.10           C  
ATOM   2784  C   ARG A 144     -14.511   1.919   0.549  1.00 98.10           C  
ATOM   2785  O   ARG A 144     -15.255   2.672   1.170  1.00 98.10           O  
ATOM   2786  CB  ARG A 144     -15.029   0.984  -1.722  1.00 98.10           C  
ATOM   2787  CG  ARG A 144     -15.282   1.331  -3.193  1.00 98.10           C  
ATOM   2788  CD  ARG A 144     -15.835   0.093  -3.901  1.00 98.10           C  
ATOM   2789  NE  ARG A 144     -16.195   0.379  -5.300  1.00 98.10           N  
ATOM   2790  CZ  ARG A 144     -16.548  -0.534  -6.188  1.00 98.10           C  
ATOM   2791  NH1 ARG A 144     -16.559  -1.808  -5.910  1.00 98.10           N1+
ATOM   2792  NH2 ARG A 144     -16.888  -0.170  -7.396  1.00 98.10           N  
ATOM   2793  N   LEU A 145     -13.785   0.966   1.134  1.00 97.37           N  
ATOM   2794  CA  LEU A 145     -13.859   0.683   2.566  1.00 97.37           C  
ATOM   2795  C   LEU A 145     -13.372   1.874   3.404  1.00 97.37           C  
ATOM   2796  O   LEU A 145     -14.031   2.232   4.375  1.00 97.37           O  
ATOM   2797  CB  LEU A 145     -13.071  -0.603   2.860  1.00 97.37           C  
ATOM   2798  CG  LEU A 145     -13.121  -1.053   4.333  1.00 97.37           C  
ATOM   2799  CD1 LEU A 145     -14.534  -1.356   4.835  1.00 97.37           C  
ATOM   2800  CD2 LEU A 145     -12.297  -2.327   4.488  1.00 97.37           C  
ATOM   2801  N   ALA A 146     -12.285   2.540   3.000  1.00 98.43           N  
ATOM   2802  CA  ALA A 146     -11.794   3.746   3.670  1.00 98.43           C  
ATOM   2803  C   ALA A 146     -12.837   4.874   3.668  1.00 98.43           C  
ATOM   2804  O   ALA A 146     -13.125   5.451   4.716  1.00 98.43           O  
ATOM   2805  CB  ALA A 146     -10.495   4.200   2.994  1.00 98.43           C  
ATOM   2806  N   LYS A 147     -13.460   5.150   2.512  1.00 98.39           N  
ATOM   2807  CA  LYS A 147     -14.554   6.127   2.403  1.00 98.39           C  
ATOM   2808  C   LYS A 147     -15.712   5.777   3.342  1.00 98.39           C  
ATOM   2809  O   LYS A 147     -16.201   6.650   4.057  1.00 98.39           O  
ATOM   2810  CB  LYS A 147     -15.025   6.195   0.941  1.00 98.39           C  
ATOM   2811  CG  LYS A 147     -16.208   7.161   0.758  1.00 98.39           C  
ATOM   2812  CD  LYS A 147     -16.855   6.994  -0.618  1.00 98.39           C  
ATOM   2813  CE  LYS A 147     -18.145   7.817  -0.646  1.00 98.39           C  
ATOM   2814  NZ  LYS A 147     -18.887   7.625  -1.913  1.00 98.39           N1+
ATOM   2815  N   ASN A 148     -16.152   4.519   3.333  1.00 98.00           N  
ATOM   2816  CA  ASN A 148     -17.255   4.059   4.176  1.00 98.00           C  
ATOM   2817  C   ASN A 148     -16.904   4.178   5.664  1.00 98.00           C  
ATOM   2818  O   ASN A 148     -17.747   4.587   6.457  1.00 98.00           O  
ATOM   2819  CB  ASN A 148     -17.613   2.611   3.806  1.00 98.00           C  
ATOM   2820  CG  ASN A 148     -18.231   2.446   2.426  1.00 98.00           C  
ATOM   2821  ND2 ASN A 148     -18.388   1.217   1.992  1.00 98.00           N  
ATOM   2822  OD1 ASN A 148     -18.582   3.397   1.736  1.00 98.00           O  
ATOM   2823  N   TYR A 149     -15.657   3.883   6.035  1.00 97.87           N  
ATOM   2824  CA  TYR A 149     -15.188   3.988   7.412  1.00 97.87           C  
ATOM   2825  C   TYR A 149     -15.145   5.437   7.904  1.00 97.87           C  
ATOM   2826  O   TYR A 149     -15.678   5.723   8.973  1.00 97.87           O  
ATOM   2827  CB  TYR A 149     -13.822   3.306   7.541  1.00 97.87           C  
ATOM   2828  CG  TYR A 149     -13.281   3.217   8.956  1.00 97.87           C  
ATOM   2829  CD1 TYR A 149     -11.904   3.407   9.192  1.00 97.87           C  
ATOM   2830  CD2 TYR A 149     -14.135   2.893  10.031  1.00 97.87           C  
ATOM   2831  CE1 TYR A 149     -11.376   3.232  10.485  1.00 97.87           C  
ATOM   2832  CE2 TYR A 149     -13.612   2.740  11.325  1.00 97.87           C  
ATOM   2833  CZ  TYR A 149     -12.233   2.893  11.553  1.00 97.87           C  
ATOM   2834  OH  TYR A 149     -11.750   2.736  12.810  1.00 97.87           O  
ATOM   2835  N   ILE A 150     -14.613   6.367   7.099  1.00 98.22           N  
ATOM   2836  CA  ILE A 150     -14.646   7.807   7.411  1.00 98.22           C  
ATOM   2837  C   ILE A 150     -16.089   8.267   7.631  1.00 98.22           C  
ATOM   2838  O   ILE A 150     -16.371   8.960   8.609  1.00 98.22           O  
ATOM   2839  CB  ILE A 150     -13.963   8.633   6.295  1.00 98.22           C  
ATOM   2840  CG1 ILE A 150     -12.444   8.351   6.284  1.00 98.22           C  
ATOM   2841  CG2 ILE A 150     -14.210  10.145   6.483  1.00 98.22           C  
ATOM   2842  CD1 ILE A 150     -11.729   8.866   5.028  1.00 98.22           C  
ATOM   2843  N   TRP A 151     -17.012   7.861   6.755  1.00 97.67           N  
ATOM   2844  CA  TRP A 151     -18.426   8.211   6.886  1.00 97.67           C  
ATOM   2845  C   TRP A 151     -19.043   7.634   8.169  1.00 97.67           C  
ATOM   2846  O   TRP A 151     -19.690   8.367   8.912  1.00 97.67           O  
ATOM   2847  CB  TRP A 151     -19.182   7.765   5.629  1.00 97.67           C  
ATOM   2848  CG  TRP A 151     -20.629   8.155   5.603  1.00 97.67           C  
ATOM   2849  CD1 TRP A 151     -21.137   9.310   5.116  1.00 97.67           C  
ATOM   2850  CD2 TRP A 151     -21.769   7.435   6.158  1.00 97.67           C  
ATOM   2851  CE2 TRP A 151     -22.954   8.187   5.926  1.00 97.67           C  
ATOM   2852  CE3 TRP A 151     -21.909   6.239   6.877  1.00 97.67           C  
ATOM   2853  NE1 TRP A 151     -22.509   9.328   5.298  1.00 97.67           N  
ATOM   2854  CZ2 TRP A 151     -24.221   7.749   6.339  1.00 97.67           C  
ATOM   2855  CZ3 TRP A 151     -23.173   5.793   7.316  1.00 97.67           C  
ATOM   2856  CH2 TRP A 151     -24.329   6.534   7.034  1.00 97.67           C  
ATOM   2857  N   ALA A 152     -18.788   6.357   8.474  1.00 96.28           N  
ATOM   2858  CA  ALA A 152     -19.309   5.687   9.664  1.00 96.28           C  
ATOM   2859  C   ALA A 152     -18.822   6.353  10.960  1.00 96.28           C  
ATOM   2860  O   ALA A 152     -19.620   6.642  11.848  1.00 96.28           O  
ATOM   2861  CB  ALA A 152     -18.887   4.213   9.614  1.00 96.28           C  
ATOM   2862  N   LEU A 153     -17.521   6.648  11.051  1.00 96.57           N  
ATOM   2863  CA  LEU A 153     -16.944   7.360  12.193  1.00 96.57           C  
ATOM   2864  C   LEU A 153     -17.496   8.782  12.315  1.00 96.57           C  
ATOM   2865  O   LEU A 153     -17.822   9.217  13.418  1.00 96.57           O  
ATOM   2866  CB  LEU A 153     -15.415   7.393  12.066  1.00 96.57           C  
ATOM   2867  CG  LEU A 153     -14.706   6.034  12.196  1.00 96.57           C  
ATOM   2868  CD1 LEU A 153     -13.202   6.290  12.100  1.00 96.57           C  
ATOM   2869  CD2 LEU A 153     -15.012   5.329  13.519  1.00 96.57           C  
ATOM   2870  N   SER A 154     -17.660   9.486  11.192  1.00 97.29           N  
ATOM   2871  CA  SER A 154     -18.272  10.820  11.177  1.00 97.29           C  
ATOM   2872  C   SER A 154     -19.703  10.792  11.726  1.00 97.29           C  
ATOM   2873  O   SER A 154     -20.087  11.687  12.476  1.00 97.29           O  
ATOM   2874  CB  SER A 154     -18.277  11.408   9.763  1.00 97.29           C  
ATOM   2875  OG  SER A 154     -16.962  11.505   9.257  1.00 97.29           O  
ATOM   2876  N   GLU A 155     -20.482   9.752  11.412  1.00 95.53           N  
ATOM   2877  CA  GLU A 155     -21.845   9.576  11.927  1.00 95.53           C  
ATOM   2878  C   GLU A 155     -21.881   9.308  13.434  1.00 95.53           C  
ATOM   2879  O   GLU A 155     -22.708   9.869  14.158  1.00 95.53           O  
ATOM   2880  CB  GLU A 155     -22.539   8.417  11.183  1.00 95.53           C  
ATOM   2881  CG  GLU A 155     -24.067   8.421  11.381  1.00 95.53           C  
ATOM   2882  CD  GLU A 155     -24.698   9.701  10.830  1.00 95.53           C  
ATOM   2883  OE1 GLU A 155     -25.812  10.101  11.252  1.00 95.53           O  
ATOM   2884  OE2 GLU A 155     -24.046  10.349   9.976  1.00 95.53           O1-
ATOM   2885  N   ILE A 156     -20.961   8.476  13.925  1.00 95.80           N  
ATOM   2886  CA  ILE A 156     -20.824   8.161  15.352  1.00 95.80           C  
ATOM   2887  C   ILE A 156     -20.481   9.431  16.136  1.00 95.80           C  
ATOM   2888  O   ILE A 156     -21.154   9.752  17.115  1.00 95.80           O  
ATOM   2889  CB  ILE A 156     -19.763   7.057  15.543  1.00 95.80           C  
ATOM   2890  CG1 ILE A 156     -20.268   5.733  14.935  1.00 95.80           C  
ATOM   2891  CG2 ILE A 156     -19.440   6.849  17.035  1.00 95.80           C  
ATOM   2892  CD1 ILE A 156     -19.141   4.737  14.638  1.00 95.80           C  
ATOM   2893  N   LEU A 157     -19.497  10.199  15.659  1.00 96.58           N  
ATOM   2894  CA  LEU A 157     -19.096  11.464  16.276  1.00 96.58           C  
ATOM   2895  C   LEU A 157     -20.223  12.504  16.241  1.00 96.58           C  
ATOM   2896  O   LEU A 157     -20.432  13.215  17.220  1.00 96.58           O  
ATOM   2897  CB  LEU A 157     -17.840  12.001  15.569  1.00 96.58           C  
ATOM   2898  CG  LEU A 157     -16.565  11.171  15.805  1.00 96.58           C  
ATOM   2899  CD1 LEU A 157     -15.433  11.731  14.942  1.00 96.58           C  
ATOM   2900  CD2 LEU A 157     -16.114  11.197  17.267  1.00 96.58           C  
ATOM   2901  N   ARG A 158     -20.982  12.574  15.142  1.00 96.08           N  
ATOM   2902  CA  ARG A 158     -22.101  13.514  14.994  1.00 96.08           C  
ATOM   2903  C   ARG A 158     -23.314  13.148  15.852  1.00 96.08           C  
ATOM   2904  O   ARG A 158     -23.996  14.042  16.343  1.00 96.08           O  
ATOM   2905  CB  ARG A 158     -22.456  13.615  13.506  1.00 96.08           C  
ATOM   2906  CG  ARG A 158     -23.557  14.648  13.241  1.00 96.08           C  
ATOM   2907  CD  ARG A 158     -23.669  14.978  11.748  1.00 96.08           C  
ATOM   2908  NE  ARG A 158     -24.027  13.815  10.910  1.00 96.08           N  
ATOM   2909  CZ  ARG A 158     -25.235  13.307  10.754  1.00 96.08           C  
ATOM   2910  NH1 ARG A 158     -26.252  13.654  11.483  1.00 96.08           N1+
ATOM   2911  NH2 ARG A 158     -25.493  12.432   9.848  1.00 96.08           N  
ATOM   2912  N   SER A 159     -23.617  11.860  16.000  1.00 93.83           N  
ATOM   2913  CA  SER A 159     -24.761  11.387  16.791  1.00 93.83           C  
ATOM   2914  C   SER A 159     -24.471  11.317  18.292  1.00 93.83           C  
ATOM   2915  O   SER A 159     -25.414  11.362  19.083  1.00 93.83           O  
ATOM   2916  CB  SER A 159     -25.247  10.028  16.277  1.00 93.83           C  
ATOM   2917  OG  SER A 159     -24.270   9.031  16.476  1.00 93.83           O  
ATOM   2918  N   GLY A 160     -23.196  11.189  18.685  1.00 92.61           N  
ATOM   2919  CA  GLY A 160     -22.768  11.020  20.078  1.00 92.61           C  
ATOM   2920  C   GLY A 160     -23.247   9.711  20.715  1.00 92.61           C  
ATOM   2921  O   GLY A 160     -23.225   9.575  21.936  1.00 92.61           O  
ATOM   2922  N   LYS A 161     -23.727   8.761  19.904  1.00 89.72           N  
ATOM   2923  CA  LYS A 161     -24.276   7.476  20.347  1.00 89.72           C  
ATOM   2924  C   LYS A 161     -23.333   6.351  19.946  1.00 89.72           C  
ATOM   2925  O   LYS A 161     -22.711   6.399  18.887  1.00 89.72           O  
ATOM   2926  CB  LYS A 161     -25.678   7.262  19.756  1.00 89.72           C  
ATOM   2927  CG  LYS A 161     -26.700   8.267  20.309  1.00 89.72           C  
ATOM   2928  CD  LYS A 161     -28.039   8.144  19.577  1.00 89.72           C  
ATOM   2929  CE  LYS A 161     -28.990   9.238  20.066  1.00 89.72           C  
ATOM   2930  NZ  LYS A 161     -30.283   9.190  19.341  1.00 89.72           N1+
ATOM   2931  N   SER A 162     -23.275   5.308  20.769  1.00 86.47           N  
ATOM   2932  CA  SER A 162     -22.648   4.049  20.374  1.00 86.47           C  
ATOM   2933  C   SER A 162     -23.373   3.495  19.136  1.00 86.47           C  
ATOM   2934  O   SER A 162     -24.600   3.351  19.195  1.00 86.47           O  
ATOM   2935  CB  SER A 162     -22.717   3.045  21.528  1.00 86.47           C  
ATOM   2936  OG  SER A 162     -24.059   2.876  21.944  1.00 86.47           O  
ATOM   2937  N   PRO A 163     -22.673   3.200  18.026  1.00 86.18           N  
ATOM   2938  CA  PRO A 163     -23.311   2.642  16.839  1.00 86.18           C  
ATOM   2939  C   PRO A 163     -23.870   1.248  17.136  1.00 86.18           C  
ATOM   2940  O   PRO A 163     -23.238   0.457  17.836  1.00 86.18           O  
ATOM   2941  CB  PRO A 163     -22.217   2.573  15.772  1.00 86.18           C  
ATOM   2942  CG  PRO A 163     -20.951   2.396  16.613  1.00 86.18           C  
ATOM   2943  CD  PRO A 163     -21.229   3.252  17.847  1.00 86.18           C  
ATOM   2944  N   ASP A 164     -25.021   0.921  16.552  1.00 90.25           N  
ATOM   2945  CA  ASP A 164     -25.437  -0.475  16.447  1.00 90.25           C  
ATOM   2946  C   ASP A 164     -24.466  -1.219  15.514  1.00 90.25           C  
ATOM   2947  O   ASP A 164     -24.180  -0.754  14.405  1.00 90.25           O  
ATOM   2948  CB  ASP A 164     -26.890  -0.570  15.967  1.00 90.25           C  
ATOM   2949  CG  ASP A 164     -27.195  -1.995  15.513  1.00 90.25           C  
ATOM   2950  OD1 ASP A 164     -26.962  -2.922  16.320  1.00 90.25           O  
ATOM   2951  OD2 ASP A 164     -27.492  -2.157  14.311  1.00 90.25           O1-
ATOM   2952  N   LEU A 165     -23.962  -2.374  15.954  1.00 90.13           N  
ATOM   2953  CA  LEU A 165     -22.936  -3.133  15.237  1.00 90.13           C  
ATOM   2954  C   LEU A 165     -23.415  -3.560  13.842  1.00 90.13           C  
ATOM   2955  O   LEU A 165     -22.644  -3.494  12.885  1.00 90.13           O  
ATOM   2956  CB  LEU A 165     -22.523  -4.336  16.105  1.00 90.13           C  
ATOM   2957  CG  LEU A 165     -21.420  -5.226  15.501  1.00 90.13           C  
ATOM   2958  CD1 LEU A 165     -20.120  -4.473  15.214  1.00 90.13           C  
ATOM   2959  CD2 LEU A 165     -21.104  -6.356  16.482  1.00 90.13           C  
ATOM   2960  N   VAL A 166     -24.689  -3.937  13.698  1.00 90.29           N  
ATOM   2961  CA  VAL A 166     -25.252  -4.328  12.398  1.00 90.29           C  
ATOM   2962  C   VAL A 166     -25.277  -3.126  11.454  1.00 90.29           C  
ATOM   2963  O   VAL A 166     -24.772  -3.226  10.334  1.00 90.29           O  
ATOM   2964  CB  VAL A 166     -26.647  -4.966  12.549  1.00 90.29           C  
ATOM   2965  CG1 VAL A 166     -27.214  -5.387  11.188  1.00 90.29           C  
ATOM   2966  CG2 VAL A 166     -26.583  -6.211  13.445  1.00 90.29           C  
ATOM   2967  N   SER A 167     -25.770  -1.973  11.917  1.00 91.29           N  
ATOM   2968  CA  SER A 167     -25.778  -0.727  11.134  1.00 91.29           C  
ATOM   2969  C   SER A 167     -24.370  -0.268  10.721  1.00 91.29           C  
ATOM   2970  O   SER A 167     -24.153   0.177   9.586  1.00 91.29           O  
ATOM   2971  CB  SER A 167     -26.498   0.378  11.920  1.00 91.29           C  
ATOM   2972  OG  SER A 167     -25.693   0.937  12.943  1.00 91.29           O  
ATOM   2973  N   PHE A 168     -23.385  -0.438  11.610  1.00 93.74           N  
ATOM   2974  CA  PHE A 168     -21.990  -0.101  11.349  1.00 93.74           C  
ATOM   2975  C   PHE A 168     -21.407  -0.985  10.244  1.00 93.74           C  
ATOM   2976  O   PHE A 168     -20.798  -0.484   9.300  1.00 93.74           O  
ATOM   2977  CB  PHE A 168     -21.189  -0.229  12.650  1.00 93.74           C  
ATOM   2978  CG  PHE A 168     -19.727   0.136  12.499  1.00 93.74           C  
ATOM   2979  CD1 PHE A 168     -18.743  -0.870  12.498  1.00 93.74           C  
ATOM   2980  CD2 PHE A 168     -19.352   1.485  12.359  1.00 93.74           C  
ATOM   2981  CE1 PHE A 168     -17.388  -0.524  12.372  1.00 93.74           C  
ATOM   2982  CE2 PHE A 168     -17.995   1.830  12.218  1.00 93.74           C  
ATOM   2983  CZ  PHE A 168     -17.015   0.823  12.222  1.00 93.74           C  
ATOM   2984  N   VAL A 169     -21.651  -2.295  10.291  1.00 93.41           N  
ATOM   2985  CA  VAL A 169     -21.141  -3.204   9.259  1.00 93.41           C  
ATOM   2986  C   VAL A 169     -21.875  -3.060   7.934  1.00 93.41           C  
ATOM   2987  O   VAL A 169     -21.225  -3.065   6.893  1.00 93.41           O  
ATOM   2988  CB  VAL A 169     -21.124  -4.654   9.750  1.00 93.41           C  
ATOM   2989  CG1 VAL A 169     -20.617  -5.597   8.649  1.00 93.41           C  
ATOM   2990  CG2 VAL A 169     -20.164  -4.730  10.936  1.00 93.41           C  
ATOM   2991  N   GLN A 170     -23.193  -2.850   7.934  1.00 93.28           N  
ATOM   2992  CA  GLN A 170     -23.934  -2.531   6.705  1.00 93.28           C  
ATOM   2993  C   GLN A 170     -23.347  -1.300   6.005  1.00 93.28           C  
ATOM   2994  O   GLN A 170     -23.167  -1.289   4.785  1.00 93.28           O  
ATOM   2995  CB  GLN A 170     -25.403  -2.261   7.041  1.00 93.28           C  
ATOM   2996  CG  GLN A 170     -26.186  -3.545   7.342  1.00 93.28           C  
ATOM   2997  CD  GLN A 170     -27.637  -3.260   7.713  1.00 93.28           C  
ATOM   2998  NE2 GLN A 170     -28.486  -4.262   7.731  1.00 93.28           N  
ATOM   2999  OE1 GLN A 170     -28.038  -2.140   7.984  1.00 93.28           O  
ATOM   3000  N   THR A 171     -22.982  -0.289   6.792  1.00 94.98           N  
ATOM   3001  CA  THR A 171     -22.308   0.912   6.307  1.00 94.98           C  
ATOM   3002  C   THR A 171     -20.939   0.595   5.708  1.00 94.98           C  
ATOM   3003  O   THR A 171     -20.660   1.007   4.581  1.00 94.98           O  
ATOM   3004  CB  THR A 171     -22.168   1.908   7.454  1.00 94.98           C  
ATOM   3005  CG2 THR A 171     -21.375   3.128   7.035  1.00 94.98           C  
ATOM   3006  OG1 THR A 171     -23.445   2.320   7.877  1.00 94.98           O  
ATOM   3007  N   LEU A 172     -20.093  -0.152   6.427  1.00 96.18           N  
ATOM   3008  CA  LEU A 172     -18.764  -0.540   5.944  1.00 96.18           C  
ATOM   3009  C   LEU A 172     -18.842  -1.336   4.638  1.00 96.18           C  
ATOM   3010  O   LEU A 172     -18.088  -1.060   3.706  1.00 96.18           O  
ATOM   3011  CB  LEU A 172     -18.029  -1.365   7.014  1.00 96.18           C  
ATOM   3012  CG  LEU A 172     -17.530  -0.576   8.237  1.00 96.18           C  
ATOM   3013  CD1 LEU A 172     -16.804  -1.551   9.164  1.00 96.18           C  
ATOM   3014  CD2 LEU A 172     -16.558   0.544   7.859  1.00 96.18           C  
ATOM   3015  N   CYS A 173     -19.781  -2.276   4.552  1.00 95.64           N  
ATOM   3016  CA  CYS A 173     -19.931  -3.208   3.438  1.00 95.64           C  
ATOM   3017  C   CYS A 173     -20.594  -2.607   2.191  1.00 95.64           C  
ATOM   3018  O   CYS A 173     -20.624  -3.258   1.144  1.00 95.64           O  
ATOM   3019  CB  CYS A 173     -20.695  -4.432   3.953  1.00 95.64           C  
ATOM   3020  SG  CYS A 173     -19.624  -5.341   5.103  1.00 95.64           S  
ATOM   3021  N   LYS A 174     -21.121  -1.379   2.260  1.00 95.88           N  
ATOM   3022  CA  LYS A 174     -21.843  -0.747   1.151  1.00 95.88           C  
ATOM   3023  C   LYS A 174     -20.975  -0.646  -0.110  1.00 95.88           C  
ATOM   3024  O   LYS A 174     -20.006   0.111  -0.157  1.00 95.88           O  
ATOM   3025  CB  LYS A 174     -22.356   0.622   1.616  1.00 95.88           C  
ATOM   3026  CG  LYS A 174     -23.249   1.285   0.558  1.00 95.88           C  
ATOM   3027  CD  LYS A 174     -23.810   2.607   1.090  1.00 95.88           C  
ATOM   3028  CE  LYS A 174     -24.701   3.272   0.036  1.00 95.88           C  
ATOM   3029  NZ  LYS A 174     -25.352   4.490   0.581  1.00 95.88           N1+
ATOM   3030  N   GLY A 175     -21.369  -1.370  -1.160  1.00 96.35           N  
ATOM   3031  CA  GLY A 175     -20.700  -1.358  -2.467  1.00 96.35           C  
ATOM   3032  C   GLY A 175     -19.373  -2.125  -2.524  1.00 96.35           C  
ATOM   3033  O   GLY A 175     -18.630  -1.960  -3.495  1.00 96.35           O  
ATOM   3034  N   LEU A 176     -19.064  -2.930  -1.504  1.00 96.56           N  
ATOM   3035  CA  LEU A 176     -17.954  -3.880  -1.544  1.00 96.56           C  
ATOM   3036  C   LEU A 176     -18.362  -5.157  -2.281  1.00 96.56           C  
ATOM   3037  O   LEU A 176     -19.544  -5.470  -2.428  1.00 96.56           O  
ATOM   3038  CB  LEU A 176     -17.448  -4.180  -0.123  1.00 96.56           C  
ATOM   3039  CG  LEU A 176     -16.951  -2.946   0.646  1.00 96.56           C  
ATOM   3040  CD1 LEU A 176     -16.366  -3.361   1.991  1.00 96.56           C  
ATOM   3041  CD2 LEU A 176     -15.860  -2.174  -0.105  1.00 96.56           C  
ATOM   3042  N   SER A 177     -17.367  -5.893  -2.764  1.00 95.81           N  
ATOM   3043  CA  SER A 177     -17.587  -7.219  -3.338  1.00 95.81           C  
ATOM   3044  C   SER A 177     -17.982  -8.233  -2.258  1.00 95.81           C  
ATOM   3045  O   SER A 177     -17.552  -8.125  -1.110  1.00 95.81           O  
ATOM   3046  CB  SER A 177     -16.340  -7.666  -4.102  1.00 95.81           C  
ATOM   3047  OG  SER A 177     -15.249  -7.867  -3.228  1.00 95.81           O  
ATOM   3048  N   GLN A 178     -18.746  -9.268  -2.629  1.00 94.21           N  
ATOM   3049  CA  GLN A 178     -19.171 -10.316  -1.692  1.00 94.21           C  
ATOM   3050  C   GLN A 178     -18.005 -10.948  -0.897  1.00 94.21           C  
ATOM   3051  O   GLN A 178     -18.153 -11.111   0.316  1.00 94.21           O  
ATOM   3052  CB  GLN A 178     -19.993 -11.385  -2.439  1.00 94.21           C  
ATOM   3053  CG  GLN A 178     -20.641 -12.408  -1.489  1.00 94.21           C  
ATOM   3054  CD  GLN A 178     -21.720 -11.782  -0.611  1.00 94.21           C  
ATOM   3055  NE2 GLN A 178     -21.822 -12.133   0.652  1.00 94.21           N  
ATOM   3056  OE1 GLN A 178     -22.491 -10.951  -1.051  1.00 94.21           O  
ATOM   3057  N   PRO A 179     -16.836 -11.274  -1.499  1.00 93.15           N  
ATOM   3058  CA  PRO A 179     -15.697 -11.795  -0.740  1.00 93.15           C  
ATOM   3059  C   PRO A 179     -15.193 -10.818   0.328  1.00 93.15           C  
ATOM   3060  O   PRO A 179     -14.887 -11.232   1.444  1.00 93.15           O  
ATOM   3061  CB  PRO A 179     -14.603 -12.093  -1.772  1.00 93.15           C  
ATOM   3062  CG  PRO A 179     -15.384 -12.308  -3.064  1.00 93.15           C  
ATOM   3063  CD  PRO A 179     -16.517 -11.299  -2.922  1.00 93.15           C  
ATOM   3064  N   THR A 180     -15.153  -9.523   0.014  1.00 93.95           N  
ATOM   3065  CA  THR A 180     -14.752  -8.486   0.969  1.00 93.95           C  
ATOM   3066  C   THR A 180     -15.791  -8.314   2.072  1.00 93.95           C  
ATOM   3067  O   THR A 180     -15.421  -8.231   3.237  1.00 93.95           O  
ATOM   3068  CB  THR A 180     -14.539  -7.149   0.262  1.00 93.95           C  
ATOM   3069  CG2 THR A 180     -14.016  -6.069   1.201  1.00 93.95           C  
ATOM   3070  OG1 THR A 180     -13.587  -7.273  -0.762  1.00 93.95           O  
ATOM   3071  N   THR A 181     -17.086  -8.322   1.747  1.00 93.79           N  
ATOM   3072  CA  THR A 181     -18.168  -8.293   2.745  1.00 93.79           C  
ATOM   3073  C   THR A 181     -18.059  -9.466   3.720  1.00 93.79           C  
ATOM   3074  O   THR A 181     -18.187  -9.275   4.929  1.00 93.79           O  
ATOM   3075  CB  THR A 181     -19.530  -8.318   2.038  1.00 93.79           C  
ATOM   3076  CG2 THR A 181     -20.729  -8.325   2.985  1.00 93.79           C  
ATOM   3077  OG1 THR A 181     -19.639  -7.175   1.223  1.00 93.79           O  
ATOM   3078  N   ASN A 182     -17.750 -10.666   3.223  1.00 91.30           N  
ATOM   3079  CA  ASN A 182     -17.526 -11.843   4.063  1.00 91.30           C  
ATOM   3080  C   ASN A 182     -16.288 -11.686   4.958  1.00 91.30           C  
ATOM   3081  O   ASN A 182     -16.336 -12.060   6.129  1.00 91.30           O  
ATOM   3082  CB  ASN A 182     -17.389 -13.086   3.171  1.00 91.30           C  
ATOM   3083  CG  ASN A 182     -18.652 -13.474   2.423  1.00 91.30           C  
ATOM   3084  ND2 ASN A 182     -18.524 -14.345   1.450  1.00 91.30           N  
ATOM   3085  OD1 ASN A 182     -19.764 -13.049   2.693  1.00 91.30           O  
ATOM   3086  N   LEU A 183     -15.198 -11.107   4.439  1.00 91.15           N  
ATOM   3087  CA  LEU A 183     -14.010 -10.798   5.239  1.00 91.15           C  
ATOM   3088  C   LEU A 183     -14.346  -9.808   6.361  1.00 91.15           C  
ATOM   3089  O   LEU A 183     -13.948 -10.028   7.503  1.00 91.15           O  
ATOM   3090  CB  LEU A 183     -12.890 -10.269   4.322  1.00 91.15           C  
ATOM   3091  CG  LEU A 183     -11.578  -9.934   5.060  1.00 91.15           C  
ATOM   3092  CD1 LEU A 183     -10.928 -11.172   5.678  1.00 91.15           C  
ATOM   3093  CD2 LEU A 183     -10.583  -9.308   4.084  1.00 91.15           C  
ATOM   3094  N   VAL A 184     -15.127  -8.764   6.063  1.00 91.73           N  
ATOM   3095  CA  VAL A 184     -15.568  -7.787   7.068  1.00 91.73           C  
ATOM   3096  C   VAL A 184     -16.414  -8.450   8.152  1.00 91.73           C  
ATOM   3097  O   VAL A 184     -16.142  -8.262   9.339  1.00 91.73           O  
ATOM   3098  CB  VAL A 184     -16.296  -6.580   6.436  1.00 91.73           C  
ATOM   3099  CG1 VAL A 184     -16.849  -5.617   7.497  1.00 91.73           C  
ATOM   3100  CG2 VAL A 184     -15.380  -5.751   5.523  1.00 91.73           C  
ATOM   3101  N   ALA A 185     -17.387  -9.276   7.759  1.00 87.31           N  
ATOM   3102  CA  ALA A 185     -18.207 -10.037   8.695  1.00 87.31           C  
ATOM   3103  C   ALA A 185     -17.355 -10.972   9.576  1.00 87.31           C  
ATOM   3104  O   ALA A 185     -17.561 -11.020  10.787  1.00 87.31           O  
ATOM   3105  CB  ALA A 185     -19.272 -10.805   7.903  1.00 87.31           C  
ATOM   3106  N   GLY A 186     -16.357 -11.651   8.998  1.00 86.42           N  
ATOM   3107  CA  GLY A 186     -15.435 -12.522   9.730  1.00 86.42           C  
ATOM   3108  C   GLY A 186     -14.550 -11.769  10.728  1.00 86.42           C  
ATOM   3109  O   GLY A 186     -14.415 -12.195  11.873  1.00 86.42           O  
ATOM   3110  N   CYS A 187     -13.995 -10.620  10.335  1.00 85.67           N  
ATOM   3111  CA  CYS A 187     -13.162  -9.790  11.211  1.00 85.67           C  
ATOM   3112  C   CYS A 187     -13.940  -9.160  12.373  1.00 85.67           C  
ATOM   3113  O   CYS A 187     -13.350  -8.887  13.414  1.00 85.67           O  
ATOM   3114  CB  CYS A 187     -12.507  -8.691  10.369  1.00 85.67           C  
ATOM   3115  SG  CYS A 187     -11.207  -9.385   9.310  1.00 85.67           S  
ATOM   3116  N   LEU A 188     -15.244  -8.932  12.205  1.00 83.82           N  
ATOM   3117  CA  LEU A 188     -16.122  -8.365  13.233  1.00 83.82           C  
ATOM   3118  C   LEU A 188     -16.953  -9.432  13.966  1.00 83.82           C  
ATOM   3119  O   LEU A 188     -17.861  -9.084  14.715  1.00 83.82           O  
ATOM   3120  CB  LEU A 188     -16.956  -7.230  12.608  1.00 83.82           C  
ATOM   3121  CG  LEU A 188     -16.088  -6.060  12.098  1.00 83.82           C  
ATOM   3122  CD1 LEU A 188     -16.944  -5.033  11.376  1.00 83.82           C  
ATOM   3123  CD2 LEU A 188     -15.372  -5.319  13.231  1.00 83.82           C  
ATOM   3124  N   GLN A 189     -16.630 -10.719  13.764  1.00 76.28           N  
ATOM   3125  CA  GLN A 189     -17.283 -11.874  14.397  1.00 76.28           C  
ATOM   3126  C   GLN A 189     -18.811 -11.889  14.228  1.00 76.28           C  
ATOM   3127  O   GLN A 189     -19.554 -12.319  15.111  1.00 76.28           O  
ATOM   3128  CB  GLN A 189     -16.849 -12.010  15.865  1.00 76.28           C  
ATOM   3129  CG  GLN A 189     -15.338 -12.221  16.026  1.00 76.28           C  
ATOM   3130  CD  GLN A 189     -14.931 -12.348  17.490  1.00 76.28           C  
ATOM   3131  NE2 GLN A 189     -13.789 -12.932  17.775  1.00 76.28           N  
ATOM   3132  OE1 GLN A 189     -15.608 -11.926  18.411  1.00 76.28           O  
ATOM   3133  N   LEU A 190     -19.297 -11.428  13.077  1.00 67.28           N  
ATOM   3134  CA  LEU A 190     -20.719 -11.421  12.774  1.00 67.28           C  
ATOM   3135  C   LEU A 190     -21.139 -12.715  12.093  1.00 67.28           C  
ATOM   3136  O   LEU A 190     -20.462 -13.225  11.199  1.00 67.28           O  
ATOM   3137  CB  LEU A 190     -21.081 -10.177  11.961  1.00 67.28           C  
ATOM   3138  CG  LEU A 190     -20.864  -8.876  12.750  1.00 67.28           C  
ATOM   3139  CD1 LEU A 190     -21.384  -7.711  11.933  1.00 67.28           C  
ATOM   3140  CD2 LEU A 190     -21.648  -8.873  14.061  1.00 67.28           C  
ATOM   3141  N   ASN A 191     -22.296 -13.236  12.504  1.00 56.30           N  
ATOM   3142  CA  ASN A 191     -22.902 -14.387  11.852  1.00 56.30           C  
ATOM   3143  C   ASN A 191     -23.141 -14.049  10.370  1.00 56.30           C  
ATOM   3144  O   ASN A 191     -23.914 -13.137  10.092  1.00 56.30           O  
ATOM   3145  CB  ASN A 191     -24.216 -14.758  12.563  1.00 56.30           C  
ATOM   3146  CG  ASN A 191     -23.976 -15.691  13.731  1.00 56.30           C  
ATOM   3147  ND2 ASN A 191     -24.295 -15.295  14.940  1.00 56.30           N  
ATOM   3148  OD1 ASN A 191     -23.510 -16.801  13.552  1.00 56.30           O  
ATOM   3149  N   PRO A 192     -22.576 -14.789   9.398  1.00 60.24           N  
ATOM   3150  CA  PRO A 192     -22.696 -14.455   7.972  1.00 60.24           C  
ATOM   3151  C   PRO A 192     -24.154 -14.406   7.478  1.00 60.24           C  
ATOM   3152  O   PRO A 192     -24.460 -13.771   6.473  1.00 60.24           O  
ATOM   3153  CB  PRO A 192     -21.857 -15.512   7.241  1.00 60.24           C  
ATOM   3154  CG  PRO A 192     -21.717 -16.662   8.240  1.00 60.24           C  
ATOM   3155  CD  PRO A 192     -21.745 -15.963   9.592  1.00 60.24           C  
ATOM   3156  N   ARG A 193     -25.079 -15.021   8.228  1.00 59.28           N  
ATOM   3157  CA  ARG A 193     -26.533 -14.949   8.024  1.00 59.28           C  
ATOM   3158  C   ARG A 193     -27.117 -13.534   8.133  1.00 59.28           C  
ATOM   3159  O   ARG A 193     -28.189 -13.318   7.585  1.00 59.28           O  
ATOM   3160  CB  ARG A 193     -27.217 -15.847   9.066  1.00 59.28           C  
ATOM   3161  CG  ARG A 193     -27.088 -17.357   8.813  1.00 59.28           C  
ATOM   3162  CD  ARG A 193     -28.138 -17.896   7.828  1.00 59.28           C  
ATOM   3163  NE  ARG A 193     -28.474 -19.303   8.146  1.00 59.28           N  
ATOM   3164  CZ  ARG A 193     -29.656 -19.790   8.494  1.00 59.28           C  
ATOM   3165  NH1 ARG A 193     -30.744 -19.071   8.484  1.00 59.28           N1+
ATOM   3166  NH2 ARG A 193     -29.767 -21.035   8.867  1.00 59.28           N  
ATOM   3167  N   THR A 194     -26.469 -12.589   8.819  1.00 59.84           N  
ATOM   3168  CA  THR A 194     -27.043 -11.253   9.075  1.00 59.84           C  
ATOM   3169  C   THR A 194     -26.982 -10.306   7.875  1.00 59.84           C  
ATOM   3170  O   THR A 194     -27.568  -9.231   7.936  1.00 59.84           O  
ATOM   3171  CB  THR A 194     -26.400 -10.576  10.299  1.00 59.84           C  
ATOM   3172  CG2 THR A 194     -26.627 -11.380  11.581  1.00 59.84           C  
ATOM   3173  OG1 THR A 194     -25.009 -10.445  10.137  1.00 59.84           O  
ATOM   3174  N   PHE A 195     -26.286 -10.678   6.794  1.00 54.58           N  
ATOM   3175  CA  PHE A 195     -26.035  -9.797   5.643  1.00 54.58           C  
ATOM   3176  C   PHE A 195     -26.591 -10.304   4.317  1.00 54.58           C  
ATOM   3177  O   PHE A 195     -26.264  -9.730   3.280  1.00 54.58           O  
ATOM   3178  CB  PHE A 195     -24.534  -9.508   5.526  1.00 54.58           C  
ATOM   3179  CG  PHE A 195     -24.002  -8.770   6.722  1.00 54.58           C  
ATOM   3180  CD1 PHE A 195     -24.335  -7.415   6.903  1.00 54.58           C  
ATOM   3181  CD2 PHE A 195     -23.232  -9.451   7.679  1.00 54.58           C  
ATOM   3182  CE1 PHE A 195     -23.931  -6.749   8.067  1.00 54.58           C  
ATOM   3183  CE2 PHE A 195     -22.818  -8.779   8.836  1.00 54.58           C  
ATOM   3184  CZ  PHE A 195     -23.197  -7.442   9.039  1.00 54.58           C  
ATOM   3185  N   LEU A 196     -27.416 -11.355   4.315  1.00 55.05           N  
ATOM   3186  CA  LEU A 196     -28.147 -11.693   3.098  1.00 55.05           C  
ATOM   3187  C   LEU A 196     -29.081 -10.519   2.773  1.00 55.05           C  
ATOM   3188  O   LEU A 196     -29.925 -10.195   3.610  1.00 55.05           O  
ATOM   3189  CB  LEU A 196     -28.911 -13.017   3.262  1.00 55.05           C  
ATOM   3190  CG  LEU A 196     -28.042 -14.237   2.911  1.00 55.05           C  
ATOM   3191  CD1 LEU A 196     -28.684 -15.512   3.456  1.00 55.05           C  
ATOM   3192  CD2 LEU A 196     -27.876 -14.400   1.395  1.00 55.05           C  
ATOM   3193  N   PRO A 197     -28.925  -9.857   1.611  1.00 55.11           N  
ATOM   3194  CA  PRO A 197     -29.898  -8.873   1.183  1.00 55.11           C  
ATOM   3195  C   PRO A 197     -31.226  -9.611   1.040  1.00 55.11           C  
ATOM   3196  O   PRO A 197     -31.338 -10.548   0.246  1.00 55.11           O  
ATOM   3197  CB  PRO A 197     -29.361  -8.287  -0.128  1.00 55.11           C  
ATOM   3198  CG  PRO A 197     -28.447  -9.381  -0.679  1.00 55.11           C  
ATOM   3199  CD  PRO A 197     -27.945 -10.108   0.564  1.00 55.11           C  
ATOM   3200  N   GLU A 198     -32.204  -9.237   1.862  1.00 49.08           N  
ATOM   3201  CA  GLU A 198     -33.578  -9.657   1.654  1.00 49.08           C  
ATOM   3202  C   GLU A 198     -33.950  -9.227   0.233  1.00 49.08           C  
ATOM   3203  O   GLU A 198     -33.899  -8.050  -0.129  1.00 49.08           O  
ATOM   3204  CB  GLU A 198     -34.506  -9.045   2.713  1.00 49.08           C  
ATOM   3205  CG  GLU A 198     -35.847  -9.791   2.758  1.00 49.08           C  
ATOM   3206  CD  GLU A 198     -36.978  -8.902   3.286  1.00 49.08           C  
ATOM   3207  OE1 GLU A 198     -38.007  -8.824   2.581  1.00 49.08           O  
ATOM   3208  OE2 GLU A 198     -36.802  -8.331   4.386  1.00 49.08           O1-
ATOM   3209  N   GLN A 199     -34.208 -10.216  -0.613  1.00 45.07           N  
ATOM   3210  CA  GLN A 199     -34.770 -10.024  -1.932  1.00 45.07           C  
ATOM   3211  C   GLN A 199     -36.129  -9.351  -1.735  1.00 45.07           C  
ATOM   3212  O   GLN A 199     -37.069 -10.035  -1.343  1.00 45.07           O  
ATOM   3213  CB  GLN A 199     -34.862 -11.418  -2.574  1.00 45.07           C  
ATOM   3214  CG  GLN A 199     -35.516 -11.444  -3.960  1.00 45.07           C  
ATOM   3215  CD  GLN A 199     -35.550 -12.852  -4.555  1.00 45.07           C  
ATOM   3216  NE2 GLN A 199     -35.956 -12.990  -5.797  1.00 45.07           N  
ATOM   3217  OE1 GLN A 199     -35.213 -13.853  -3.942  1.00 45.07           O  
ATOM   3218  N   ASN A 200     -36.194  -8.035  -1.979  1.00 39.91           N  
ATOM   3219  CA  ASN A 200     -37.410  -7.219  -1.977  1.00 39.91           C  
ATOM   3220  C   ASN A 200     -38.599  -8.022  -2.526  1.00 39.91           C  
ATOM   3221  O   ASN A 200     -38.719  -8.223  -3.737  1.00 39.91           O  
ATOM   3222  CB  ASN A 200     -37.192  -5.969  -2.861  1.00 39.91           C  
ATOM   3223  CG  ASN A 200     -36.392  -4.848  -2.225  1.00 39.91           C  
ATOM   3224  ND2 ASN A 200     -35.815  -3.984  -3.025  1.00 39.91           N  
ATOM   3225  OD1 ASN A 200     -36.279  -4.699  -1.024  1.00 39.91           O  
ATOM   3226  N   GLN A 201     -39.470  -8.480  -1.630  1.00 43.94           N  
ATOM   3227  CA  GLN A 201     -40.850  -8.782  -1.964  1.00 43.94           C  
ATOM   3228  C   GLN A 201     -41.665  -7.564  -1.544  1.00 43.94           C  
ATOM   3229  O   GLN A 201     -42.103  -7.448  -0.403  1.00 43.94           O  
ATOM   3230  CB  GLN A 201     -41.328 -10.093  -1.318  1.00 43.94           C  
ATOM   3231  CG  GLN A 201     -40.651 -11.318  -1.952  1.00 43.94           C  
ATOM   3232  CD  GLN A 201     -41.284 -12.648  -1.543  1.00 43.94           C  
ATOM   3233  NE2 GLN A 201     -40.578 -13.745  -1.711  1.00 43.94           N  
ATOM   3234  OE1 GLN A 201     -42.417 -12.759  -1.105  1.00 43.94           O  
ATOM   3235  N   ASP A 202     -41.837  -6.630  -2.477  1.00 44.03           N  
ATOM   3236  CA  ASP A 202     -42.871  -5.607  -2.396  1.00 44.03           C  
ATOM   3237  C   ASP A 202     -44.242  -6.295  -2.262  1.00 44.03           C  
ATOM   3238  O   ASP A 202     -44.792  -6.796  -3.243  1.00 44.03           O  
ATOM   3239  CB  ASP A 202     -42.832  -4.739  -3.670  1.00 44.03           C  
ATOM   3240  CG  ASP A 202     -41.753  -3.657  -3.626  1.00 44.03           C  
ATOM   3241  OD1 ASP A 202     -41.994  -2.651  -2.922  1.00 44.03           O  
ATOM   3242  OD2 ASP A 202     -40.717  -3.830  -4.308  1.00 44.03           O1-
ATOM   3243  N   MET A 203     -44.815  -6.329  -1.055  1.00 46.78           N  
ATOM   3244  CA  MET A 203     -46.256  -6.516  -0.881  1.00 46.78           C  
ATOM   3245  C   MET A 203     -46.759  -5.680   0.312  1.00 46.78           C  
ATOM   3246  O   MET A 203     -46.230  -5.807   1.417  1.00 46.78           O  
ATOM   3247  CB  MET A 203     -46.622  -8.005  -0.761  1.00 46.78           C  
ATOM   3248  CG  MET A 203     -48.079  -8.281  -1.164  1.00 46.78           C  
ATOM   3249  SD  MET A 203     -48.487  -7.852  -2.888  1.00 46.78           S  
ATOM   3250  CE  MET A 203     -49.924  -8.908  -3.183  1.00 46.78           C  
ATOM   3251  N   PRO A 204     -47.754  -4.794   0.117  1.00 54.30           N  
ATOM   3252  CA  PRO A 204     -48.149  -3.797   1.112  1.00 54.30           C  
ATOM   3253  C   PRO A 204     -49.019  -4.400   2.234  1.00 54.30           C  
ATOM   3254  O   PRO A 204     -49.846  -5.278   1.964  1.00 54.30           O  
ATOM   3255  CB  PRO A 204     -48.894  -2.724   0.311  1.00 54.30           C  
ATOM   3256  CG  PRO A 204     -49.524  -3.511  -0.837  1.00 54.30           C  
ATOM   3257  CD  PRO A 204     -48.509  -4.613  -1.113  1.00 54.30           C  
ATOM   3258  N   PRO A 205     -48.914  -3.917   3.491  1.00 52.44           N  
ATOM   3259  CA  PRO A 205     -49.719  -4.423   4.594  1.00 52.44           C  
ATOM   3260  C   PRO A 205     -51.097  -3.748   4.609  1.00 52.44           C  
ATOM   3261  O   PRO A 205     -51.211  -2.523   4.658  1.00 52.44           O  
ATOM   3262  CB  PRO A 205     -48.897  -4.127   5.851  1.00 52.44           C  
ATOM   3263  CG  PRO A 205     -48.181  -2.822   5.498  1.00 52.44           C  
ATOM   3264  CD  PRO A 205     -47.999  -2.891   3.977  1.00 52.44           C  
ATOM   3265  N   HIS A 206     -52.157  -4.553   4.603  1.00 53.32           N  
ATOM   3266  CA  HIS A 206     -53.509  -4.111   4.937  1.00 53.32           C  
ATOM   3267  C   HIS A 206     -53.739  -4.209   6.459  1.00 53.32           C  
ATOM   3268  O   HIS A 206     -53.182  -5.059   7.148  1.00 53.32           O  
ATOM   3269  CB  HIS A 206     -54.550  -4.852   4.086  1.00 53.32           C  
ATOM   3270  CG  HIS A 206     -54.366  -6.346   4.061  1.00 53.32           C  
ATOM   3271  CD2 HIS A 206     -55.000  -7.265   4.853  1.00 53.32           C  
ATOM   3272  ND1 HIS A 206     -53.482  -7.036   3.260  1.00 53.32           N  
ATOM   3273  CE1 HIS A 206     -53.585  -8.340   3.561  1.00 53.32           C  
ATOM   3274  NE2 HIS A 206     -54.504  -8.529   4.519  1.00 53.32           N  
ATOM   3275  N   LEU A 207     -54.521  -3.253   6.954  1.00 59.12           N  
ATOM   3276  CA  LEU A 207     -54.723  -2.798   8.337  1.00 59.12           C  
ATOM   3277  C   LEU A 207     -55.479  -3.784   9.278  1.00 59.12           C  
ATOM   3278  O   LEU A 207     -56.030  -4.776   8.807  1.00 59.12           O  
ATOM   3279  CB  LEU A 207     -55.447  -1.442   8.164  1.00 59.12           C  
ATOM   3280  CG  LEU A 207     -54.503  -0.293   7.758  1.00 59.12           C  
ATOM   3281  CD1 LEU A 207     -55.316   0.848   7.150  1.00 59.12           C  
ATOM   3282  CD2 LEU A 207     -53.729   0.255   8.960  1.00 59.12           C  
ATOM   3283  N   PRO A 208     -55.511  -3.518  10.610  1.00 47.49           N  
ATOM   3284  CA  PRO A 208     -55.702  -4.513  11.674  1.00 47.49           C  
ATOM   3285  C   PRO A 208     -57.148  -4.618  12.202  1.00 47.49           C  
ATOM   3286  O   PRO A 208     -57.948  -3.696  12.048  1.00 47.49           O  
ATOM   3287  CB  PRO A 208     -54.755  -4.027  12.780  1.00 47.49           C  
ATOM   3288  CG  PRO A 208     -54.910  -2.509  12.716  1.00 47.49           C  
ATOM   3289  CD  PRO A 208     -55.143  -2.247  11.233  1.00 47.49           C  
ATOM   3290  N   THR A 209     -57.477  -5.706  12.914  1.00 47.12           N  
ATOM   3291  CA  THR A 209     -58.685  -5.772  13.758  1.00 47.12           C  
ATOM   3292  C   THR A 209     -58.502  -6.640  15.010  1.00 47.12           C  
ATOM   3293  O   THR A 209     -57.554  -7.410  15.127  1.00 47.12           O  
ATOM   3294  CB  THR A 209     -59.946  -6.139  12.956  1.00 47.12           C  
ATOM   3295  CG2 THR A 209     -60.337  -7.617  12.980  1.00 47.12           C  
ATOM   3296  OG1 THR A 209     -61.024  -5.400  13.487  1.00 47.12           O  
ATOM   3297  N   ALA A 210     -59.399  -6.413  15.963  1.00 44.63           N  
ATOM   3298  CA  ALA A 210     -59.260  -6.503  17.410  1.00 44.63           C  
ATOM   3299  C   ALA A 210     -59.201  -7.905  18.063  1.00 44.63           C  
ATOM   3300  O   ALA A 210     -59.828  -8.859  17.620  1.00 44.63           O  
ATOM   3301  CB  ALA A 210     -60.463  -5.719  17.954  1.00 44.63           C  
ATOM   3302  N   SER A 211     -58.499  -7.936  19.202  1.00 46.07           N  
ATOM   3303  CA  SER A 211     -58.878  -8.492  20.515  1.00 46.07           C  
ATOM   3304  C   SER A 211     -59.770  -9.743  20.604  1.00 46.07           C  
ATOM   3305  O   SER A 211     -60.974  -9.649  20.397  1.00 46.07           O  
ATOM   3306  CB  SER A 211     -59.580  -7.378  21.314  1.00 46.07           C  
ATOM   3307  OG  SER A 211     -58.862  -6.156  21.237  1.00 46.07           O  
ATOM   3308  N   ALA A 212     -59.231 -10.838  21.156  1.00 47.64           N  
ATOM   3309  CA  ALA A 212     -59.856 -11.594  22.255  1.00 47.64           C  
ATOM   3310  C   ALA A 212     -58.884 -12.643  22.829  1.00 47.64           C  
ATOM   3311  O   ALA A 212     -58.271 -13.422  22.106  1.00 47.64           O  
ATOM   3312  CB  ALA A 212     -61.159 -12.286  21.833  1.00 47.64           C  
ATOM   3313  N   SER A 213     -58.765 -12.639  24.153  1.00 49.76           N  
ATOM   3314  CA  SER A 213     -58.058 -13.608  24.992  1.00 49.76           C  
ATOM   3315  C   SER A 213     -58.690 -15.007  24.931  1.00 49.76           C  
ATOM   3316  O   SER A 213     -59.903 -15.097  24.812  1.00 49.76           O  
ATOM   3317  CB  SER A 213     -58.171 -13.112  26.442  1.00 49.76           C  
ATOM   3318  OG  SER A 213     -57.822 -11.740  26.549  1.00 49.76           O  
ATOM   3319  N   PHE A 214     -57.895 -16.078  25.063  1.00 51.66           N  
ATOM   3320  CA  PHE A 214     -57.953 -17.120  26.119  1.00 51.66           C  
ATOM   3321  C   PHE A 214     -56.990 -18.292  25.781  1.00 51.66           C  
ATOM   3322  O   PHE A 214     -56.763 -18.549  24.599  1.00 51.66           O  
ATOM   3323  CB  PHE A 214     -59.366 -17.669  26.410  1.00 51.66           C  
ATOM   3324  CG  PHE A 214     -60.191 -16.802  27.355  1.00 51.66           C  
ATOM   3325  CD1 PHE A 214     -59.769 -16.583  28.682  1.00 51.66           C  
ATOM   3326  CD2 PHE A 214     -61.382 -16.200  26.909  1.00 51.66           C  
ATOM   3327  CE1 PHE A 214     -60.497 -15.724  29.527  1.00 51.66           C  
ATOM   3328  CE2 PHE A 214     -62.094 -15.320  27.740  1.00 51.66           C  
ATOM   3329  CZ  PHE A 214     -61.650 -15.079  29.050  1.00 51.66           C  
ATOM   3330  N   PRO A 215     -56.382 -18.984  26.774  1.00 53.86           N  
ATOM   3331  CA  PRO A 215     -55.183 -19.799  26.552  1.00 53.86           C  
ATOM   3332  C   PRO A 215     -55.343 -21.320  26.809  1.00 53.86           C  
ATOM   3333  O   PRO A 215     -56.291 -21.761  27.448  1.00 53.86           O  
ATOM   3334  CB  PRO A 215     -54.199 -19.153  27.533  1.00 53.86           C  
ATOM   3335  CG  PRO A 215     -55.065 -18.935  28.779  1.00 53.86           C  
ATOM   3336  CD  PRO A 215     -56.471 -18.719  28.212  1.00 53.86           C  
ATOM   3337  N   VAL A 216     -54.295 -22.059  26.402  1.00 49.09           N  
ATOM   3338  CA  VAL A 216     -53.827 -23.407  26.823  1.00 49.09           C  
ATOM   3339  C   VAL A 216     -54.654 -24.638  26.424  1.00 49.09           C  
ATOM   3340  O   VAL A 216     -55.679 -24.896  27.025  1.00 49.09           O  
ATOM   3341  CB  VAL A 216     -53.512 -23.485  28.343  1.00 49.09           C  
ATOM   3342  CG1 VAL A 216     -52.588 -24.675  28.649  1.00 49.09           C  
ATOM   3343  CG2 VAL A 216     -52.813 -22.240  28.899  1.00 49.09           C  
ATOM   3344  N   HIS A 217     -54.089 -25.489  25.550  1.00 49.72           N  
ATOM   3345  CA  HIS A 217     -53.967 -26.956  25.717  1.00 49.72           C  
ATOM   3346  C   HIS A 217     -52.924 -27.514  24.717  1.00 49.72           C  
ATOM   3347  O   HIS A 217     -52.995 -27.167  23.539  1.00 49.72           O  
ATOM   3348  CB  HIS A 217     -55.300 -27.700  25.493  1.00 49.72           C  
ATOM   3349  CG  HIS A 217     -56.257 -27.646  26.660  1.00 49.72           C  
ATOM   3350  CD2 HIS A 217     -57.520 -27.114  26.651  1.00 49.72           C  
ATOM   3351  ND1 HIS A 217     -55.997 -28.037  27.957  1.00 49.72           N  
ATOM   3352  CE1 HIS A 217     -57.070 -27.729  28.705  1.00 49.72           C  
ATOM   3353  NE2 HIS A 217     -58.034 -27.190  27.949  1.00 49.72           N  
ATOM   3354  N   PRO A 218     -51.977 -28.384  25.128  1.00 55.78           N  
ATOM   3355  CA  PRO A 218     -51.114 -29.129  24.212  1.00 55.78           C  
ATOM   3356  C   PRO A 218     -51.592 -30.585  24.069  1.00 55.78           C  
ATOM   3357  O   PRO A 218     -51.717 -31.289  25.067  1.00 55.78           O  
ATOM   3358  CB  PRO A 218     -49.730 -29.044  24.861  1.00 55.78           C  
ATOM   3359  CG  PRO A 218     -50.035 -29.066  26.364  1.00 55.78           C  
ATOM   3360  CD  PRO A 218     -51.481 -28.561  26.489  1.00 55.78           C  
ATOM   3361  N   TYR A 219     -51.800 -31.060  22.838  1.00 47.01           N  
ATOM   3362  CA  TYR A 219     -51.892 -32.491  22.520  1.00 47.01           C  
ATOM   3363  C   TYR A 219     -51.278 -32.773  21.144  1.00 47.01           C  
ATOM   3364  O   TYR A 219     -51.635 -32.154  20.144  1.00 47.01           O  
ATOM   3365  CB  TYR A 219     -53.338 -33.013  22.602  1.00 47.01           C  
ATOM   3366  CG  TYR A 219     -53.804 -33.317  24.016  1.00 47.01           C  
ATOM   3367  CD1 TYR A 219     -53.355 -34.484  24.668  1.00 47.01           C  
ATOM   3368  CD2 TYR A 219     -54.662 -32.425  24.689  1.00 47.01           C  
ATOM   3369  CE1 TYR A 219     -53.746 -34.749  25.994  1.00 47.01           C  
ATOM   3370  CE2 TYR A 219     -55.058 -32.687  26.015  1.00 47.01           C  
ATOM   3371  CZ  TYR A 219     -54.594 -33.849  26.671  1.00 47.01           C  
ATOM   3372  OH  TYR A 219     -54.970 -34.107  27.951  1.00 47.01           O  
ATOM   3373  N   SER A 220     -50.342 -33.718  21.123  1.00 43.00           N  
ATOM   3374  CA  SER A 220     -49.680 -34.276  19.943  1.00 43.00           C  
ATOM   3375  C   SER A 220     -50.509 -35.426  19.357  1.00 43.00           C  
ATOM   3376  O   SER A 220     -50.854 -36.328  20.108  1.00 43.00           O  
ATOM   3377  CB  SER A 220     -48.315 -34.849  20.368  1.00 43.00           C  
ATOM   3378  OG  SER A 220     -47.579 -33.929  21.156  1.00 43.00           O  
ATOM   3379  N   TYR A 221     -50.760 -35.444  18.043  1.00 47.64           N  
ATOM   3380  CA  TYR A 221     -51.081 -36.632  17.218  1.00 47.64           C  
ATOM   3381  C   TYR A 221     -50.801 -36.241  15.747  1.00 47.64           C  
ATOM   3382  O   TYR A 221     -51.366 -35.276  15.251  1.00 47.64           O  
ATOM   3383  CB  TYR A 221     -52.542 -37.099  17.432  1.00 47.64           C  
ATOM   3384  CG  TYR A 221     -52.669 -38.456  18.118  1.00 47.64           C  
ATOM   3385  CD1 TYR A 221     -52.668 -39.637  17.351  1.00 47.64           C  
ATOM   3386  CD2 TYR A 221     -52.789 -38.551  19.520  1.00 47.64           C  
ATOM   3387  CE1 TYR A 221     -52.735 -40.897  17.977  1.00 47.64           C  
ATOM   3388  CE2 TYR A 221     -52.846 -39.807  20.154  1.00 47.64           C  
ATOM   3389  CZ  TYR A 221     -52.811 -40.986  19.380  1.00 47.64           C  
ATOM   3390  OH  TYR A 221     -52.867 -42.202  19.986  1.00 47.64           O  
ATOM   3391  N   GLN A 222     -49.680 -36.676  15.163  1.00 48.23           N  
ATOM   3392  CA  GLN A 222     -49.509 -37.850  14.285  1.00 48.23           C  
ATOM   3393  C   GLN A 222     -50.037 -37.664  12.839  1.00 48.23           C  
ATOM   3394  O   GLN A 222     -51.236 -37.665  12.607  1.00 48.23           O  
ATOM   3395  CB  GLN A 222     -49.965 -39.163  14.952  1.00 48.23           C  
ATOM   3396  CG  GLN A 222     -49.235 -40.396  14.387  1.00 48.23           C  
ATOM   3397  CD  GLN A 222     -49.571 -41.685  15.140  1.00 48.23           C  
ATOM   3398  NE2 GLN A 222     -48.695 -42.666  15.146  1.00 48.23           N  
ATOM   3399  OE1 GLN A 222     -50.616 -41.847  15.738  1.00 48.23           O  
ATOM   3400  N   SER A 223     -49.070 -37.507  11.915  1.00 47.61           N  
ATOM   3401  CA  SER A 223     -48.928 -37.968  10.506  1.00 47.61           C  
ATOM   3402  C   SER A 223     -50.174 -38.388   9.701  1.00 47.61           C  
ATOM   3403  O   SER A 223     -51.015 -39.119  10.218  1.00 47.61           O  
ATOM   3404  CB  SER A 223     -47.950 -39.152  10.532  1.00 47.61           C  
ATOM   3405  OG  SER A 223     -47.128 -39.169   9.384  1.00 47.61           O  
ATOM   3406  N   PRO A 224     -50.233 -38.097   8.383  1.00 57.46           N  
ATOM   3407  CA  PRO A 224     -49.691 -39.074   7.418  1.00 57.46           C  
ATOM   3408  C   PRO A 224     -48.910 -38.469   6.231  1.00 57.46           C  
ATOM   3409  O   PRO A 224     -49.208 -37.385   5.738  1.00 57.46           O  
ATOM   3410  CB  PRO A 224     -50.888 -39.893   6.923  1.00 57.46           C  
ATOM   3411  CG  PRO A 224     -52.113 -39.041   7.259  1.00 57.46           C  
ATOM   3412  CD  PRO A 224     -51.546 -37.756   7.858  1.00 57.46           C  
ATOM   3413  N   GLY A 225     -47.894 -39.209   5.777  1.00 45.33           N  
ATOM   3414  CA  GLY A 225     -46.892 -38.778   4.805  1.00 45.33           C  
ATOM   3415  C   GLY A 225     -47.283 -38.797   3.326  1.00 45.33           C  
ATOM   3416  O   GLY A 225     -48.314 -39.324   2.917  1.00 45.33           O  
ATOM   3417  N   LEU A 226     -46.361 -38.263   2.520  1.00 62.31           N  
ATOM   3418  CA  LEU A 226     -46.280 -38.469   1.078  1.00 62.31           C  
ATOM   3419  C   LEU A 226     -44.843 -38.897   0.706  1.00 62.31           C  
ATOM   3420  O   LEU A 226     -43.891 -38.322   1.239  1.00 62.31           O  
ATOM   3421  CB  LEU A 226     -46.725 -37.207   0.319  1.00 62.31           C  
ATOM   3422  CG  LEU A 226     -48.252 -36.995   0.309  1.00 62.31           C  
ATOM   3423  CD1 LEU A 226     -48.576 -35.628  -0.291  1.00 62.31           C  
ATOM   3424  CD2 LEU A 226     -48.976 -38.059  -0.525  1.00 62.31           C  
ATOM   3425  N   PRO A 227     -44.681 -39.924  -0.151  1.00 65.92           N  
ATOM   3426  CA  PRO A 227     -43.397 -40.542  -0.479  1.00 65.92           C  
ATOM   3427  C   PRO A 227     -42.671 -39.859  -1.651  1.00 65.92           C  
ATOM   3428  O   PRO A 227     -43.288 -39.397  -2.609  1.00 65.92           O  
ATOM   3429  CB  PRO A 227     -43.746 -41.997  -0.809  1.00 65.92           C  
ATOM   3430  CG  PRO A 227     -45.124 -41.880  -1.458  1.00 65.92           C  
ATOM   3431  CD  PRO A 227     -45.767 -40.714  -0.716  1.00 65.92           C  
ATOM   3432  N   SER A 228     -41.338 -39.861  -1.590  1.00 50.86           N  
ATOM   3433  CA  SER A 228     -40.426 -39.453  -2.667  1.00 50.86           C  
ATOM   3434  C   SER A 228     -40.514 -40.389  -3.893  1.00 50.86           C  
ATOM   3435  O   SER A 228     -40.603 -41.604  -3.701  1.00 50.86           O  
ATOM   3436  CB  SER A 228     -38.984 -39.481  -2.144  1.00 50.86           C  
ATOM   3437  OG  SER A 228     -38.877 -38.789  -0.910  1.00 50.86           O  
ATOM   3438  N   PRO A 229     -40.430 -39.886  -5.145  1.00 69.30           N  
ATOM   3439  CA  PRO A 229     -40.380 -40.732  -6.344  1.00 69.30           C  
ATOM   3440  C   PRO A 229     -39.030 -41.462  -6.512  1.00 69.30           C  
ATOM   3441  O   PRO A 229     -37.985 -40.869  -6.225  1.00 69.30           O  
ATOM   3442  CB  PRO A 229     -40.655 -39.812  -7.540  1.00 69.30           C  
ATOM   3443  CG  PRO A 229     -41.244 -38.550  -6.914  1.00 69.30           C  
ATOM   3444  CD  PRO A 229     -40.587 -38.497  -5.538  1.00 69.30           C  
ATOM   3445  N   PRO A 230     -39.021 -42.721  -6.996  1.00 66.62           N  
ATOM   3446  CA  PRO A 230     -37.823 -43.547  -7.106  1.00 66.62           C  
ATOM   3447  C   PRO A 230     -37.053 -43.315  -8.416  1.00 66.62           C  
ATOM   3448  O   PRO A 230     -37.617 -42.999  -9.461  1.00 66.62           O  
ATOM   3449  CB  PRO A 230     -38.331 -44.987  -6.997  1.00 66.62           C  
ATOM   3450  CG  PRO A 230     -39.682 -44.913  -7.706  1.00 66.62           C  
ATOM   3451  CD  PRO A 230     -40.187 -43.506  -7.381  1.00 66.62           C  
ATOM   3452  N   TYR A 231     -35.744 -43.546  -8.345  1.00 44.88           N  
ATOM   3453  CA  TYR A 231     -34.820 -43.652  -9.473  1.00 44.88           C  
ATOM   3454  C   TYR A 231     -35.083 -44.968 -10.231  1.00 44.88           C  
ATOM   3455  O   TYR A 231     -35.131 -46.029  -9.608  1.00 44.88           O  
ATOM   3456  CB  TYR A 231     -33.391 -43.614  -8.890  1.00 44.88           C  
ATOM   3457  CG  TYR A 231     -32.383 -42.781  -9.653  1.00 44.88           C  
ATOM   3458  CD1 TYR A 231     -31.464 -43.395 -10.524  1.00 44.88           C  
ATOM   3459  CD2 TYR A 231     -32.319 -41.392  -9.424  1.00 44.88           C  
ATOM   3460  CE1 TYR A 231     -30.476 -42.620 -11.162  1.00 44.88           C  
ATOM   3461  CE2 TYR A 231     -31.332 -40.615 -10.059  1.00 44.88           C  
ATOM   3462  CZ  TYR A 231     -30.405 -41.231 -10.926  1.00 44.88           C  
ATOM   3463  OH  TYR A 231     -29.441 -40.494 -11.535  1.00 44.88           O  
ATOM   3464  N   GLY A 232     -35.237 -44.925 -11.557  1.00 55.25           N  
ATOM   3465  CA  GLY A 232     -35.501 -46.113 -12.373  1.00 55.25           C  
ATOM   3466  C   GLY A 232     -35.240 -45.884 -13.861  1.00 55.25           C  
ATOM   3467  O   GLY A 232     -35.940 -45.126 -14.518  1.00 55.25           O  
ATOM   3468  N   THR A 233     -34.201 -46.555 -14.345  1.00 50.93           N  
ATOM   3469  CA  THR A 233     -33.747 -46.732 -15.732  1.00 50.93           C  
ATOM   3470  C   THR A 233     -34.841 -47.245 -16.680  1.00 50.93           C  
ATOM   3471  O   THR A 233     -35.590 -48.128 -16.280  1.00 50.93           O  
ATOM   3472  CB  THR A 233     -32.585 -47.751 -15.670  1.00 50.93           C  
ATOM   3473  CG2 THR A 233     -32.880 -49.037 -14.876  1.00 50.93           C  
ATOM   3474  OG1 THR A 233     -32.175 -48.154 -16.949  1.00 50.93           O  
ATOM   3475  N   MET A 234     -34.893 -46.746 -17.925  1.00 63.50           N  
ATOM   3476  CA  MET A 234     -35.223 -47.514 -19.139  1.00 63.50           C  
ATOM   3477  C   MET A 234     -34.709 -46.780 -20.390  1.00 63.50           C  
ATOM   3478  O   MET A 234     -34.867 -45.571 -20.546  1.00 63.50           O  
ATOM   3479  CB  MET A 234     -36.721 -47.836 -19.304  1.00 63.50           C  
ATOM   3480  CG  MET A 234     -37.211 -49.132 -18.627  1.00 63.50           C  
ATOM   3481  SD  MET A 234     -36.305 -50.678 -18.981  1.00 63.50           S  
ATOM   3482  CE  MET A 234     -35.127 -50.797 -17.603  1.00 63.50           C  
ATOM   3483  N   ASP A 235     -34.061 -47.565 -21.243  1.00 45.05           N  
ATOM   3484  CA  ASP A 235     -33.484 -47.240 -22.543  1.00 45.05           C  
ATOM   3485  C   ASP A 235     -34.577 -47.158 -23.639  1.00 45.05           C  
ATOM   3486  O   ASP A 235     -35.724 -47.540 -23.416  1.00 45.05           O  
ATOM   3487  CB  ASP A 235     -32.455 -48.365 -22.805  1.00 45.05           C  
ATOM   3488  CG  ASP A 235     -31.459 -48.069 -23.923  1.00 45.05           C  
ATOM   3489  OD1 ASP A 235     -31.857 -48.236 -25.099  1.00 45.05           O  
ATOM   3490  OD2 ASP A 235     -30.335 -47.636 -23.595  1.00 45.05           O1-
ATOM   3491  N   SER A 236     -34.170 -46.743 -24.842  1.00 54.14           N  
ATOM   3492  CA  SER A 236     -34.845 -46.915 -26.137  1.00 54.14           C  
ATOM   3493  C   SER A 236     -35.792 -45.810 -26.648  1.00 54.14           C  
ATOM   3494  O   SER A 236     -37.012 -45.874 -26.559  1.00 54.14           O  
ATOM   3495  CB  SER A 236     -35.398 -48.335 -26.316  1.00 54.14           C  
ATOM   3496  OG  SER A 236     -34.327 -49.267 -26.293  1.00 54.14           O  
ATOM   3497  N   SER A 237     -35.176 -44.948 -27.469  1.00 53.47           N  
ATOM   3498  CA  SER A 237     -35.445 -44.889 -28.920  1.00 53.47           C  
ATOM   3499  C   SER A 237     -36.427 -43.829 -29.477  1.00 53.47           C  
ATOM   3500  O   SER A 237     -37.588 -43.749 -29.105  1.00 53.47           O  
ATOM   3501  CB  SER A 237     -35.696 -46.304 -29.473  1.00 53.47           C  
ATOM   3502  OG  SER A 237     -37.030 -46.725 -29.283  1.00 53.47           O  
ATOM   3503  N   HIS A 238     -35.895 -43.078 -30.456  1.00 52.50           N  
ATOM   3504  CA  HIS A 238     -36.535 -42.396 -31.596  1.00 52.50           C  
ATOM   3505  C   HIS A 238     -37.653 -41.364 -31.356  1.00 52.50           C  
ATOM   3506  O   HIS A 238     -38.766 -41.729 -31.018  1.00 52.50           O  
ATOM   3507  CB  HIS A 238     -37.010 -43.462 -32.601  1.00 52.50           C  
ATOM   3508  CG  HIS A 238     -35.934 -44.428 -33.026  1.00 52.50           C  
ATOM   3509  CD2 HIS A 238     -35.920 -45.777 -32.803  1.00 52.50           C  
ATOM   3510  ND1 HIS A 238     -34.763 -44.116 -33.680  1.00 52.50           N  
ATOM   3511  CE1 HIS A 238     -34.047 -45.245 -33.816  1.00 52.50           C  
ATOM   3512  NE2 HIS A 238     -34.705 -46.279 -33.280  1.00 52.50           N  
ATOM   3513  N   VAL A 239     -37.419 -40.104 -31.761  1.00 54.18           N  
ATOM   3514  CA  VAL A 239     -38.035 -39.515 -32.976  1.00 54.18           C  
ATOM   3515  C   VAL A 239     -37.357 -38.188 -33.366  1.00 54.18           C  
ATOM   3516  O   VAL A 239     -37.102 -37.319 -32.540  1.00 54.18           O  
ATOM   3517  CB  VAL A 239     -39.568 -39.298 -32.922  1.00 54.18           C  
ATOM   3518  CG1 VAL A 239     -40.331 -40.495 -33.515  1.00 54.18           C  
ATOM   3519  CG2 VAL A 239     -40.124 -38.905 -31.550  1.00 54.18           C  
ATOM   3520  N   PHE A 240     -37.035 -38.076 -34.656  1.00 53.90           N  
ATOM   3521  CA  PHE A 240     -36.454 -36.923 -35.349  1.00 53.90           C  
ATOM   3522  C   PHE A 240     -37.522 -35.881 -35.752  1.00 53.90           C  
ATOM   3523  O   PHE A 240     -38.699 -36.220 -35.838  1.00 53.90           O  
ATOM   3524  CB  PHE A 240     -35.794 -37.463 -36.641  1.00 53.90           C  
ATOM   3525  CG  PHE A 240     -34.461 -38.165 -36.491  1.00 53.90           C  
ATOM   3526  CD1 PHE A 240     -33.275 -37.431 -36.681  1.00 53.90           C  
ATOM   3527  CD2 PHE A 240     -34.392 -39.549 -36.236  1.00 53.90           C  
ATOM   3528  CE1 PHE A 240     -32.026 -38.069 -36.607  1.00 53.90           C  
ATOM   3529  CE2 PHE A 240     -33.140 -40.187 -36.158  1.00 53.90           C  
ATOM   3530  CZ  PHE A 240     -31.958 -39.447 -36.343  1.00 53.90           C  
ATOM   3531  N   HIS A 241     -37.033 -34.724 -36.243  1.00 50.79           N  
ATOM   3532  CA  HIS A 241     -37.625 -33.920 -37.342  1.00 50.79           C  
ATOM   3533  C   HIS A 241     -38.704 -32.893 -36.875  1.00 50.79           C  
ATOM   3534  O   HIS A 241     -39.496 -33.206 -36.005  1.00 50.79           O  
ATOM   3535  CB  HIS A 241     -38.057 -34.924 -38.451  1.00 50.79           C  
ATOM   3536  CG  HIS A 241     -37.689 -34.564 -39.864  1.00 50.79           C  
ATOM   3537  CD2 HIS A 241     -38.522 -34.552 -40.952  1.00 50.79           C  
ATOM   3538  ND1 HIS A 241     -36.413 -34.356 -40.334  1.00 50.79           N  
ATOM   3539  CE1 HIS A 241     -36.486 -34.176 -41.663  1.00 50.79           C  
ATOM   3540  NE2 HIS A 241     -37.755 -34.258 -42.079  1.00 50.79           N  
ATOM   3541  N   VAL A 242     -38.841 -31.636 -37.335  1.00 52.03           N  
ATOM   3542  CA  VAL A 242     -38.459 -30.942 -38.582  1.00 52.03           C  
ATOM   3543  C   VAL A 242     -38.463 -29.406 -38.388  1.00 52.03           C  
ATOM   3544  O   VAL A 242     -39.177 -28.861 -37.555  1.00 52.03           O  
ATOM   3545  CB  VAL A 242     -39.493 -31.173 -39.722  1.00 52.03           C  
ATOM   3546  CG1 VAL A 242     -38.827 -31.119 -41.103  1.00 52.03           C  
ATOM   3547  CG2 VAL A 242     -40.364 -32.419 -39.588  1.00 52.03           C  
ATOM   3548  N   LYS A 243     -37.705 -28.740 -39.262  1.00 48.85           N  
ATOM   3549  CA  LYS A 243     -37.631 -27.315 -39.651  1.00 48.85           C  
ATOM   3550  C   LYS A 243     -38.978 -26.713 -40.152  1.00 48.85           C  
ATOM   3551  O   LYS A 243     -39.761 -27.460 -40.734  1.00 48.85           O  
ATOM   3552  CB  LYS A 243     -36.603 -27.382 -40.797  1.00 48.85           C  
ATOM   3553  CG  LYS A 243     -36.089 -26.094 -41.445  1.00 48.85           C  
ATOM   3554  CD  LYS A 243     -35.114 -26.514 -42.562  1.00 48.85           C  
ATOM   3555  CE  LYS A 243     -34.523 -25.331 -43.334  1.00 48.85           C  
ATOM   3556  NZ  LYS A 243     -33.283 -24.807 -42.707  1.00 48.85           N1+
ATOM   3557  N   PRO A 244     -39.226 -25.386 -40.041  1.00 50.63           N  
ATOM   3558  CA  PRO A 244     -40.465 -24.752 -40.516  1.00 50.63           C  
ATOM   3559  C   PRO A 244     -40.362 -24.218 -41.969  1.00 50.63           C  
ATOM   3560  O   PRO A 244     -39.269 -23.806 -42.375  1.00 50.63           O  
ATOM   3561  CB  PRO A 244     -40.700 -23.609 -39.523  1.00 50.63           C  
ATOM   3562  CG  PRO A 244     -39.281 -23.129 -39.210  1.00 50.63           C  
ATOM   3563  CD  PRO A 244     -38.425 -24.397 -39.322  1.00 50.63           C  
ATOM   3564  N   PRO A 245     -41.469 -24.165 -42.746  1.00 56.01           N  
ATOM   3565  CA  PRO A 245     -41.548 -23.452 -44.028  1.00 56.01           C  
ATOM   3566  C   PRO A 245     -42.432 -22.173 -43.980  1.00 56.01           C  
ATOM   3567  O   PRO A 245     -43.268 -22.048 -43.084  1.00 56.01           O  
ATOM   3568  CB  PRO A 245     -42.115 -24.490 -44.993  1.00 56.01           C  
ATOM   3569  CG  PRO A 245     -43.106 -25.259 -44.115  1.00 56.01           C  
ATOM   3570  CD  PRO A 245     -42.576 -25.113 -42.682  1.00 56.01           C  
ATOM   3571  N   PRO A 246     -42.275 -21.225 -44.935  1.00 57.26           N  
ATOM   3572  CA  PRO A 246     -42.936 -19.913 -44.910  1.00 57.26           C  
ATOM   3573  C   PRO A 246     -44.073 -19.716 -45.951  1.00 57.26           C  
ATOM   3574  O   PRO A 246     -44.182 -20.467 -46.915  1.00 57.26           O  
ATOM   3575  CB  PRO A 246     -41.764 -18.961 -45.170  1.00 57.26           C  
ATOM   3576  CG  PRO A 246     -40.967 -19.701 -46.248  1.00 57.26           C  
ATOM   3577  CD  PRO A 246     -41.194 -21.178 -45.921  1.00 57.26           C  
ATOM   3578  N   HIS A 247     -44.813 -18.606 -45.773  1.00 42.44           N  
ATOM   3579  CA  HIS A 247     -45.645 -17.824 -46.726  1.00 42.44           C  
ATOM   3580  C   HIS A 247     -47.036 -18.327 -47.191  1.00 42.44           C  
ATOM   3581  O   HIS A 247     -47.128 -19.286 -47.945  1.00 42.44           O  
ATOM   3582  CB  HIS A 247     -44.807 -17.402 -47.948  1.00 42.44           C  
ATOM   3583  CG  HIS A 247     -43.577 -16.599 -47.615  1.00 42.44           C  
ATOM   3584  CD2 HIS A 247     -42.288 -16.911 -47.951  1.00 42.44           C  
ATOM   3585  ND1 HIS A 247     -43.540 -15.399 -46.939  1.00 42.44           N  
ATOM   3586  CE1 HIS A 247     -42.256 -15.014 -46.847  1.00 42.44           C  
ATOM   3587  NE2 HIS A 247     -41.455 -15.913 -47.435  1.00 42.44           N  
ATOM   3588  N   ALA A 248     -48.093 -17.557 -46.850  1.00 45.83           N  
ATOM   3589  CA  ALA A 248     -49.194 -17.039 -47.713  1.00 45.83           C  
ATOM   3590  C   ALA A 248     -50.363 -16.538 -46.816  1.00 45.83           C  
ATOM   3591  O   ALA A 248     -50.935 -17.324 -46.075  1.00 45.83           O  
ATOM   3592  CB  ALA A 248     -49.706 -18.099 -48.700  1.00 45.83           C  
ATOM   3593  N   TYR A 249     -50.541 -15.228 -46.594  1.00 45.04           N  
ATOM   3594  CA  TYR A 249     -51.358 -14.225 -47.321  1.00 45.04           C  
ATOM   3595  C   TYR A 249     -52.881 -14.221 -47.050  1.00 45.04           C  
ATOM   3596  O   TYR A 249     -53.553 -15.232 -47.210  1.00 45.04           O  
ATOM   3597  CB  TYR A 249     -51.053 -14.089 -48.828  1.00 45.04           C  
ATOM   3598  CG  TYR A 249     -50.357 -12.788 -49.192  1.00 45.04           C  
ATOM   3599  CD1 TYR A 249     -51.100 -11.625 -49.487  1.00 45.04           C  
ATOM   3600  CD2 TYR A 249     -48.951 -12.744 -49.210  1.00 45.04           C  
ATOM   3601  CE1 TYR A 249     -50.434 -10.423 -49.806  1.00 45.04           C  
ATOM   3602  CE2 TYR A 249     -48.284 -11.547 -49.528  1.00 45.04           C  
ATOM   3603  CZ  TYR A 249     -49.022 -10.385 -49.832  1.00 45.04           C  
ATOM   3604  OH  TYR A 249     -48.362  -9.240 -50.146  1.00 45.04           O  
ATOM   3605  N   SER A 250     -53.378 -12.993 -46.807  1.00 42.40           N  
ATOM   3606  CA  SER A 250     -54.767 -12.478 -46.832  1.00 42.40           C  
ATOM   3607  C   SER A 250     -55.707 -12.806 -45.664  1.00 42.40           C  
ATOM   3608  O   SER A 250     -55.741 -13.934 -45.204  1.00 42.40           O  
ATOM   3609  CB  SER A 250     -55.459 -12.845 -48.155  1.00 42.40           C  
ATOM   3610  OG  SER A 250     -55.339 -11.789 -49.084  1.00 42.40           O  
ATOM   3611  N   ALA A 251     -56.621 -11.946 -45.201  1.00 43.37           N  
ATOM   3612  CA  ALA A 251     -56.894 -10.496 -45.242  1.00 43.37           C  
ATOM   3613  C   ALA A 251     -58.303 -10.332 -44.610  1.00 43.37           C  
ATOM   3614  O   ALA A 251     -59.160 -11.147 -44.938  1.00 43.37           O  
ATOM   3615  CB  ALA A 251     -56.973  -9.933 -46.675  1.00 43.37           C  
ATOM   3616  N   ALA A 252     -58.540  -9.317 -43.760  1.00 48.34           N  
ATOM   3617  CA  ALA A 252     -59.814  -8.577 -43.539  1.00 48.34           C  
ATOM   3618  C   ALA A 252     -59.839  -7.959 -42.115  1.00 48.34           C  
ATOM   3619  O   ALA A 252     -59.890  -8.697 -41.138  1.00 48.34           O  
ATOM   3620  CB  ALA A 252     -61.076  -9.430 -43.759  1.00 48.34           C  
ATOM   3621  N   LEU A 253     -59.531  -6.659 -41.969  1.00 47.66           N  
ATOM   3622  CA  LEU A 253     -60.456  -5.519 -41.730  1.00 47.66           C  
ATOM   3623  C   LEU A 253     -61.096  -5.517 -40.311  1.00 47.66           C  
ATOM   3624  O   LEU A 253     -61.922  -6.377 -40.041  1.00 47.66           O  
ATOM   3625  CB  LEU A 253     -61.513  -5.392 -42.853  1.00 47.66           C  
ATOM   3626  CG  LEU A 253     -60.984  -5.046 -44.260  1.00 47.66           C  
ATOM   3627  CD1 LEU A 253     -62.135  -5.083 -45.267  1.00 47.66           C  
ATOM   3628  CD2 LEU A 253     -60.327  -3.668 -44.326  1.00 47.66           C  
ATOM   3629  N   GLU A 254     -60.616  -4.729 -39.328  1.00 47.87           N  
ATOM   3630  CA  GLU A 254     -60.858  -3.278 -39.016  1.00 47.87           C  
ATOM   3631  C   GLU A 254     -62.128  -3.034 -38.133  1.00 47.87           C  
ATOM   3632  O   GLU A 254     -62.977  -3.919 -38.058  1.00 47.87           O  
ATOM   3633  CB  GLU A 254     -60.682  -2.359 -40.250  1.00 47.87           C  
ATOM   3634  CG  GLU A 254     -59.307  -1.657 -40.323  1.00 47.87           C  
ATOM   3635  CD  GLU A 254     -59.146  -0.397 -39.451  1.00 47.87           C  
ATOM   3636  OE1 GLU A 254     -58.240  -0.386 -38.592  1.00 47.87           O  
ATOM   3637  OE2 GLU A 254     -59.913   0.562 -39.676  1.00 47.87           O1-
ATOM   3638  N   PRO A 255     -62.250  -1.912 -37.382  1.00 52.72           N  
ATOM   3639  CA  PRO A 255     -61.985  -1.781 -35.934  1.00 52.72           C  
ATOM   3640  C   PRO A 255     -63.197  -1.162 -35.181  1.00 52.72           C  
ATOM   3641  O   PRO A 255     -64.233  -0.990 -35.801  1.00 52.72           O  
ATOM   3642  CB  PRO A 255     -60.819  -0.788 -35.941  1.00 52.72           C  
ATOM   3643  CG  PRO A 255     -61.335   0.260 -36.926  1.00 52.72           C  
ATOM   3644  CD  PRO A 255     -62.207  -0.546 -37.896  1.00 52.72           C  
ATOM   3645  N   PHE A 256     -63.089  -0.748 -33.903  1.00 48.51           N  
ATOM   3646  CA  PHE A 256     -63.856   0.400 -33.342  1.00 48.51           C  
ATOM   3647  C   PHE A 256     -63.350   0.824 -31.926  1.00 48.51           C  
ATOM   3648  O   PHE A 256     -63.343  -0.016 -31.034  1.00 48.51           O  
ATOM   3649  CB  PHE A 256     -65.392   0.133 -33.324  1.00 48.51           C  
ATOM   3650  CG  PHE A 256     -66.235   1.170 -34.077  1.00 48.51           C  
ATOM   3651  CD1 PHE A 256     -66.854   2.217 -33.369  1.00 48.51           C  
ATOM   3652  CD2 PHE A 256     -66.429   1.109 -35.476  1.00 48.51           C  
ATOM   3653  CE1 PHE A 256     -67.563   3.226 -34.047  1.00 48.51           C  
ATOM   3654  CE2 PHE A 256     -67.136   2.113 -36.158  1.00 48.51           C  
ATOM   3655  CZ  PHE A 256     -67.693   3.183 -35.445  1.00 48.51           C  
ATOM   3656  N   PHE A 257     -62.903   2.098 -31.792  1.00 43.70           N  
ATOM   3657  CA  PHE A 257     -63.096   3.145 -30.729  1.00 43.70           C  
ATOM   3658  C   PHE A 257     -63.157   2.756 -29.218  1.00 43.70           C  
ATOM   3659  O   PHE A 257     -63.747   1.742 -28.891  1.00 43.70           O  
ATOM   3660  CB  PHE A 257     -64.351   3.912 -31.173  1.00 43.70           C  
ATOM   3661  CG  PHE A 257     -64.082   5.084 -32.094  1.00 43.70           C  
ATOM   3662  CD1 PHE A 257     -64.043   6.384 -31.559  1.00 43.70           C  
ATOM   3663  CD2 PHE A 257     -63.878   4.891 -33.475  1.00 43.70           C  
ATOM   3664  CE1 PHE A 257     -63.788   7.485 -32.393  1.00 43.70           C  
ATOM   3665  CE2 PHE A 257     -63.612   5.992 -34.308  1.00 43.70           C  
ATOM   3666  CZ  PHE A 257     -63.565   7.289 -33.767  1.00 43.70           C  
ATOM   3667  N   GLU A 258     -62.619   3.449 -28.189  1.00 45.14           N  
ATOM   3668  CA  GLU A 258     -62.385   4.864 -27.760  1.00 45.14           C  
ATOM   3669  C   GLU A 258     -61.155   4.878 -26.783  1.00 45.14           C  
ATOM   3670  O   GLU A 258     -61.017   3.930 -26.018  1.00 45.14           O  
ATOM   3671  CB  GLU A 258     -63.611   5.299 -26.912  1.00 45.14           C  
ATOM   3672  CG  GLU A 258     -64.794   5.889 -27.686  1.00 45.14           C  
ATOM   3673  CD  GLU A 258     -66.093   5.979 -26.863  1.00 45.14           C  
ATOM   3674  OE1 GLU A 258     -66.689   7.081 -26.850  1.00 45.14           O  
ATOM   3675  OE2 GLU A 258     -66.514   4.940 -26.308  1.00 45.14           O1-
ATOM   3676  N   SER A 259     -60.111   5.736 -26.816  1.00 48.72           N  
ATOM   3677  CA  SER A 259     -59.942   7.194 -26.538  1.00 48.72           C  
ATOM   3678  C   SER A 259     -60.289   7.659 -25.100  1.00 48.72           C  
ATOM   3679  O   SER A 259     -61.262   7.149 -24.555  1.00 48.72           O  
ATOM   3680  CB  SER A 259     -60.654   8.063 -27.583  1.00 48.72           C  
ATOM   3681  OG  SER A 259     -59.748   8.977 -28.169  1.00 48.72           O  
ATOM   3682  N   PRO A 260     -59.682   8.728 -24.516  1.00 49.05           N  
ATOM   3683  CA  PRO A 260     -58.325   9.319 -24.631  1.00 49.05           C  
ATOM   3684  C   PRO A 260     -57.715   9.754 -23.258  1.00 49.05           C  
ATOM   3685  O   PRO A 260     -58.436   9.850 -22.276  1.00 49.05           O  
ATOM   3686  CB  PRO A 260     -58.565  10.595 -25.448  1.00 49.05           C  
ATOM   3687  CG  PRO A 260     -59.990  11.023 -25.063  1.00 49.05           C  
ATOM   3688  CD  PRO A 260     -60.582   9.850 -24.276  1.00 49.05           C  
ATOM   3689  N   LEU A 261     -56.417  10.110 -23.194  1.00 46.19           N  
ATOM   3690  CA  LEU A 261     -55.886  11.257 -22.410  1.00 46.19           C  
ATOM   3691  C   LEU A 261     -54.412  11.574 -22.791  1.00 46.19           C  
ATOM   3692  O   LEU A 261     -53.480  10.889 -22.384  1.00 46.19           O  
ATOM   3693  CB  LEU A 261     -56.046  11.094 -20.871  1.00 46.19           C  
ATOM   3694  CG  LEU A 261     -57.254  11.824 -20.220  1.00 46.19           C  
ATOM   3695  CD1 LEU A 261     -57.309  11.505 -18.725  1.00 46.19           C  
ATOM   3696  CD2 LEU A 261     -57.228  13.347 -20.370  1.00 46.19           C  
ATOM   3697  N   THR A 262     -54.274  12.616 -23.622  1.00 46.02           N  
ATOM   3698  CA  THR A 262     -53.341  13.774 -23.578  1.00 46.02           C  
ATOM   3699  C   THR A 262     -51.812  13.615 -23.430  1.00 46.02           C  
ATOM   3700  O   THR A 262     -51.291  13.387 -22.344  1.00 46.02           O  
ATOM   3701  CB  THR A 262     -53.851  14.821 -22.574  1.00 46.02           C  
ATOM   3702  CG2 THR A 262     -55.208  15.394 -22.998  1.00 46.02           C  
ATOM   3703  OG1 THR A 262     -54.004  14.224 -21.307  1.00 46.02           O  
ATOM   3704  N   ASP A 263     -51.139  13.942 -24.545  1.00 41.30           N  
ATOM   3705  CA  ASP A 263     -50.059  14.939 -24.715  1.00 41.30           C  
ATOM   3706  C   ASP A 263     -48.679  14.742 -24.055  1.00 41.30           C  
ATOM   3707  O   ASP A 263     -48.438  15.171 -22.932  1.00 41.30           O  
ATOM   3708  CB  ASP A 263     -50.613  16.356 -24.456  1.00 41.30           C  
ATOM   3709  CG  ASP A 263     -51.811  16.683 -25.351  1.00 41.30           C  
ATOM   3710  OD1 ASP A 263     -51.730  16.351 -26.555  1.00 41.30           O  
ATOM   3711  OD2 ASP A 263     -52.822  17.187 -24.818  1.00 41.30           O1-
ATOM   3712  N   CYS A 264     -47.708  14.240 -24.834  1.00 43.27           N  
ATOM   3713  CA  CYS A 264     -46.481  14.966 -25.212  1.00 43.27           C  
ATOM   3714  C   CYS A 264     -45.716  14.183 -26.297  1.00 43.27           C  
ATOM   3715  O   CYS A 264     -45.419  12.999 -26.174  1.00 43.27           O  
ATOM   3716  CB  CYS A 264     -45.561  15.279 -24.022  1.00 43.27           C  
ATOM   3717  SG  CYS A 264     -46.011  16.893 -23.314  1.00 43.27           S  
ATOM   3718  N   THR A 265     -45.435  14.884 -27.388  1.00 43.52           N  
ATOM   3719  CA  THR A 265     -44.852  14.419 -28.649  1.00 43.52           C  
ATOM   3720  C   THR A 265     -43.339  14.155 -28.554  1.00 43.52           C  
ATOM   3721  O   THR A 265     -42.592  14.984 -28.047  1.00 43.52           O  
ATOM   3722  CB  THR A 265     -45.188  15.447 -29.754  1.00 43.52           C  
ATOM   3723  CG2 THR A 265     -45.159  16.908 -29.284  1.00 43.52           C  
ATOM   3724  OG1 THR A 265     -44.302  15.361 -30.846  1.00 43.52           O  
ATOM   3725  N   SER A 266     -42.943  13.003 -29.109  1.00 44.72           N  
ATOM   3726  CA  SER A 266     -41.692  12.585 -29.788  1.00 44.72           C  
ATOM   3727  C   SER A 266     -40.622  13.651 -30.139  1.00 44.72           C  
ATOM   3728  O   SER A 266     -40.998  14.792 -30.409  1.00 44.72           O  
ATOM   3729  CB  SER A 266     -42.155  11.910 -31.101  1.00 44.72           C  
ATOM   3730  OG  SER A 266     -43.327  12.494 -31.647  1.00 44.72           O  
ATOM   3731  N   PRO A 267     -39.320  13.281 -30.296  1.00 50.74           N  
ATOM   3732  CA  PRO A 267     -38.895  12.002 -30.880  1.00 50.74           C  
ATOM   3733  C   PRO A 267     -37.709  11.270 -30.230  1.00 50.74           C  
ATOM   3734  O   PRO A 267     -36.811  11.830 -29.609  1.00 50.74           O  
ATOM   3735  CB  PRO A 267     -38.524  12.388 -32.315  1.00 50.74           C  
ATOM   3736  CG  PRO A 267     -37.898  13.778 -32.152  1.00 50.74           C  
ATOM   3737  CD  PRO A 267     -38.319  14.244 -30.754  1.00 50.74           C  
ATOM   3738  N   SER A 268     -37.722   9.967 -30.480  1.00 52.13           N  
ATOM   3739  CA  SER A 268     -36.660   8.989 -30.297  1.00 52.13           C  
ATOM   3740  C   SER A 268     -35.334   9.471 -30.895  1.00 52.13           C  
ATOM   3741  O   SER A 268     -35.254   9.766 -32.088  1.00 52.13           O  
ATOM   3742  CB  SER A 268     -37.103   7.700 -31.015  1.00 52.13           C  
ATOM   3743  OG  SER A 268     -38.510   7.503 -30.905  1.00 52.13           O  
ATOM   3744  N   PHE A 269     -34.287   9.529 -30.072  1.00 46.85           N  
ATOM   3745  CA  PHE A 269     -32.922   9.785 -30.519  1.00 46.85           C  
ATOM   3746  C   PHE A 269     -32.268   8.449 -30.887  1.00 46.85           C  
ATOM   3747  O   PHE A 269     -31.796   7.720 -30.016  1.00 46.85           O  
ATOM   3748  CB  PHE A 269     -32.163  10.561 -29.431  1.00 46.85           C  
ATOM   3749  CG  PHE A 269     -30.849  11.167 -29.891  1.00 46.85           C  
ATOM   3750  CD1 PHE A 269     -29.635  10.481 -29.699  1.00 46.85           C  
ATOM   3751  CD2 PHE A 269     -30.841  12.436 -30.502  1.00 46.85           C  
ATOM   3752  CE1 PHE A 269     -28.420  11.067 -30.103  1.00 46.85           C  
ATOM   3753  CE2 PHE A 269     -29.629  13.019 -30.911  1.00 46.85           C  
ATOM   3754  CZ  PHE A 269     -28.417  12.336 -30.708  1.00 46.85           C  
ATOM   3755  N   ASP A 270     -32.282   8.122 -32.177  1.00 58.85           N  
ATOM   3756  CA  ASP A 270     -31.448   7.069 -32.753  1.00 58.85           C  
ATOM   3757  C   ASP A 270     -30.068   7.695 -33.024  1.00 58.85           C  
ATOM   3758  O   ASP A 270     -29.896   8.521 -33.923  1.00 58.85           O  
ATOM   3759  CB  ASP A 270     -32.152   6.481 -33.996  1.00 58.85           C  
ATOM   3760  CG  ASP A 270     -31.770   5.028 -34.313  1.00 58.85           C  
ATOM   3761  OD1 ASP A 270     -31.219   4.351 -33.415  1.00 58.85           O  
ATOM   3762  OD2 ASP A 270     -32.089   4.589 -35.440  1.00 58.85           O1-
ATOM   3763  N   GLY A 271     -29.113   7.433 -32.128  1.00 64.12           N  
ATOM   3764  CA  GLY A 271     -27.766   8.000 -32.186  1.00 64.12           C  
ATOM   3765  C   GLY A 271     -26.935   7.337 -33.290  1.00 64.12           C  
ATOM   3766  O   GLY A 271     -27.021   6.122 -33.468  1.00 64.12           O  
ATOM   3767  N   PRO A 272     -26.112   8.093 -34.038  1.00 65.39           N  
ATOM   3768  CA  PRO A 272     -25.423   7.557 -35.197  1.00 65.39           C  
ATOM   3769  C   PRO A 272     -24.399   6.500 -34.781  1.00 65.39           C  
ATOM   3770  O   PRO A 272     -23.544   6.713 -33.919  1.00 65.39           O  
ATOM   3771  CB  PRO A 272     -24.798   8.756 -35.913  1.00 65.39           C  
ATOM   3772  CG  PRO A 272     -24.585   9.757 -34.778  1.00 65.39           C  
ATOM   3773  CD  PRO A 272     -25.752   9.483 -33.829  1.00 65.39           C  
ATOM   3774  N   LEU A 273     -24.514   5.360 -35.453  1.00 60.80           N  
ATOM   3775  CA  LEU A 273     -23.582   4.245 -35.477  1.00 60.80           C  
ATOM   3776  C   LEU A 273     -22.135   4.748 -35.584  1.00 60.80           C  
ATOM   3777  O   LEU A 273     -21.812   5.605 -36.410  1.00 60.80           O  
ATOM   3778  CB  LEU A 273     -23.965   3.365 -36.685  1.00 60.80           C  
ATOM   3779  CG  LEU A 273     -25.398   2.790 -36.618  1.00 60.80           C  
ATOM   3780  CD1 LEU A 273     -25.811   2.229 -37.977  1.00 60.80           C  
ATOM   3781  CD2 LEU A 273     -25.502   1.678 -35.575  1.00 60.80           C  
ATOM   3782  N   SER A 274     -21.267   4.209 -34.727  1.00 63.46           N  
ATOM   3783  CA  SER A 274     -19.838   4.516 -34.709  1.00 63.46           C  
ATOM   3784  C   SER A 274     -19.205   4.311 -36.093  1.00 63.46           C  
ATOM   3785  O   SER A 274     -19.514   3.322 -36.763  1.00 63.46           O  
ATOM   3786  CB  SER A 274     -19.122   3.622 -33.693  1.00 63.46           C  
ATOM   3787  OG  SER A 274     -19.707   3.759 -32.411  1.00 63.46           O  
ATOM   3788  N   PRO A 275     -18.303   5.207 -36.534  1.00 64.23           N  
ATOM   3789  CA  PRO A 275     -17.630   5.052 -37.813  1.00 64.23           C  
ATOM   3790  C   PRO A 275     -16.753   3.788 -37.796  1.00 64.23           C  
ATOM   3791  O   PRO A 275     -16.092   3.513 -36.789  1.00 64.23           O  
ATOM   3792  CB  PRO A 275     -16.817   6.333 -38.018  1.00 64.23           C  
ATOM   3793  CG  PRO A 275     -16.561   6.824 -36.593  1.00 64.23           C  
ATOM   3794  CD  PRO A 275     -17.805   6.376 -35.829  1.00 64.23           C  
ATOM   3795  N   PRO A 276     -16.716   3.012 -38.892  1.00 65.75           N  
ATOM   3796  CA  PRO A 276     -15.849   1.850 -38.987  1.00 65.75           C  
ATOM   3797  C   PRO A 276     -14.381   2.281 -38.908  1.00 65.75           C  
ATOM   3798  O   PRO A 276     -13.925   3.163 -39.638  1.00 65.75           O  
ATOM   3799  CB  PRO A 276     -16.207   1.173 -40.315  1.00 65.75           C  
ATOM   3800  CG  PRO A 276     -16.774   2.313 -41.161  1.00 65.75           C  
ATOM   3801  CD  PRO A 276     -17.443   3.220 -40.133  1.00 65.75           C  
ATOM   3802  N   LEU A 277     -13.621   1.622 -38.033  1.00 63.63           N  
ATOM   3803  CA  LEU A 277     -12.163   1.686 -38.007  1.00 63.63           C  
ATOM   3804  C   LEU A 277     -11.610   0.918 -39.215  1.00 63.63           C  
ATOM   3805  O   LEU A 277     -11.138  -0.207 -39.094  1.00 63.63           O  
ATOM   3806  CB  LEU A 277     -11.634   1.118 -36.674  1.00 63.63           C  
ATOM   3807  CG  LEU A 277     -12.003   1.919 -35.414  1.00 63.63           C  
ATOM   3808  CD1 LEU A 277     -11.531   1.151 -34.179  1.00 63.63           C  
ATOM   3809  CD2 LEU A 277     -11.350   3.303 -35.396  1.00 63.63           C  
ATOM   3810  N   SER A 278     -11.689   1.504 -40.405  1.00 60.14           N  
ATOM   3811  CA  SER A 278     -11.017   0.983 -41.595  1.00 60.14           C  
ATOM   3812  C   SER A 278      -9.682   1.697 -41.776  1.00 60.14           C  
ATOM   3813  O   SER A 278      -9.597   2.754 -42.399  1.00 60.14           O  
ATOM   3814  CB  SER A 278     -11.924   1.034 -42.829  1.00 60.14           C  
ATOM   3815  OG  SER A 278     -12.700   2.212 -42.868  1.00 60.14           O  
ATOM   3816  N   ILE A 279      -8.622   1.099 -41.230  1.00 58.98           N  
ATOM   3817  CA  ILE A 279      -7.235   1.457 -41.533  1.00 58.98           C  
ATOM   3818  C   ILE A 279      -6.809   0.802 -42.854  1.00 58.98           C  
ATOM   3819  O   ILE A 279      -5.984  -0.099 -42.897  1.00 58.98           O  
ATOM   3820  CB  ILE A 279      -6.319   1.201 -40.311  1.00 58.98           C  
ATOM   3821  CG1 ILE A 279      -4.940   1.869 -40.513  1.00 58.98           C  
ATOM   3822  CG2 ILE A 279      -6.183  -0.281 -39.905  1.00 58.98           C  
ATOM   3823  CD1 ILE A 279      -4.287   2.290 -39.191  1.00 58.98           C  
ATOM   3824  N   ASN A 280      -7.379   1.259 -43.970  1.00 46.14           N  
ATOM   3825  CA  ASN A 280      -6.842   0.955 -45.299  1.00 46.14           C  
ATOM   3826  C   ASN A 280      -5.843   2.055 -45.681  1.00 46.14           C  
ATOM   3827  O   ASN A 280      -6.137   2.969 -46.447  1.00 46.14           O  
ATOM   3828  CB  ASN A 280      -7.974   0.690 -46.311  1.00 46.14           C  
ATOM   3829  CG  ASN A 280      -8.082  -0.793 -46.631  1.00 46.14           C  
ATOM   3830  ND2 ASN A 280      -7.996  -1.171 -47.885  1.00 46.14           N  
ATOM   3831  OD1 ASN A 280      -8.218  -1.634 -45.764  1.00 46.14           O  
ATOM   3832  N   GLY A 281      -4.663   1.996 -45.065  1.00 48.04           N  
ATOM   3833  CA  GLY A 281      -3.517   2.822 -45.423  1.00 48.04           C  
ATOM   3834  C   GLY A 281      -2.675   2.122 -46.484  1.00 48.04           C  
ATOM   3835  O   GLY A 281      -2.075   1.084 -46.220  1.00 48.04           O  
ATOM   3836  N   ASN A 282      -2.620   2.703 -47.680  1.00 50.59           N  
ATOM   3837  CA  ASN A 282      -1.775   2.266 -48.786  1.00 50.59           C  
ATOM   3838  C   ASN A 282      -0.284   2.341 -48.408  1.00 50.59           C  
ATOM   3839  O   ASN A 282       0.359   3.371 -48.598  1.00 50.59           O  
ATOM   3840  CB  ASN A 282      -2.053   3.153 -50.019  1.00 50.59           C  
ATOM   3841  CG  ASN A 282      -3.406   2.940 -50.672  1.00 50.59           C  
ATOM   3842  ND2 ASN A 282      -3.489   3.096 -51.972  1.00 50.59           N  
ATOM   3843  OD1 ASN A 282      -4.404   2.648 -50.043  1.00 50.59           O  
ATOM   3844  N   PHE A 283       0.289   1.236 -47.937  1.00 52.73           N  
ATOM   3845  CA  PHE A 283       1.732   1.004 -47.973  1.00 52.73           C  
ATOM   3846  C   PHE A 283       2.013  -0.105 -48.992  1.00 52.73           C  
ATOM   3847  O   PHE A 283       2.103  -1.283 -48.660  1.00 52.73           O  
ATOM   3848  CB  PHE A 283       2.298   0.753 -46.560  1.00 52.73           C  
ATOM   3849  CG  PHE A 283       3.238   1.849 -46.087  1.00 52.73           C  
ATOM   3850  CD1 PHE A 283       4.619   1.762 -46.351  1.00 52.73           C  
ATOM   3851  CD2 PHE A 283       2.734   2.964 -45.391  1.00 52.73           C  
ATOM   3852  CE1 PHE A 283       5.492   2.771 -45.905  1.00 52.73           C  
ATOM   3853  CE2 PHE A 283       3.606   3.975 -44.946  1.00 52.73           C  
ATOM   3854  CZ  PHE A 283       4.986   3.877 -45.200  1.00 52.73           C  
ATOM   3855  N   SER A 284       2.146   0.270 -50.268  1.00 53.74           N  
ATOM   3856  CA  SER A 284       2.841  -0.584 -51.234  1.00 53.74           C  
ATOM   3857  C   SER A 284       4.334  -0.487 -50.950  1.00 53.74           C  
ATOM   3858  O   SER A 284       5.015   0.407 -51.451  1.00 53.74           O  
ATOM   3859  CB  SER A 284       2.553  -0.201 -52.690  1.00 53.74           C  
ATOM   3860  OG  SER A 284       1.323  -0.742 -53.125  1.00 53.74           O  
ATOM   3861  N   PHE A 285       4.845  -1.420 -50.150  1.00 53.01           N  
ATOM   3862  CA  PHE A 285       6.258  -1.763 -50.207  1.00 53.01           C  
ATOM   3863  C   PHE A 285       6.530  -2.352 -51.592  1.00 53.01           C  
ATOM   3864  O   PHE A 285       5.999  -3.401 -51.956  1.00 53.01           O  
ATOM   3865  CB  PHE A 285       6.640  -2.727 -49.073  1.00 53.01           C  
ATOM   3866  CG  PHE A 285       7.444  -2.054 -47.980  1.00 53.01           C  
ATOM   3867  CD1 PHE A 285       8.851  -2.080 -48.029  1.00 53.01           C  
ATOM   3868  CD2 PHE A 285       6.793  -1.383 -46.928  1.00 53.01           C  
ATOM   3869  CE1 PHE A 285       9.603  -1.445 -47.025  1.00 53.01           C  
ATOM   3870  CE2 PHE A 285       7.546  -0.742 -45.928  1.00 53.01           C  
ATOM   3871  CZ  PHE A 285       8.951  -0.775 -45.975  1.00 53.01           C  
ATOM   3872  N   LYS A 286       7.332  -1.647 -52.391  1.00 54.98           N  
ATOM   3873  CA  LYS A 286       7.957  -2.249 -53.562  1.00 54.98           C  
ATOM   3874  C   LYS A 286       8.973  -3.268 -53.059  1.00 54.98           C  
ATOM   3875  O   LYS A 286       9.988  -2.900 -52.481  1.00 54.98           O  
ATOM   3876  CB  LYS A 286       8.589  -1.184 -54.468  1.00 54.98           C  
ATOM   3877  CG  LYS A 286       7.512  -0.474 -55.306  1.00 54.98           C  
ATOM   3878  CD  LYS A 286       8.088   0.039 -56.632  1.00 54.98           C  
ATOM   3879  CE  LYS A 286       6.954   0.307 -57.627  1.00 54.98           C  
ATOM   3880  NZ  LYS A 286       7.488   0.543 -58.991  1.00 54.98           N1+
ATOM   3881  N   HIS A 287       8.636  -4.537 -53.247  1.00 45.84           N  
ATOM   3882  CA  HIS A 287       9.525  -5.672 -53.071  1.00 45.84           C  
ATOM   3883  C   HIS A 287      10.529  -5.660 -54.234  1.00 45.84           C  
ATOM   3884  O   HIS A 287      10.194  -6.050 -55.352  1.00 45.84           O  
ATOM   3885  CB  HIS A 287       8.640  -6.932 -53.023  1.00 45.84           C  
ATOM   3886  CG  HIS A 287       9.330  -8.170 -52.518  1.00 45.84           C  
ATOM   3887  CD2 HIS A 287       9.286  -8.652 -51.237  1.00 45.84           C  
ATOM   3888  ND1 HIS A 287      10.059  -9.067 -53.265  1.00 45.84           N  
ATOM   3889  CE1 HIS A 287      10.447 -10.064 -52.449  1.00 45.84           C  
ATOM   3890  NE2 HIS A 287       9.991  -9.854 -51.206  1.00 45.84           N  
ATOM   3891  N   GLU A 288      11.727  -5.131 -53.998  1.00 43.64           N  
ATOM   3892  CA  GLU A 288      12.893  -5.374 -54.847  1.00 43.64           C  
ATOM   3893  C   GLU A 288      13.609  -6.619 -54.296  1.00 43.64           C  
ATOM   3894  O   GLU A 288      13.914  -6.648 -53.101  1.00 43.64           O  
ATOM   3895  CB  GLU A 288      13.821  -4.151 -54.848  1.00 43.64           C  
ATOM   3896  CG  GLU A 288      14.961  -4.306 -55.867  1.00 43.64           C  
ATOM   3897  CD  GLU A 288      16.069  -3.260 -55.683  1.00 43.64           C  
ATOM   3898  OE1 GLU A 288      17.211  -3.562 -56.084  1.00 43.64           O  
ATOM   3899  OE2 GLU A 288      15.756  -2.152 -55.184  1.00 43.64           O1-
ATOM   3900  N   PRO A 289      13.844  -7.667 -55.102  1.00 43.85           N  
ATOM   3901  CA  PRO A 289      14.569  -8.840 -54.651  1.00 43.85           C  
ATOM   3902  C   PRO A 289      16.073  -8.579 -54.790  1.00 43.85           C  
ATOM   3903  O   PRO A 289      16.627  -8.747 -55.873  1.00 43.85           O  
ATOM   3904  CB  PRO A 289      14.053  -9.970 -55.547  1.00 43.85           C  
ATOM   3905  CG  PRO A 289      13.767  -9.271 -56.880  1.00 43.85           C  
ATOM   3906  CD  PRO A 289      13.445  -7.824 -56.494  1.00 43.85           C  
ATOM   3907  N   SER A 290      16.735  -8.197 -53.698  1.00 44.41           N  
ATOM   3908  CA  SER A 290      18.183  -8.397 -53.579  1.00 44.41           C  
ATOM   3909  C   SER A 290      18.428  -9.744 -52.914  1.00 44.41           C  
ATOM   3910  O   SER A 290      17.937 -10.014 -51.818  1.00 44.41           O  
ATOM   3911  CB  SER A 290      18.895  -7.247 -52.862  1.00 44.41           C  
ATOM   3912  OG  SER A 290      19.601  -6.494 -53.830  1.00 44.41           O  
ATOM   3913  N   ALA A 291      19.119 -10.605 -53.655  1.00 45.99           N  
ATOM   3914  CA  ALA A 291      19.612 -11.901 -53.226  1.00 45.99           C  
ATOM   3915  C   ALA A 291      20.589 -11.766 -52.042  1.00 45.99           C  
ATOM   3916  O   ALA A 291      21.104 -10.682 -51.795  1.00 45.99           O  
ATOM   3917  CB  ALA A 291      20.282 -12.536 -54.455  1.00 45.99           C  
ATOM   3918  N   GLU A 292      20.878 -12.897 -51.389  1.00 43.41           N  
ATOM   3919  CA  GLU A 292      21.899 -13.089 -50.338  1.00 43.41           C  
ATOM   3920  C   GLU A 292      21.431 -12.854 -48.888  1.00 43.41           C  
ATOM   3921  O   GLU A 292      21.761 -11.858 -48.261  1.00 43.41           O  
ATOM   3922  CB  GLU A 292      23.238 -12.379 -50.652  1.00 43.41           C  
ATOM   3923  CG  GLU A 292      23.814 -12.727 -52.036  1.00 43.41           C  
ATOM   3924  CD  GLU A 292      25.048 -11.896 -52.423  1.00 43.41           C  
ATOM   3925  OE1 GLU A 292      25.547 -12.137 -53.546  1.00 43.41           O  
ATOM   3926  OE2 GLU A 292      25.502 -11.055 -51.615  1.00 43.41           O1-
ATOM   3927  N   PHE A 293      20.691 -13.814 -48.317  1.00 45.71           N  
ATOM   3928  CA  PHE A 293      21.141 -14.597 -47.148  1.00 45.71           C  
ATOM   3929  C   PHE A 293      20.061 -15.622 -46.760  1.00 45.71           C  
ATOM   3930  O   PHE A 293      18.980 -15.297 -46.275  1.00 45.71           O  
ATOM   3931  CB  PHE A 293      21.570 -13.768 -45.915  1.00 45.71           C  
ATOM   3932  CG  PHE A 293      23.031 -13.986 -45.537  1.00 45.71           C  
ATOM   3933  CD1 PHE A 293      23.358 -14.819 -44.449  1.00 45.71           C  
ATOM   3934  CD2 PHE A 293      24.067 -13.381 -46.277  1.00 45.71           C  
ATOM   3935  CE1 PHE A 293      24.703 -15.029 -44.092  1.00 45.71           C  
ATOM   3936  CE2 PHE A 293      25.412 -13.601 -45.929  1.00 45.71           C  
ATOM   3937  CZ  PHE A 293      25.732 -14.420 -44.832  1.00 45.71           C  
ATOM   3938  N   GLU A 294      20.367 -16.888 -47.007  1.00 41.15           N  
ATOM   3939  CA  GLU A 294      19.560 -18.062 -46.694  1.00 41.15           C  
ATOM   3940  C   GLU A 294      19.915 -18.537 -45.276  1.00 41.15           C  
ATOM   3941  O   GLU A 294      21.077 -18.863 -45.034  1.00 41.15           O  
ATOM   3942  CB  GLU A 294      19.917 -19.088 -47.788  1.00 41.15           C  
ATOM   3943  CG  GLU A 294      19.112 -20.391 -47.825  1.00 41.15           C  
ATOM   3944  CD  GLU A 294      19.466 -21.238 -49.068  1.00 41.15           C  
ATOM   3945  OE1 GLU A 294      18.666 -22.145 -49.389  1.00 41.15           O  
ATOM   3946  OE2 GLU A 294      20.525 -20.983 -49.686  1.00 41.15           O1-
ATOM   3947  N   LYS A 295      18.954 -18.525 -44.333  1.00 55.96           N  
ATOM   3948  CA  LYS A 295      18.894 -19.386 -43.125  1.00 55.96           C  
ATOM   3949  C   LYS A 295      17.617 -19.124 -42.302  1.00 55.96           C  
ATOM   3950  O   LYS A 295      17.526 -18.215 -41.489  1.00 55.96           O  
ATOM   3951  CB  LYS A 295      20.163 -19.276 -42.250  1.00 55.96           C  
ATOM   3952  CG  LYS A 295      21.153 -20.427 -42.549  1.00 55.96           C  
ATOM   3953  CD  LYS A 295      22.604 -20.020 -42.268  1.00 55.96           C  
ATOM   3954  CE  LYS A 295      23.574 -21.038 -42.876  1.00 55.96           C  
ATOM   3955  NZ  LYS A 295      24.973 -20.751 -42.480  1.00 55.96           N1+
ATOM   3956  N   ASN A 296      16.635 -19.964 -42.609  1.00 45.48           N  
ATOM   3957  CA  ASN A 296      15.474 -20.494 -41.884  1.00 45.48           C  
ATOM   3958  C   ASN A 296      15.316 -20.131 -40.392  1.00 45.48           C  
ATOM   3959  O   ASN A 296      16.233 -20.370 -39.625  1.00 45.48           O  
ATOM   3960  CB  ASN A 296      15.601 -22.037 -41.988  1.00 45.48           C  
ATOM   3961  CG  ASN A 296      15.810 -22.586 -43.396  1.00 45.48           C  
ATOM   3962  ND2 ASN A 296      15.953 -23.879 -43.541  1.00 45.48           N  
ATOM   3963  OD1 ASN A 296      15.871 -21.873 -44.381  1.00 45.48           O  
ATOM   3964  N   TYR A 297      14.111 -19.705 -39.984  1.00 45.72           N  
ATOM   3965  CA  TYR A 297      13.209 -20.399 -39.035  1.00 45.72           C  
ATOM   3966  C   TYR A 297      11.857 -19.660 -39.021  1.00 45.72           C  
ATOM   3967  O   TYR A 297      11.752 -18.528 -38.559  1.00 45.72           O  
ATOM   3968  CB  TYR A 297      13.770 -20.525 -37.600  1.00 45.72           C  
ATOM   3969  CG  TYR A 297      14.584 -21.791 -37.357  1.00 45.72           C  
ATOM   3970  CD1 TYR A 297      13.953 -23.052 -37.304  1.00 45.72           C  
ATOM   3971  CD2 TYR A 297      15.980 -21.714 -37.201  1.00 45.72           C  
ATOM   3972  CE1 TYR A 297      14.725 -24.224 -37.166  1.00 45.72           C  
ATOM   3973  CE2 TYR A 297      16.759 -22.880 -37.098  1.00 45.72           C  
ATOM   3974  CZ  TYR A 297      16.131 -24.141 -37.087  1.00 45.72           C  
ATOM   3975  OH  TYR A 297      16.876 -25.272 -36.993  1.00 45.72           O  
ATOM   3976  N   ALA A 298      10.818 -20.296 -39.568  1.00 40.98           N  
ATOM   3977  CA  ALA A 298       9.448 -19.792 -39.605  1.00 40.98           C  
ATOM   3978  C   ALA A 298       8.560 -20.636 -38.680  1.00 40.98           C  
ATOM   3979  O   ALA A 298       8.543 -21.860 -38.790  1.00 40.98           O  
ATOM   3980  CB  ALA A 298       8.947 -19.819 -41.058  1.00 40.98           C  
ATOM   3981  N   PHE A 299       7.788 -19.983 -37.811  1.00 49.24           N  
ATOM   3982  CA  PHE A 299       6.609 -20.566 -37.169  1.00 49.24           C  
ATOM   3983  C   PHE A 299       5.520 -19.483 -37.132  1.00 49.24           C  
ATOM   3984  O   PHE A 299       5.587 -18.522 -36.370  1.00 49.24           O  
ATOM   3985  CB  PHE A 299       6.957 -21.156 -35.784  1.00 49.24           C  
ATOM   3986  CG  PHE A 299       6.402 -22.554 -35.550  1.00 49.24           C  
ATOM   3987  CD1 PHE A 299       5.130 -22.740 -34.972  1.00 49.24           C  
ATOM   3988  CD2 PHE A 299       7.168 -23.679 -35.913  1.00 49.24           C  
ATOM   3989  CE1 PHE A 299       4.634 -24.040 -34.756  1.00 49.24           C  
ATOM   3990  CE2 PHE A 299       6.675 -24.978 -35.690  1.00 49.24           C  
ATOM   3991  CZ  PHE A 299       5.408 -25.159 -35.110  1.00 49.24           C  
ATOM   3992  N   THR A 300       4.540 -19.582 -38.029  1.00 63.20           N  
ATOM   3993  CA  THR A 300       3.326 -18.753 -38.045  1.00 63.20           C  
ATOM   3994  C   THR A 300       2.143 -19.659 -38.347  1.00 63.20           C  
ATOM   3995  O   THR A 300       2.150 -20.397 -39.329  1.00 63.20           O  
ATOM   3996  CB  THR A 300       3.439 -17.583 -39.041  1.00 63.20           C  
ATOM   3997  CG2 THR A 300       2.112 -17.066 -39.601  1.00 63.20           C  
ATOM   3998  OG1 THR A 300       4.013 -16.502 -38.346  1.00 63.20           O  
ATOM   3999  N   MET A 301       1.134 -19.603 -37.480  1.00 59.95           N  
ATOM   4000  CA  MET A 301      -0.147 -20.284 -37.648  1.00 59.95           C  
ATOM   4001  C   MET A 301      -1.088 -19.372 -38.442  1.00 59.95           C  
ATOM   4002  O   MET A 301      -1.390 -18.263 -38.007  1.00 59.95           O  
ATOM   4003  CB  MET A 301      -0.735 -20.621 -36.266  1.00 59.95           C  
ATOM   4004  CG  MET A 301       0.061 -21.702 -35.521  1.00 59.95           C  
ATOM   4005  SD  MET A 301      -0.035 -23.364 -36.242  1.00 59.95           S  
ATOM   4006  CE  MET A 301      -1.729 -23.828 -35.790  1.00 59.95           C  
ATOM   4007  N   HIS A 302      -1.561 -19.837 -39.598  1.00 49.43           N  
ATOM   4008  CA  HIS A 302      -2.559 -19.149 -40.419  1.00 49.43           C  
ATOM   4009  C   HIS A 302      -3.955 -19.754 -40.183  1.00 49.43           C  
ATOM   4010  O   HIS A 302      -4.143 -20.953 -40.376  1.00 49.43           O  
ATOM   4011  CB  HIS A 302      -2.152 -19.238 -41.902  1.00 49.43           C  
ATOM   4012  CG  HIS A 302      -0.935 -18.421 -42.271  1.00 49.43           C  
ATOM   4013  CD2 HIS A 302       0.334 -18.883 -42.504  1.00 49.43           C  
ATOM   4014  ND1 HIS A 302      -0.913 -17.061 -42.489  1.00 49.43           N  
ATOM   4015  CE1 HIS A 302       0.335 -16.713 -42.842  1.00 49.43           C  
ATOM   4016  NE2 HIS A 302       1.129 -17.791 -42.872  1.00 49.43           N  
ATOM   4017  N   TYR A 303      -4.943 -18.930 -39.815  1.00 55.44           N  
ATOM   4018  CA  TYR A 303      -6.372 -19.266 -39.927  1.00 55.44           C  
ATOM   4019  C   TYR A 303      -6.914 -18.752 -41.276  1.00 55.44           C  
ATOM   4020  O   TYR A 303      -6.606 -17.616 -41.646  1.00 55.44           O  
ATOM   4021  CB  TYR A 303      -7.178 -18.672 -38.760  1.00 55.44           C  
ATOM   4022  CG  TYR A 303      -7.174 -19.512 -37.496  1.00 55.44           C  
ATOM   4023  CD1 TYR A 303      -8.130 -20.535 -37.334  1.00 55.44           C  
ATOM   4024  CD2 TYR A 303      -6.229 -19.268 -36.480  1.00 55.44           C  
ATOM   4025  CE1 TYR A 303      -8.142 -21.313 -36.161  1.00 55.44           C  
ATOM   4026  CE2 TYR A 303      -6.239 -20.043 -35.303  1.00 55.44           C  
ATOM   4027  CZ  TYR A 303      -7.197 -21.068 -35.143  1.00 55.44           C  
ATOM   4028  OH  TYR A 303      -7.217 -21.823 -34.013  1.00 55.44           O  
ATOM   4029  N   PRO A 304      -7.717 -19.535 -42.022  1.00 55.07           N  
ATOM   4030  CA  PRO A 304      -8.256 -19.118 -43.312  1.00 55.07           C  
ATOM   4031  C   PRO A 304      -9.559 -18.321 -43.133  1.00 55.07           C  
ATOM   4032  O   PRO A 304     -10.508 -18.804 -42.520  1.00 55.07           O  
ATOM   4033  CB  PRO A 304      -8.462 -20.427 -44.080  1.00 55.07           C  
ATOM   4034  CG  PRO A 304      -8.821 -21.433 -42.984  1.00 55.07           C  
ATOM   4035  CD  PRO A 304      -8.081 -20.919 -41.746  1.00 55.07           C  
ATOM   4036  N   ALA A 305      -9.632 -17.119 -43.710  1.00 46.35           N  
ATOM   4037  CA  ALA A 305     -10.880 -16.378 -43.894  1.00 46.35           C  
ATOM   4038  C   ALA A 305     -11.302 -16.450 -45.369  1.00 46.35           C  
ATOM   4039  O   ALA A 305     -10.521 -16.135 -46.268  1.00 46.35           O  
ATOM   4040  CB  ALA A 305     -10.717 -14.940 -43.388  1.00 46.35           C  
ATOM   4041  N   ALA A 306     -12.534 -16.897 -45.605  1.00 46.68           N  
ATOM   4042  CA  ALA A 306     -13.140 -17.013 -46.924  1.00 46.68           C  
ATOM   4043  C   ALA A 306     -13.462 -15.631 -47.519  1.00 46.68           C  
ATOM   4044  O   ALA A 306     -14.031 -14.767 -46.853  1.00 46.68           O  
ATOM   4045  CB  ALA A 306     -14.392 -17.889 -46.796  1.00 46.68           C  
ATOM   4046  N   THR A 307     -13.112 -15.443 -48.790  1.00 38.33           N  
ATOM   4047  CA  THR A 307     -13.399 -14.259 -49.603  1.00 38.33           C  
ATOM   4048  C   THR A 307     -14.683 -14.461 -50.414  1.00 38.33           C  
ATOM   4049  O   THR A 307     -14.925 -15.541 -50.950  1.00 38.33           O  
ATOM   4050  CB  THR A 307     -12.215 -13.968 -50.545  1.00 38.33           C  
ATOM   4051  CG2 THR A 307     -10.985 -13.468 -49.788  1.00 38.33           C  
ATOM   4052  OG1 THR A 307     -11.811 -15.139 -51.222  1.00 38.33           O  
ATOM   4053  N   LEU A 308     -15.501 -13.412 -50.544  1.00 44.60           N  
ATOM   4054  CA  LEU A 308     -16.614 -13.358 -51.497  1.00 44.60           C  
ATOM   4055  C   LEU A 308     -16.520 -12.042 -52.278  1.00 44.60           C  
ATOM   4056  O   LEU A 308     -16.450 -10.959 -51.700  1.00 44.60           O  
ATOM   4057  CB  LEU A 308     -17.961 -13.588 -50.773  1.00 44.60           C  
ATOM   4058  CG  LEU A 308     -18.852 -14.657 -51.451  1.00 44.60           C  
ATOM   4059  CD1 LEU A 308     -19.494 -15.567 -50.403  1.00 44.60           C  
ATOM   4060  CD2 LEU A 308     -19.965 -14.027 -52.289  1.00 44.60           C  
ATOM   4061  N   ALA A 309     -16.421 -12.181 -53.598  1.00 41.55           N  
ATOM   4062  CA  ALA A 309     -16.197 -11.123 -54.572  1.00 41.55           C  
ATOM   4063  C   ALA A 309     -17.500 -10.391 -54.941  1.00 41.55           C  
ATOM   4064  O   ALA A 309     -18.552 -11.014 -55.062  1.00 41.55           O  
ATOM   4065  CB  ALA A 309     -15.554 -11.778 -55.804  1.00 41.55           C  
ATOM   4066  N   GLY A 310     -17.407  -9.084 -55.198  1.00 42.62           N  
ATOM   4067  CA  GLY A 310     -18.474  -8.251 -55.760  1.00 42.62           C  
ATOM   4068  C   GLY A 310     -17.867  -7.053 -56.494  1.00 42.62           C  
ATOM   4069  O   GLY A 310     -16.908  -6.456 -56.015  1.00 42.62           O  
ATOM   4070  N   ALA A 311     -18.360  -6.778 -57.697  1.00 41.82           N  
ATOM   4071  CA  ALA A 311     -17.685  -6.049 -58.768  1.00 41.82           C  
ATOM   4072  C   ALA A 311     -18.136  -4.577 -58.928  1.00 41.82           C  
ATOM   4073  O   ALA A 311     -19.244  -4.249 -58.526  1.00 41.82           O  
ATOM   4074  CB  ALA A 311     -17.977  -6.869 -60.036  1.00 41.82           C  
ATOM   4075  N   GLN A 312     -17.311  -3.789 -59.653  1.00 45.75           N  
ATOM   4076  CA  GLN A 312     -17.657  -2.584 -60.458  1.00 45.75           C  
ATOM   4077  C   GLN A 312     -18.059  -1.307 -59.670  1.00 45.75           C  
ATOM   4078  O   GLN A 312     -18.733  -1.393 -58.662  1.00 45.75           O  
ATOM   4079  CB  GLN A 312     -18.735  -3.009 -61.486  1.00 45.75           C  
ATOM   4080  CG  GLN A 312     -18.209  -3.991 -62.551  1.00 45.75           C  
ATOM   4081  CD  GLN A 312     -19.299  -4.745 -63.312  1.00 45.75           C  
ATOM   4082  NE2 GLN A 312     -18.931  -5.662 -64.181  1.00 45.75           N  
ATOM   4083  OE1 GLN A 312     -20.489  -4.546 -63.163  1.00 45.75           O  
ATOM   4084  N   SER A 313     -17.770  -0.047 -60.027  1.00 37.63           N  
ATOM   4085  CA  SER A 313     -16.972   0.653 -61.055  1.00 37.63           C  
ATOM   4086  C   SER A 313     -17.248   2.178 -60.898  1.00 37.63           C  
ATOM   4087  O   SER A 313     -18.370   2.519 -60.537  1.00 37.63           O  
ATOM   4088  CB  SER A 313     -17.416   0.243 -62.466  1.00 37.63           C  
ATOM   4089  OG  SER A 313     -18.823   0.292 -62.571  1.00 37.63           O  
ATOM   4090  N   HIS A 314     -16.298   3.059 -61.276  1.00 48.63           N  
ATOM   4091  CA  HIS A 314     -16.415   4.538 -61.478  1.00 48.63           C  
ATOM   4092  C   HIS A 314     -16.497   5.417 -60.202  1.00 48.63           C  
ATOM   4093  O   HIS A 314     -17.153   5.046 -59.245  1.00 48.63           O  
ATOM   4094  CB  HIS A 314     -17.578   4.849 -62.443  1.00 48.63           C  
ATOM   4095  CG  HIS A 314     -17.648   3.941 -63.649  1.00 48.63           C  
ATOM   4096  CD2 HIS A 314     -18.597   2.985 -63.898  1.00 48.63           C  
ATOM   4097  ND1 HIS A 314     -16.749   3.894 -64.691  1.00 48.63           N  
ATOM   4098  CE1 HIS A 314     -17.137   2.923 -65.535  1.00 48.63           C  
ATOM   4099  NE2 HIS A 314     -18.250   2.334 -65.087  1.00 48.63           N  
ATOM   4100  N   GLY A 315     -15.900   6.607 -60.051  1.00 39.97           N  
ATOM   4101  CA  GLY A 315     -15.069   7.515 -60.854  1.00 39.97           C  
ATOM   4102  C   GLY A 315     -14.694   8.725 -59.956  1.00 39.97           C  
ATOM   4103  O   GLY A 315     -15.416   9.032 -59.013  1.00 39.97           O  
ATOM   4104  N   SER A 316     -13.544   9.367 -60.190  1.00 36.51           N  
ATOM   4105  CA  SER A 316     -12.939  10.418 -59.341  1.00 36.51           C  
ATOM   4106  C   SER A 316     -13.193  11.831 -59.882  1.00 36.51           C  
ATOM   4107  O   SER A 316     -13.025  12.028 -61.084  1.00 36.51           O  
ATOM   4108  CB  SER A 316     -11.422  10.169 -59.303  1.00 36.51           C  
ATOM   4109  OG  SER A 316     -10.730  11.151 -58.555  1.00 36.51           O  
ATOM   4110  N   ILE A 317     -13.506  12.816 -59.020  1.00 52.34           N  
ATOM   4111  CA  ILE A 317     -13.318  14.258 -59.300  1.00 52.34           C  
ATOM   4112  C   ILE A 317     -13.169  15.111 -58.012  1.00 52.34           C  
ATOM   4113  O   ILE A 317     -14.124  15.340 -57.285  1.00 52.34           O  
ATOM   4114  CB  ILE A 317     -14.391  14.874 -60.252  1.00 52.34           C  
ATOM   4115  CG1 ILE A 317     -15.626  13.978 -60.524  1.00 52.34           C  
ATOM   4116  CG2 ILE A 317     -13.701  15.304 -61.563  1.00 52.34           C  
ATOM   4117  CD1 ILE A 317     -16.721  14.638 -61.371  1.00 52.34           C  
ATOM   4118  N   PHE A 318     -11.917  15.518 -57.761  1.00 42.58           N  
ATOM   4119  CA  PHE A 318     -11.338  16.802 -57.300  1.00 42.58           C  
ATOM   4120  C   PHE A 318     -12.010  17.815 -56.329  1.00 42.58           C  
ATOM   4121  O   PHE A 318     -13.141  18.242 -56.512  1.00 42.58           O  
ATOM   4122  CB  PHE A 318     -10.857  17.557 -58.556  1.00 42.58           C  
ATOM   4123  CG  PHE A 318      -9.395  17.322 -58.867  1.00 42.58           C  
ATOM   4124  CD1 PHE A 318      -8.423  18.214 -58.374  1.00 42.58           C  
ATOM   4125  CD2 PHE A 318      -9.000  16.206 -59.628  1.00 42.58           C  
ATOM   4126  CE1 PHE A 318      -7.062  17.991 -58.642  1.00 42.58           C  
ATOM   4127  CE2 PHE A 318      -7.637  15.983 -59.894  1.00 42.58           C  
ATOM   4128  CZ  PHE A 318      -6.668  16.875 -59.400  1.00 42.58           C  
ATOM   4129  N   SER A 319     -11.104  18.395 -55.507  1.00 40.99           N  
ATOM   4130  CA  SER A 319     -11.042  19.768 -54.933  1.00 40.99           C  
ATOM   4131  C   SER A 319     -11.923  20.067 -53.703  1.00 40.99           C  
ATOM   4132  O   SER A 319     -13.111  19.814 -53.726  1.00 40.99           O  
ATOM   4133  CB  SER A 319     -11.249  20.815 -56.041  1.00 40.99           C  
ATOM   4134  OG  SER A 319     -10.185  21.745 -56.031  1.00 40.99           O  
ATOM   4135  N   GLY A 320     -11.477  20.629 -52.571  1.00 40.39           N  
ATOM   4136  CA  GLY A 320     -10.248  21.341 -52.216  1.00 40.39           C  
ATOM   4137  C   GLY A 320     -10.588  22.740 -51.678  1.00 40.39           C  
ATOM   4138  O   GLY A 320     -10.641  23.663 -52.477  1.00 40.39           O  
ATOM   4139  N   THR A 321     -10.784  22.914 -50.361  1.00 45.51           N  
ATOM   4140  CA  THR A 321     -10.765  24.230 -49.674  1.00 45.51           C  
ATOM   4141  C   THR A 321     -10.357  24.083 -48.202  1.00 45.51           C  
ATOM   4142  O   THR A 321     -10.981  23.337 -47.451  1.00 45.51           O  
ATOM   4143  CB  THR A 321     -12.105  24.993 -49.708  1.00 45.51           C  
ATOM   4144  CG2 THR A 321     -12.498  25.527 -51.084  1.00 45.51           C  
ATOM   4145  OG1 THR A 321     -13.158  24.180 -49.252  1.00 45.51           O  
ATOM   4146  N   ALA A 322      -9.317  24.815 -47.802  1.00 42.98           N  
ATOM   4147  CA  ALA A 322      -8.815  24.959 -46.437  1.00 42.98           C  
ATOM   4148  C   ALA A 322      -9.378  26.232 -45.776  1.00 42.98           C  
ATOM   4149  O   ALA A 322      -9.516  27.246 -46.457  1.00 42.98           O  
ATOM   4150  CB  ALA A 322      -7.283  25.027 -46.525  1.00 42.98           C  
ATOM   4151  N   ALA A 323      -9.629  26.202 -44.461  1.00 45.61           N  
ATOM   4152  CA  ALA A 323      -9.750  27.384 -43.596  1.00 45.61           C  
ATOM   4153  C   ALA A 323      -9.536  26.999 -42.106  1.00 45.61           C  
ATOM   4154  O   ALA A 323      -9.707  25.828 -41.765  1.00 45.61           O  
ATOM   4155  CB  ALA A 323     -11.103  28.070 -43.828  1.00 45.61           C  
ATOM   4156  N   PRO A 324      -9.085  27.932 -41.241  1.00 46.77           N  
ATOM   4157  CA  PRO A 324      -8.120  27.648 -40.174  1.00 46.77           C  
ATOM   4158  C   PRO A 324      -8.700  27.502 -38.752  1.00 46.77           C  
ATOM   4159  O   PRO A 324      -9.817  27.915 -38.456  1.00 46.77           O  
ATOM   4160  CB  PRO A 324      -7.137  28.821 -40.255  1.00 46.77           C  
ATOM   4161  CG  PRO A 324      -8.056  29.995 -40.586  1.00 46.77           C  
ATOM   4162  CD  PRO A 324      -9.143  29.373 -41.457  1.00 46.77           C  
ATOM   4163  N   ARG A 325      -7.866  26.917 -37.877  1.00 42.15           N  
ATOM   4164  CA  ARG A 325      -8.029  26.739 -36.422  1.00 42.15           C  
ATOM   4165  C   ARG A 325      -8.241  28.067 -35.679  1.00 42.15           C  
ATOM   4166  O   ARG A 325      -7.559  29.044 -35.966  1.00 42.15           O  
ATOM   4167  CB  ARG A 325      -6.750  26.088 -35.854  1.00 42.15           C  
ATOM   4168  CG  ARG A 325      -6.670  24.563 -36.012  1.00 42.15           C  
ATOM   4169  CD  ARG A 325      -5.331  24.061 -35.443  1.00 42.15           C  
ATOM   4170  NE  ARG A 325      -5.395  22.645 -35.028  1.00 42.15           N  
ATOM   4171  CZ  ARG A 325      -4.911  21.584 -35.648  1.00 42.15           C  
ATOM   4172  NH1 ARG A 325      -4.327  21.662 -36.812  1.00 42.15           N1+
ATOM   4173  NH2 ARG A 325      -5.008  20.408 -35.094  1.00 42.15           N  
ATOM   4174  N   CYS A 326      -9.114  28.035 -34.671  1.00 39.22           N  
ATOM   4175  CA  CYS A 326      -9.326  29.093 -33.685  1.00 39.22           C  
ATOM   4176  C   CYS A 326      -8.639  28.695 -32.362  1.00 39.22           C  
ATOM   4177  O   CYS A 326      -8.918  27.620 -31.832  1.00 39.22           O  
ATOM   4178  CB  CYS A 326     -10.846  29.291 -33.533  1.00 39.22           C  
ATOM   4179  SG  CYS A 326     -11.243  31.002 -33.085  1.00 39.22           S  
ATOM   4180  N   GLU A 327      -7.739  29.542 -31.866  1.00 39.77           N  
ATOM   4181  CA  GLU A 327      -7.121  29.492 -30.531  1.00 39.77           C  
ATOM   4182  C   GLU A 327      -8.039  30.216 -29.523  1.00 39.77           C  
ATOM   4183  O   GLU A 327      -8.635  31.238 -29.871  1.00 39.77           O  
ATOM   4184  CB  GLU A 327      -5.755  30.207 -30.593  1.00 39.77           C  
ATOM   4185  CG  GLU A 327      -4.646  29.467 -31.372  1.00 39.77           C  
ATOM   4186  CD  GLU A 327      -3.848  28.452 -30.536  1.00 39.77           C  
ATOM   4187  OE1 GLU A 327      -3.444  27.420 -31.124  1.00 39.77           O  
ATOM   4188  OE2 GLU A 327      -3.645  28.714 -29.333  1.00 39.77           O1-
ATOM   4189  N   ILE A 328      -8.155  29.714 -28.287  1.00 52.44           N  
ATOM   4190  CA  ILE A 328      -8.819  30.401 -27.162  1.00 52.44           C  
ATOM   4191  C   ILE A 328      -7.794  30.520 -26.015  1.00 52.44           C  
ATOM   4192  O   ILE A 328      -7.242  29.488 -25.629  1.00 52.44           O  
ATOM   4193  CB  ILE A 328     -10.111  29.683 -26.697  1.00 52.44           C  
ATOM   4194  CG1 ILE A 328     -11.142  29.601 -27.849  1.00 52.44           C  
ATOM   4195  CG2 ILE A 328     -10.725  30.419 -25.486  1.00 52.44           C  
ATOM   4196  CD1 ILE A 328     -12.408  28.802 -27.513  1.00 52.44           C  
ATOM   4197  N   PRO A 329      -7.532  31.722 -25.460  1.00 44.93           N  
ATOM   4198  CA  PRO A 329      -6.538  31.931 -24.402  1.00 44.93           C  
ATOM   4199  C   PRO A 329      -7.010  31.440 -23.024  1.00 44.93           C  
ATOM   4200  O   PRO A 329      -8.177  31.594 -22.664  1.00 44.93           O  
ATOM   4201  CB  PRO A 329      -6.248  33.439 -24.368  1.00 44.93           C  
ATOM   4202  CG  PRO A 329      -6.908  33.992 -25.628  1.00 44.93           C  
ATOM   4203  CD  PRO A 329      -8.042  33.013 -25.890  1.00 44.93           C  
ATOM   4204  N   ILE A 330      -6.074  30.890 -22.245  1.00 44.67           N  
ATOM   4205  CA  ILE A 330      -6.226  30.522 -20.832  1.00 44.67           C  
ATOM   4206  C   ILE A 330      -5.686  31.666 -19.974  1.00 44.67           C  
ATOM   4207  O   ILE A 330      -4.485  31.900 -19.952  1.00 44.67           O  
ATOM   4208  CB  ILE A 330      -5.487  29.182 -20.556  1.00 44.67           C  
ATOM   4209  CG1 ILE A 330      -6.380  28.013 -21.029  1.00 44.67           C  
ATOM   4210  CG2 ILE A 330      -5.091  28.972 -19.078  1.00 44.67           C  
ATOM   4211  CD1 ILE A 330      -5.627  26.695 -21.244  1.00 44.67           C  
ATOM   4212  N   ASP A 331      -6.573  32.304 -19.219  1.00 43.43           N  
ATOM   4213  CA  ASP A 331      -6.252  33.106 -18.041  1.00 43.43           C  
ATOM   4214  C   ASP A 331      -7.283  32.724 -16.976  1.00 43.43           C  
ATOM   4215  O   ASP A 331      -8.462  33.012 -17.166  1.00 43.43           O  
ATOM   4216  CB  ASP A 331      -6.337  34.613 -18.350  1.00 43.43           C  
ATOM   4217  CG  ASP A 331      -5.136  35.148 -19.133  1.00 43.43           C  
ATOM   4218  OD1 ASP A 331      -4.006  34.960 -18.632  1.00 43.43           O  
ATOM   4219  OD2 ASP A 331      -5.372  35.802 -20.175  1.00 43.43           O1-
ATOM   4220  N   ASN A 332      -6.869  31.981 -15.938  1.00 39.90           N  
ATOM   4221  CA  ASN A 332      -7.268  32.124 -14.522  1.00 39.90           C  
ATOM   4222  C   ASN A 332      -6.893  30.852 -13.719  1.00 39.90           C  
ATOM   4223  O   ASN A 332      -7.733  29.986 -13.477  1.00 39.90           O  
ATOM   4224  CB  ASN A 332      -8.766  32.489 -14.291  1.00 39.90           C  
ATOM   4225  CG  ASN A 332      -8.969  33.322 -13.046  1.00 39.90           C  
ATOM   4226  ND2 ASN A 332     -10.083  33.174 -12.371  1.00 39.90           N  
ATOM   4227  OD1 ASN A 332      -8.163  34.161 -12.685  1.00 39.90           O  
ATOM   4228  N   ILE A 333      -5.636  30.725 -13.280  1.00 50.69           N  
ATOM   4229  CA  ILE A 333      -5.247  29.789 -12.208  1.00 50.69           C  
ATOM   4230  C   ILE A 333      -4.559  30.600 -11.111  1.00 50.69           C  
ATOM   4231  O   ILE A 333      -3.493  31.175 -11.313  1.00 50.69           O  
ATOM   4232  CB  ILE A 333      -4.438  28.576 -12.744  1.00 50.69           C  
ATOM   4233  CG1 ILE A 333      -5.443  27.477 -13.170  1.00 50.69           C  
ATOM   4234  CG2 ILE A 333      -3.439  28.006 -11.715  1.00 50.69           C  
ATOM   4235  CD1 ILE A 333      -4.842  26.304 -13.951  1.00 50.69           C  
ATOM   4236  N   MET A 334      -5.221  30.673  -9.956  1.00 51.99           N  
ATOM   4237  CA  MET A 334      -4.680  31.251  -8.733  1.00 51.99           C  
ATOM   4238  C   MET A 334      -3.774  30.228  -8.045  1.00 51.99           C  
ATOM   4239  O   MET A 334      -4.192  29.106  -7.759  1.00 51.99           O  
ATOM   4240  CB  MET A 334      -5.808  31.697  -7.788  1.00 51.99           C  
ATOM   4241  CG  MET A 334      -6.681  32.810  -8.383  1.00 51.99           C  
ATOM   4242  SD  MET A 334      -7.812  33.586  -7.192  1.00 51.99           S  
ATOM   4243  CE  MET A 334      -6.674  34.739  -6.376  1.00 51.99           C  
ATOM   4244  N   SER A 335      -2.542  30.645  -7.770  1.00 40.52           N  
ATOM   4245  CA  SER A 335      -1.566  29.950  -6.936  1.00 40.52           C  
ATOM   4246  C   SER A 335      -1.996  29.952  -5.467  1.00 40.52           C  
ATOM   4247  O   SER A 335      -2.382  30.994  -4.939  1.00 40.52           O  
ATOM   4248  CB  SER A 335      -0.210  30.661  -7.051  1.00 40.52           C  
ATOM   4249  OG  SER A 335       0.190  30.748  -8.405  1.00 40.52           O  
ATOM   4250  N   PHE A 336      -1.860  28.815  -4.786  1.00 46.78           N  
ATOM   4251  CA  PHE A 336      -1.812  28.756  -3.326  1.00 46.78           C  
ATOM   4252  C   PHE A 336      -0.709  27.779  -2.920  1.00 46.78           C  
ATOM   4253  O   PHE A 336      -0.826  26.574  -3.129  1.00 46.78           O  
ATOM   4254  CB  PHE A 336      -3.183  28.398  -2.721  1.00 46.78           C  
ATOM   4255  CG  PHE A 336      -3.722  29.476  -1.798  1.00 46.78           C  
ATOM   4256  CD1 PHE A 336      -3.366  29.493  -0.435  1.00 46.78           C  
ATOM   4257  CD2 PHE A 336      -4.552  30.488  -2.312  1.00 46.78           C  
ATOM   4258  CE1 PHE A 336      -3.854  30.506   0.410  1.00 46.78           C  
ATOM   4259  CE2 PHE A 336      -5.043  31.500  -1.467  1.00 46.78           C  
ATOM   4260  CZ  PHE A 336      -4.695  31.508  -0.105  1.00 46.78           C  
ATOM   4261  N   ASP A 337       0.368  28.335  -2.374  1.00 37.85           N  
ATOM   4262  CA  ASP A 337       1.451  27.618  -1.714  1.00 37.85           C  
ATOM   4263  C   ASP A 337       1.456  27.968  -0.216  1.00 37.85           C  
ATOM   4264  O   ASP A 337       0.981  29.032   0.185  1.00 37.85           O  
ATOM   4265  CB  ASP A 337       2.797  27.936  -2.397  1.00 37.85           C  
ATOM   4266  CG  ASP A 337       3.948  27.181  -1.724  1.00 37.85           C  
ATOM   4267  OD1 ASP A 337       3.759  25.975  -1.450  1.00 37.85           O  
ATOM   4268  OD2 ASP A 337       4.926  27.845  -1.325  1.00 37.85           O1-
ATOM   4269  N   SER A 338       2.056  27.067   0.566  1.00 41.34           N  
ATOM   4270  CA  SER A 338       2.547  27.233   1.937  1.00 41.34           C  
ATOM   4271  C   SER A 338       1.529  27.212   3.081  1.00 41.34           C  
ATOM   4272  O   SER A 338       0.995  28.251   3.424  1.00 41.34           O  
ATOM   4273  CB  SER A 338       3.447  28.479   2.021  1.00 41.34           C  
ATOM   4274  OG  SER A 338       4.715  28.222   1.448  1.00 41.34           O  
ATOM   4275  N   HIS A 339       1.402  26.068   3.783  1.00 44.81           N  
ATOM   4276  CA  HIS A 339       1.216  25.972   5.252  1.00 44.81           C  
ATOM   4277  C   HIS A 339       1.572  24.554   5.767  1.00 44.81           C  
ATOM   4278  O   HIS A 339       0.717  23.679   5.863  1.00 44.81           O  
ATOM   4279  CB  HIS A 339      -0.213  26.356   5.708  1.00 44.81           C  
ATOM   4280  CG  HIS A 339      -0.508  27.838   5.822  1.00 44.81           C  
ATOM   4281  CD2 HIS A 339      -1.734  28.425   5.665  1.00 44.81           C  
ATOM   4282  ND1 HIS A 339       0.406  28.862   5.976  1.00 44.81           N  
ATOM   4283  CE1 HIS A 339      -0.250  30.024   5.836  1.00 44.81           C  
ATOM   4284  NE2 HIS A 339      -1.565  29.812   5.695  1.00 44.81           N  
ATOM   4285  N   SER A 340       2.838  24.320   6.135  1.00 50.04           N  
ATOM   4286  CA  SER A 340       3.364  23.017   6.602  1.00 50.04           C  
ATOM   4287  C   SER A 340       3.831  22.993   8.073  1.00 50.04           C  
ATOM   4288  O   SER A 340       4.530  22.068   8.483  1.00 50.04           O  
ATOM   4289  CB  SER A 340       4.449  22.522   5.629  1.00 50.04           C  
ATOM   4290  OG  SER A 340       5.332  23.578   5.299  1.00 50.04           O  
ATOM   4291  N   HIS A 341       3.434  23.964   8.911  1.00 51.81           N  
ATOM   4292  CA  HIS A 341       4.011  24.117  10.262  1.00 51.81           C  
ATOM   4293  C   HIS A 341       3.057  23.881  11.459  1.00 51.81           C  
ATOM   4294  O   HIS A 341       3.511  23.907  12.601  1.00 51.81           O  
ATOM   4295  CB  HIS A 341       4.774  25.451  10.335  1.00 51.81           C  
ATOM   4296  CG  HIS A 341       6.070  25.323  11.096  1.00 51.81           C  
ATOM   4297  CD2 HIS A 341       7.332  25.253  10.564  1.00 51.81           C  
ATOM   4298  ND1 HIS A 341       6.195  25.174  12.456  1.00 51.81           N  
ATOM   4299  CE1 HIS A 341       7.501  25.036  12.743  1.00 51.81           C  
ATOM   4300  NE2 HIS A 341       8.231  25.063  11.619  1.00 51.81           N  
ATOM   4301  N   HIS A 342       1.761  23.607  11.244  1.00 49.82           N  
ATOM   4302  CA  HIS A 342       0.775  23.480  12.341  1.00 49.82           C  
ATOM   4303  C   HIS A 342       0.429  22.027  12.746  1.00 49.82           C  
ATOM   4304  O   HIS A 342      -0.047  21.785  13.852  1.00 49.82           O  
ATOM   4305  CB  HIS A 342      -0.470  24.309  11.984  1.00 49.82           C  
ATOM   4306  CG  HIS A 342      -1.444  24.461  13.128  1.00 49.82           C  
ATOM   4307  CD2 HIS A 342      -1.475  25.466  14.059  1.00 49.82           C  
ATOM   4308  ND1 HIS A 342      -2.458  23.587  13.449  1.00 49.82           N  
ATOM   4309  CE1 HIS A 342      -3.075  24.046  14.550  1.00 49.82           C  
ATOM   4310  NE2 HIS A 342      -2.512  25.193  14.956  1.00 49.82           N  
ATOM   4311  N   GLU A 343       0.701  21.020  11.910  1.00 47.50           N  
ATOM   4312  CA  GLU A 343       0.264  19.636  12.189  1.00 47.50           C  
ATOM   4313  C   GLU A 343       1.089  18.888  13.251  1.00 47.50           C  
ATOM   4314  O   GLU A 343       0.618  17.913  13.842  1.00 47.50           O  
ATOM   4315  CB  GLU A 343       0.246  18.824  10.890  1.00 47.50           C  
ATOM   4316  CG  GLU A 343      -1.024  19.064  10.057  1.00 47.50           C  
ATOM   4317  CD  GLU A 343      -1.623  17.732   9.582  1.00 47.50           C  
ATOM   4318  OE1 GLU A 343      -2.848  17.558   9.756  1.00 47.50           O  
ATOM   4319  OE2 GLU A 343      -0.838  16.895   9.082  1.00 47.50           O1-
ATOM   4320  N   ARG A 344       2.312  19.343  13.545  1.00 54.76           N  
ATOM   4321  CA  ARG A 344       3.244  18.589  14.401  1.00 54.76           C  
ATOM   4322  C   ARG A 344       2.920  18.662  15.902  1.00 54.76           C  
ATOM   4323  O   ARG A 344       3.455  17.875  16.672  1.00 54.76           O  
ATOM   4324  CB  ARG A 344       4.690  19.001  14.064  1.00 54.76           C  
ATOM   4325  CG  ARG A 344       5.665  17.823  14.221  1.00 54.76           C  
ATOM   4326  CD  ARG A 344       7.116  18.195  13.884  1.00 54.76           C  
ATOM   4327  NE  ARG A 344       7.310  18.513  12.451  1.00 54.76           N  
ATOM   4328  CZ  ARG A 344       8.404  18.304  11.733  1.00 54.76           C  
ATOM   4329  NH1 ARG A 344       9.470  17.741  12.232  1.00 54.76           N1+
ATOM   4330  NH2 ARG A 344       8.449  18.666  10.481  1.00 54.76           N  
ATOM   4331  N   VAL A 345       2.049  19.583  16.325  1.00 56.96           N  
ATOM   4332  CA  VAL A 345       1.720  19.802  17.750  1.00 56.96           C  
ATOM   4333  C   VAL A 345       0.456  19.044  18.182  1.00 56.96           C  
ATOM   4334  O   VAL A 345       0.352  18.626  19.330  1.00 56.96           O  
ATOM   4335  CB  VAL A 345       1.643  21.314  18.058  1.00 56.96           C  
ATOM   4336  CG1 VAL A 345       1.383  21.599  19.542  1.00 56.96           C  
ATOM   4337  CG2 VAL A 345       2.961  22.015  17.684  1.00 56.96           C  
ATOM   4338  N   MET A 346      -0.478  18.780  17.263  1.00 53.86           N  
ATOM   4339  CA  MET A 346      -1.747  18.097  17.575  1.00 53.86           C  
ATOM   4340  C   MET A 346      -1.599  16.571  17.695  1.00 53.86           C  
ATOM   4341  O   MET A 346      -2.358  15.914  18.405  1.00 53.86           O  
ATOM   4342  CB  MET A 346      -2.782  18.465  16.501  1.00 53.86           C  
ATOM   4343  CG  MET A 346      -3.233  19.928  16.613  1.00 53.86           C  
ATOM   4344  SD  MET A 346      -4.372  20.240  17.992  1.00 53.86           S  
ATOM   4345  CE  MET A 346      -3.552  21.631  18.814  1.00 53.86           C  
ATOM   4346  N   SER A 347      -0.587  15.996  17.044  1.00 49.41           N  
ATOM   4347  CA  SER A 347      -0.345  14.548  17.003  1.00 49.41           C  
ATOM   4348  C   SER A 347       0.265  13.993  18.301  1.00 49.41           C  
ATOM   4349  O   SER A 347       0.093  12.813  18.598  1.00 49.41           O  
ATOM   4350  CB  SER A 347       0.493  14.191  15.761  1.00 49.41           C  
ATOM   4351  OG  SER A 347       1.286  15.280  15.300  1.00 49.41           O  
ATOM   4352  N   ALA A 348       0.903  14.833  19.124  1.00 56.99           N  
ATOM   4353  CA  ALA A 348       1.477  14.420  20.408  1.00 56.99           C  
ATOM   4354  C   ALA A 348       0.437  14.301  21.541  1.00 56.99           C  
ATOM   4355  O   ALA A 348       0.670  13.583  22.510  1.00 56.99           O  
ATOM   4356  CB  ALA A 348       2.598  15.403  20.764  1.00 56.99           C  
ATOM   4357  N   GLN A 349      -0.719  14.965  21.425  1.00 52.72           N  
ATOM   4358  CA  GLN A 349      -1.722  15.015  22.497  1.00 52.72           C  
ATOM   4359  C   GLN A 349      -2.743  13.863  22.437  1.00 52.72           C  
ATOM   4360  O   GLN A 349      -3.347  13.522  23.451  1.00 52.72           O  
ATOM   4361  CB  GLN A 349      -2.378  16.405  22.474  1.00 52.72           C  
ATOM   4362  CG  GLN A 349      -3.131  16.719  23.776  1.00 52.72           C  
ATOM   4363  CD  GLN A 349      -3.624  18.162  23.855  1.00 52.72           C  
ATOM   4364  NE2 GLN A 349      -4.164  18.571  24.982  1.00 52.72           N  
ATOM   4365  OE1 GLN A 349      -3.540  18.951  22.930  1.00 52.72           O  
ATOM   4366  N   LEU A 350      -2.914  13.221  21.277  1.00 53.13           N  
ATOM   4367  CA  LEU A 350      -3.914  12.160  21.083  1.00 53.13           C  
ATOM   4368  C   LEU A 350      -3.426  10.753  21.472  1.00 53.13           C  
ATOM   4369  O   LEU A 350      -4.247   9.864  21.683  1.00 53.13           O  
ATOM   4370  CB  LEU A 350      -4.440  12.228  19.637  1.00 53.13           C  
ATOM   4371  CG  LEU A 350      -5.317  13.466  19.357  1.00 53.13           C  
ATOM   4372  CD1 LEU A 350      -5.628  13.553  17.863  1.00 53.13           C  
ATOM   4373  CD2 LEU A 350      -6.650  13.416  20.113  1.00 53.13           C  
ATOM   4374  N   ASN A 351      -2.117  10.557  21.654  1.00 53.77           N  
ATOM   4375  CA  ASN A 351      -1.540   9.264  22.050  1.00 53.77           C  
ATOM   4376  C   ASN A 351      -1.602   8.979  23.564  1.00 53.77           C  
ATOM   4377  O   ASN A 351      -1.232   7.888  23.988  1.00 53.77           O  
ATOM   4378  CB  ASN A 351      -0.107   9.157  21.494  1.00 53.77           C  
ATOM   4379  CG  ASN A 351      -0.056   8.784  20.022  1.00 53.77           C  
ATOM   4380  ND2 ASN A 351       1.122   8.745  19.447  1.00 53.77           N  
ATOM   4381  OD1 ASN A 351      -1.045   8.506  19.366  1.00 53.77           O  
ATOM   4382  N   ALA A 352      -2.079   9.923  24.381  1.00 60.99           N  
ATOM   4383  CA  ALA A 352      -2.107   9.802  25.842  1.00 60.99           C  
ATOM   4384  C   ALA A 352      -3.419   9.221  26.416  1.00 60.99           C  
ATOM   4385  O   ALA A 352      -3.568   9.151  27.629  1.00 60.99           O  
ATOM   4386  CB  ALA A 352      -1.772  11.178  26.431  1.00 60.99           C  
ATOM   4387  N   ILE A 353      -4.388   8.835  25.575  1.00 61.46           N  
ATOM   4388  CA  ILE A 353      -5.763   8.528  26.025  1.00 61.46           C  
ATOM   4389  C   ILE A 353      -6.050   7.011  26.117  1.00 61.46           C  
ATOM   4390  O   ILE A 353      -7.059   6.616  26.689  1.00 61.46           O  
ATOM   4391  CB  ILE A 353      -6.779   9.353  25.182  1.00 61.46           C  
ATOM   4392  CG1 ILE A 353      -6.478  10.871  25.330  1.00 61.46           C  
ATOM   4393  CG2 ILE A 353      -8.244   9.079  25.576  1.00 61.46           C  
ATOM   4394  CD1 ILE A 353      -7.331  11.801  24.456  1.00 61.46           C  
ATOM   4395  N   PHE A 354      -5.165   6.139  25.614  1.00 62.47           N  
ATOM   4396  CA  PHE A 354      -5.438   4.691  25.487  1.00 62.47           C  
ATOM   4397  C   PHE A 354      -4.385   3.755  26.113  1.00 62.47           C  
ATOM   4398  O   PHE A 354      -4.368   2.567  25.798  1.00 62.47           O  
ATOM   4399  CB  PHE A 354      -5.731   4.364  24.012  1.00 62.47           C  
ATOM   4400  CG  PHE A 354      -7.068   4.889  23.528  1.00 62.47           C  
ATOM   4401  CD1 PHE A 354      -8.244   4.177  23.830  1.00 62.47           C  
ATOM   4402  CD2 PHE A 354      -7.146   6.084  22.788  1.00 62.47           C  
ATOM   4403  CE1 PHE A 354      -9.492   4.652  23.391  1.00 62.47           C  
ATOM   4404  CE2 PHE A 354      -8.395   6.561  22.352  1.00 62.47           C  
ATOM   4405  CZ  PHE A 354      -9.567   5.845  22.651  1.00 62.47           C  
ATOM   4406  N   HIS A 355      -3.522   4.258  26.999  1.00 50.84           N  
ATOM   4407  CA  HIS A 355      -2.556   3.441  27.742  1.00 50.84           C  
ATOM   4408  C   HIS A 355      -2.625   3.749  29.246  1.00 50.84           C  
ATOM   4409  O   HIS A 355      -1.878   4.594  29.733  1.00 50.84           O  
ATOM   4410  CB  HIS A 355      -1.141   3.632  27.159  1.00 50.84           C  
ATOM   4411  CG  HIS A 355      -0.831   2.734  25.985  1.00 50.84           C  
ATOM   4412  CD2 HIS A 355      -0.653   3.098  24.677  1.00 50.84           C  
ATOM   4413  ND1 HIS A 355      -0.622   1.377  26.057  1.00 50.84           N  
ATOM   4414  CE1 HIS A 355      -0.332   0.933  24.825  1.00 50.84           C  
ATOM   4415  NE2 HIS A 355      -0.328   1.946  23.944  1.00 50.84           N  
ATOM   4416  N   ASP A 356      -3.524   3.055  29.946  1.00 52.04           N  
ATOM   4417  CA  ASP A 356      -3.447   2.705  31.375  1.00 52.04           C  
ATOM   4418  C   ASP A 356      -4.079   1.312  31.552  1.00 52.04           C  
ATOM   4419  O   ASP A 356      -5.156   1.092  30.938  1.00 52.04           O  
ATOM   4420  CB  ASP A 356      -4.101   3.785  32.272  1.00 52.04           C  
ATOM   4421  CG  ASP A 356      -3.597   3.844  33.737  1.00 52.04           C  
ATOM   4422  OD1 ASP A 356      -2.847   2.953  34.198  1.00 52.04           O  
ATOM   4423  OD2 ASP A 356      -3.948   4.843  34.414  1.00 52.04           O1-
ATOM   4424  OXT ASP A 356      -3.395   0.440  32.130  1.00 52.04           O1-
TER   
ATOM   4425  N   MET C   1     -10.626  32.001  38.802  0.00  0.00           N  
ATOM   4426  CA  MET C   1     -11.169  32.280  37.458  0.00  0.00           C  
ATOM   4427  C   MET C   1     -11.272  30.971  36.690  0.00  0.00           C  
ATOM   4428  O   MET C   1     -10.255  30.346  36.433  0.00  0.00           O  
ATOM   4429  CB  MET C   1     -10.310  33.305  36.698  0.00  0.00           C  
ATOM   4430  CG  MET C   1     -10.620  34.745  37.131  0.00  0.00           C  
ATOM   4431  SD  MET C   1      -9.343  35.554  38.128  0.00  0.00           S  
ATOM   4432  CE  MET C   1      -8.728  36.761  36.913  0.00  0.00           C  
ATOM   4433  N   THR C   2     -12.502  30.532  36.435  0.00  0.00           N  
ATOM   4434  CA  THR C   2     -12.906  29.340  35.665  0.00  0.00           C  
ATOM   4435  C   THR C   2     -13.214  29.711  34.194  0.00  0.00           C  
ATOM   4436  O   THR C   2     -13.338  30.899  33.898  0.00  0.00           O  
ATOM   4437  CB  THR C   2     -14.109  28.658  36.360  0.00  0.00           C  
ATOM   4438  CG2 THR C   2     -13.643  27.563  37.321  0.00  0.00           C  
ATOM   4439  OG1 THR C   2     -14.848  29.582  37.132  0.00  0.00           O  
ATOM   4440  N   PRO C   3     -13.263  28.728  33.267  0.00  0.00           N  
ATOM   4441  CA  PRO C   3     -12.844  28.855  31.863  0.00  0.00           C  
ATOM   4442  C   PRO C   3     -14.002  29.076  30.868  0.00  0.00           C  
ATOM   4443  O   PRO C   3     -15.165  28.927  31.227  0.00  0.00           O  
ATOM   4444  CB  PRO C   3     -12.152  27.511  31.595  0.00  0.00           C  
ATOM   4445  CG  PRO C   3     -13.045  26.524  32.343  0.00  0.00           C  
ATOM   4446  CD  PRO C   3     -13.491  27.318  33.564  0.00  0.00           C  
ATOM   4447  N   GLN C   4     -13.680  29.349  29.597  0.00  0.00           N  
ATOM   4448  CA  GLN C   4     -14.616  29.248  28.465  0.00  0.00           C  
ATOM   4449  C   GLN C   4     -13.933  28.600  27.246  0.00  0.00           C  
ATOM   4450  O   GLN C   4     -12.947  29.154  26.757  0.00  0.00           O  
ATOM   4451  CB  GLN C   4     -15.141  30.641  28.060  0.00  0.00           C  
ATOM   4452  CG  GLN C   4     -16.256  31.202  28.955  0.00  0.00           C  
ATOM   4453  CD  GLN C   4     -17.607  30.511  28.763  0.00  0.00           C  
ATOM   4454  NE2 GLN C   4     -18.695  31.153  29.127  0.00  0.00           N  
ATOM   4455  OE1 GLN C   4     -17.728  29.403  28.270  0.00  0.00           O  
ATOM   4456  N   PRO C   5     -14.440  27.468  26.717  0.00  0.00           N  
ATOM   4457  CA  PRO C   5     -14.086  26.965  25.395  0.00  0.00           C  
ATOM   4458  C   PRO C   5     -15.155  27.376  24.366  0.00  0.00           C  
ATOM   4459  O   PRO C   5     -16.329  27.035  24.494  0.00  0.00           O  
ATOM   4460  CB  PRO C   5     -13.981  25.452  25.587  0.00  0.00           C  
ATOM   4461  CG  PRO C   5     -15.036  25.148  26.656  0.00  0.00           C  
ATOM   4462  CD  PRO C   5     -15.234  26.467  27.418  0.00  0.00           C  
ATOM   4463  N   SER C   6     -14.745  28.113  23.332  0.00  0.00           N  
ATOM   4464  CA  SER C   6     -15.616  28.571  22.244  0.00  0.00           C  
ATOM   4465  C   SER C   6     -15.513  27.655  21.018  0.00  0.00           C  
ATOM   4466  O   SER C   6     -14.441  27.529  20.434  0.00  0.00           O  
ATOM   4467  CB  SER C   6     -15.251  30.013  21.865  0.00  0.00           C  
ATOM   4468  OG  SER C   6     -16.094  30.486  20.832  0.00  0.00           O  
ATOM   4469  N   GLY C   7     -16.655  27.074  20.628  0.00  0.00           N  
ATOM   4470  CA  GLY C   7     -17.073  26.930  19.227  0.00  0.00           C  
ATOM   4471  C   GLY C   7     -16.589  25.710  18.433  0.00  0.00           C  
ATOM   4472  O   GLY C   7     -15.646  25.811  17.657  0.00  0.00           O  
ATOM   4473  N   ALA C   8     -17.328  24.598  18.507  0.00  0.00           N  
ATOM   4474  CA  ALA C   8     -17.331  23.564  17.467  0.00  0.00           C  
ATOM   4475  C   ALA C   8     -18.431  23.870  16.423  0.00  0.00           C  
ATOM   4476  O   ALA C   8     -19.559  24.169  16.823  0.00  0.00           O  
ATOM   4477  CB  ALA C   8     -17.555  22.194  18.120  0.00  0.00           C  
ATOM   4478  N   PRO C   9     -18.166  23.785  15.107  0.00  0.00           N  
ATOM   4479  CA  PRO C   9     -19.208  23.899  14.093  0.00  0.00           C  
ATOM   4480  C   PRO C   9     -19.964  22.574  13.904  0.00  0.00           C  
ATOM   4481  O   PRO C   9     -19.396  21.536  13.570  0.00  0.00           O  
ATOM   4482  CB  PRO C   9     -18.498  24.383  12.828  0.00  0.00           C  
ATOM   4483  CG  PRO C   9     -17.087  23.815  12.974  0.00  0.00           C  
ATOM   4484  CD  PRO C   9     -16.850  23.762  14.487  0.00  0.00           C  
ATOM   4485  N   THR C  10     -21.281  22.646  14.096  0.00  0.00           N  
ATOM   4486  CA  THR C  10     -22.296  21.640  13.766  0.00  0.00           C  
ATOM   4487  C   THR C  10     -22.223  21.231  12.290  0.00  0.00           C  
ATOM   4488  O   THR C  10     -22.560  22.022  11.410  0.00  0.00           O  
ATOM   4489  CB  THR C  10     -23.676  22.262  14.056  0.00  0.00           C  
ATOM   4490  CG2 THR C  10     -24.870  21.356  13.762  0.00  0.00           C  
ATOM   4491  OG1 THR C  10     -23.750  22.603  15.420  0.00  0.00           O  
ATOM   4492  N   VAL C  11     -21.854  19.978  12.011  0.00  0.00           N  
ATOM   4493  CA  VAL C  11     -22.056  19.354  10.693  0.00  0.00           C  
ATOM   4494  C   VAL C  11     -23.462  18.764  10.666  0.00  0.00           C  
ATOM   4495  O   VAL C  11     -23.774  17.812  11.380  0.00  0.00           O  
ATOM   4496  CB  VAL C  11     -20.975  18.306  10.364  0.00  0.00           C  
ATOM   4497  CG1 VAL C  11     -21.206  17.674   8.983  0.00  0.00           C  
ATOM   4498  CG2 VAL C  11     -19.582  18.951  10.355  0.00  0.00           C  
ATOM   4499  N   GLN C  12     -24.331  19.366   9.858  0.00  0.00           N  
ATOM   4500  CA  GLN C  12     -25.677  18.867   9.604  0.00  0.00           C  
ATOM   4501  C   GLN C  12     -25.598  17.624   8.710  0.00  0.00           C  
ATOM   4502  O   GLN C  12     -25.071  17.677   7.601  0.00  0.00           O  
ATOM   4503  CB  GLN C  12     -26.540  19.968   8.966  0.00  0.00           C  
ATOM   4504  CG  GLN C  12     -26.727  21.181   9.894  0.00  0.00           C  
ATOM   4505  CD  GLN C  12     -27.687  22.215   9.310  0.00  0.00           C  
ATOM   4506  NE2 GLN C  12     -27.364  23.488   9.374  0.00  0.00           N  
ATOM   4507  OE1 GLN C  12     -28.749  21.905   8.802  0.00  0.00           O  
ATOM   4508  N   VAL C  13     -26.131  16.504   9.198  0.00  0.00           N  
ATOM   4509  CA  VAL C  13     -26.382  15.297   8.404  0.00  0.00           C  
ATOM   4510  C   VAL C  13     -27.662  15.527   7.602  0.00  0.00           C  
ATOM   4511  O   VAL C  13     -28.771  15.387   8.124  0.00  0.00           O  
ATOM   4512  CB  VAL C  13     -26.465  14.053   9.316  0.00  0.00           C  
ATOM   4513  CG1 VAL C  13     -26.929  12.789   8.578  0.00  0.00           C  
ATOM   4514  CG2 VAL C  13     -25.090  13.752   9.931  0.00  0.00           C  
ATOM   4515  N   THR C  14     -27.512  15.907   6.335  0.00  0.00           N  
ATOM   4516  CA  THR C  14     -28.588  15.863   5.342  0.00  0.00           C  
ATOM   4517  C   THR C  14     -28.853  14.416   4.943  0.00  0.00           C  
ATOM   4518  O   THR C  14     -27.958  13.649   4.589  0.00  0.00           O  
ATOM   4519  CB  THR C  14     -28.297  16.734   4.106  0.00  0.00           C  
ATOM   4520  CG2 THR C  14     -28.887  18.131   4.280  0.00  0.00           C  
ATOM   4521  OG1 THR C  14     -26.910  16.896   3.909  0.00  0.00           O  
ATOM   4522  N   ARG C  15     -30.121  14.033   5.077  0.00  0.00           N  
ATOM   4523  CA  ARG C  15     -30.664  12.709   4.794  0.00  0.00           C  
ATOM   4524  C   ARG C  15     -31.255  12.799   3.394  0.00  0.00           C  
ATOM   4525  O   ARG C  15     -32.361  13.298   3.235  0.00  0.00           O  
ATOM   4526  CB  ARG C  15     -31.732  12.330   5.847  0.00  0.00           C  
ATOM   4527  CG  ARG C  15     -31.395  12.756   7.284  0.00  0.00           C  
ATOM   4528  CD  ARG C  15     -32.564  12.442   8.219  0.00  0.00           C  
ATOM   4529  NE  ARG C  15     -32.357  13.072   9.535  0.00  0.00           N  
ATOM   4530  CZ  ARG C  15     -33.241  13.150  10.512  0.00  0.00           C  
ATOM   4531  NH1 ARG C  15     -34.433  12.631  10.408  0.00  0.00           N1+
ATOM   4532  NH2 ARG C  15     -32.937  13.759  11.623  0.00  0.00           N  
ATOM   4533  N   GLU C  16     -30.515  12.373   2.383  0.00  0.00           N  
ATOM   4534  CA  GLU C  16     -30.973  12.452   0.996  0.00  0.00           C  
ATOM   4535  C   GLU C  16     -31.276  11.037   0.481  0.00  0.00           C  
ATOM   4536  O   GLU C  16     -30.408  10.323  -0.012  0.00  0.00           O  
ATOM   4537  CB  GLU C  16     -29.970  13.224   0.127  0.00  0.00           C  
ATOM   4538  CG  GLU C  16     -29.607  14.640   0.626  0.00  0.00           C  
ATOM   4539  CD  GLU C  16     -30.695  15.709   0.441  0.00  0.00           C  
ATOM   4540  OE1 GLU C  16     -30.826  16.551   1.360  0.00  0.00           O  
ATOM   4541  OE2 GLU C  16     -31.352  15.691  -0.625  0.00  0.00           O1-
ATOM   4542  N   THR C  17     -32.543  10.657   0.650  0.00  0.00           N  
ATOM   4543  CA  THR C  17     -33.391   9.986  -0.347  0.00  0.00           C  
ATOM   4544  C   THR C  17     -32.840   8.730  -1.040  0.00  0.00           C  
ATOM   4545  O   THR C  17     -32.199   8.789  -2.092  0.00  0.00           O  
ATOM   4546  CB  THR C  17     -33.871  11.043  -1.356  0.00  0.00           C  
ATOM   4547  CG2 THR C  17     -34.990  10.548  -2.271  0.00  0.00           C  
ATOM   4548  OG1 THR C  17     -34.407  12.144  -0.648  0.00  0.00           O  
ATOM   4549  N   GLU C  18     -33.254   7.567  -0.523  0.00  0.00           N  
ATOM   4550  CA  GLU C  18     -33.351   6.317  -1.281  0.00  0.00           C  
ATOM   4551  C   GLU C  18     -34.190   6.529  -2.552  0.00  0.00           C  
ATOM   4552  O   GLU C  18     -35.409   6.702  -2.504  0.00  0.00           O  
ATOM   4553  CB  GLU C  18     -34.027   5.217  -0.437  0.00  0.00           C  
ATOM   4554  CG  GLU C  18     -33.075   4.466   0.495  0.00  0.00           C  
ATOM   4555  CD  GLU C  18     -33.831   3.339   1.213  0.00  0.00           C  
ATOM   4556  OE1 GLU C  18     -33.834   2.209   0.675  0.00  0.00           O  
ATOM   4557  OE2 GLU C  18     -34.424   3.638   2.273  0.00  0.00           O1-
ATOM   4558  N   ARG C  19     -33.548   6.468  -3.722  0.00  0.00           N  
ATOM   4559  CA  ARG C  19     -34.251   6.175  -4.974  0.00  0.00           C  
ATOM   4560  C   ARG C  19     -34.365   4.663  -5.123  0.00  0.00           C  
ATOM   4561  O   ARG C  19     -33.435   4.005  -5.583  0.00  0.00           O  
ATOM   4562  CB  ARG C  19     -33.579   6.834  -6.185  0.00  0.00           C  
ATOM   4563  CG  ARG C  19     -33.842   8.343  -6.229  0.00  0.00           C  
ATOM   4564  CD  ARG C  19     -33.347   8.916  -7.561  0.00  0.00           C  
ATOM   4565  NE  ARG C  19     -33.374  10.389  -7.552  0.00  0.00           N  
ATOM   4566  CZ  ARG C  19     -33.116  11.188  -8.571  0.00  0.00           C  
ATOM   4567  NH1 ARG C  19     -32.865  10.723  -9.764  0.00  0.00           N1+
ATOM   4568  NH2 ARG C  19     -33.105  12.481  -8.405  0.00  0.00           N  
ATOM   4569  N   SER C  20     -35.533   4.146  -4.751  0.00  0.00           N  
ATOM   4570  CA  SER C  20     -36.057   2.870  -5.241  0.00  0.00           C  
ATOM   4571  C   SER C  20     -36.038   2.853  -6.772  0.00  0.00           C  
ATOM   4572  O   SER C  20     -36.595   3.749  -7.405  0.00  0.00           O  
ATOM   4573  CB  SER C  20     -37.510   2.689  -4.779  0.00  0.00           C  
ATOM   4574  OG  SER C  20     -37.572   1.993  -3.555  0.00  0.00           O  
ATOM   4575  N   PHE C  21     -35.434   1.824  -7.366  0.00  0.00           N  
ATOM   4576  CA  PHE C  21     -35.620   1.487  -8.778  0.00  0.00           C  
ATOM   4577  C   PHE C  21     -36.280   0.105  -8.904  0.00  0.00           C  
ATOM   4578  O   PHE C  21     -36.041  -0.762  -8.061  0.00  0.00           O  
ATOM   4579  CB  PHE C  21     -34.309   1.597  -9.567  0.00  0.00           C  
ATOM   4580  CG  PHE C  21     -33.929   3.023  -9.922  0.00  0.00           C  
ATOM   4581  CD1 PHE C  21     -34.558   3.675 -11.002  0.00  0.00           C  
ATOM   4582  CD2 PHE C  21     -32.948   3.703  -9.178  0.00  0.00           C  
ATOM   4583  CE1 PHE C  21     -34.205   4.993 -11.339  0.00  0.00           C  
ATOM   4584  CE2 PHE C  21     -32.584   5.017  -9.523  0.00  0.00           C  
ATOM   4585  CZ  PHE C  21     -33.211   5.662 -10.603  0.00  0.00           C  
ATOM   4586  N   PRO C  22     -37.147  -0.100  -9.912  0.00  0.00           N  
ATOM   4587  CA  PRO C  22     -38.199  -1.107  -9.866  0.00  0.00           C  
ATOM   4588  C   PRO C  22     -37.682  -2.514 -10.168  0.00  0.00           C  
ATOM   4589  O   PRO C  22     -36.929  -2.739 -11.115  0.00  0.00           O  
ATOM   4590  CB  PRO C  22     -39.266  -0.669 -10.883  0.00  0.00           C  
ATOM   4591  CG  PRO C  22     -38.847   0.739 -11.305  0.00  0.00           C  
ATOM   4592  CD  PRO C  22     -37.342   0.722 -11.092  0.00  0.00           C  
ATOM   4593  N   ARG C  23     -38.169  -3.463  -9.368  0.00  0.00           N  
ATOM   4594  CA  ARG C  23     -38.113  -4.913  -9.562  0.00  0.00           C  
ATOM   4595  C   ARG C  23     -38.900  -5.278 -10.828  0.00  0.00           C  
ATOM   4596  O   ARG C  23     -40.114  -5.099 -10.854  0.00  0.00           O  
ATOM   4597  CB  ARG C  23     -38.719  -5.514  -8.277  0.00  0.00           C  
ATOM   4598  CG  ARG C  23     -38.748  -7.043  -8.171  0.00  0.00           C  
ATOM   4599  CD  ARG C  23     -39.381  -7.413  -6.819  0.00  0.00           C  
ATOM   4600  NE  ARG C  23     -39.474  -8.871  -6.620  0.00  0.00           N  
ATOM   4601  CZ  ARG C  23     -39.952  -9.486  -5.550  0.00  0.00           C  
ATOM   4602  NH1 ARG C  23     -40.363  -8.832  -4.498  0.00  0.00           N1+
ATOM   4603  NH2 ARG C  23     -40.039 -10.786  -5.526  0.00  0.00           N  
ATOM   4604  N   ALA C  24     -38.210  -5.747 -11.866  0.00  0.00           N  
ATOM   4605  CA  ALA C  24     -38.841  -6.337 -13.043  0.00  0.00           C  
ATOM   4606  C   ALA C  24     -39.194  -7.803 -12.764  0.00  0.00           C  
ATOM   4607  O   ALA C  24     -38.442  -8.528 -12.112  0.00  0.00           O  
ATOM   4608  CB  ALA C  24     -37.948  -6.163 -14.276  0.00  0.00           C  
ATOM   4609  N   SER C  25     -40.382  -8.149 -13.233  0.00  0.00           N  
ATOM   4610  CA  SER C  25     -41.192  -9.322 -12.956  0.00  0.00           C  
ATOM   4611  C   SER C  25     -40.561 -10.643 -13.381  0.00  0.00           C  
ATOM   4612  O   SER C  25     -39.775 -10.721 -14.325  0.00  0.00           O  
ATOM   4613  CB  SER C  25     -42.532  -9.148 -13.685  0.00  0.00           C  
ATOM   4614  OG  SER C  25     -42.890  -7.771 -13.800  0.00  0.00           O  
ATOM   4615  N   GLU C  26     -40.958 -11.667 -12.640  0.00  0.00           N  
ATOM   4616  CA  GLU C  26     -40.760 -13.090 -12.879  0.00  0.00           C  
ATOM   4617  C   GLU C  26     -41.348 -13.586 -14.213  0.00  0.00           C  
ATOM   4618  O   GLU C  26     -42.487 -13.276 -14.539  0.00  0.00           O  
ATOM   4619  CB  GLU C  26     -41.421 -13.823 -11.691  0.00  0.00           C  
ATOM   4620  CG  GLU C  26     -42.879 -13.397 -11.369  0.00  0.00           C  
ATOM   4621  CD  GLU C  26     -43.014 -12.784  -9.968  0.00  0.00           C  
ATOM   4622  OE1 GLU C  26     -43.117 -11.537  -9.874  0.00  0.00           O  
ATOM   4623  OE2 GLU C  26     -42.920 -13.547  -8.981  0.00  0.00           O1-
ATOM   4624  N   ASP C  27     -40.589 -14.415 -14.932  0.00  0.00           N  
ATOM   4625  CA  ASP C  27     -41.143 -15.463 -15.790  0.00  0.00           C  
ATOM   4626  C   ASP C  27     -40.376 -16.762 -15.512  0.00  0.00           C  
ATOM   4627  O   ASP C  27     -39.144 -16.822 -15.455  0.00  0.00           O  
ATOM   4628  CB  ASP C  27     -41.167 -15.093 -17.280  0.00  0.00           C  
ATOM   4629  CG  ASP C  27     -42.493 -14.450 -17.713  0.00  0.00           C  
ATOM   4630  OD1 ASP C  27     -43.551 -15.061 -17.438  0.00  0.00           O  
ATOM   4631  OD2 ASP C  27     -42.425 -13.412 -18.413  0.00  0.00           O1-
ATOM   4632  N   GLU C  28     -41.177 -17.774 -15.233  0.00  0.00           N  
ATOM   4633  CA  GLU C  28     -40.910 -19.021 -14.543  0.00  0.00           C  
ATOM   4634  C   GLU C  28     -40.353 -20.086 -15.507  0.00  0.00           C  
ATOM   4635  O   GLU C  28     -41.001 -20.446 -16.485  0.00  0.00           O  
ATOM   4636  CB  GLU C  28     -42.294 -19.403 -13.980  0.00  0.00           C  
ATOM   4637  CG  GLU C  28     -42.339 -20.550 -12.973  0.00  0.00           C  
ATOM   4638  CD  GLU C  28     -43.767 -21.106 -12.814  0.00  0.00           C  
ATOM   4639  OE1 GLU C  28     -43.866 -22.337 -12.606  0.00  0.00           O  
ATOM   4640  OE2 GLU C  28     -44.739 -20.321 -12.890  0.00  0.00           O1-
ATOM   4641  N   VAL C  29     -39.170 -20.644 -15.221  0.00  0.00           N  
ATOM   4642  CA  VAL C  29     -38.809 -22.003 -15.663  0.00  0.00           C  
ATOM   4643  C   VAL C  29     -38.205 -22.751 -14.479  0.00  0.00           C  
ATOM   4644  O   VAL C  29     -37.075 -22.521 -14.051  0.00  0.00           O  
ATOM   4645  CB  VAL C  29     -37.919 -22.067 -16.923  0.00  0.00           C  
ATOM   4646  CG1 VAL C  29     -37.521 -23.517 -17.256  0.00  0.00           C  
ATOM   4647  CG2 VAL C  29     -38.644 -21.528 -18.164  0.00  0.00           C  
ATOM   4648  N   THR C  30     -39.044 -23.630 -13.954  0.00  0.00           N  
ATOM   4649  CA  THR C  30     -38.879 -24.714 -12.991  0.00  0.00           C  
ATOM   4650  C   THR C  30     -37.462 -25.294 -12.812  0.00  0.00           C  
ATOM   4651  O   THR C  30     -36.864 -25.847 -13.731  0.00  0.00           O  
ATOM   4652  CB  THR C  30     -39.860 -25.810 -13.447  0.00  0.00           C  
ATOM   4653  CG2 THR C  30     -40.070 -26.938 -12.444  0.00  0.00           C  
ATOM   4654  OG1 THR C  30     -41.122 -25.204 -13.640  0.00  0.00           O  
ATOM   4655  N   CYS C  31     -37.005 -25.171 -11.558  0.00  0.00           N  
ATOM   4656  CA  CYS C  31     -36.174 -25.999 -10.654  0.00  0.00           C  
ATOM   4657  C   CYS C  31     -35.845 -27.473 -11.047  0.00  0.00           C  
ATOM   4658  O   CYS C  31     -36.538 -28.018 -11.901  0.00  0.00           O  
ATOM   4659  CB  CYS C  31     -37.039 -25.995  -9.374  0.00  0.00           C  
ATOM   4660  SG  CYS C  31     -37.285 -24.309  -8.743  0.00  0.00           S  
ATOM   4661  N   PRO C  32     -34.922 -28.207 -10.352  0.00  0.00           N  
ATOM   4662  CA  PRO C  32     -34.373 -27.933  -9.011  0.00  0.00           C  
ATOM   4663  C   PRO C  32     -32.876 -28.274  -8.751  0.00  0.00           C  
ATOM   4664  O   PRO C  32     -32.258 -29.110  -9.393  0.00  0.00           O  
ATOM   4665  CB  PRO C  32     -35.230 -28.863  -8.128  0.00  0.00           C  
ATOM   4666  CG  PRO C  32     -35.519 -30.076  -9.018  0.00  0.00           C  
ATOM   4667  CD  PRO C  32     -35.026 -29.667 -10.405  0.00  0.00           C  
ATOM   4668  N   THR C  33     -32.357 -27.659  -7.683  0.00  0.00           N  
ATOM   4669  CA  THR C  33     -31.556 -28.262  -6.594  0.00  0.00           C  
ATOM   4670  C   THR C  33     -30.297 -29.096  -6.917  0.00  0.00           C  
ATOM   4671  O   THR C  33     -30.342 -30.226  -7.390  0.00  0.00           O  
ATOM   4672  CB  THR C  33     -32.501 -28.976  -5.602  0.00  0.00           C  
ATOM   4673  CG2 THR C  33     -32.716 -30.482  -5.777  0.00  0.00           C  
ATOM   4674  OG1 THR C  33     -32.049 -28.769  -4.292  0.00  0.00           O  
ATOM   4675  N   SER C  34     -29.132 -28.569  -6.542  0.00  0.00           N  
ATOM   4676  CA  SER C  34     -28.216 -29.166  -5.546  0.00  0.00           C  
ATOM   4677  C   SER C  34     -26.858 -28.452  -5.594  0.00  0.00           C  
ATOM   4678  O   SER C  34     -26.302 -28.175  -6.654  0.00  0.00           O  
ATOM   4679  CB  SER C  34     -28.024 -30.691  -5.646  0.00  0.00           C  
ATOM   4680  OG  SER C  34     -27.710 -31.108  -6.949  0.00  0.00           O  
ATOM   4681  N   ALA C  35     -26.363 -28.074  -4.416  0.00  0.00           N  
ATOM   4682  CA  ALA C  35     -25.104 -27.364  -4.201  0.00  0.00           C  
ATOM   4683  C   ALA C  35     -23.864 -28.268  -4.446  0.00  0.00           C  
ATOM   4684  O   ALA C  35     -23.991 -29.493  -4.408  0.00  0.00           O  
ATOM   4685  CB  ALA C  35     -25.163 -26.801  -2.774  0.00  0.00           C  
ATOM   4686  N   PRO C  36     -22.666 -27.695  -4.689  0.00  0.00           N  
ATOM   4687  CA  PRO C  36     -21.526 -28.404  -5.280  0.00  0.00           C  
ATOM   4688  C   PRO C  36     -20.519 -28.935  -4.237  0.00  0.00           C  
ATOM   4689  O   PRO C  36     -20.392 -28.343  -3.163  0.00  0.00           O  
ATOM   4690  CB  PRO C  36     -20.866 -27.334  -6.154  0.00  0.00           C  
ATOM   4691  CG  PRO C  36     -21.024 -26.062  -5.316  0.00  0.00           C  
ATOM   4692  CD  PRO C  36     -22.350 -26.273  -4.585  0.00  0.00           C  
ATOM   4693  N   PRO C  37     -19.704 -29.958  -4.568  0.00  0.00           N  
ATOM   4694  CA  PRO C  37     -18.458 -30.241  -3.863  0.00  0.00           C  
ATOM   4695  C   PRO C  37     -17.211 -29.729  -4.618  0.00  0.00           C  
ATOM   4696  O   PRO C  37     -17.147 -29.689  -5.845  0.00  0.00           O  
ATOM   4697  CB  PRO C  37     -18.465 -31.754  -3.655  0.00  0.00           C  
ATOM   4698  CG  PRO C  37     -19.163 -32.265  -4.916  0.00  0.00           C  
ATOM   4699  CD  PRO C  37     -20.076 -31.115  -5.370  0.00  0.00           C  
ATOM   4700  N   SER C  38     -16.221 -29.334  -3.820  0.00  0.00           N  
ATOM   4701  CA  SER C  38     -14.902 -28.747  -4.102  0.00  0.00           C  
ATOM   4702  C   SER C  38     -14.022 -29.457  -5.157  0.00  0.00           C  
ATOM   4703  O   SER C  38     -14.153 -30.664  -5.369  0.00  0.00           O  
ATOM   4704  CB  SER C  38     -14.154 -28.771  -2.762  0.00  0.00           C  
ATOM   4705  OG  SER C  38     -14.944 -28.163  -1.756  0.00  0.00           O  
ATOM   4706  N   PRO C  39     -13.046 -28.753  -5.779  0.00  0.00           N  
ATOM   4707  CA  PRO C  39     -12.202 -29.318  -6.826  0.00  0.00           C  
ATOM   4708  C   PRO C  39     -11.066 -30.151  -6.224  0.00  0.00           C  
ATOM   4709  O   PRO C  39     -10.235 -29.641  -5.473  0.00  0.00           O  
ATOM   4710  CB  PRO C  39     -11.686 -28.108  -7.612  0.00  0.00           C  
ATOM   4711  CG  PRO C  39     -11.555 -27.025  -6.540  0.00  0.00           C  
ATOM   4712  CD  PRO C  39     -12.657 -27.367  -5.533  0.00  0.00           C  
ATOM   4713  N   THR C  40     -10.987 -31.426  -6.606  0.00  0.00           N  
ATOM   4714  CA  THR C  40      -9.849 -32.296  -6.289  0.00  0.00           C  
ATOM   4715  C   THR C  40      -9.166 -32.721  -7.587  0.00  0.00           C  
ATOM   4716  O   THR C  40      -9.807 -33.111  -8.560  0.00  0.00           O  
ATOM   4717  CB  THR C  40     -10.233 -33.493  -5.403  0.00  0.00           C  
ATOM   4718  CG2 THR C  40      -9.005 -34.066  -4.692  0.00  0.00           C  
ATOM   4719  OG1 THR C  40     -11.101 -33.086  -4.371  0.00  0.00           O  
ATOM   4720  N   ARG C  41      -7.843 -32.548  -7.596  0.00  0.00           N  
ATOM   4721  CA  ARG C  41      -6.869 -32.787  -8.674  0.00  0.00           C  
ATOM   4722  C   ARG C  41      -7.006 -34.204  -9.244  0.00  0.00           C  
ATOM   4723  O   ARG C  41      -7.303 -35.101  -8.469  0.00  0.00           O  
ATOM   4724  CB  ARG C  41      -5.463 -32.640  -8.043  0.00  0.00           C  
ATOM   4725  CG  ARG C  41      -5.190 -31.281  -7.359  0.00  0.00           C  
ATOM   4726  CD  ARG C  41      -3.992 -31.323  -6.394  0.00  0.00           C  
ATOM   4727  NE  ARG C  41      -2.702 -31.030  -7.053  0.00  0.00           N  
ATOM   4728  CZ  ARG C  41      -1.506 -31.459  -6.677  0.00  0.00           C  
ATOM   4729  NH1 ARG C  41      -1.344 -32.341  -5.729  0.00  0.00           N1+
ATOM   4730  NH2 ARG C  41      -0.432 -30.996  -7.252  0.00  0.00           N  
ATOM   4731  N   THR C  42      -6.674 -34.409 -10.526  0.00  0.00           N  
ATOM   4732  CA  THR C  42      -5.745 -35.456 -11.032  0.00  0.00           C  
ATOM   4733  C   THR C  42      -5.651 -35.407 -12.574  0.00  0.00           C  
ATOM   4734  O   THR C  42      -6.606 -35.710 -13.270  0.00  0.00           O  
ATOM   4735  CB  THR C  42      -6.077 -36.897 -10.566  0.00  0.00           C  
ATOM   4736  CG2 THR C  42      -5.110 -37.955 -11.088  0.00  0.00           C  
ATOM   4737  OG1 THR C  42      -5.855 -37.021  -9.188  0.00  0.00           O  
ATOM   4738  N   ARG C  43      -4.474 -34.984 -13.068  0.00  0.00           N  
ATOM   4739  CA  ARG C  43      -3.656 -35.566 -14.163  0.00  0.00           C  
ATOM   4740  C   ARG C  43      -4.364 -36.085 -15.435  0.00  0.00           C  
ATOM   4741  O   ARG C  43      -5.020 -37.115 -15.406  0.00  0.00           O  
ATOM   4742  CB  ARG C  43      -2.830 -36.673 -13.483  0.00  0.00           C  
ATOM   4743  CG  ARG C  43      -1.664 -37.288 -14.261  0.00  0.00           C  
ATOM   4744  CD  ARG C  43      -0.964 -38.257 -13.293  0.00  0.00           C  
ATOM   4745  NE  ARG C  43      -0.027 -39.167 -13.972  0.00  0.00           N  
ATOM   4746  CZ  ARG C  43       0.487 -40.270 -13.452  0.00  0.00           C  
ATOM   4747  NH1 ARG C  43       0.257 -40.636 -12.219  0.00  0.00           N1+
ATOM   4748  NH2 ARG C  43       1.253 -41.037 -14.173  0.00  0.00           N  
ATOM   4749  N   GLY C  44      -4.052 -35.467 -16.579  0.00  0.00           N  
ATOM   4750  CA  GLY C  44      -4.358 -36.002 -17.910  0.00  0.00           C  
ATOM   4751  C   GLY C  44      -3.564 -35.318 -19.031  0.00  0.00           C  
ATOM   4752  O   GLY C  44      -3.956 -34.262 -19.501  0.00  0.00           O  
ATOM   4753  N   ASN C  45      -2.444 -35.944 -19.403  0.00  0.00           N  
ATOM   4754  CA  ASN C  45      -1.761 -35.972 -20.707  0.00  0.00           C  
ATOM   4755  C   ASN C  45      -1.511 -34.659 -21.487  0.00  0.00           C  
ATOM   4756  O   ASN C  45      -2.374 -34.167 -22.208  0.00  0.00           O  
ATOM   4757  CB  ASN C  45      -2.472 -37.032 -21.574  0.00  0.00           C  
ATOM   4758  CG  ASN C  45      -2.476 -38.424 -20.956  0.00  0.00           C  
ATOM   4759  ND2 ASN C  45      -3.075 -39.384 -21.617  0.00  0.00           N  
ATOM   4760  OD1 ASN C  45      -1.961 -38.666 -19.873  0.00  0.00           O  
ATOM   4761  N   CYS C  46      -0.250 -34.210 -21.491  0.00  0.00           N  
ATOM   4762  CA  CYS C  46       0.352 -33.516 -22.636  0.00  0.00           C  
ATOM   4763  C   CYS C  46       1.162 -34.561 -23.416  0.00  0.00           C  
ATOM   4764  O   CYS C  46       2.222 -34.972 -22.954  0.00  0.00           O  
ATOM   4765  CB  CYS C  46       1.236 -32.353 -22.154  0.00  0.00           C  
ATOM   4766  SG  CYS C  46       0.240 -31.084 -21.316  0.00  0.00           S  
ATOM   4767  N   ALA C  47       0.621 -35.044 -24.535  0.00  0.00           N  
ATOM   4768  CA  ALA C  47       1.305 -35.940 -25.461  0.00  0.00           C  
ATOM   4769  C   ALA C  47       1.783 -35.135 -26.679  0.00  0.00           C  
ATOM   4770  O   ALA C  47       0.966 -34.549 -27.388  0.00  0.00           O  
ATOM   4771  CB  ALA C  47       0.360 -37.089 -25.843  0.00  0.00           C  
ATOM   4772  N   GLU C  48       3.107 -35.032 -26.810  0.00  0.00           N  
ATOM   4773  CA  GLU C  48       3.923 -35.349 -27.994  0.00  0.00           C  
ATOM   4774  C   GLU C  48       3.213 -35.400 -29.367  0.00  0.00           C  
ATOM   4775  O   GLU C  48       2.333 -36.233 -29.578  0.00  0.00           O  
ATOM   4776  CB  GLU C  48       4.574 -36.726 -27.742  0.00  0.00           C  
ATOM   4777  CG  GLU C  48       5.388 -36.866 -26.442  0.00  0.00           C  
ATOM   4778  CD  GLU C  48       6.738 -36.147 -26.508  0.00  0.00           C  
ATOM   4779  OE1 GLU C  48       6.892 -35.149 -25.767  0.00  0.00           O  
ATOM   4780  OE2 GLU C  48       7.589 -36.612 -27.290  0.00  0.00           O1-
ATOM   4781  N   ALA C  49       3.666 -34.556 -30.303  0.00  0.00           N  
ATOM   4782  CA  ALA C  49       3.890 -34.847 -31.732  0.00  0.00           C  
ATOM   4783  C   ALA C  49       4.379 -33.539 -32.401  0.00  0.00           C  
ATOM   4784  O   ALA C  49       3.624 -32.571 -32.486  0.00  0.00           O  
ATOM   4785  CB  ALA C  49       2.635 -35.391 -32.427  0.00  0.00           C  
ATOM   4786  N   GLU C  50       5.688 -33.377 -32.627  0.00  0.00           N  
ATOM   4787  CA  GLU C  50       6.381 -33.745 -33.884  0.00  0.00           C  
ATOM   4788  C   GLU C  50       5.841 -32.900 -35.059  0.00  0.00           C  
ATOM   4789  O   GLU C  50       4.678 -33.003 -35.426  0.00  0.00           O  
ATOM   4790  CB  GLU C  50       6.296 -35.260 -34.160  0.00  0.00           C  
ATOM   4791  CG  GLU C  50       7.034 -36.134 -33.130  0.00  0.00           C  
ATOM   4792  CD  GLU C  50       8.553 -35.976 -33.217  0.00  0.00           C  
ATOM   4793  OE1 GLU C  50       9.136 -35.427 -32.257  0.00  0.00           O  
ATOM   4794  OE2 GLU C  50       9.113 -36.358 -34.263  0.00  0.00           O1-
ATOM   4795  N   GLU C  51       6.528 -31.886 -35.586  0.00  0.00           N  
ATOM   4796  CA  GLU C  51       7.741 -31.906 -36.424  0.00  0.00           C  
ATOM   4797  C   GLU C  51       7.344 -31.167 -37.731  0.00  0.00           C  
ATOM   4798  O   GLU C  51       6.211 -31.284 -38.194  0.00  0.00           O  
ATOM   4799  CB  GLU C  51       8.273 -33.328 -36.737  0.00  0.00           C  
ATOM   4800  CG  GLU C  51       9.680 -33.304 -37.371  0.00  0.00           C  
ATOM   4801  CD  GLU C  51      10.111 -34.604 -38.076  0.00  0.00           C  
ATOM   4802  OE1 GLU C  51      11.225 -34.568 -38.652  0.00  0.00           O  
ATOM   4803  OE2 GLU C  51       9.297 -35.545 -38.181  0.00  0.00           O1-
ATOM   4804  N   GLY C  52       8.243 -30.388 -38.347  0.00  0.00           N  
ATOM   4805  CA  GLY C  52       8.162 -30.169 -39.801  0.00  0.00           C  
ATOM   4806  C   GLY C  52       7.921 -28.748 -40.331  0.00  0.00           C  
ATOM   4807  O   GLY C  52       6.844 -28.407 -40.806  0.00  0.00           O  
ATOM   4808  N   GLY C  53       9.005 -27.970 -40.422  0.00  0.00           N  
ATOM   4809  CA  GLY C  53       9.425 -27.373 -41.699  0.00  0.00           C  
ATOM   4810  C   GLY C  53       8.702 -26.129 -42.240  0.00  0.00           C  
ATOM   4811  O   GLY C  53       7.875 -26.216 -43.144  0.00  0.00           O  
ATOM   4812  N   CYS C  54       9.188 -24.938 -41.871  0.00  0.00           N  
ATOM   4813  CA  CYS C  54       9.026 -23.723 -42.679  0.00  0.00           C  
ATOM   4814  C   CYS C  54       9.895 -23.813 -43.949  0.00  0.00           C  
ATOM   4815  O   CYS C  54      10.997 -23.266 -43.998  0.00  0.00           O  
ATOM   4816  CB  CYS C  54       9.398 -22.484 -41.844  0.00  0.00           C  
ATOM   4817  SG  CYS C  54       8.187 -22.213 -40.522  0.00  0.00           S  
ATOM   4818  N   ARG C  55       9.424 -24.500 -44.997  0.00  0.00           N  
ATOM   4819  CA  ARG C  55      10.011 -24.381 -46.340  0.00  0.00           C  
ATOM   4820  C   ARG C  55       9.310 -23.263 -47.098  0.00  0.00           C  
ATOM   4821  O   ARG C  55       8.175 -23.398 -47.544  0.00  0.00           O  
ATOM   4822  CB  ARG C  55      10.009 -25.717 -47.098  0.00  0.00           C  
ATOM   4823  CG  ARG C  55      11.084 -26.661 -46.535  0.00  0.00           C  
ATOM   4824  CD  ARG C  55      11.247 -27.909 -47.412  0.00  0.00           C  
ATOM   4825  NE  ARG C  55      12.244 -28.844 -46.852  0.00  0.00           N  
ATOM   4826  CZ  ARG C  55      13.560 -28.811 -46.998  0.00  0.00           C  
ATOM   4827  NH1 ARG C  55      14.163 -27.891 -47.702  0.00  0.00           N1+
ATOM   4828  NH2 ARG C  55      14.305 -29.717 -46.428  0.00  0.00           N  
ATOM   4829  N   GLY C  56      10.014 -22.142 -47.223  0.00  0.00           N  
ATOM   4830  CA  GLY C  56       9.644 -21.067 -48.127  0.00  0.00           C  
ATOM   4831  C   GLY C  56       9.682 -21.534 -49.580  0.00  0.00           C  
ATOM   4832  O   GLY C  56      10.653 -22.139 -50.024  0.00  0.00           O  
ATOM   4833  N   ALA C  57       8.637 -21.200 -50.328  0.00  0.00           N  
ATOM   4834  CA  ALA C  57       8.710 -20.992 -51.765  0.00  0.00           C  
ATOM   4835  C   ALA C  57       7.554 -20.072 -52.198  0.00  0.00           C  
ATOM   4836  O   ALA C  57       6.505 -20.052 -51.555  0.00  0.00           O  
ATOM   4837  CB  ALA C  57       8.709 -22.327 -52.517  0.00  0.00           C  
ATOM   4838  N   PRO C  58       7.763 -19.243 -53.232  0.00  0.00           N  
ATOM   4839  CA  PRO C  58       7.154 -17.925 -53.346  0.00  0.00           C  
ATOM   4840  C   PRO C  58       5.998 -17.914 -54.359  0.00  0.00           C  
ATOM   4841  O   PRO C  58       5.687 -18.935 -54.963  0.00  0.00           O  
ATOM   4842  CB  PRO C  58       8.350 -17.049 -53.764  0.00  0.00           C  
ATOM   4843  CG  PRO C  58       9.281 -17.975 -54.556  0.00  0.00           C  
ATOM   4844  CD  PRO C  58       8.788 -19.385 -54.255  0.00  0.00           C  
ATOM   4845  N   ARG C  59       5.487 -16.704 -54.644  0.00  0.00           N  
ATOM   4846  CA  ARG C  59       4.674 -16.303 -55.819  0.00  0.00           C  
ATOM   4847  C   ARG C  59       3.166 -16.244 -55.547  0.00  0.00           C  
ATOM   4848  O   ARG C  59       2.475 -17.248 -55.593  0.00  0.00           O  
ATOM   4849  CB  ARG C  59       4.958 -17.179 -57.072  0.00  0.00           C  
ATOM   4850  CG  ARG C  59       6.443 -17.348 -57.445  0.00  0.00           C  
ATOM   4851  CD  ARG C  59       6.758 -18.710 -58.074  0.00  0.00           C  
ATOM   4852  NE  ARG C  59       8.158 -18.717 -58.544  0.00  0.00           N  
ATOM   4853  CZ  ARG C  59       8.618 -19.151 -59.705  0.00  0.00           C  
ATOM   4854  NH1 ARG C  59       7.872 -19.802 -60.552  0.00  0.00           N1+
ATOM   4855  NH2 ARG C  59       9.859 -18.937 -60.037  0.00  0.00           N  
ATOM   4856  N   LYS C  60       2.615 -15.031 -55.443  0.00  0.00           N  
ATOM   4857  CA  LYS C  60       2.084 -14.302 -56.613  0.00  0.00           C  
ATOM   4858  C   LYS C  60       1.567 -12.927 -56.181  0.00  0.00           C  
ATOM   4859  O   LYS C  60       0.633 -12.798 -55.399  0.00  0.00           O  
ATOM   4860  CB  LYS C  60       0.970 -15.095 -57.341  0.00  0.00           C  
ATOM   4861  CG  LYS C  60       0.901 -14.787 -58.848  0.00  0.00           C  
ATOM   4862  CD  LYS C  60       0.134 -15.906 -59.578  0.00  0.00           C  
ATOM   4863  CE  LYS C  60       0.135 -15.710 -61.100  0.00  0.00           C  
ATOM   4864  NZ  LYS C  60      -0.550 -16.833 -61.795  0.00  0.00           N1+
ATOM   4865  N   LEU C  61       2.194 -11.902 -56.741  0.00  0.00           N  
ATOM   4866  CA  LEU C  61       1.777 -10.507 -56.712  0.00  0.00           C  
ATOM   4867  C   LEU C  61       0.359 -10.381 -57.309  0.00  0.00           C  
ATOM   4868  O   LEU C  61       0.208 -10.520 -58.520  0.00  0.00           O  
ATOM   4869  CB  LEU C  61       2.829  -9.754 -57.571  0.00  0.00           C  
ATOM   4870  CG  LEU C  61       3.122  -8.313 -57.134  0.00  0.00           C  
ATOM   4871  CD1 LEU C  61       4.293  -8.304 -56.150  0.00  0.00           C  
ATOM   4872  CD2 LEU C  61       3.495  -7.453 -58.339  0.00  0.00           C  
ATOM   4873  N   ARG C  62      -0.677 -10.147 -56.494  0.00  0.00           N  
ATOM   4874  CA  ARG C  62      -1.989  -9.605 -56.918  0.00  0.00           C  
ATOM   4875  C   ARG C  62      -2.595  -8.823 -55.744  0.00  0.00           C  
ATOM   4876  O   ARG C  62      -3.059  -9.400 -54.776  0.00  0.00           O  
ATOM   4877  CB  ARG C  62      -2.945 -10.713 -57.423  0.00  0.00           C  
ATOM   4878  CG  ARG C  62      -2.557 -11.252 -58.815  0.00  0.00           C  
ATOM   4879  CD  ARG C  62      -3.676 -12.016 -59.527  0.00  0.00           C  
ATOM   4880  NE  ARG C  62      -3.436 -12.063 -60.986  0.00  0.00           N  
ATOM   4881  CZ  ARG C  62      -4.228 -12.607 -61.895  0.00  0.00           C  
ATOM   4882  NH1 ARG C  62      -5.271 -13.317 -61.562  0.00  0.00           N1+
ATOM   4883  NH2 ARG C  62      -3.990 -12.449 -63.167  0.00  0.00           N  
ATOM   4884  N   ALA C  63      -2.371  -7.512 -55.704  0.00  0.00           N  
ATOM   4885  CA  ALA C  63      -3.321  -6.506 -56.183  0.00  0.00           C  
ATOM   4886  C   ALA C  63      -4.614  -6.421 -55.348  0.00  0.00           C  
ATOM   4887  O   ALA C  63      -5.485  -7.277 -55.481  0.00  0.00           O  
ATOM   4888  CB  ALA C  63      -3.609  -6.679 -57.684  0.00  0.00           C  
ATOM   4889  N   ARG C  64      -4.733  -5.339 -54.557  0.00  0.00           N  
ATOM   4890  CA  ARG C  64      -5.902  -4.431 -54.388  0.00  0.00           C  
ATOM   4891  C   ARG C  64      -5.724  -3.647 -53.078  0.00  0.00           C  
ATOM   4892  O   ARG C  64      -5.958  -4.161 -51.995  0.00  0.00           O  
ATOM   4893  CB  ARG C  64      -7.258  -5.172 -54.428  0.00  0.00           C  
ATOM   4894  CG  ARG C  64      -7.734  -5.317 -55.891  0.00  0.00           C  
ATOM   4895  CD  ARG C  64      -8.906  -6.287 -56.059  0.00  0.00           C  
ATOM   4896  NE  ARG C  64      -9.173  -6.569 -57.488  0.00  0.00           N  
ATOM   4897  CZ  ARG C  64     -10.009  -5.946 -58.304  0.00  0.00           C  
ATOM   4898  NH1 ARG C  64     -10.734  -4.932 -57.922  0.00  0.00           N1+
ATOM   4899  NH2 ARG C  64     -10.133  -6.334 -59.544  0.00  0.00           N  
ATOM   4900  N   ARG C  65      -5.121  -2.452 -53.115  0.00  0.00           N  
ATOM   4901  CA  ARG C  65      -5.839  -1.161 -53.230  0.00  0.00           C  
ATOM   4902  C   ARG C  65      -7.212  -1.184 -52.541  0.00  0.00           C  
ATOM   4903  O   ARG C  65      -8.123  -1.838 -53.033  0.00  0.00           O  
ATOM   4904  CB  ARG C  65      -5.963  -0.653 -54.685  0.00  0.00           C  
ATOM   4905  CG  ARG C  65      -4.703   0.071 -55.196  0.00  0.00           C  
ATOM   4906  CD  ARG C  65      -4.973   0.786 -56.533  0.00  0.00           C  
ATOM   4907  NE  ARG C  65      -3.812   1.584 -56.990  0.00  0.00           N  
ATOM   4908  CZ  ARG C  65      -3.801   2.487 -57.962  0.00  0.00           C  
ATOM   4909  NH1 ARG C  65      -4.864   2.777 -58.663  0.00  0.00           N1+
ATOM   4910  NH2 ARG C  65      -2.707   3.130 -58.260  0.00  0.00           N  
ATOM   4911  N   GLY C  66      -7.321  -0.425 -51.447  0.00  0.00           N  
ATOM   4912  CA  GLY C  66      -8.542   0.221 -50.949  0.00  0.00           C  
ATOM   4913  C   GLY C  66      -9.850  -0.544 -51.150  0.00  0.00           C  
ATOM   4914  O   GLY C  66     -10.602  -0.262 -52.076  0.00  0.00           O  
ATOM   4915  N   GLY C  67     -10.147  -1.490 -50.261  0.00  0.00           N  
ATOM   4916  CA  GLY C  67     -11.399  -2.243 -50.275  0.00  0.00           C  
ATOM   4917  C   GLY C  67     -12.265  -1.907 -49.069  0.00  0.00           C  
ATOM   4918  O   GLY C  67     -12.178  -2.589 -48.055  0.00  0.00           O  
ATOM   4919  N   ARG C  68     -13.056  -0.835 -49.191  0.00  0.00           N  
ATOM   4920  CA  ARG C  68     -14.332  -0.553 -48.504  0.00  0.00           C  
ATOM   4921  C   ARG C  68     -14.643  -1.487 -47.318  0.00  0.00           C  
ATOM   4922  O   ARG C  68     -15.060  -2.629 -47.503  0.00  0.00           O  
ATOM   4923  CB  ARG C  68     -15.433  -0.609 -49.591  0.00  0.00           C  
ATOM   4924  CG  ARG C  68     -16.412   0.571 -49.556  0.00  0.00           C  
ATOM   4925  CD  ARG C  68     -17.280   0.535 -50.824  0.00  0.00           C  
ATOM   4926  NE  ARG C  68     -18.136   1.728 -50.957  0.00  0.00           N  
ATOM   4927  CZ  ARG C  68     -19.014   1.954 -51.923  0.00  0.00           C  
ATOM   4928  NH1 ARG C  68     -19.233   1.097 -52.883  0.00  0.00           N1+
ATOM   4929  NH2 ARG C  68     -19.701   3.061 -51.946  0.00  0.00           N  
ATOM   4930  N   SER C  69     -14.470  -0.969 -46.099  0.00  0.00           N  
ATOM   4931  CA  SER C  69     -14.923  -1.605 -44.859  0.00  0.00           C  
ATOM   4932  C   SER C  69     -16.393  -2.014 -44.999  0.00  0.00           C  
ATOM   4933  O   SER C  69     -17.279  -1.169 -44.901  0.00  0.00           O  
ATOM   4934  CB  SER C  69     -14.742  -0.616 -43.695  0.00  0.00           C  
ATOM   4935  OG  SER C  69     -15.206  -1.167 -42.479  0.00  0.00           O  
ATOM   4936  N   ARG C  70     -16.660  -3.306 -45.246  0.00  0.00           N  
ATOM   4937  CA  ARG C  70     -18.004  -3.890 -45.111  0.00  0.00           C  
ATOM   4938  C   ARG C  70     -18.565  -3.477 -43.743  0.00  0.00           C
[truncated: 89,679 more chars]
