# Supplementary material for: Neurogenic inducers inhibit the proliferation of pancreatic cancer by promoting tumor cell transdifferentiation
Source: J Exp Clin Cancer Res. 2025 Nov 12;44:304. doi: 10.1186/s13046-025-03563-9 (PMC12613626; doi:10.1186/s13046-025-03563-9)
Supplement: Supplementary file 5 — Supplementary Material 5. [file 13046_2025_3563_MOESM5_ESM.zip › Table S6/ligand_model1.pdb]

REMARK  Docking models Generated by GRAMM
MODEL        1
ATOM      1  N   MET C   1     -10.626  32.001  38.802
ATOM      2  CA  MET C   1     -11.169  32.280  37.458
ATOM      3  C   MET C   1     -11.272  30.971  36.690
ATOM      4  CB  MET C   1     -10.310  33.305  36.698
ATOM      5  O   MET C   1     -10.255  30.346  36.433
ATOM      6  CG  MET C   1     -10.620  34.745  37.131
ATOM      7  SD  MET C   1      -9.343  35.554  38.128
ATOM      8  CE  MET C   1      -8.728  36.761  36.913
ATOM      9  N   THR C   2     -12.502  30.532  36.435
ATOM     10  CA  THR C   2     -12.906  29.340  35.665
ATOM     11  C   THR C   2     -13.214  29.711  34.194
ATOM     12  CB  THR C   2     -14.109  28.658  36.360
ATOM     13  O   THR C   2     -13.338  30.899  33.898
ATOM     14  CG2 THR C   2     -13.643  27.563  37.321
ATOM     15  OG1 THR C   2     -14.848  29.582  37.132
ATOM     16  N   PRO C   3     -13.263  28.728  33.267
ATOM     17  CA  PRO C   3     -12.844  28.855  31.863
ATOM     18  C   PRO C   3     -14.002  29.076  30.868
ATOM     19  CB  PRO C   3     -12.152  27.511  31.595
ATOM     20  O   PRO C   3     -15.165  28.927  31.227
ATOM     21  CG  PRO C   3     -13.045  26.524  32.343
ATOM     22  CD  PRO C   3     -13.491  27.318  33.564
ATOM     23  N   GLN C   4     -13.680  29.349  29.597
ATOM     24  CA  GLN C   4     -14.616  29.248  28.465
ATOM     25  C   GLN C   4     -13.933  28.600  27.246
ATOM     26  CB  GLN C   4     -15.141  30.641  28.060
ATOM     27  O   GLN C   4     -12.947  29.154  26.757
ATOM     28  CG  GLN C   4     -16.256  31.202  28.955
ATOM     29  CD  GLN C   4     -17.607  30.511  28.763
ATOM     30  NE2 GLN C   4     -18.695  31.153  29.127
ATOM     31  OE1 GLN C   4     -17.728  29.403  28.270
ATOM     32  N   PRO C   5     -14.440  27.468  26.717
ATOM     33  CA  PRO C   5     -14.086  26.965  25.395
ATOM     34  C   PRO C   5     -15.155  27.376  24.366
ATOM     35  CB  PRO C   5     -13.981  25.452  25.587
ATOM     36  O   PRO C   5     -16.329  27.035  24.494
ATOM     37  CG  PRO C   5     -15.036  25.148  26.656
ATOM     38  CD  PRO C   5     -15.234  26.467  27.418
ATOM     39  N   SER C   6     -14.745  28.113  23.332
ATOM     40  CA  SER C   6     -15.616  28.571  22.244
ATOM     41  C   SER C   6     -15.513  27.655  21.018
ATOM     42  CB  SER C   6     -15.251  30.013  21.865
ATOM     43  O   SER C   6     -14.441  27.529  20.434
ATOM     44  OG  SER C   6     -16.094  30.486  20.832
ATOM     45  N   GLY C   7     -16.655  27.074  20.628
ATOM     46  CA  GLY C   7     -17.073  26.930  19.227
ATOM     47  C   GLY C   7     -16.589  25.710  18.433
ATOM     48  O   GLY C   7     -15.646  25.811  17.657
ATOM     49  N   ALA C   8     -17.328  24.598  18.507
ATOM     50  CA  ALA C   8     -17.331  23.564  17.467
ATOM     51  C   ALA C   8     -18.431  23.870  16.423
ATOM     52  CB  ALA C   8     -17.555  22.194  18.120
ATOM     53  O   ALA C   8     -19.559  24.169  16.823
ATOM     54  N   PRO C   9     -18.166  23.785  15.107
ATOM     55  CA  PRO C   9     -19.208  23.899  14.093
ATOM     56  C   PRO C   9     -19.964  22.574  13.904
ATOM     57  CB  PRO C   9     -18.498  24.383  12.828
ATOM     58  O   PRO C   9     -19.396  21.536  13.570
ATOM     59  CG  PRO C   9     -17.087  23.815  12.974
ATOM     60  CD  PRO C   9     -16.850  23.762  14.487
ATOM     61  N   THR C  10     -21.281  22.646  14.096
ATOM     62  CA  THR C  10     -22.296  21.640  13.766
ATOM     63  C   THR C  10     -22.223  21.231  12.290
ATOM     64  CB  THR C  10     -23.676  22.262  14.056
ATOM     65  O   THR C  10     -22.560  22.022  11.410
ATOM     66  CG2 THR C  10     -24.870  21.356  13.762
ATOM     67  OG1 THR C  10     -23.750  22.603  15.420
ATOM     68  N   VAL C  11     -21.854  19.978  12.011
ATOM     69  CA  VAL C  11     -22.056  19.354  10.693
ATOM     70  C   VAL C  11     -23.462  18.764  10.666
ATOM     71  CB  VAL C  11     -20.975  18.306  10.364
ATOM     72  O   VAL C  11     -23.774  17.812  11.380
ATOM     73  CG1 VAL C  11     -21.206  17.674   8.983
ATOM     74  CG2 VAL C  11     -19.582  18.951  10.355
ATOM     75  N   GLN C  12     -24.331  19.366   9.858
ATOM     76  CA  GLN C  12     -25.677  18.867   9.604
ATOM     77  C   GLN C  12     -25.598  17.624   8.710
ATOM     78  CB  GLN C  12     -26.540  19.968   8.966
ATOM     79  O   GLN C  12     -25.071  17.677   7.601
ATOM     80  CG  GLN C  12     -26.727  21.181   9.894
ATOM     81  CD  GLN C  12     -27.687  22.215   9.310
ATOM     82  NE2 GLN C  12     -27.364  23.488   9.374
ATOM     83  OE1 GLN C  12     -28.749  21.905   8.802
ATOM     84  N   VAL C  13     -26.131  16.504   9.198
ATOM     85  CA  VAL C  13     -26.382  15.297   8.404
ATOM     86  C   VAL C  13     -27.662  15.527   7.602
ATOM     87  CB  VAL C  13     -26.465  14.053   9.316
ATOM     88  O   VAL C  13     -28.771  15.387   8.124
ATOM     89  CG1 VAL C  13     -26.929  12.789   8.578
ATOM     90  CG2 VAL C  13     -25.090  13.752   9.931
ATOM     91  N   THR C  14     -27.512  15.907   6.335
ATOM     92  CA  THR C  14     -28.588  15.863   5.342
ATOM     93  C   THR C  14     -28.853  14.416   4.943
ATOM     94  CB  THR C  14     -28.297  16.734   4.106
ATOM     95  O   THR C  14     -27.958  13.649   4.589
ATOM     96  CG2 THR C  14     -28.887  18.131   4.280
ATOM     97  OG1 THR C  14     -26.910  16.896   3.909
ATOM     98  N   ARG C  15     -30.121  14.033   5.077
ATOM     99  CA  ARG C  15     -30.664  12.709   4.794
ATOM    100  C   ARG C  15     -31.255  12.799   3.394
ATOM    101  CB  ARG C  15     -31.732  12.330   5.847
ATOM    102  O   ARG C  15     -32.361  13.298   3.235
ATOM    103  CG  ARG C  15     -31.395  12.756   7.284
ATOM    104  CD  ARG C  15     -32.564  12.442   8.219
ATOM    105  NE  ARG C  15     -32.357  13.072   9.535
ATOM    106  NH1 ARG C  15     -34.433  12.631  10.408
ATOM    107  NH2 ARG C  15     -32.937  13.759  11.623
ATOM    108  CZ  ARG C  15     -33.241  13.150  10.512
ATOM    109  N   GLU C  16     -30.515  12.373   2.383
ATOM    110  CA  GLU C  16     -30.973  12.452   0.996
ATOM    111  C   GLU C  16     -31.276  11.037   0.481
ATOM    112  CB  GLU C  16     -29.970  13.224   0.127
ATOM    113  O   GLU C  16     -30.408  10.323  -0.012
ATOM    114  CG  GLU C  16     -29.607  14.640   0.626
ATOM    115  CD  GLU C  16     -30.695  15.709   0.441
ATOM    116  OE1 GLU C  16     -30.826  16.551   1.360
ATOM    117  OE2 GLU C  16     -31.352  15.691  -0.625
ATOM    118  N   THR C  17     -32.543  10.657   0.650
ATOM    119  CA  THR C  17     -33.391   9.986  -0.347
ATOM    120  C   THR C  17     -32.840   8.730  -1.040
ATOM    121  CB  THR C  17     -33.871  11.043  -1.356
ATOM    122  O   THR C  17     -32.199   8.789  -2.092
ATOM    123  CG2 THR C  17     -34.990  10.548  -2.271
ATOM    124  OG1 THR C  17     -34.407  12.144  -0.648
ATOM    125  N   GLU C  18     -33.254   7.567  -0.523
ATOM    126  CA  GLU C  18     -33.351   6.317  -1.281
ATOM    127  C   GLU C  18     -34.190   6.529  -2.552
ATOM    128  CB  GLU C  18     -34.027   5.217  -0.437
ATOM    129  O   GLU C  18     -35.409   6.702  -2.504
ATOM    130  CG  GLU C  18     -33.075   4.466   0.495
ATOM    131  CD  GLU C  18     -33.831   3.339   1.213
ATOM    132  OE1 GLU C  18     -33.834   2.209   0.675
ATOM    133  OE2 GLU C  18     -34.424   3.638   2.273
ATOM    134  N   ARG C  19     -33.548   6.468  -3.722
ATOM    135  CA  ARG C  19     -34.251   6.175  -4.974
ATOM    136  C   ARG C  19     -34.365   4.663  -5.123
ATOM    137  CB  ARG C  19     -33.579   6.834  -6.185
ATOM    138  O   ARG C  19     -33.435   4.005  -5.583
ATOM    139  CG  ARG C  19     -33.842   8.343  -6.229
ATOM    140  CD  ARG C  19     -33.347   8.916  -7.561
ATOM    141  NE  ARG C  19     -33.374  10.389  -7.552
ATOM    142  NH1 ARG C  19     -32.865  10.723  -9.764
ATOM    143  NH2 ARG C  19     -33.105  12.481  -8.405
ATOM    144  CZ  ARG C  19     -33.116  11.188  -8.571
ATOM    145  N   SER C  20     -35.533   4.146  -4.751
ATOM    146  CA  SER C  20     -36.057   2.870  -5.241
ATOM    147  C   SER C  20     -36.038   2.853  -6.772
ATOM    148  CB  SER C  20     -37.510   2.689  -4.779
ATOM    149  O   SER C  20     -36.595   3.749  -7.405
ATOM    150  OG  SER C  20     -37.572   1.993  -3.555
ATOM    151  N   PHE C  21     -35.434   1.824  -7.366
ATOM    152  CA  PHE C  21     -35.620   1.487  -8.778
ATOM    153  C   PHE C  21     -36.280   0.105  -8.904
ATOM    154  CB  PHE C  21     -34.309   1.597  -9.567
ATOM    155  O   PHE C  21     -36.041  -0.762  -8.061
ATOM    156  CG  PHE C  21     -33.929   3.023  -9.922
ATOM    157  CD1 PHE C  21     -34.558   3.675 -11.002
ATOM    158  CD2 PHE C  21     -32.948   3.703  -9.178
ATOM    159  CE1 PHE C  21     -34.205   4.993 -11.339
ATOM    160  CE2 PHE C  21     -32.584   5.017  -9.523
ATOM    161  CZ  PHE C  21     -33.211   5.662 -10.603
ATOM    162  N   PRO C  22     -37.147  -0.100  -9.912
ATOM    163  CA  PRO C  22     -38.199  -1.107  -9.866
ATOM    164  C   PRO C  22     -37.682  -2.514 -10.168
ATOM    165  CB  PRO C  22     -39.266  -0.669 -10.883
ATOM    166  O   PRO C  22     -36.929  -2.739 -11.115
ATOM    167  CG  PRO C  22     -38.847   0.739 -11.305
ATOM    168  CD  PRO C  22     -37.342   0.722 -11.092
ATOM    169  N   ARG C  23     -38.169  -3.463  -9.368
ATOM    170  CA  ARG C  23     -38.113  -4.913  -9.562
ATOM    171  C   ARG C  23     -38.900  -5.278 -10.828
ATOM    172  CB  ARG C  23     -38.719  -5.514  -8.277
ATOM    173  O   ARG C  23     -40.114  -5.099 -10.854
ATOM    174  CG  ARG C  23     -38.748  -7.043  -8.171
ATOM    175  CD  ARG C  23     -39.381  -7.413  -6.819
ATOM    176  NE  ARG C  23     -39.474  -8.871  -6.620
ATOM    177  NH1 ARG C  23     -40.363  -8.832  -4.498
ATOM    178  NH2 ARG C  23     -40.039 -10.786  -5.526
ATOM    179  CZ  ARG C  23     -39.952  -9.486  -5.550
ATOM    180  N   ALA C  24     -38.210  -5.747 -11.866
ATOM    181  CA  ALA C  24     -38.841  -6.337 -13.043
ATOM    182  C   ALA C  24     -39.194  -7.803 -12.764
ATOM    183  CB  ALA C  24     -37.948  -6.163 -14.276
ATOM    184  O   ALA C  24     -38.442  -8.528 -12.112
ATOM    185  N   SER C  25     -40.382  -8.149 -13.233
ATOM    186  CA  SER C  25     -41.192  -9.322 -12.956
ATOM    187  C   SER C  25     -40.561 -10.643 -13.381
ATOM    188  CB  SER C  25     -42.532  -9.148 -13.685
ATOM    189  O   SER C  25     -39.775 -10.721 -14.325
ATOM    190  OG  SER C  25     -42.890  -7.771 -13.800
ATOM    191  N   GLU C  26     -40.958 -11.667 -12.640
ATOM    192  CA  GLU C  26     -40.760 -13.090 -12.879
ATOM    193  C   GLU C  26     -41.348 -13.586 -14.213
ATOM    194  CB  GLU C  26     -41.421 -13.823 -11.691
ATOM    195  O   GLU C  26     -42.487 -13.276 -14.539
ATOM    196  CG  GLU C  26     -42.879 -13.397 -11.369
ATOM    197  CD  GLU C  26     -43.014 -12.784  -9.968
ATOM    198  OE1 GLU C  26     -43.117 -11.537  -9.874
ATOM    199  OE2 GLU C  26     -42.920 -13.547  -8.981
ATOM    200  N   ASP C  27     -40.589 -14.415 -14.932
ATOM    201  CA  ASP C  27     -41.143 -15.463 -15.790
ATOM    202  C   ASP C  27     -40.376 -16.762 -15.512
ATOM    203  CB  ASP C  27     -41.167 -15.093 -17.280
ATOM    204  O   ASP C  27     -39.144 -16.822 -15.455
ATOM    205  CG  ASP C  27     -42.493 -14.450 -17.713
ATOM    206  OD1 ASP C  27     -43.551 -15.061 -17.438
ATOM    207  OD2 ASP C  27     -42.425 -13.412 -18.413
ATOM    208  N   GLU C  28     -41.177 -17.774 -15.233
ATOM    209  CA  GLU C  28     -40.910 -19.021 -14.543
ATOM    210  C   GLU C  28     -40.353 -20.086 -15.507
ATOM    211  CB  GLU C  28     -42.294 -19.403 -13.980
ATOM    212  O   GLU C  28     -41.001 -20.446 -16.485
ATOM    213  CG  GLU C  28     -42.339 -20.550 -12.973
ATOM    214  CD  GLU C  28     -43.767 -21.106 -12.814
ATOM    215  OE1 GLU C  28     -43.866 -22.337 -12.606
ATOM    216  OE2 GLU C  28     -44.739 -20.321 -12.890
ATOM    217  N   VAL C  29     -39.170 -20.644 -15.221
ATOM    218  CA  VAL C  29     -38.809 -22.003 -15.663
ATOM    219  C   VAL C  29     -38.205 -22.751 -14.479
ATOM    220  CB  VAL C  29     -37.919 -22.067 -16.923
ATOM    221  O   VAL C  29     -37.075 -22.521 -14.051
ATOM    222  CG1 VAL C  29     -37.521 -23.517 -17.256
ATOM    223  CG2 VAL C  29     -38.644 -21.528 -18.164
ATOM    224  N   THR C  30     -39.044 -23.630 -13.954
ATOM    225  CA  THR C  30     -38.879 -24.714 -12.991
ATOM    226  C   THR C  30     -37.462 -25.294 -12.812
ATOM    227  CB  THR C  30     -39.860 -25.810 -13.447
ATOM    228  O   THR C  30     -36.864 -25.847 -13.731
ATOM    229  CG2 THR C  30     -40.070 -26.938 -12.444
ATOM    230  OG1 THR C  30     -41.122 -25.204 -13.640
ATOM    231  N   CYS C  31     -37.005 -25.171 -11.558
ATOM    232  CA  CYS C  31     -36.174 -25.999 -10.654
ATOM    233  C   CYS C  31     -35.845 -27.473 -11.047
ATOM    234  CB  CYS C  31     -37.039 -25.995  -9.374
ATOM    235  O   CYS C  31     -36.538 -28.018 -11.901
ATOM    236  SG  CYS C  31     -37.285 -24.309  -8.743
ATOM    237  N   PRO C  32     -34.922 -28.207 -10.352
ATOM    238  CA  PRO C  32     -34.373 -27.933  -9.011
ATOM    239  C   PRO C  32     -32.876 -28.274  -8.751
ATOM    240  CB  PRO C  32     -35.230 -28.863  -8.128
ATOM    241  O   PRO C  32     -32.258 -29.110  -9.393
ATOM    242  CG  PRO C  32     -35.519 -30.076  -9.018
ATOM    243  CD  PRO C  32     -35.026 -29.667 -10.405
ATOM    244  N   THR C  33     -32.357 -27.659  -7.683
ATOM    245  CA  THR C  33     -31.556 -28.262  -6.594
ATOM    246  C   THR C  33     -30.297 -29.096  -6.917
ATOM    247  CB  THR C  33     -32.501 -28.976  -5.602
ATOM    248  O   THR C  33     -30.342 -30.226  -7.390
ATOM    249  CG2 THR C  33     -32.716 -30.482  -5.777
ATOM    250  OG1 THR C  33     -32.049 -28.769  -4.292
ATOM    251  N   SER C  34     -29.132 -28.569  -6.542
ATOM    252  CA  SER C  34     -28.216 -29.166  -5.546
ATOM    253  C   SER C  34     -26.858 -28.452  -5.594
ATOM    254  CB  SER C  34     -28.024 -30.691  -5.646
ATOM    255  O   SER C  34     -26.302 -28.175  -6.654
ATOM    256  OG  SER C  34     -27.710 -31.108  -6.949
ATOM    257  N   ALA C  35     -26.363 -28.074  -4.416
ATOM    258  CA  ALA C  35     -25.104 -27.364  -4.201
ATOM    259  C   ALA C  35     -23.864 -28.268  -4.446
ATOM    260  CB  ALA C  35     -25.163 -26.801  -2.774
ATOM    261  O   ALA C  35     -23.991 -29.493  -4.408
ATOM    262  N   PRO C  36     -22.666 -27.695  -4.689
ATOM    263  CA  PRO C  36     -21.526 -28.404  -5.280
ATOM    264  C   PRO C  36     -20.519 -28.935  -4.237
ATOM    265  CB  PRO C  36     -20.866 -27.334  -6.154
ATOM    266  O   PRO C  36     -20.392 -28.343  -3.163
ATOM    267  CG  PRO C  36     -21.024 -26.062  -5.316
ATOM    268  CD  PRO C  36     -22.350 -26.273  -4.585
ATOM    269  N   PRO C  37     -19.704 -29.958  -4.568
ATOM    270  CA  PRO C  37     -18.458 -30.241  -3.863
ATOM    271  C   PRO C  37     -17.211 -29.729  -4.618
ATOM    272  CB  PRO C  37     -18.465 -31.754  -3.655
ATOM    273  O   PRO C  37     -17.147 -29.689  -5.845
ATOM    274  CG  PRO C  37     -19.163 -32.265  -4.916
ATOM    275  CD  PRO C  37     -20.076 -31.115  -5.370
ATOM    276  N   SER C  38     -16.221 -29.334  -3.820
ATOM    277  CA  SER C  38     -14.902 -28.747  -4.102
ATOM    278  C   SER C  38     -14.022 -29.457  -5.157
ATOM    279  CB  SER C  38     -14.154 -28.771  -2.762
ATOM    280  O   SER C  38     -14.153 -30.664  -5.369
ATOM    281  OG  SER C  38     -14.944 -28.163  -1.756
ATOM    282  N   PRO C  39     -13.046 -28.753  -5.779
ATOM    283  CA  PRO C  39     -12.202 -29.318  -6.826
ATOM    284  C   PRO C  39     -11.066 -30.151  -6.224
ATOM    285  CB  PRO C  39     -11.686 -28.108  -7.612
ATOM    286  O   PRO C  39     -10.235 -29.641  -5.473
ATOM    287  CG  PRO C  39     -11.555 -27.025  -6.540
ATOM    288  CD  PRO C  39     -12.657 -27.367  -5.533
ATOM    289  N   THR C  40     -10.987 -31.426  -6.606
ATOM    290  CA  THR C  40      -9.849 -32.296  -6.289
ATOM    291  C   THR C  40      -9.166 -32.721  -7.587
ATOM    292  CB  THR C  40     -10.233 -33.493  -5.403
ATOM    293  O   THR C  40      -9.807 -33.111  -8.560
ATOM    294  CG2 THR C  40      -9.005 -34.066  -4.692
ATOM    295  OG1 THR C  40     -11.101 -33.086  -4.371
ATOM    296  N   ARG C  41      -7.843 -32.548  -7.596
ATOM    297  CA  ARG C  41      -6.869 -32.787  -8.674
ATOM    298  C   ARG C  41      -7.006 -34.204  -9.244
ATOM    299  CB  ARG C  41      -5.463 -32.640  -8.043
ATOM    300  O   ARG C  41      -7.303 -35.101  -8.469
ATOM    301  CG  ARG C  41      -5.190 -31.281  -7.359
ATOM    302  CD  ARG C  41      -3.992 -31.323  -6.394
ATOM    303  NE  ARG C  41      -2.702 -31.030  -7.053
ATOM    304  NH1 ARG C  41      -1.344 -32.341  -5.729
ATOM    305  NH2 ARG C  41      -0.432 -30.996  -7.252
ATOM    306  CZ  ARG C  41      -1.506 -31.459  -6.677
ATOM    307  N   THR C  42      -6.674 -34.409 -10.526
ATOM    308  CA  THR C  42      -5.745 -35.456 -11.032
ATOM    309  C   THR C  42      -5.651 -35.407 -12.574
ATOM    310  CB  THR C  42      -6.077 -36.897 -10.566
ATOM    311  O   THR C  42      -6.606 -35.710 -13.270
ATOM    312  CG2 THR C  42      -5.110 -37.955 -11.088
ATOM    313  OG1 THR C  42      -5.855 -37.021  -9.188
ATOM    314  N   ARG C  43      -4.474 -34.984 -13.068
ATOM    315  CA  ARG C  43      -3.656 -35.566 -14.163
ATOM    316  C   ARG C  43      -4.364 -36.085 -15.435
ATOM    317  CB  ARG C  43      -2.830 -36.673 -13.483
ATOM    318  O   ARG C  43      -5.020 -37.115 -15.406
ATOM    319  CG  ARG C  43      -1.664 -37.288 -14.261
ATOM    320  CD  ARG C  43      -0.964 -38.257 -13.293
ATOM    321  NE  ARG C  43      -0.027 -39.167 -13.972
ATOM    322  NH1 ARG C  43       0.257 -40.636 -12.219
ATOM    323  NH2 ARG C  43       1.253 -41.037 -14.173
ATOM    324  CZ  ARG C  43       0.487 -40.270 -13.452
ATOM    325  N   GLY C  44      -4.052 -35.467 -16.579
ATOM    326  CA  GLY C  44      -4.358 -36.002 -17.910
ATOM    327  C   GLY C  44      -3.564 -35.318 -19.031
ATOM    328  O   GLY C  44      -3.956 -34.262 -19.501
ATOM    329  N   ASN C  45      -2.444 -35.944 -19.403
ATOM    330  CA  ASN C  45      -1.761 -35.972 -20.707
ATOM    331  C   ASN C  45      -1.511 -34.659 -21.487
ATOM    332  CB  ASN C  45      -2.472 -37.032 -21.574
ATOM    333  O   ASN C  45      -2.374 -34.167 -22.208
ATOM    334  CG  ASN C  45      -2.476 -38.424 -20.956
ATOM    335  ND2 ASN C  45      -3.075 -39.384 -21.617
ATOM    336  OD1 ASN C  45      -1.961 -38.666 -19.873
ATOM    337  N   CYS C  46      -0.250 -34.210 -21.491
ATOM    338  CA  CYS C  46       0.352 -33.516 -22.636
ATOM    339  C   CYS C  46       1.162 -34.561 -23.416
ATOM    340  CB  CYS C  46       1.236 -32.353 -22.154
ATOM    341  O   CYS C  46       2.222 -34.972 -22.954
ATOM    342  SG  CYS C  46       0.240 -31.084 -21.316
ATOM    343  N   ALA C  47       0.621 -35.044 -24.535
ATOM    344  CA  ALA C  47       1.305 -35.940 -25.461
ATOM    345  C   ALA C  47       1.783 -35.135 -26.679
ATOM    346  CB  ALA C  47       0.360 -37.089 -25.843
ATOM    347  O   ALA C  47       0.966 -34.549 -27.388
ATOM    348  N   GLU C  48       3.107 -35.032 -26.810
ATOM    349  CA  GLU C  48       3.923 -35.349 -27.994
ATOM    350  C   GLU C  48       3.213 -35.400 -29.367
ATOM    351  CB  GLU C  48       4.574 -36.726 -27.742
ATOM    352  O   GLU C  48       2.333 -36.233 -29.578
ATOM    353  CG  GLU C  48       5.388 -36.866 -26.442
ATOM    354  CD  GLU C  48       6.738 -36.147 -26.508
ATOM    355  OE1 GLU C  48       6.892 -35.149 -25.767
ATOM    356  OE2 GLU C  48       7.589 -36.612 -27.290
ATOM    357  N   ALA C  49       3.666 -34.556 -30.303
ATOM    358  CA  ALA C  49       3.890 -34.847 -31.732
ATOM    359  C   ALA C  49       4.379 -33.539 -32.401
ATOM    360  CB  ALA C  49       2.635 -35.391 -32.427
ATOM    361  O   ALA C  49       3.624 -32.571 -32.486
ATOM    362  N   GLU C  50       5.688 -33.377 -32.627
ATOM    363  CA  GLU C  50       6.381 -33.745 -33.884
ATOM    364  C   GLU C  50       5.841 -32.900 -35.059
ATOM    365  CB  GLU C  50       6.296 -35.260 -34.160
ATOM    366  O   GLU C  50       4.678 -33.003 -35.426
ATOM    367  CG  GLU C  50       7.034 -36.134 -33.130
ATOM    368  CD  GLU C  50       8.553 -35.976 -33.217
ATOM    369  OE1 GLU C  50       9.136 -35.427 -32.257
ATOM    370  OE2 GLU C  50       9.113 -36.358 -34.263
ATOM    371  N   GLU C  51       6.528 -31.886 -35.586
ATOM    372  CA  GLU C  51       7.741 -31.906 -36.424
ATOM    373  C   GLU C  51       7.344 -31.167 -37.731
ATOM    374  CB  GLU C  51       8.273 -33.328 -36.737
ATOM    375  O   GLU C  51       6.211 -31.284 -38.194
ATOM    376  CG  GLU C  51       9.680 -33.304 -37.371
ATOM    377  CD  GLU C  51      10.111 -34.604 -38.076
ATOM    378  OE1 GLU C  51      11.225 -34.568 -38.652
ATOM    379  OE2 GLU C  51       9.297 -35.545 -38.181
ATOM    380  N   GLY C  52       8.243 -30.388 -38.347
ATOM    381  CA  GLY C  52       8.162 -30.169 -39.801
ATOM    382  C   GLY C  52       7.921 -28.748 -40.331
ATOM    383  O   GLY C  52       6.844 -28.407 -40.806
ATOM    384  N   GLY C  53       9.005 -27.970 -40.422
ATOM    385  CA  GLY C  53       9.425 -27.373 -41.699
ATOM    386  C   GLY C  53       8.702 -26.129 -42.240
ATOM    387  O   GLY C  53       7.875 -26.216 -43.144
ATOM    388  N   CYS C  54       9.188 -24.938 -41.871
ATOM    389  CA  CYS C  54       9.026 -23.723 -42.679
ATOM    390  C   CYS C  54       9.895 -23.813 -43.949
ATOM    391  CB  CYS C  54       9.398 -22.484 -41.844
ATOM    392  O   CYS C  54      10.997 -23.266 -43.998
ATOM    393  SG  CYS C  54       8.187 -22.213 -40.522
ATOM    394  N   ARG C  55       9.424 -24.500 -44.997
ATOM    395  CA  ARG C  55      10.011 -24.381 -46.340
ATOM    396  C   ARG C  55       9.310 -23.263 -47.098
ATOM    397  CB  ARG C  55      10.009 -25.717 -47.098
ATOM    398  O   ARG C  55       8.175 -23.398 -47.544
ATOM    399  CG  ARG C  55      11.084 -26.661 -46.535
ATOM    400  CD  ARG C  55      11.247 -27.909 -47.412
ATOM    401  NE  ARG C  55      12.244 -28.844 -46.852
ATOM    402  NH1 ARG C  55      14.163 -27.891 -47.702
ATOM    403  NH2 ARG C  55      14.305 -29.717 -46.428
ATOM    404  CZ  ARG C  55      13.560 -28.811 -46.998
ATOM    405  N   GLY C  56      10.014 -22.142 -47.223
ATOM    406  CA  GLY C  56       9.644 -21.067 -48.127
ATOM    407  C   GLY C  56       9.682 -21.534 -49.580
ATOM    408  O   GLY C  56      10.653 -22.139 -50.024
ATOM    409  N   ALA C  57       8.637 -21.200 -50.328
ATOM    410  CA  ALA C  57       8.710 -20.992 -51.765
ATOM    411  C   ALA C  57       7.554 -20.072 -52.198
ATOM    412  CB  ALA C  57       8.709 -22.327 -52.517
ATOM    413  O   ALA C  57       6.505 -20.052 -51.555
ATOM    414  N   PRO C  58       7.763 -19.243 -53.232
ATOM    415  CA  PRO C  58       7.154 -17.925 -53.346
ATOM    416  C   PRO C  58       5.998 -17.914 -54.359
ATOM    417  CB  PRO C  58       8.350 -17.049 -53.764
ATOM    418  O   PRO C  58       5.687 -18.935 -54.963
ATOM    419  CG  PRO C  58       9.281 -17.975 -54.556
ATOM    420  CD  PRO C  58       8.788 -19.385 -54.255
ATOM    421  N   ARG C  59       5.487 -16.704 -54.644
ATOM    422  CA  ARG C  59       4.674 -16.303 -55.819
ATOM    423  C   ARG C  59       3.166 -16.244 -55.547
ATOM    424  CB  ARG C  59       4.958 -17.179 -57.072
ATOM    425  O   ARG C  59       2.475 -17.248 -55.593
ATOM    426  CG  ARG C  59       6.443 -17.348 -57.445
ATOM    427  CD  ARG C  59       6.758 -18.710 -58.074
ATOM    428  NE  ARG C  59       8.158 -18.717 -58.544
ATOM    429  NH1 ARG C  59       7.872 -19.802 -60.552
ATOM    430  NH2 ARG C  59       9.859 -18.937 -60.037
ATOM    431  CZ  ARG C  59       8.618 -19.151 -59.705
ATOM    432  N   LYS C  60       2.615 -15.031 -55.443
ATOM    433  CA  LYS C  60       2.084 -14.302 -56.613
ATOM    434  C   LYS C  60       1.567 -12.927 -56.181
ATOM    435  CB  LYS C  60       0.970 -15.095 -57.341
ATOM    436  O   LYS C  60       0.633 -12.798 -55.399
ATOM    437  CG  LYS C  60       0.901 -14.787 -58.848
ATOM    438  CD  LYS C  60       0.134 -15.906 -59.578
ATOM    439  CE  LYS C  60       0.135 -15.710 -61.100
ATOM    440  NZ  LYS C  60      -0.550 -16.833 -61.795
ATOM    441  N   LEU C  61       2.194 -11.902 -56.741
ATOM    442  CA  LEU C  61       1.777 -10.507 -56.712
ATOM    443  C   LEU C  61       0.359 -10.381 -57.309
ATOM    444  CB  LEU C  61       2.829  -9.754 -57.571
ATOM    445  O   LEU C  61       0.208 -10.520 -58.520
ATOM    446  CG  LEU C  61       3.122  -8.313 -57.134
ATOM    447  CD1 LEU C  61       4.293  -8.304 -56.150
ATOM    448  CD2 LEU C  61       3.495  -7.453 -58.339
ATOM    449  N   ARG C  62      -0.677 -10.147 -56.494
ATOM    450  CA  ARG C  62      -1.989  -9.605 -56.918
ATOM    451  C   ARG C  62      -2.595  -8.823 -55.744
ATOM    452  CB  ARG C  62      -2.945 -10.713 -57.423
ATOM    453  O   ARG C  62      -3.059  -9.400 -54.776
ATOM    454  CG  ARG C  62      -2.557 -11.252 -58.815
ATOM    455  CD  ARG C  62      -3.676 -12.016 -59.527
ATOM    456  NE  ARG C  62      -3.436 -12.063 -60.986
ATOM    457  NH1 ARG C  62      -5.271 -13.317 -61.562
ATOM    458  NH2 ARG C  62      -3.990 -12.449 -63.167
ATOM    459  CZ  ARG C  62      -4.228 -12.607 -61.895
ATOM    460  N   ALA C  63      -2.371  -7.512 -55.704
ATOM    461  CA  ALA C  63      -3.321  -6.506 -56.183
ATOM    462  C   ALA C  63      -4.614  -6.421 -55.348
ATOM    463  CB  ALA C  63      -3.609  -6.679 -57.684
ATOM    464  O   ALA C  63      -5.485  -7.277 -55.481
ATOM    465  N   ARG C  64      -4.733  -5.339 -54.557
ATOM    466  CA  ARG C  64      -5.902  -4.431 -54.388
ATOM    467  C   ARG C  64      -5.724  -3.647 -53.078
ATOM    468  CB  ARG C  64      -7.258  -5.172 -54.428
ATOM    469  O   ARG C  64      -5.958  -4.161 -51.995
ATOM    470  CG  ARG C  64      -7.734  -5.317 -55.891
ATOM    471  CD  ARG C  64      -8.906  -6.287 -56.059
ATOM    472  NE  ARG C  64      -9.173  -6.569 -57.488
ATOM    473  NH1 ARG C  64     -10.734  -4.932 -57.922
ATOM    474  NH2 ARG C  64     -10.133  -6.334 -59.544
ATOM    475  CZ  ARG C  64     -10.009  -5.946 -58.304
ATOM    476  N   ARG C  65      -5.121  -2.452 -53.115
ATOM    477  CA  ARG C  65      -5.839  -1.161 -53.230
ATOM    478  C   ARG C  65      -7.212  -1.184 -52.541
ATOM    479  CB  ARG C  65      -5.963  -0.653 -54.685
ATOM    480  O   ARG C  65      -8.123  -1.838 -53.033
ATOM    481  CG  ARG C  65      -4.703   0.071 -55.196
ATOM    482  CD  ARG C  65      -4.973   0.786 -56.533
ATOM    483  NE  ARG C  65      -3.812   1.584 -56.990
ATOM    484  NH1 ARG C  65      -4.864   2.777 -58.663
ATOM    485  NH2 ARG C  65      -2.707   3.130 -58.260
ATOM    486  CZ  ARG C  65      -3.801   2.487 -57.962
ATOM    487  N   GLY C  66      -7.321  -0.425 -51.447
ATOM    488  CA  GLY C  66      -8.542   0.221 -50.949
ATOM    489  C   GLY C  66      -9.850  -0.544 -51.150
ATOM    490  O   GLY C  66     -10.602  -0.262 -52.076
ATOM    491  N   GLY C  67     -10.147  -1.490 -50.261
ATOM    492  CA  GLY C  67     -11.399  -2.243 -50.275
ATOM    493  C   GLY C  67     -12.265  -1.907 -49.069
ATOM    494  O   GLY C  67     -12.178  -2.589 -48.055
ATOM    495  N   ARG C  68     -13.056  -0.835 -49.191
ATOM    496  CA  ARG C  68     -14.332  -0.553 -48.504
ATOM    497  C   ARG C  68     -14.643  -1.487 -47.318
ATOM    498  CB  ARG C  68     -15.433  -0.609 -49.591
ATOM    499  O   ARG C  68     -15.060  -2.629 -47.503
ATOM    500  CG  ARG C  68     -16.412   0.571 -49.556
ATOM    501  CD  ARG C  68     -17.280   0.535 -50.824
ATOM    502  NE  ARG C  68     -18.136   1.728 -50.957
ATOM    503  NH1 ARG C  68     -19.233   1.097 -52.883
ATOM    504  NH2 ARG C  68     -19.701   3.061 -51.946
ATOM    505  CZ  ARG C  68     -19.014   1.954 -51.923
ATOM    506  N   SER C  69     -14.470  -0.969 -46.099
ATOM    507  CA  SER C  69     -14.923  -1.605 -44.859
ATOM    508  C   SER C  69     -16.393  -2.014 -44.999
ATOM    509  CB  SER C  69     -14.742  -0.616 -43.695
ATOM    510  O   SER C  69     -17.279  -1.169 -44.901
ATOM    511  OG  SER C  69     -15.206  -1.167 -42.479
ATOM    512  N   ARG C  70     -16.660  -3.306 -45.246
ATOM    513  CA  ARG C  70     -18.004  -3.890 -45.111
ATOM    514  C   ARG C  70     -18.565  -3.477 -43.743
ATOM    515  CB  ARG C  70     -17.941  -5.430 -45.229
ATOM    516  O   ARG C  70     -17.779  -3.486 -42.788
ATOM    517  CG  ARG C  70     -18.456  -5.955 -46.579
ATOM    518  CD  ARG C  70     -18.351  -7.488 -46.641
ATOM    519  NE  ARG C  70     -19.098  -8.049 -47.786
ATOM    520  NH1 ARG C  70     -18.399 -10.236 -47.602
ATOM    521  NH2 ARG C  70     -19.892  -9.690 -49.159
ATOM    522  CZ  ARG C  70     -19.125  -9.316 -48.175
ATOM    523  N   PRO C  71     -19.868  -3.146 -43.612
ATOM    524  CA  PRO C  71     -20.472  -2.922 -42.306
ATOM    525  C   PRO C  71     -20.269  -4.203 -41.500
ATOM    526  CB  PRO C  71     -21.942  -2.569 -42.558
ATOM    527  O   PRO C  71     -20.841  -5.256 -41.777
ATOM    528  CG  PRO C  71     -22.237  -3.214 -43.911
ATOM    529  CD  PRO C  71     -20.896  -3.145 -44.644
ATOM    530  N   LYS C  72     -19.308  -4.149 -40.581
ATOM    531  CA  LYS C  72     -18.974  -5.245 -39.687
ATOM    532  C   LYS C  72     -20.224  -5.397 -38.821
ATOM    533  CB  LYS C  72     -17.698  -4.817 -38.933
ATOM    534  O   LYS C  72     -20.622  -4.418 -38.195
ATOM    535  CG  LYS C  72     -16.914  -5.911 -38.200
ATOM    536  CD  LYS C  72     -15.991  -6.688 -39.153
ATOM    537  CE  LYS C  72     -15.105  -7.699 -38.413
ATOM    538  NZ  LYS C  72     -14.065  -8.268 -39.306
ATOM    539  N   SER C  73     -20.872  -6.566 -38.849
ATOM    540  CA  SER C  73     -22.060  -6.811 -38.021
ATOM    541  C   SER C  73     -21.785  -6.368 -36.581
ATOM    542  CB  SER C  73     -22.486  -8.285 -38.078
ATOM    543  O   SER C  73     -20.641  -6.453 -36.124
ATOM    544  OG  SER C  73     -21.453  -9.168 -37.666
ATOM    545  N   GLU C  74     -22.792  -5.880 -35.860
ATOM    546  CA  GLU C  74     -22.618  -5.377 -34.488
ATOM    547  C   GLU C  74     -21.884  -6.394 -33.594
ATOM    548  CB  GLU C  74     -24.004  -5.052 -33.932
ATOM    549  O   GLU C  74     -20.953  -6.057 -32.860
ATOM    550  CG  GLU C  74     -23.913  -4.444 -32.529
ATOM    551  CD  GLU C  74     -25.280  -4.054 -31.963
ATOM    552  OE1 GLU C  74     -25.276  -3.672 -30.776
ATOM    553  OE2 GLU C  74     -26.273  -4.165 -32.713
ATOM    554  N   LEU C  75     -22.200  -7.682 -33.768
ATOM    555  CA  LEU C  75     -21.512  -8.808 -33.133
ATOM    556  C   LEU C  75     -20.015  -8.882 -33.471
ATOM    557  CB  LEU C  75     -22.191 -10.110 -33.582
ATOM    558  O   LEU C  75     -19.187  -9.260 -32.645
ATOM    559  CG  LEU C  75     -23.650 -10.270 -33.119
ATOM    560  CD1 LEU C  75     -24.206 -11.568 -33.699
ATOM    561  CD2 LEU C  75     -23.757 -10.327 -31.595
ATOM    562  N   ALA C  76     -19.634  -8.553 -34.697
ATOM    563  CA  ALA C  76     -18.249  -8.566 -35.122
ATOM    564  C   ALA C  76     -17.486  -7.304 -34.666
ATOM    565  CB  ALA C  76     -18.249  -8.848 -36.622
ATOM    566  O   ALA C  76     -16.306  -7.412 -34.317
ATOM    567  N   LEU C  77     -18.146  -6.142 -34.566
ATOM    568  CA  LEU C  77     -17.589  -4.951 -33.909
ATOM    569  C   LEU C  77     -17.387  -5.176 -32.404
ATOM    570  CB  LEU C  77     -18.506  -3.733 -34.132
ATOM    571  O   LEU C  77     -16.331  -4.835 -31.866
ATOM    572  CG  LEU C  77     -18.546  -3.214 -35.576
ATOM    573  CD1 LEU C  77     -19.561  -2.081 -35.695
ATOM    574  CD2 LEU C  77     -17.180  -2.676 -36.026
ATOM    575  N   SER C  78     -18.346  -5.809 -31.725
ATOM    576  CA  SER C  78     -18.244  -6.118 -30.296
ATOM    577  C   SER C  78     -17.139  -7.143 -30.008
ATOM    578  CB  SER C  78     -19.600  -6.568 -29.747
ATOM    579  O   SER C  78     -16.333  -6.935 -29.096
ATOM    580  OG  SER C  78     -19.959  -7.824 -30.267
ATOM    581  N   LYS C  79     -16.995  -8.188 -30.840
ATOM    582  CA  LYS C  79     -15.850  -9.120 -30.795
ATOM    583  C   LYS C  79     -14.517  -8.395 -31.005
ATOM    584  CB  LYS C  79     -16.026 -10.239 -31.838
ATOM    585  O   LYS C  79     -13.572  -8.625 -30.247
ATOM    586  CG  LYS C  79     -17.054 -11.302 -31.411
ATOM    587  CD  LYS C  79     -17.296 -12.333 -32.528
ATOM    588  CE  LYS C  79     -18.430 -13.294 -32.135
ATOM    589  NZ  LYS C  79     -18.624 -14.398 -33.116
ATOM    590  N   GLN C  80     -14.436  -7.481 -31.975
ATOM    591  CA  GLN C  80     -13.240  -6.665 -32.207
ATOM    592  C   GLN C  80     -12.917  -5.770 -31.001
ATOM    593  CB  GLN C  80     -13.420  -5.853 -33.499
ATOM    594  O   GLN C  80     -11.758  -5.700 -30.587
ATOM    595  CG  GLN C  80     -12.229  -4.930 -33.801
ATOM    596  CD  GLN C  80     -12.381  -4.210 -35.137
ATOM    597  NE2 GLN C  80     -11.894  -2.995 -35.264
ATOM    598  OE1 GLN C  80     -12.921  -4.723 -36.099
ATOM    599  N   ARG C  81     -13.921  -5.125 -30.392
ATOM    600  CA  ARG C  81     -13.756  -4.320 -29.172
ATOM    601  C   ARG C  81     -13.252  -5.172 -28.006
ATOM    602  CB  ARG C  81     -15.086  -3.614 -28.847
ATOM    603  O   ARG C  81     -12.301  -4.774 -27.334
ATOM    604  CG  ARG C  81     -14.966  -2.625 -27.674
ATOM    605  CD  ARG C  81     -16.300  -1.905 -27.425
ATOM    606  NE  ARG C  81     -16.214  -0.940 -26.307
ATOM    607  NH1 ARG C  81     -18.431  -0.302 -26.278
ATOM    608  NH2 ARG C  81     -17.014   0.604 -24.825
ATOM    609  CZ  ARG C  81     -17.216  -0.223 -25.813
ATOM    610  N   ARG C  82     -13.820  -6.367 -27.803
ATOM    611  CA  ARG C  82     -13.379  -7.324 -26.775
ATOM    612  C   ARG C  82     -11.931  -7.771 -27.002
ATOM    613  CB  ARG C  82     -14.360  -8.510 -26.725
ATOM    614  O   ARG C  82     -11.154  -7.783 -26.052
ATOM    615  CG  ARG C  82     -14.073  -9.460 -25.548
ATOM    616  CD  ARG C  82     -15.035 -10.658 -25.499
ATOM    617  NE  ARG C  82     -16.410 -10.286 -25.101
ATOM    618  NH1 ARG C  82     -17.310 -12.409 -25.091
ATOM    619  NH2 ARG C  82     -18.585 -10.682 -24.518
ATOM    620  CZ  ARG C  82     -17.423 -11.123 -24.908
ATOM    621  N   SER C  83     -11.553  -8.069 -28.246
ATOM    622  CA  SER C  83     -10.176  -8.428 -28.617
ATOM    623  C   SER C  83      -9.188  -7.284 -28.350
ATOM    624  CB  SER C  83     -10.138  -8.863 -30.085
ATOM    625  O   SER C  83      -8.163  -7.490 -27.698
ATOM    626  OG  SER C  83      -8.810  -9.142 -30.468
ATOM    627  N   ARG C  84      -9.529  -6.047 -28.742
ATOM    628  CA  ARG C  84      -8.721  -4.851 -28.437
ATOM    629  C   ARG C  84      -8.544  -4.651 -26.932
ATOM    630  CB  ARG C  84      -9.346  -3.601 -29.075
ATOM    631  O   ARG C  84      -7.431  -4.377 -26.492
ATOM    632  CG  ARG C  84      -9.159  -3.554 -30.599
ATOM    633  CD  ARG C  84      -9.814  -2.288 -31.171
ATOM    634  NE  ARG C  84      -9.593  -2.164 -32.627
ATOM    635  NH1 ARG C  84      -9.851   0.123 -32.796
ATOM    636  NH2 ARG C  84      -9.409  -1.070 -34.619
ATOM    637  CZ  ARG C  84      -9.612  -1.041 -33.332
ATOM    638  N   ARG C  85      -9.613  -4.842 -26.146
ATOM    639  CA  ARG C  85      -9.569  -4.770 -24.677
ATOM    640  C   ARG C  85      -8.652  -5.839 -24.083
ATOM    641  CB  ARG C  85     -10.992  -4.850 -24.098
ATOM    642  O   ARG C  85      -7.849  -5.508 -23.219
ATOM    643  CG  ARG C  85     -11.009  -4.512 -22.597
ATOM    644  CD  ARG C  85     -12.420  -4.549 -21.994
ATOM    645  NE  ARG C  85     -12.926  -5.926 -21.811
ATOM    646  NH1 ARG C  85     -14.862  -5.375 -20.689
ATOM    647  NH2 ARG C  85     -14.337  -7.517 -20.979
ATOM    648  CZ  ARG C  85     -14.035  -6.263 -21.169
ATOM    649  N   LYS C  86      -8.734  -7.087 -24.564
ATOM    650  CA  LYS C  86      -7.854  -8.186 -24.127
ATOM    651  C   LYS C  86      -6.384  -7.856 -24.408
ATOM    652  CB  LYS C  86      -8.304  -9.518 -24.760
ATOM    653  O   LYS C  86      -5.591  -7.825 -23.479
ATOM    654  CG  LYS C  86      -7.506 -10.701 -24.188
ATOM    655  CD  LYS C  86      -7.950 -12.063 -24.742
ATOM    656  CE  LYS C  86      -7.043 -13.144 -24.134
ATOM    657  NZ  LYS C  86      -7.337 -14.514 -24.634
ATOM    658  N   LYS C  87      -6.055  -7.451 -25.643
ATOM    659  CA  LYS C  87      -4.692  -7.038 -26.029
ATOM    660  C   LYS C  87      -4.173  -5.831 -25.233
ATOM    661  CB  LYS C  87      -4.661  -6.776 -27.549
ATOM    662  O   LYS C  87      -2.971  -5.689 -25.045
ATOM    663  CG  LYS C  87      -3.247  -6.445 -28.061
ATOM    664  CD  LYS C  87      -3.166  -6.354 -29.593
ATOM    665  CE  LYS C  87      -1.713  -6.056 -30.001
ATOM    666  NZ  LYS C  87      -1.502  -6.087 -31.474
ATOM    667  N   ALA C  88      -5.039  -4.907 -24.816
ATOM    668  CA  ALA C  88      -4.645  -3.805 -23.934
ATOM    669  C   ALA C  88      -4.344  -4.294 -22.506
ATOM    670  CB  ALA C  88      -5.735  -2.728 -23.964
ATOM    671  O   ALA C  88      -3.321  -3.916 -21.949
ATOM    672  N   ASN C  89      -5.180  -5.182 -21.959
ATOM    673  CA  ASN C  89      -4.963  -5.794 -20.645
ATOM    674  C   ASN C  89      -3.659  -6.598 -20.586
ATOM    675  CB  ASN C  89      -6.164  -6.695 -20.301
ATOM    676  O   ASN C  89      -2.884  -6.444 -19.650
ATOM    677  CG  ASN C  89      -6.887  -6.205 -19.069
ATOM    678  ND2 ASN C  89      -7.890  -5.375 -19.226
ATOM    679  OD1 ASN C  89      -6.562  -6.553 -17.955
ATOM    680  N   ASP C  90      -3.392  -7.412 -21.608
ATOM    681  CA  ASP C  90      -2.167  -8.215 -21.678
ATOM    682  C   ASP C  90      -0.915  -7.319 -21.734
ATOM    683  CB  ASP C  90      -2.244  -9.165 -22.888
ATOM    684  O   ASP C  90       0.098  -7.617 -21.105
ATOM    685  CG  ASP C  90      -3.379 -10.203 -22.797
ATOM    686  OD1 ASP C  90      -3.795 -10.557 -21.666
ATOM    687  OD2 ASP C  90      -3.874 -10.610 -23.877
ATOM    688  N   ARG C  91      -1.000  -6.161 -22.406
ATOM    689  CA  ARG C  91       0.078  -5.159 -22.402
ATOM    690  C   ARG C  91       0.310  -4.548 -21.020
ATOM    691  CB  ARG C  91      -0.189  -4.068 -23.448
ATOM    692  O   ARG C  91       1.464  -4.424 -20.623
ATOM    693  CG  ARG C  91       0.149  -4.570 -24.856
ATOM    694  CD  ARG C  91      -0.078  -3.491 -25.920
ATOM    695  NE  ARG C  91      -1.502  -3.337 -26.272
ATOM    696  NH1 ARG C  91      -1.169  -1.853 -27.986
ATOM    697  NH2 ARG C  91      -3.253  -2.418 -27.412
ATOM    698  CZ  ARG C  91      -1.970  -2.541 -27.215
ATOM    699  N   GLU C  92      -0.749  -4.203 -20.289
ATOM    700  CA  GLU C  92      -0.603  -3.653 -18.933
ATOM    701  C   GLU C  92      -0.040  -4.690 -17.957
ATOM    702  CB  GLU C  92      -1.938  -3.084 -18.424
ATOM    703  O   GLU C  92       0.816  -4.364 -17.143
ATOM    704  CG  GLU C  92      -1.806  -2.359 -17.066
ATOM    705  CD  GLU C  92      -0.773  -1.212 -17.081
ATOM    706  OE1 GLU C  92      -0.206  -0.863 -16.024
ATOM    707  OE2 GLU C  92      -0.512  -0.662 -18.173
ATOM    708  N   ARG C  93      -0.436  -5.963 -18.083
ATOM    709  CA  ARG C  93       0.180  -7.051 -17.309
ATOM    710  C   ARG C  93       1.681  -7.128 -17.553
ATOM    711  CB  ARG C  93      -0.471  -8.394 -17.636
ATOM    712  O   ARG C  93       2.440  -7.146 -16.592
ATOM    713  CG  ARG C  93      -1.859  -8.505 -17.006
ATOM    714  CD  ARG C  93      -2.451  -9.857 -17.389
ATOM    715  NE  ARG C  93      -3.763 -10.055 -16.756
ATOM    716  NH1 ARG C  93      -4.704 -11.331 -18.424
ATOM    717  NH2 ARG C  93      -5.812 -10.989 -16.508
ATOM    718  CZ  ARG C  93      -4.748 -10.787 -17.236
ATOM    719  N   ASN C  94       2.112  -7.096 -18.812
ATOM    720  CA  ASN C  94       3.539  -7.116 -19.147
ATOM    721  C   ASN C  94       4.278  -5.890 -18.589
ATOM    722  CB  ASN C  94       3.701  -7.227 -20.670
ATOM    723  O   ASN C  94       5.365  -6.027 -18.035
ATOM    724  CG  ASN C  94       3.228  -8.558 -21.228
ATOM    725  ND2 ASN C  94       3.211  -8.699 -22.532
ATOM    726  OD1 ASN C  94       2.891  -9.494 -20.525
ATOM    727  N   ARG C  95       3.670  -4.699 -18.665
ATOM    728  CA  ARG C  95       4.216  -3.480 -18.049
ATOM    729  C   ARG C  95       4.392  -3.645 -16.536
ATOM    730  CB  ARG C  95       3.302  -2.295 -18.394
ATOM    731  O   ARG C  95       5.451  -3.313 -16.008
ATOM    732  CG  ARG C  95       3.810  -0.973 -17.808
ATOM    733  CD  ARG C  95       2.851   0.154 -18.189
ATOM    734  NE  ARG C  95       3.233   1.419 -17.541
ATOM    735  NH1 ARG C  95       1.392   1.629 -16.152
ATOM    736  NH2 ARG C  95       2.998   3.187 -16.144
ATOM    737  CZ  ARG C  95       2.534   2.063 -16.621
ATOM    738  N   MET C  96       3.387  -4.194 -15.854
ATOM    739  CA  MET C  96       3.433  -4.445 -14.413
ATOM    740  C   MET C  96       4.436  -5.536 -14.029
ATOM    741  CB  MET C  96       2.029  -4.793 -13.894
ATOM    742  O   MET C  96       5.075  -5.410 -12.987
ATOM    743  CG  MET C  96       1.094  -3.576 -13.864
ATOM    744  SD  MET C  96       1.684  -2.139 -12.917
ATOM    745  CE  MET C  96       2.008  -2.883 -11.300
ATOM    746  N   HIS C  97       4.621  -6.571 -14.857
ATOM    747  CA  HIS C  97       5.675  -7.568 -14.661
ATOM    748  C   HIS C  97       7.061  -6.924 -14.723
ATOM    749  CB  HIS C  97       5.540  -8.722 -15.665
ATOM    750  O   HIS C  97       7.827  -7.099 -13.785
ATOM    751  CG  HIS C  97       4.415  -9.667 -15.326
ATOM    752  CD2 HIS C  97       3.364 -10.027 -16.127
ATOM    753  ND1 HIS C  97       4.276 -10.360 -14.145
ATOM    754  CE1 HIS C  97       3.159 -11.101 -14.225
ATOM    755  NE2 HIS C  97       2.557 -10.919 -15.411
ATOM    756  N   ASN C  98       7.341  -6.097 -15.736
ATOM    757  CA  ASN C  98       8.618  -5.380 -15.842
ATOM    758  C   ASN C  98       8.875  -4.470 -14.631
ATOM    759  CB  ASN C  98       8.635  -4.555 -17.139
ATOM    760  O   ASN C  98       9.976  -4.456 -14.087
ATOM    761  CG  ASN C  98       8.661  -5.394 -18.402
ATOM    762  ND2 ASN C  98       8.481  -4.774 -19.545
ATOM    763  OD1 ASN C  98       8.859  -6.594 -18.404
ATOM    764  N   LEU C  99       7.851  -3.733 -14.184
ATOM    765  CA  LEU C  99       7.947  -2.885 -12.994
ATOM    766  C   LEU C  99       8.248  -3.704 -11.732
ATOM    767  CB  LEU C  99       6.634  -2.096 -12.838
ATOM    768  O   LEU C  99       9.101  -3.319 -10.937
ATOM    769  CG  LEU C  99       6.556  -1.255 -11.548
ATOM    770  CD1 LEU C  99       7.634  -0.174 -11.487
ATOM    771  CD2 LEU C  99       5.188  -0.581 -11.464
ATOM    772  N   ASN C 100       7.550  -4.824 -11.538
ATOM    773  CA  ASN C 100       7.776  -5.676 -10.376
ATOM    774  C   ASN C 100       9.175  -6.315 -10.422
ATOM    775  CB  ASN C 100       6.659  -6.721 -10.266
ATOM    776  O   ASN C 100       9.834  -6.322  -9.391
ATOM    777  CG  ASN C 100       5.283  -6.176  -9.892
ATOM    778  ND2 ASN C 100       4.257  -6.906 -10.266
ATOM    779  OD1 ASN C 100       5.071  -5.158  -9.231
ATOM    780  N   SER C 101       9.668  -6.731 -11.595
ATOM    781  CA  SER C 101      11.043  -7.227 -11.756
ATOM    782  C   SER C 101      12.092  -6.171 -11.393
ATOM    783  CB  SER C 101      11.302  -7.682 -13.196
ATOM    784  O   SER C 101      13.082  -6.490 -10.744
ATOM    785  OG  SER C 101      10.416  -8.715 -13.582
ATOM    786  N   ALA C 102      11.877  -4.902 -11.761
ATOM    787  CA  ALA C 102      12.762  -3.807 -11.358
ATOM    788  C   ALA C 102      12.735  -3.570  -9.835
ATOM    789  CB  ALA C 102      12.362  -2.544 -12.129
ATOM    790  O   ALA C 102      13.765  -3.289  -9.228
ATOM    791  N   LEU C 103      11.565  -3.721  -9.207
ATOM    792  CA  LEU C 103      11.417  -3.608  -7.756
ATOM    793  C   LEU C 103      12.079  -4.796  -7.030
ATOM    794  CB  LEU C 103       9.920  -3.411  -7.451
ATOM    795  O   LEU C 103      12.701  -4.599  -5.991
ATOM    796  CG  LEU C 103       9.635  -2.789  -6.072
ATOM    797  CD1 LEU C 103       8.292  -2.053  -6.084
ATOM    798  CD2 LEU C 103       9.502  -3.842  -4.992
ATOM    799  N   ASP C 104      12.019  -6.005  -7.591
ATOM    800  CA  ASP C 104      12.753  -7.173  -7.087
ATOM    801  C   ASP C 104      14.273  -7.005  -7.227
ATOM    802  CB  ASP C 104      12.274  -8.451  -7.802
ATOM    803  O   ASP C 104      15.008  -7.320  -6.292
ATOM    804  CG  ASP C 104      10.869  -8.888  -7.374
ATOM    805  OD1 ASP C 104      10.532  -8.697  -6.181
ATOM    806  OD2 ASP C 104      10.120  -9.433  -8.215
ATOM    807  N   ALA C 105      14.753  -6.432  -8.336
ATOM    808  CA  ALA C 105      16.165  -6.079  -8.492
ATOM    809  C   ALA C 105      16.618  -5.058  -7.432
ATOM    810  CB  ALA C 105      16.398  -5.562  -9.915
ATOM    811  O   ALA C 105      17.696  -5.207  -6.862
ATOM    812  N   LEU C 106      15.771  -4.069  -7.110
ATOM    813  CA  LEU C 106      16.029  -3.133  -6.014
ATOM    814  C   LEU C 106      16.125  -3.857  -4.662
ATOM    815  CB  LEU C 106      14.959  -2.025  -6.010
ATOM    816  O   LEU C 106      17.033  -3.568  -3.895
ATOM    817  CG  LEU C 106      15.101  -0.999  -4.869
ATOM    818  CD1 LEU C 106      16.432  -0.248  -4.922
ATOM    819  CD2 LEU C 106      13.965   0.022  -4.969
ATOM    820  N   ARG C 107      15.252  -4.830  -4.372
ATOM    821  CA  ARG C 107      15.351  -5.625  -3.132
ATOM    822  C   ARG C 107      16.670  -6.388  -3.029
ATOM    823  CB  ARG C 107      14.192  -6.617  -3.015
ATOM    824  O   ARG C 107      17.202  -6.494  -1.934
ATOM    825  CG  ARG C 107      12.853  -5.922  -2.778
ATOM    826  CD  ARG C 107      11.764  -6.988  -2.719
ATOM    827  NE  ARG C 107      10.448  -6.374  -2.522
ATOM    828  NH1 ARG C 107       9.470  -6.933  -4.544
ATOM    829  NH2 ARG C 107       8.297  -5.905  -2.970
ATOM    830  CZ  ARG C 107       9.433  -6.402  -3.355
ATOM    831  N   GLY C 108      17.206  -6.870  -4.151
ATOM    832  CA  GLY C 108      18.477  -7.597  -4.190
ATOM    833  C   GLY C 108      19.707  -6.764  -3.811
ATOM    834  O   GLY C 108      20.720  -7.341  -3.429
ATOM    835  N   VAL C 109      19.631  -5.430  -3.891
ATOM    836  CA  VAL C 109      20.721  -4.528  -3.466
ATOM    837  C   VAL C 109      20.515  -3.948  -2.067
ATOM    838  CB  VAL C 109      20.980  -3.402  -4.486
ATOM    839  O   VAL C 109      21.405  -3.267  -1.554
ATOM    840  CG1 VAL C 109      21.341  -3.966  -5.867
ATOM    841  CG2 VAL C 109      19.804  -2.437  -4.666
ATOM    842  N   LEU C 110      19.349  -4.175  -1.452
ATOM    843  CA  LEU C 110      19.083  -3.718  -0.093
ATOM    844  C   LEU C 110      19.713  -4.679   0.922
ATOM    845  CB  LEU C 110      17.578  -3.559   0.175
ATOM    846  O   LEU C 110      19.581  -5.897   0.775
ATOM    847  CG  LEU C 110      16.893  -2.450  -0.636
ATOM    848  CD1 LEU C 110      15.402  -2.407  -0.301
ATOM    849  CD2 LEU C 110      17.479  -1.061  -0.389
ATOM    850  N   PRO C 111      20.346  -4.153   1.982
ATOM    851  CA  PRO C 111      20.887  -4.980   3.048
ATOM    852  C   PRO C 111      19.731  -5.623   3.830
ATOM    853  CB  PRO C 111      21.747  -4.024   3.883
ATOM    854  O   PRO C 111      19.078  -4.965   4.632
ATOM    855  CG  PRO C 111      21.090  -2.657   3.683
ATOM    856  CD  PRO C 111      20.548  -2.735   2.261
ATOM    857  N   THR C 112      19.447  -6.900   3.574
ATOM    858  CA  THR C 112      18.364  -7.673   4.213
ATOM    859  C   THR C 112      18.892  -9.013   4.711
ATOM    860  CB  THR C 112      17.172  -7.896   3.263
ATOM    861  O   THR C 112      19.883  -9.519   4.176
ATOM    862  CG2 THR C 112      16.414  -6.601   2.966
ATOM    863  OG1 THR C 112      17.575  -8.402   2.010
ATOM    864  N   PHE C 113      18.264  -9.590   5.740
ATOM    865  CA  PHE C 113      18.614 -10.932   6.198
ATOM    866  C   PHE C 113      17.880 -11.991   5.361
ATOM    867  CB  PHE C 113      18.351 -11.076   7.703
ATOM    868  O   PHE C 113      16.753 -11.757   4.922
ATOM    869  CG  PHE C 113      19.179 -10.129   8.551
ATOM    870  CD1 PHE C 113      20.542 -10.400   8.776
ATOM    871  CD2 PHE C 113      18.597  -8.973   9.101
ATOM    872  CE1 PHE C 113      21.319  -9.520   9.549
ATOM    873  CE2 PHE C 113      19.374  -8.090   9.873
ATOM    874  CZ  PHE C 113      20.735  -8.364  10.097
ATOM    875  N   PRO C 114      18.484 -13.170   5.124
ATOM    876  CA  PRO C 114      17.883 -14.208   4.280
ATOM    877  C   PRO C 114      16.560 -14.765   4.831
ATOM    878  CB  PRO C 114      18.954 -15.299   4.171
ATOM    879  O   PRO C 114      15.739 -15.242   4.047
ATOM    880  CG  PRO C 114      19.791 -15.118   5.437
ATOM    881  CD  PRO C 114      19.773 -13.606   5.638
ATOM    882  N   ASP C 115      16.347 -14.675   6.145
ATOM    883  CA  ASP C 115      15.145 -15.165   6.833
ATOM    884  C   ASP C 115      14.030 -14.107   6.933
ATOM    885  CB  ASP C 115      15.540 -15.687   8.224
ATOM    886  O   ASP C 115      12.923 -14.408   7.388
ATOM    887  CG  ASP C 115      16.548 -16.841   8.173
ATOM    888  OD1 ASP C 115      16.473 -17.660   7.229
ATOM    889  OD2 ASP C 115      17.397 -16.899   9.089
ATOM    890  N   ASP C 116      14.295 -12.869   6.499
ATOM    891  CA  ASP C 116      13.312 -11.796   6.567
ATOM    892  C   ASP C 116      12.163 -12.029   5.579
ATOM    893  CB  ASP C 116      13.945 -10.411   6.347
ATOM    894  O   ASP C 116      12.326 -12.484   4.439
ATOM    895  CG  ASP C 116      14.814  -9.914   7.506
ATOM    896  OD1 ASP C 116      14.598 -10.366   8.652
ATOM    897  OD2 ASP C 116      15.658  -9.025   7.237
ATOM    898  N   ALA C 117      10.957 -11.648   6.001
ATOM    899  CA  ALA C 117       9.812 -11.620   5.107
ATOM    900  C   ALA C 117      10.072 -10.669   3.926
ATOM    901  CB  ALA C 117       8.556 -11.231   5.894
ATOM    902  O   ALA C 117      10.685  -9.609   4.059
ATOM    903  N   LYS C 118       9.537 -11.017   2.749
ATOM    904  CA  LYS C 118       9.634 -10.156   1.563
ATOM    905  C   LYS C 118       9.017  -8.786   1.846
ATOM    906  CB  LYS C 118       8.949 -10.795   0.350
ATOM    907  O   LYS C 118       7.808  -8.685   2.046
ATOM    908  CG  LYS C 118       9.743 -11.984  -0.197
ATOM    909  CD  LYS C 118       9.088 -12.521  -1.472
ATOM    910  CE  LYS C 118       9.963 -13.644  -2.032
ATOM    911  NZ  LYS C 118       9.435 -14.174  -3.311
ATOM    912  N   LEU C 119       9.840  -7.744   1.747
ATOM    913  CA  LEU C 119       9.417  -6.354   1.903
ATOM    914  C   LEU C 119       8.250  -6.021   0.966
ATOM    915  CB  LEU C 119      10.602  -5.413   1.614
ATOM    916  O   LEU C 119       8.298  -6.283  -0.244
ATOM    917  CG  LEU C 119      11.826  -5.595   2.528
ATOM    918  CD1 LEU C 119      12.945  -4.684   2.024
ATOM    919  CD2 LEU C 119      11.518  -5.249   3.983
ATOM    920  N   THR C 120       7.220  -5.363   1.487
ATOM    921  CA  THR C 120       6.147  -4.779   0.674
ATOM    922  C   THR C 120       6.692  -3.673  -0.241
ATOM    923  CB  THR C 120       5.006  -4.225   1.539
ATOM    924  O   THR C 120       7.840  -3.229  -0.129
ATOM    925  CG2 THR C 120       4.377  -5.248   2.482
ATOM    926  OG1 THR C 120       5.475  -3.131   2.271
ATOM    927  N   LYS C 121       5.874  -3.200  -1.195
ATOM    928  CA  LYS C 121       6.283  -2.132  -2.128
ATOM    929  C   LYS C 121       6.662  -0.846  -1.393
ATOM    930  CB  LYS C 121       5.181  -1.847  -3.161
ATOM    931  O   LYS C 121       7.680  -0.248  -1.714
ATOM    932  CG  LYS C 121       4.977  -3.026  -4.119
ATOM    933  CD  LYS C 121       3.998  -2.675  -5.246
ATOM    934  CE  LYS C 121       3.985  -3.838  -6.243
ATOM    935  NZ  LYS C 121       3.238  -3.523  -7.481
ATOM    936  N   ILE C 122       5.864  -0.441  -0.403
ATOM    937  CA  ILE C 122       6.109   0.792   0.351
ATOM    938  C   ILE C 122       7.336   0.670   1.259
ATOM    939  CB  ILE C 122       4.836   1.226   1.111
ATOM    940  O   ILE C 122       8.127   1.605   1.336
ATOM    941  CG1 ILE C 122       4.992   2.594   1.808
ATOM    942  CG2 ILE C 122       4.373   0.189   2.151
ATOM    943  CD1 ILE C 122       5.337   3.744   0.852
ATOM    944  N   GLU C 123       7.543  -0.492   1.883
ATOM    945  CA  GLU C 123       8.728  -0.750   2.707
ATOM    946  C   GLU C 123      10.001  -0.741   1.867
ATOM    947  CB  GLU C 123       8.594  -2.103   3.402
ATOM    948  O   GLU C 123      10.962  -0.085   2.246
ATOM    949  CG  GLU C 123       7.535  -2.061   4.514
ATOM    950  CD  GLU C 123       7.081  -3.460   4.937
ATOM    951  OE1 GLU C 123       6.576  -3.586   6.065
ATOM    952  OE2 GLU C 123       7.093  -4.349   4.052
ATOM    953  N   THR C 124       9.984  -1.377   0.690
ATOM    954  CA  THR C 124      11.135  -1.389  -0.231
ATOM    955  C   THR C 124      11.551   0.035  -0.610
ATOM    956  CB  THR C 124      10.821  -2.185  -1.510
ATOM    957  O   THR C 124      12.734   0.362  -0.579
ATOM    958  CG2 THR C 124      12.045  -2.335  -2.415
ATOM    959  OG1 THR C 124      10.361  -3.491  -1.216
ATOM    960  N   LEU C 125      10.585   0.908  -0.924
ATOM    961  CA  LEU C 125      10.864   2.302  -1.289
ATOM    962  C   LEU C 125      11.409   3.116  -0.108
ATOM    963  CB  LEU C 125       9.588   2.953  -1.850
ATOM    964  O   LEU C 125      12.381   3.853  -0.267
ATOM    965  CG  LEU C 125       9.100   2.372  -3.189
ATOM    966  CD1 LEU C 125       7.775   3.036  -3.571
ATOM    967  CD2 LEU C 125      10.098   2.577  -4.327
ATOM    968  N   ARG C 126      10.814   2.962   1.081
ATOM    969  CA  ARG C 126      11.285   3.630   2.303
ATOM    970  C   ARG C 126      12.692   3.172   2.688
ATOM    971  CB  ARG C 126      10.300   3.373   3.452
ATOM    972  O   ARG C 126      13.539   4.004   3.000
ATOM    973  CG  ARG C 126       9.002   4.176   3.297
ATOM    974  CD  ARG C 126       8.034   3.818   4.430
ATOM    975  NE  ARG C 126       6.843   4.688   4.424
ATOM    976  NH1 ARG C 126       5.989   4.027   6.453
ATOM    977  NH2 ARG C 126       4.958   5.629   5.293
ATOM    978  CZ  ARG C 126       5.938   4.775   5.385
ATOM    979  N   PHE C 127      12.956   1.868   2.622
ATOM    980  CA  PHE C 127      14.264   1.301   2.929
ATOM    981  C   PHE C 127      15.315   1.791   1.924
ATOM    982  CB  PHE C 127      14.162  -0.230   2.983
ATOM    983  O   PHE C 127      16.349   2.304   2.335
ATOM    984  CG  PHE C 127      15.316  -0.978   3.638
ATOM    985  CD1 PHE C 127      15.151  -2.349   3.911
ATOM    986  CD2 PHE C 127      16.512  -0.346   4.046
ATOM    987  CE1 PHE C 127      16.160  -3.070   4.570
ATOM    988  CE2 PHE C 127      17.530  -1.069   4.679
ATOM    989  CZ  PHE C 127      17.345  -2.427   4.957
ATOM    990  N   ALA C 128      15.028   1.760   0.620
ATOM    991  CA  ALA C 128      15.952   2.276  -0.391
ATOM    992  C   ALA C 128      16.350   3.740  -0.143
ATOM    993  CB  ALA C 128      15.317   2.090  -1.772
ATOM    994  O   ALA C 128      17.535   4.066  -0.177
ATOM    995  N   HIS C 129      15.383   4.603   0.178
ATOM    996  CA  HIS C 129      15.661   5.997   0.527
ATOM    997  C   HIS C 129      16.580   6.116   1.755
ATOM    998  CB  HIS C 129      14.329   6.717   0.754
ATOM    999  O   HIS C 129      17.595   6.813   1.709
ATOM   1000  CG  HIS C 129      14.515   8.145   1.186
ATOM   1001  CD2 HIS C 129      14.805   9.208   0.375
ATOM   1002  ND1 HIS C 129      14.488   8.610   2.482
ATOM   1003  CE1 HIS C 129      14.741   9.930   2.446
ATOM   1004  NE2 HIS C 129      14.938  10.339   1.183
ATOM   1005  N   ASN C 130      16.266   5.393   2.833
ATOM   1006  CA  ASN C 130      17.066   5.407   4.057
ATOM   1007  C   ASN C 130      18.477   4.845   3.836
ATOM   1008  CB  ASN C 130      16.331   4.616   5.148
ATOM   1009  O   ASN C 130      19.433   5.352   4.417
ATOM   1010  CG  ASN C 130      15.066   5.295   5.638
ATOM   1011  ND2 ASN C 130      14.331   4.638   6.505
ATOM   1012  OD1 ASN C 130      14.720   6.410   5.276
ATOM   1013  N   TYR C 131      18.620   3.831   2.980
ATOM   1014  CA  TYR C 131      19.914   3.238   2.668
ATOM   1015  C   TYR C 131      20.800   4.206   1.880
ATOM   1016  CB  TYR C 131      19.717   1.906   1.931
ATOM   1017  O   TYR C 131      21.949   4.421   2.257
ATOM   1018  CG  TYR C 131      21.004   1.149   1.647
ATOM   1019  CD1 TYR C 131      21.172   0.485   0.415
ATOM   1020  CD2 TYR C 131      22.023   1.079   2.621
ATOM   1021  CE1 TYR C 131      22.348  -0.245   0.157
ATOM   1022  CE2 TYR C 131      23.205   0.367   2.359
ATOM   1023  OH  TYR C 131      24.509  -0.998   0.896
ATOM   1024  CZ  TYR C 131      23.368  -0.302   1.132
ATOM   1025  N   ILE C 132      20.249   4.877   0.858
ATOM   1026  CA  ILE C 132      20.957   5.946   0.136
ATOM   1027  C   ILE C 132      21.400   7.042   1.113
ATOM   1028  CB  ILE C 132      20.071   6.525  -0.993
ATOM   1029  O   ILE C 132      22.556   7.470   1.079
ATOM   1030  CG1 ILE C 132      19.847   5.467  -2.097
ATOM   1031  CG2 ILE C 132      20.702   7.790  -1.608
ATOM   1032  CD1 ILE C 132      18.712   5.822  -3.066
ATOM   1033  N   TRP C 133      20.509   7.473   2.012
ATOM   1034  CA  TRP C 133      20.831   8.482   3.022
ATOM   1035  C   TRP C 133      21.978   8.033   3.941
ATOM   1036  CB  TRP C 133      19.570   8.832   3.819
ATOM   1037  O   TRP C 133      22.936   8.786   4.126
ATOM   1038  CG  TRP C 133      19.801   9.830   4.910
ATOM   1039  CD1 TRP C 133      19.720  11.173   4.781
ATOM   1040  CD2 TRP C 133      20.183   9.580   6.299
ATOM   1041  CE2 TRP C 133      20.340  10.839   6.952
ATOM   1042  CE3 TRP C 133      20.413   8.421   7.071
ATOM   1043  NE1 TRP C 133      20.033  11.773   5.987
ATOM   1044  CH2 TRP C 133      20.946   9.771   9.036
ATOM   1045  CZ2 TRP C 133      20.715  10.945   8.299
ATOM   1046  CZ3 TRP C 133      20.794   8.515   8.422
ATOM   1047  N   ALA C 134      21.927   6.802   4.457
ATOM   1048  CA  ALA C 134      22.941   6.253   5.355
ATOM   1049  C   ALA C 134      24.314   6.128   4.677
ATOM   1050  CB  ALA C 134      22.450   4.897   5.874
ATOM   1051  O   ALA C 134      25.325   6.519   5.263
ATOM   1052  N   LEU C 135      24.361   5.649   3.428
ATOM   1053  CA  LEU C 135      25.597   5.585   2.643
ATOM   1054  C   LEU C 135      26.167   6.983   2.396
ATOM   1055  CB  LEU C 135      25.333   4.890   1.298
ATOM   1056  O   LEU C 135      27.351   7.217   2.621
ATOM   1057  CG  LEU C 135      25.029   3.385   1.385
ATOM   1058  CD1 LEU C 135      24.760   2.878  -0.033
ATOM   1059  CD2 LEU C 135      26.186   2.587   1.988
ATOM   1060  N   THR C 136      25.313   7.933   2.009
ATOM   1061  CA  THR C 136      25.730   9.324   1.792
ATOM   1062  C   THR C 136      26.304   9.931   3.073
ATOM   1063  CB  THR C 136      24.558  10.188   1.305
ATOM   1064  O   THR C 136      27.324  10.613   3.033
ATOM   1065  CG2 THR C 136      25.034  11.557   0.829
ATOM   1066  OG1 THR C 136      23.915   9.622   0.188
ATOM   1067  N   GLN C 137      25.684   9.669   4.226
ATOM   1068  CA  GLN C 137      26.178  10.163   5.508
ATOM   1069  C   GLN C 137      27.484   9.490   5.936
ATOM   1070  CB  GLN C 137      25.072  10.003   6.563
ATOM   1071  O   GLN C 137      28.367  10.163   6.460
ATOM   1072  CG  GLN C 137      25.384  10.745   7.871
ATOM   1073  CD  GLN C 137      25.492  12.264   7.715
ATOM   1074  NE2 GLN C 137      25.783  12.965   8.787
ATOM   1075  OE1 GLN C 137      25.308  12.854   6.652
ATOM   1076  N   THR C 138      27.633   8.193   5.665
ATOM   1077  CA  THR C 138      28.871   7.447   5.923
ATOM   1078  C   THR C 138      30.035   8.030   5.127
ATOM   1079  CB  THR C 138      28.694   5.959   5.586
ATOM   1080  O   THR C 138      31.093   8.274   5.700
ATOM   1081  CG2 THR C 138      29.933   5.131   5.922
ATOM   1082  OG1 THR C 138      27.625   5.425   6.336
ATOM   1083  N   LEU C 139      29.822   8.335   3.841
ATOM   1084  CA  LEU C 139      30.829   8.983   2.995
ATOM   1085  C   LEU C 139      31.205  10.369   3.524
ATOM   1086  CB  LEU C 139      30.323   9.066   1.545
ATOM   1087  O   LEU C 139      32.385  10.650   3.687
ATOM   1088  CG  LEU C 139      30.203   7.708   0.831
ATOM   1089  CD1 LEU C 139      29.561   7.913  -0.542
ATOM   1090  CD2 LEU C 139      31.557   7.024   0.638
ATOM   1091  N   ARG C 140      30.222  11.196   3.912
ATOM   1092  CA  ARG C 140      30.510  12.503   4.527
ATOM   1093  C   ARG C 140      31.364  12.361   5.781
ATOM   1094  CB  ARG C 140      29.223  13.257   4.875
ATOM   1095  O   ARG C 140      32.348  13.074   5.913
ATOM   1096  CG  ARG C 140      28.477  13.764   3.640
ATOM   1097  CD  ARG C 140      27.213  14.486   4.108
ATOM   1098  NE  ARG C 140      26.304  14.767   2.983
ATOM   1099  NH1 ARG C 140      24.465  13.615   3.767
ATOM   1100  NH2 ARG C 140      24.383  14.660   1.788
ATOM   1101  CZ  ARG C 140      25.059  14.347   2.859
ATOM   1102  N   ILE C 141      31.006  11.468   6.704
ATOM   1103  CA  ILE C 141      31.776  11.270   7.942
ATOM   1104  C   ILE C 141      33.199  10.803   7.616
ATOM   1105  CB  ILE C 141      31.054  10.285   8.887
ATOM   1106  O   ILE C 141      34.146  11.321   8.206
ATOM   1107  CG1 ILE C 141      29.734  10.908   9.400
ATOM   1108  CG2 ILE C 141      31.947   9.909  10.087
ATOM   1109  CD1 ILE C 141      28.782   9.884  10.032
ATOM   1110  N   ALA C 142      33.351   9.881   6.662
ATOM   1111  CA  ALA C 142      34.655   9.414   6.210
ATOM   1112  C   ALA C 142      35.501  10.576   5.667
ATOM   1113  CB  ALA C 142      34.468   8.294   5.182
ATOM   1114  O   ALA C 142      36.613  10.774   6.151
ATOM   1115  N   ASP C 143      34.951  11.409   4.782
ATOM   1116  CA  ASP C 143      35.651  12.577   4.236
ATOM   1117  C   ASP C 143      36.102  13.529   5.358
ATOM   1118  CB  ASP C 143      34.748  13.312   3.227
ATOM   1119  O   ASP C 143      37.277  13.879   5.441
ATOM   1120  CG  ASP C 143      34.406  12.502   1.969
ATOM   1121  OD1 ASP C 143      35.195  11.602   1.603
ATOM   1122  OD2 ASP C 143      33.347  12.812   1.373
ATOM   1123  N   HIS C 144      35.214  13.881   6.297
ATOM   1124  CA  HIS C 144      35.562  14.763   7.421
ATOM   1125  C   HIS C 144      36.613  14.137   8.351
ATOM   1126  CB  HIS C 144      34.310  15.147   8.226
ATOM   1127  O   HIS C 144      37.462  14.851   8.878
ATOM   1128  CG  HIS C 144      33.341  16.041   7.490
ATOM   1129  CD2 HIS C 144      33.021  17.341   7.773
ATOM   1130  ND1 HIS C 144      32.580  15.683   6.409
ATOM   1131  CE1 HIS C 144      31.816  16.717   6.048
ATOM   1132  NE2 HIS C 144      32.039  17.758   6.861
ATOM   1133  N   SER C 145      36.583  12.815   8.545
ATOM   1134  CA  SER C 145      37.582  12.107   9.353
ATOM   1135  C   SER C 145      38.963  12.077   8.692
ATOM   1136  CB  SER C 145      37.100  10.694   9.698
ATOM   1137  O   SER C 145      39.968  12.171   9.395
ATOM   1138  OG  SER C 145      37.153   9.800   8.604
ATOM   1139  N   LEU C 146      39.023  12.021   7.357
ATOM   1140  CA  LEU C 146      40.281  12.074   6.611
ATOM   1141  C   LEU C 146      40.901  13.476   6.633
ATOM   1142  CB  LEU C 146      40.066  11.570   5.173
ATOM   1143  O   LEU C 146      42.117  13.590   6.735
ATOM   1144  CG  LEU C 146      39.728  10.071   5.046
ATOM   1145  CD1 LEU C 146      39.634   9.693   3.567
ATOM   1146  CD2 LEU C 146      40.766   9.161   5.709
ATOM   1147  N   TYR C 147      40.085  14.535   6.626
ATOM   1148  CA  TYR C 147      40.576  15.909   6.788
ATOM   1149  C   TYR C 147      40.905  16.284   8.242
ATOM   1150  CB  TYR C 147      39.575  16.896   6.169
ATOM   1151  O   TYR C 147      41.651  17.230   8.467
ATOM   1152  CG  TYR C 147      39.374  16.721   4.674
ATOM   1153  CD1 TYR C 147      40.451  16.919   3.789
ATOM   1154  CD2 TYR C 147      38.116  16.351   4.165
ATOM   1155  CE1 TYR C 147      40.281  16.709   2.407
ATOM   1156  CE2 TYR C 147      37.945  16.111   2.789
ATOM   1157  OH  TYR C 147      38.861  16.071   0.578
ATOM   1158  CZ  TYR C 147      39.028  16.288   1.908
ATOM   1159  N   ALA C 148      40.390  15.558   9.241
ATOM   1160  CA  ALA C 148      40.688  15.809  10.655
ATOM   1161  C   ALA C 148      42.010  15.178  11.136
ATOM   1162  CB  ALA C 148      39.500  15.324  11.493
ATOM   1163  O   ALA C 148      42.517  15.554  12.192
ATOM   1164  N   LEU C 149      42.567  14.225  10.383
ATOM   1165  CA  LEU C 149      43.851  13.584  10.695
ATOM   1166  C   LEU C 149      45.062  14.310  10.086
ATOM   1167  CB  LEU C 149      43.785  12.093  10.311
ATOM   1168  O   LEU C 149      46.189  13.861  10.283
ATOM   1169  CG  LEU C 149      42.891  11.251  11.242
ATOM   1170  CD1 LEU C 149      42.719   9.849  10.654
ATOM   1171  CD2 LEU C 149      43.488  11.095  12.646
ATOM   1172  N   GLU C 150      44.852  15.440   9.402
ATOM   1173  CA  GLU C 150      45.922  16.328   8.938
ATOM   1174  C   GLU C 150      45.992  17.558   9.868
ATOM   1175  CB  GLU C 150      45.712  16.669   7.447
ATOM   1176  O   GLU C 150      45.165  18.469   9.768
ATOM   1177  CG  GLU C 150      47.014  16.664   6.622
ATOM   1178  CD  GLU C 150      47.937  17.876   6.837
ATOM   1179  OE1 GLU C 150      49.168  17.652   6.888
ATOM   1180  OE2 GLU C 150      47.421  19.017   6.864
ATOM   1181  N   PRO C 151      46.904  17.579  10.861
ATOM   1182  CA  PRO C 151      47.193  18.795  11.609
ATOM   1183  C   PRO C 151      47.901  19.783  10.671
ATOM   1184  CB  PRO C 151      48.079  18.353  12.776
ATOM   1185  O   PRO C 151      48.774  19.351   9.923
ATOM   1186  CG  PRO C 151      48.806  17.121  12.232
ATOM   1187  CD  PRO C 151      47.822  16.513  11.235
ATOM   1188  N   PRO C 152      47.599  21.096  10.717
ATOM   1189  CA  PRO C 152      48.170  22.052   9.777
ATOM   1190  C   PRO C 152      49.694  22.037   9.887
ATOM   1191  CB  PRO C 152      47.555  23.411  10.140
ATOM   1192  O   PRO C 152      50.260  22.488  10.888
ATOM   1193  CG  PRO C 152      47.166  23.249  11.610
ATOM   1194  CD  PRO C 152      46.785  21.772  11.709
ATOM   1195  N   ALA C 153      50.355  21.502   8.859
ATOM   1196  CA  ALA C 153      51.802  21.530   8.757
ATOM   1197  C   ALA C 153      52.292  22.986   8.895
ATOM   1198  CB  ALA C 153      52.226  20.900   7.425
ATOM   1199  O   ALA C 153      51.796  23.881   8.196
ATOM   1200  N   PRO C 154      53.254  23.269   9.791
ATOM   1201  CA  PRO C 154      53.842  24.588   9.875
ATOM   1202  C   PRO C 154      54.678  24.820   8.615
ATOM   1203  CB  PRO C 154      54.646  24.612  11.176
ATOM   1204  O   PRO C 154      55.706  24.186   8.392
ATOM   1205  CG  PRO C 154      55.032  23.148  11.381
ATOM   1206  CD  PRO C 154      53.895  22.361  10.726
ATOM   1207  N   HIS C 155      54.173  25.719   7.775
ATOM   1208  CA  HIS C 155      54.918  26.670   6.956
ATOM   1209  C   HIS C 155      56.433  26.699   7.248
ATOM   1210  CB  HIS C 155      54.269  28.056   7.166
ATOM   1211  O   HIS C 155      56.914  27.415   8.119
ATOM   1212  CG  HIS C 155      53.923  28.368   8.610
ATOM   1213  CD2 HIS C 155      54.720  28.989   9.534
ATOM   1214  ND1 HIS C 155      52.774  27.978   9.268
ATOM   1215  CE1 HIS C 155      52.888  28.339  10.556
ATOM   1216  NE2 HIS C 155      54.049  28.975  10.763
ATOM   1217  N   CYS C 156      57.186  25.958   6.443
ATOM   1218  CA  CYS C 156      58.589  26.212   6.139
ATOM   1219  C   CYS C 156      58.584  26.377   4.612
ATOM   1220  CB  CYS C 156      59.425  25.023   6.647
ATOM   1221  O   CYS C 156      58.240  25.448   3.894
ATOM   1222  SG  CYS C 156      60.860  25.604   7.599
ATOM   1223  N   GLY C 157      58.693  27.576   4.053
ATOM   1224  CA  GLY C 157      59.882  28.398   4.154
ATOM   1225  C   GLY C 157      60.717  28.165   2.895
ATOM   1226  O   GLY C 157      61.510  27.237   2.854
ATOM   1227  N   GLU C 158      60.531  29.064   1.923
ATOM   1228  CA  GLU C 158      61.623  29.625   1.116
ATOM   1229  C   GLU C 158      62.057  28.893  -0.190
ATOM   1230  CB  GLU C 158      62.768  30.023   2.085
ATOM   1231  O   GLU C 158      62.583  27.787  -0.197
ATOM   1232  CG  GLU C 158      63.610  31.241   1.670
ATOM   1233  CD  GLU C 158      63.862  32.322   2.721
ATOM   1234  OE1 GLU C 158      64.611  33.257   2.359
ATOM   1235  OE2 GLU C 158      63.307  32.239   3.837
ATOM   1236  N   LEU C 159      61.926  29.655  -1.291
ATOM   1237  CA  LEU C 159      62.640  29.614  -2.587
ATOM   1238  C   LEU C 159      62.158  28.670  -3.705
ATOM   1239  CB  LEU C 159      64.175  29.545  -2.420
ATOM   1240  O   LEU C 159      62.567  27.522  -3.820
ATOM   1241  CG  LEU C 159      64.750  30.505  -1.379
ATOM   1242  CD1 LEU C 159      66.255  30.349  -1.201
ATOM   1243  CD2 LEU C 159      64.432  31.983  -1.652
ATOM   1244  N   GLY C 160      61.496  29.287  -4.691
ATOM   1245  CA  GLY C 160      61.999  29.209  -6.067
ATOM   1246  C   GLY C 160      61.109  28.531  -7.111
ATOM   1247  O   GLY C 160      61.194  27.328  -7.315
ATOM   1248  N   SER C 161      60.439  29.379  -7.903
ATOM   1249  CA  SER C 161      60.177  29.250  -9.356
ATOM   1250  C   SER C 161      58.718  29.024  -9.795
ATOM   1251  CB  SER C 161      61.103  28.279 -10.096
ATOM   1252  O   SER C 161      58.124  27.994  -9.483
ATOM   1253  OG  SER C 161      62.451  28.610  -9.831
ATOM   1254  N   PRO C 162      58.145  29.953 -10.593
ATOM   1255  CA  PRO C 162      56.846  29.798 -11.231
ATOM   1256  C   PRO C 162      57.030  29.115 -12.594
ATOM   1257  CB  PRO C 162      56.328  31.233 -11.373
ATOM   1258  O   PRO C 162      57.764  29.612 -13.446
ATOM   1259  CG  PRO C 162      57.593  32.053 -11.641
ATOM   1260  CD  PRO C 162      58.713  31.243 -10.985
ATOM   1261  N   GLY C 163      56.375  27.986 -12.847
ATOM   1262  CA  GLY C 163      56.437  27.390 -14.183
ATOM   1263  C   GLY C 163      55.785  26.023 -14.265
ATOM   1264  O   GLY C 163      56.411  25.021 -13.950
ATOM   1265  N   GLY C 164      54.534  25.975 -14.717
ATOM   1266  CA  GLY C 164      53.853  24.709 -14.982
ATOM   1267  C   GLY C 164      52.357  24.888 -15.184
ATOM   1268  O   GLY C 164      51.592  24.875 -14.231
ATOM   1269  N   SER C 165      51.972  25.093 -16.441
ATOM   1270  CA  SER C 165      50.604  25.248 -16.946
ATOM   1271  C   SER C 165      49.633  24.168 -16.425
ATOM   1272  CB  SER C 165      50.706  25.129 -18.471
ATOM   1273  O   SER C 165      49.958  22.984 -16.541
ATOM   1274  OG  SER C 165      49.516  25.525 -19.109
ATOM   1275  N   PRO C 166      48.426  24.514 -15.933
ATOM   1276  CA  PRO C 166      47.406  23.528 -15.589
ATOM   1277  C   PRO C 166      46.889  22.860 -16.865
ATOM   1278  CB  PRO C 166      46.299  24.274 -14.831
ATOM   1279  O   PRO C 166      46.373  23.528 -17.761
ATOM   1280  CG  PRO C 166      46.915  25.636 -14.509
ATOM   1281  CD  PRO C 166      47.940  25.844 -15.620
ATOM   1282  N   GLY C 167      47.074  21.543 -16.949
ATOM   1283  CA  GLY C 167      46.582  20.708 -18.035
ATOM   1284  C   GLY C 167      45.069  20.826 -18.213
ATOM   1285  O   GLY C 167      44.293  20.687 -17.267
ATOM   1286  N   ASP C 168      44.696  21.087 -19.458
ATOM   1287  CA  ASP C 168      43.351  21.146 -20.010
ATOM   1288  C   ASP C 168      42.682  19.759 -19.969
ATOM   1289  CB  ASP C 168      43.530  21.686 -21.443
ATOM   1290  O   ASP C 168      42.955  18.887 -20.793
ATOM   1291  CG  ASP C 168      42.231  21.846 -22.228
ATOM   1292  OD1 ASP C 168      41.155  21.842 -21.584
ATOM   1293  OD2 ASP C 168      42.327  21.958 -23.470
ATOM   1294  N   TRP C 169      41.803  19.537 -18.989
ATOM   1295  CA  TRP C 169      40.964  18.332 -18.901
ATOM   1296  C   TRP C 169      39.672  18.441 -19.735
ATOM   1297  CB  TRP C 169      40.708  17.982 -17.425
ATOM   1298  O   TRP C 169      38.800  17.576 -19.646
ATOM   1299  CG  TRP C 169      41.896  17.422 -16.702
ATOM   1300  CD1 TRP C 169      42.768  18.120 -15.938
ATOM   1301  CD2 TRP C 169      42.387  16.045 -16.704
ATOM   1302  CE2 TRP C 169      43.565  15.982 -15.901
ATOM   1303  CE3 TRP C 169      41.964  14.846 -17.320
ATOM   1304  NE1 TRP C 169      43.745  17.273 -15.453
ATOM   1305  CH2 TRP C 169      43.836  13.617 -16.337
ATOM   1306  CZ2 TRP C 169      44.285  14.793 -15.712
ATOM   1307  CZ3 TRP C 169      42.679  13.646 -17.139
ATOM   1308  N   GLY C 170      39.523  19.488 -20.556
ATOM   1309  CA  GLY C 170      38.284  19.805 -21.271
ATOM   1310  C   GLY C 170      38.090  19.128 -22.632
ATOM   1311  O   GLY C 170      37.028  19.281 -23.230
ATOM   1312  N   SER C 171      39.071  18.379 -23.149
ATOM   1313  CA  SER C 171      39.171  18.135 -24.602
ATOM   1314  C   SER C 171      38.894  16.701 -25.094
ATOM   1315  CB  SER C 171      40.503  18.700 -25.111
ATOM   1316  O   SER C 171      39.316  16.333 -26.187
ATOM   1317  OG  SER C 171      40.334  19.274 -26.392
ATOM   1318  N   LEU C 172      38.182  15.854 -24.333
ATOM   1319  CA  LEU C 172      37.971  14.437 -24.713
ATOM   1320  C   LEU C 172      36.516  13.959 -24.845
ATOM   1321  CB  LEU C 172      38.843  13.515 -23.836
ATOM   1322  O   LEU C 172      36.289  12.762 -24.997
ATOM   1323  CG  LEU C 172      40.354  13.618 -24.125
ATOM   1324  CD1 LEU C 172      41.109  12.746 -23.122
ATOM   1325  CD2 LEU C 172      40.733  13.140 -25.531
ATOM   1326  N   TYR C 173      35.520  14.847 -24.891
ATOM   1327  CA  TYR C 173      34.143  14.430 -25.205
ATOM   1328  C   TYR C 173      33.455  15.380 -26.194
ATOM   1329  CB  TYR C 173      33.357  14.114 -23.914
ATOM   1330  O   TYR C 173      32.523  16.105 -25.864
ATOM   1331  CG  TYR C 173      32.932  12.657 -23.812
ATOM   1332  CD1 TYR C 173      31.661  12.254 -24.268
ATOM   1333  CD2 TYR C 173      33.813  11.699 -23.268
ATOM   1334  CE1 TYR C 173      31.263  10.906 -24.165
ATOM   1335  CE2 TYR C 173      33.421  10.351 -23.163
ATOM   1336  OH  TYR C 173      31.764   8.653 -23.492
ATOM   1337  CZ  TYR C 173      32.145   9.952 -23.606
ATOM   1338  N   SER C 174      33.913  15.358 -27.449
ATOM   1339  CA  SER C 174      33.129  15.831 -28.599
ATOM   1340  C   SER C 174      32.547  14.622 -29.337
ATOM   1341  CB  SER C 174      33.979  16.684 -29.546
ATOM   1342  O   SER C 174      33.270  13.968 -30.091
ATOM   1343  OG  SER C 174      34.014  18.018 -29.088
ATOM   1344  N   PRO C 175      31.257  14.281 -29.149
ATOM   1345  CA  PRO C 175      30.610  13.282 -29.976
ATOM   1346  C   PRO C 175      30.317  13.920 -31.334
ATOM   1347  CB  PRO C 175      29.365  12.848 -29.201
ATOM   1348  O   PRO C 175      29.450  14.786 -31.469
ATOM   1349  CG  PRO C 175      28.994  14.085 -28.381
ATOM   1350  CD  PRO C 175      30.306  14.858 -28.209
ATOM   1351  N   VAL C 176      31.065  13.487 -32.349
ATOM   1352  CA  VAL C 176      30.766  13.731 -33.760
ATOM   1353  C   VAL C 176      29.304  13.365 -34.036
ATOM   1354  CB  VAL C 176      31.774  12.980 -34.661
ATOM   1355  O   VAL C 176      28.925  12.200 -34.140
ATOM   1356  CG1 VAL C 176      31.881  11.467 -34.406
ATOM   1357  CG2 VAL C 176      31.491  13.210 -36.150
ATOM   1358  N   SER C 177      28.455  14.382 -34.141
ATOM   1359  CA  SER C 177      27.098  14.234 -34.650
ATOM   1360  C   SER C 177      27.186  14.125 -36.168
ATOM   1361  CB  SER C 177      26.215  15.399 -34.190
ATOM   1362  O   SER C 177      27.040  15.110 -36.887
ATOM   1363  OG  SER C 177      26.027  15.318 -32.791
ATOM   1364  N   GLN C 178      27.463  12.920 -36.675
ATOM   1365  CA  GLN C 178      27.144  12.598 -38.062
ATOM   1366  C   GLN C 178      25.619  12.545 -38.178
ATOM   1367  CB  GLN C 178      27.823  11.298 -38.530
ATOM   1368  O   GLN C 178      24.976  11.544 -37.864
ATOM   1369  CG  GLN C 178      29.128  11.593 -39.284
ATOM   1370  CD  GLN C 178      29.792  10.319 -39.796
ATOM   1371  NE2 GLN C 178      30.978   9.991 -39.333
ATOM   1372  OE1 GLN C 178      29.255   9.592 -40.613
ATOM   1373  N   ALA C 179      25.043  13.660 -38.624
ATOM   1374  CA  ALA C 179      23.697  13.718 -39.164
ATOM   1375  C   ALA C 179      23.650  12.869 -40.448
ATOM   1376  CB  ALA C 179      23.320  15.191 -39.379
ATOM   1377  O   ALA C 179      23.818  13.360 -41.562
ATOM   1378  N   GLY C 180      23.462  11.561 -40.275
ATOM   1379  CA  GLY C 180      23.186  10.606 -41.340
ATOM   1380  C   GLY C 180      21.766  10.796 -41.862
ATOM   1381  O   GLY C 180      20.839  10.100 -41.458
ATOM   1382  N   SER C 181      21.609  11.770 -42.753
ATOM   1383  CA  SER C 181      20.460  11.923 -43.642
ATOM   1384  C   SER C 181      20.332  10.679 -44.527
ATOM   1385  CB  SER C 181      20.683  13.189 -44.489
ATOM   1386  O   SER C 181      21.113  10.503 -45.461
ATOM   1387  OG  SER C 181      20.021  13.124 -45.736
ATOM   1388  N   LEU C 182      19.332   9.835 -44.274
ATOM   1389  CA  LEU C 182      18.923   8.766 -45.186
ATOM   1390  C   LEU C 182      17.490   9.026 -45.658
ATOM   1391  CB  LEU C 182      19.126   7.382 -44.542
ATOM   1392  O   LEU C 182      16.520   8.482 -45.135
ATOM   1393  CG  LEU C 182      20.589   7.036 -44.199
ATOM   1394  CD1 LEU C 182      20.628   5.667 -43.519
ATOM   1395  CD2 LEU C 182      21.501   6.973 -45.426
ATOM   1396  N   SER C 183      17.379   9.888 -46.664
ATOM   1397  CA  SER C 183      16.209   9.982 -47.536
ATOM   1398  C   SER C 183      16.226   8.814 -48.531
ATOM   1399  CB  SER C 183      16.259  11.291 -48.335
ATOM   1400  O   SER C 183      17.226   8.654 -49.231
ATOM   1401  OG  SER C 183      16.169  12.402 -47.467
ATOM   1402  N   PRO C 184      15.144   8.030 -48.688
ATOM   1403  CA  PRO C 184      14.971   7.185 -49.858
ATOM   1404  C   PRO C 184      14.278   7.990 -50.963
ATOM   1405  CB  PRO C 184      14.166   5.969 -49.393
ATOM   1406  O   PRO C 184      13.106   8.351 -50.860
ATOM   1407  CG  PRO C 184      13.671   6.321 -47.985
ATOM   1408  CD  PRO C 184      14.068   7.781 -47.751
ATOM   1409  N   ALA C 185      15.027   8.263 -52.029
ATOM   1410  CA  ALA C 185      14.521   8.747 -53.303
ATOM   1411  C   ALA C 185      13.912   7.590 -54.119
ATOM   1412  CB  ALA C 185      15.690   9.403 -54.052
ATOM   1413  O   ALA C 185      14.578   6.585 -54.349
ATOM   1414  N   ALA C 186      12.668   7.758 -54.571
ATOM   1415  CA  ALA C 186      12.089   7.194 -55.800
ATOM   1416  C   ALA C 186      10.719   7.886 -56.001
ATOM   1417  CB  ALA C 186      11.947   5.667 -55.694
ATOM   1418  O   ALA C 186       9.842   7.743 -55.157
ATOM   1419  N   SER C 187      10.604   8.862 -56.914
ATOM   1420  CA  SER C 187      10.157   8.681 -58.315
ATOM   1421  C   SER C 187       8.663   8.285 -58.375
ATOM   1422  CB  SER C 187      11.062   7.659 -59.031
ATOM   1423  O   SER C 187       8.302   7.279 -57.782
ATOM   1424  OG  SER C 187      11.094   7.856 -60.425
ATOM   1425  N   LEU C 188       7.706   8.950 -59.033
ATOM   1426  CA  LEU C 188       7.646  10.047 -60.005
ATOM   1427  C   LEU C 188       6.128  10.319 -60.257
ATOM   1428  CB  LEU C 188       8.436   9.562 -61.250
ATOM   1429  O   LEU C 188       5.346   9.371 -60.218
ATOM   1430  CG  LEU C 188       8.288  10.248 -62.620
ATOM   1431  CD1 LEU C 188       9.583  10.083 -63.426
ATOM   1432  CD2 LEU C 188       7.196   9.589 -63.458
ATOM   1433  N   GLU C 189       5.760  11.590 -60.502
ATOM   1434  CA  GLU C 189       4.483  12.125 -61.064
ATOM   1435  C   GLU C 189       3.161  12.129 -60.262
ATOM   1436  CB  GLU C 189       4.273  11.552 -62.473
ATOM   1437  O   GLU C 189       2.867  11.200 -59.524
ATOM   1438  CG  GLU C 189       5.162  12.379 -63.408
ATOM   1439  CD  GLU C 189       4.815  12.308 -64.881
ATOM   1440  OE1 GLU C 189       5.459  13.110 -65.590
ATOM   1441  OE2 GLU C 189       3.978  11.463 -65.265
ATOM   1442  N   GLU C 190       2.252  13.122 -60.342
ATOM   1443  CA  GLU C 190       2.154  14.448 -60.999
ATOM   1444  C   GLU C 190       0.978  15.228 -60.317
ATOM   1445  CB  GLU C 190       1.807  14.291 -62.503
ATOM   1446  O   GLU C 190      -0.098  14.664 -60.152
ATOM   1447  CG  GLU C 190       2.178  15.473 -63.409
ATOM   1448  CD  GLU C 190       1.210  15.576 -64.603
ATOM   1449  OE1 GLU C 190       0.426  16.556 -64.602
ATOM   1450  OE2 GLU C 190       1.230  14.680 -65.468
ATOM   1451  N   ARG C 191       1.208  16.501 -59.922
ATOM   1452  CA  ARG C 191       0.314  17.713 -59.970
ATOM   1453  C   ARG C 191      -1.081  17.798 -59.246
ATOM   1454  CB  ARG C 191       0.371  18.153 -61.448
ATOM   1455  O   ARG C 191      -1.553  16.816 -58.694
ATOM   1456  CG  ARG C 191       1.647  18.975 -61.766
ATOM   1457  CD  ARG C 191       1.800  20.400 -61.182
ATOM   1458  NE  ARG C 191       2.381  20.473 -59.813
ATOM   1459  NH1 ARG C 191       2.982  22.692 -59.894
ATOM   1460  NH2 ARG C 191       3.542  21.486 -58.111
ATOM   1461  CZ  ARG C 191       2.959  21.543 -59.278
ATOM   1462  N   PRO C 192      -1.646  19.025 -59.018
ATOM   1463  CA  PRO C 192      -1.825  19.601 -57.666
ATOM   1464  C   PRO C 192      -3.226  20.199 -57.326
ATOM   1465  CB  PRO C 192      -0.814  20.756 -57.688
ATOM   1466  O   PRO C 192      -4.015  20.529 -58.204
ATOM   1467  CG  PRO C 192      -1.060  21.366 -59.067
ATOM   1468  CD  PRO C 192      -1.601  20.201 -59.892
ATOM   1469  N   GLY C 193      -3.477  20.480 -56.038
ATOM   1470  CA  GLY C 193      -4.542  21.381 -55.541
ATOM   1471  C   GLY C 193      -4.396  21.577 -54.021
ATOM   1472  O   GLY C 193      -4.438  20.600 -53.286
ATOM   1473  N   LEU C 194      -3.865  22.710 -53.547
ATOM   1474  CA  LEU C 194      -4.530  23.974 -53.173
ATOM   1475  C   LEU C 194      -5.197  23.963 -51.772
ATOM   1476  CB  LEU C 194      -5.446  24.555 -54.278
ATOM   1477  O   LEU C 194      -6.191  23.279 -51.557
ATOM   1478  CG  LEU C 194      -4.746  25.341 -55.403
ATOM   1479  CD1 LEU C 194      -5.777  25.737 -56.461
ATOM   1480  CD2 LEU C 194      -4.082  26.636 -54.916
ATOM   1481  N   LEU C 195      -4.681  24.871 -50.919
ATOM   1482  CA  LEU C 195      -5.222  25.480 -49.679
ATOM   1483  C   LEU C 195      -5.056  24.645 -48.386
ATOM   1484  CB  LEU C 195      -6.683  25.953 -49.886
ATOM   1485  O   LEU C 195      -5.416  23.481 -48.365
ATOM   1486  CG  LEU C 195      -7.069  26.567 -51.252
ATOM   1487  CD1 LEU C 195      -8.424  27.262 -51.153
ATOM   1488  CD2 LEU C 195      -6.066  27.597 -51.786
ATOM   1489  N   GLY C 196      -4.554  25.122 -47.240
ATOM   1490  CA  GLY C 196      -4.129  26.436 -46.741
ATOM   1491  C   GLY C 196      -4.049  26.385 -45.190
ATOM   1492  O   GLY C 196      -4.749  25.575 -44.593
ATOM   1493  N   ALA C 197      -3.231  27.266 -44.582
ATOM   1494  CA  ALA C 197      -3.083  27.614 -43.142
ATOM   1495  C   ALA C 197      -2.348  26.590 -42.218
ATOM   1496  CB  ALA C 197      -4.458  28.055 -42.615
ATOM   1497  O   ALA C 197      -2.802  25.460 -42.099
ATOM   1498  N   THR C 198      -1.179  26.790 -41.562
ATOM   1499  CA  THR C 198      -0.538  27.885 -40.763
ATOM   1500  C   THR C 198      -1.428  28.351 -39.594
ATOM   1501  CB  THR C 198       0.014  29.059 -41.592
ATOM   1502  O   THR C 198      -2.540  28.772 -39.866
ATOM   1503  CG2 THR C 198       0.855  28.653 -42.799
ATOM   1504  OG1 THR C 198      -1.010  29.903 -42.058
ATOM   1505  N   PHE C 199      -1.122  28.317 -38.289
ATOM   1506  CA  PHE C 199       0.067  28.562 -37.445
ATOM   1507  C   PHE C 199      -0.231  27.951 -36.042
ATOM   1508  CB  PHE C 199       0.180  30.093 -37.315
ATOM   1509  O   PHE C 199      -1.396  27.851 -35.675
ATOM   1510  CG  PHE C 199       0.672  30.802 -38.554
ATOM   1511  CD1 PHE C 199       2.049  30.829 -38.844
ATOM   1512  CD2 PHE C 199      -0.239  31.460 -39.400
ATOM   1513  CE1 PHE C 199       2.512  31.487 -39.998
ATOM   1514  CE2 PHE C 199       0.227  32.124 -40.548
ATOM   1515  CZ  PHE C 199       1.598  32.124 -40.856
ATOM   1516  N   SER C 200       0.702  27.341 -35.304
ATOM   1517  CA  SER C 200       1.718  27.885 -34.370
ATOM   1518  C   SER C 200       1.390  27.598 -32.897
ATOM   1519  CB  SER C 200       2.126  29.348 -34.553
ATOM   1520  O   SER C 200       0.253  27.669 -32.445
ATOM   1521  OG  SER C 200       3.219  29.657 -33.708
ATOM   1522  N   ALA C 201       2.459  27.241 -32.192
ATOM   1523  CA  ALA C 201       2.571  26.797 -30.816
ATOM   1524  C   ALA C 201       2.256  27.875 -29.773
ATOM   1525  CB  ALA C 201       4.041  26.381 -30.664
ATOM   1526  O   ALA C 201       2.572  29.042 -29.991
ATOM   1527  N   CYS C 202       1.758  27.447 -28.607
ATOM   1528  CA  CYS C 202       2.270  27.820 -27.278
ATOM   1529  C   CYS C 202       1.478  27.080 -26.177
ATOM   1530  CB  CYS C 202       2.284  29.347 -27.036
ATOM   1531  O   CYS C 202       0.280  27.282 -26.011
ATOM   1532  SG  CYS C 202       0.873  30.221 -27.773
ATOM   1533  N   LEU C 203       2.150  26.220 -25.407
ATOM   1534  CA  LEU C 203       1.652  25.718 -24.123
ATOM   1535  C   LEU C 203       2.674  26.113 -23.055
ATOM   1536  CB  LEU C 203       1.408  24.193 -24.168
ATOM   1537  O   LEU C 203       3.751  25.527 -22.974
ATOM   1538  CG  LEU C 203       0.080  23.772 -24.828
ATOM   1539  CD1 LEU C 203       0.091  22.267 -25.104
ATOM   1540  CD2 LEU C 203      -1.131  24.070 -23.939
ATOM   1541  N   SER C 204       2.329  27.130 -22.268
ATOM   1542  CA  SER C 204       2.980  27.440 -20.994
ATOM   1543  C   SER C 204       2.609  26.384 -19.950
ATOM   1544  CB  SER C 204       2.493  28.790 -20.446
ATOM   1545  O   SER C 204       1.424  26.070 -19.822
ATOM   1546  OG  SER C 204       3.046  29.857 -21.180
ATOM   1547  N   PRO C 205       3.551  25.889 -19.134
ATOM   1548  CA  PRO C 205       3.222  25.189 -17.901
ATOM   1549  C   PRO C 205       3.119  26.204 -16.757
ATOM   1550  CB  PRO C 205       4.330  24.148 -17.693
ATOM   1551  O   PRO C 205       4.108  26.811 -16.349
ATOM   1552  CG  PRO C 205       5.272  24.323 -18.889
ATOM   1553  CD  PRO C 205       4.962  25.721 -19.417
ATOM   1554  N   GLY C 206       1.896  26.402 -16.262
ATOM   1555  CA  GLY C 206       1.608  27.164 -15.052
ATOM   1556  C   GLY C 206       1.900  26.357 -13.785
ATOM   1557  O   GLY C 206       1.570  25.178 -13.690
ATOM   1558  N   SER C 207       2.528  27.054 -12.841
ATOM   1559  CA  SER C 207       2.819  26.720 -11.444
ATOM   1560  C   SER C 207       1.688  25.998 -10.701
ATOM   1561  CB  SER C 207       3.038  28.078 -10.758
ATOM   1562  O   SER C 207       0.563  26.492 -10.680
ATOM   1563  OG  SER C 207       3.338  27.939  -9.389
ATOM   1564  N   LEU C 208       2.014  24.903 -10.003
ATOM   1565  CA  LEU C 208       1.294  24.480  -8.800
ATOM   1566  C   LEU C 208       2.305  24.028  -7.742
ATOM   1567  CB  LEU C 208       0.237  23.399  -9.096
ATOM   1568  O   LEU C 208       2.976  23.006  -7.882
ATOM   1569  CG  LEU C 208      -1.030  23.910  -9.813
ATOM   1570  CD1 LEU C 208      -1.988  22.741 -10.041
ATOM   1571  CD2 LEU C 208      -1.796  24.970  -9.009
ATOM   1572  N   ALA C 209       2.402  24.848  -6.699
ATOM   1573  CA  ALA C 209       3.073  24.554  -5.450
ATOM   1574  C   ALA C 209       2.404  23.355  -4.761
ATOM   1575  CB  ALA C 209       2.992  25.817  -4.581
ATOM   1576  O   ALA C 209       1.180  23.305  -4.644
ATOM   1577  N   PHE C 210       3.216  22.412  -4.295
ATOM   1578  CA  PHE C 210       2.808  21.387  -3.342
ATOM   1579  C   PHE C 210       3.521  21.701  -2.028
ATOM   1580  CB  PHE C 210       3.111  19.978  -3.889
ATOM   1581  O   PHE C 210       4.703  21.398  -1.867
ATOM   1582  CG  PHE C 210       1.871  19.138  -4.116
ATOM   1583  CD1 PHE C 210       1.370  18.326  -3.080
ATOM   1584  CD2 PHE C 210       1.206  19.178  -5.355
ATOM   1585  CE1 PHE C 210       0.220  17.545  -3.289
ATOM   1586  CE2 PHE C 210       0.055  18.396  -5.564
ATOM   1587  CZ  PHE C 210      -0.436  17.576  -4.531
ATOM   1588  N   SER C 211       2.802  22.364  -1.131
ATOM   1589  CA  SER C 211       3.149  22.434   0.284
ATOM   1590  C   SER C 211       2.397  21.316   1.016
ATOM   1591  CB  SER C 211       2.808  23.809   0.875
ATOM   1592  O   SER C 211       1.265  20.997   0.658
ATOM   1593  OG  SER C 211       3.396  24.860   0.119
ATOM   1594  N   ASP C 212       3.049  20.768   2.042
ATOM   1595  CA  ASP C 212       2.449  20.100   3.208
ATOM   1596  C   ASP C 212       2.164  18.584   3.115
ATOM   1597  CB  ASP C 212       1.318  20.962   3.803
ATOM   1598  O   ASP C 212       1.081  18.112   2.772
ATOM   1599  CG  ASP C 212       1.743  22.438   3.909
ATOM   1600  OD1 ASP C 212       2.921  22.680   4.267
ATOM   1601  OD2 ASP C 212       0.940  23.317   3.527
ATOM   1602  N   PHE C 213       3.176  17.806   3.524
ATOM   1603  CA  PHE C 213       3.034  16.461   4.094
ATOM   1604  C   PHE C 213       4.071  16.293   5.224
ATOM   1605  CB  PHE C 213       3.099  15.367   3.003
ATOM   1606  O   PHE C 213       5.055  15.566   5.086
ATOM   1607  CG  PHE C 213       2.071  14.258   3.174
ATOM   1608  CD1 PHE C 213       2.302  13.166   4.033
ATOM   1609  CD2 PHE C 213       0.855  14.341   2.472
ATOM   1610  CE1 PHE C 213       1.326  12.159   4.176
ATOM   1611  CE2 PHE C 213      -0.118  13.334   2.607
ATOM   1612  CZ  PHE C 213       0.118  12.241   3.459
ATOM   1613  N   LEU C 214       3.879  17.045   6.310
ATOM   1614  CA  LEU C 214       4.517  16.892   7.622
ATOM   1615  C   LEU C 214       3.490  17.258   8.694
ATOM   1616  CB  LEU C 214       5.803  17.749   7.719
ATOM   1617  O   LEU C 214       2.784  18.269   8.487
ATOM   1618  CG  LEU C 214       7.094  16.949   7.490
ATOM   1619  CD1 LEU C 214       8.241  17.902   7.166
ATOM   1620  CD2 LEU C 214       7.481  16.137   8.729
ATOM   1621  OXT LEU C 214       3.409  16.465   9.654
TER
ENDMDL
