# Supplementary material for: Neurogenic inducers inhibit the proliferation of pancreatic cancer by promoting tumor cell transdifferentiation
Source: J Exp Clin Cancer Res. 2025 Nov 12;44:304. doi: 10.1186/s13046-025-03563-9 (PMC12613626; doi:10.1186/s13046-025-03563-9)
Supplement: Supplementary file 5 — Supplementary Material 5. [file 13046_2025_3563_MOESM5_ESM.zip › Table S6/NEUROD1.pdb]

HEADER                                            01-JUN-22                     
TITLE     ALPHAFOLD MONOMER V2.0 PREDICTION FOR NEUROGENIC DIFFERENTIATION      
TITLE    2 FACTOR 1 (Q13562)                                                    
COMPND    MOL_ID: 1;                                                            
COMPND   2 MOLECULE: NEUROGENIC DIFFERENTIATION FACTOR 1;                       
COMPND   3 CHAIN: A                                                             
SOURCE    MOL_ID: 1;                                                            
SOURCE   2 ORGANISM_SCIENTIFIC: HOMO SAPIENS;                                   
SOURCE   3 ORGANISM_TAXID: 9606                                                 
REMARK   1                                                                      
REMARK   1 REFERENCE 1                                                          
REMARK   1  AUTH   JOHN JUMPER, RICHARD EVANS, ALEXANDER PRITZEL, TIM GREEN,    
REMARK   1  AUTH 2 MICHAEL FIGURNOV, OLAF RONNEBERGER, KATHRYN TUNYASUVUNAKOOL, 
REMARK   1  AUTH 3 RUSS BATES, AUGUSTIN ZIDEK, ANNA POTAPENKO, ALEX BRIDGLAND,  
REMARK   1  AUTH 4 CLEMENS MEYER, SIMON A A KOHL, ANDREW J BALLARD,             
REMARK   1  AUTH 5 ANDREW COWIE, BERNARDINO ROMERA-PAREDES, STANISLAV NIKOLOV,  
REMARK   1  AUTH 6 RISHUB JAIN, JONAS ADLER, TREVOR BACK, STIG PETERSEN,        
REMARK   1  AUTH 7 DAVID REIMAN, ELLEN CLANCY, MICHAL ZIELINSKI,                
REMARK   1  AUTH 8 MARTIN STEINEGGER, MICHALINA PACHOLSKA, TAMAS BERGHAMMER,    
REMARK   1  AUTH 9 DAVID SILVER, ORIOL VINYALS, ANDREW W SENIOR,                
REMARK   1  AUTH10 KORAY KAVUKCUOGLU, PUSHMEET KOHLI, DEMIS HASSABIS            
REMARK   1  TITL   HIGHLY ACCURATE PROTEIN STRUCTURE PREDICTION WITH ALPHAFOLD  
REMARK   1  REF    NATURE                        V. 596   583 2021              
REMARK   1  REFN                   ISSN 0028-0836                               
REMARK   1  PMID   34265844                                                     
REMARK   1  DOI    10.1038/s41586-021-03819-2                                   
REMARK   1                                                                      
REMARK   1 DISCLAIMERS                                                          
REMARK   1 ALPHAFOLD DATA, COPYRIGHT (2021) DEEPMIND TECHNOLOGIES LIMITED. THE  
REMARK   1 INFORMATION PROVIDED IS THEORETICAL MODELLING ONLY AND CAUTION SHOULD
REMARK   1 BE EXERCISED IN ITS USE. IT IS PROVIDED "AS-IS" WITHOUT ANY WARRANTY 
REMARK   1 OF ANY KIND, WHETHER EXPRESSED OR IMPLIED. NO WARRANTY IS GIVEN THAT 
REMARK   1 USE OF THE INFORMATION SHALL NOT INFRINGE THE RIGHTS OF ANY THIRD    
REMARK   1 PARTY. THE INFORMATION IS NOT INTENDED TO BE A SUBSTITUTE FOR        
REMARK   1 PROFESSIONAL MEDICAL ADVICE, DIAGNOSIS, OR TREATMENT, AND DOES NOT   
REMARK   1 CONSTITUTE MEDICAL OR OTHER PROFESSIONAL ADVICE. IT IS AVAILABLE FOR 
REMARK   1 ACADEMIC AND COMMERCIAL PURPOSES, UNDER CC-BY 4.0 LICENCE.           
DBREF  XXXX A    1   356  UNP    Q13562   NDF1_HUMAN       1    356             
SEQRES   1 A  356  MET THR LYS SER TYR SER GLU SER GLY LEU MET GLY GLU          
SEQRES   2 A  356  PRO GLN PRO GLN GLY PRO PRO SER TRP THR ASP GLU CYS          
SEQRES   3 A  356  LEU SER SER GLN ASP GLU GLU HIS GLU ALA ASP LYS LYS          
SEQRES   4 A  356  GLU ASP ASP LEU GLU THR MET ASN ALA GLU GLU ASP SER          
SEQRES   5 A  356  LEU ARG ASN GLY GLY GLU GLU GLU ASP GLU ASP GLU ASP          
SEQRES   6 A  356  LEU GLU GLU GLU GLU GLU GLU GLU GLU GLU ASP ASP ASP          
SEQRES   7 A  356  GLN LYS PRO LYS ARG ARG GLY PRO LYS LYS LYS LYS MET          
SEQRES   8 A  356  THR LYS ALA ARG LEU GLU ARG PHE LYS LEU ARG ARG MET          
SEQRES   9 A  356  LYS ALA ASN ALA ARG GLU ARG ASN ARG MET HIS GLY LEU          
SEQRES  10 A  356  ASN ALA ALA LEU ASP ASN LEU ARG LYS VAL VAL PRO CYS          
SEQRES  11 A  356  TYR SER LYS THR GLN LYS LEU SER LYS ILE GLU THR LEU          
SEQRES  12 A  356  ARG LEU ALA LYS ASN TYR ILE TRP ALA LEU SER GLU ILE          
SEQRES  13 A  356  LEU ARG SER GLY LYS SER PRO ASP LEU VAL SER PHE VAL          
SEQRES  14 A  356  GLN THR LEU CYS LYS GLY LEU SER GLN PRO THR THR ASN          
SEQRES  15 A  356  LEU VAL ALA GLY CYS LEU GLN LEU ASN PRO ARG THR PHE          
SEQRES  16 A  356  LEU PRO GLU GLN ASN GLN ASP MET PRO PRO HIS LEU PRO          
SEQRES  17 A  356  THR ALA SER ALA SER PHE PRO VAL HIS PRO TYR SER TYR          
SEQRES  18 A  356  GLN SER PRO GLY LEU PRO SER PRO PRO TYR GLY THR MET          
SEQRES  19 A  356  ASP SER SER HIS VAL PHE HIS VAL LYS PRO PRO PRO HIS          
SEQRES  20 A  356  ALA TYR SER ALA ALA LEU GLU PRO PHE PHE GLU SER PRO          
SEQRES  21 A  356  LEU THR ASP CYS THR SER PRO SER PHE ASP GLY PRO LEU          
SEQRES  22 A  356  SER PRO PRO LEU SER ILE ASN GLY ASN PHE SER PHE LYS          
SEQRES  23 A  356  HIS GLU PRO SER ALA GLU PHE GLU LYS ASN TYR ALA PHE          
SEQRES  24 A  356  THR MET HIS TYR PRO ALA ALA THR LEU ALA GLY ALA GLN          
SEQRES  25 A  356  SER HIS GLY SER ILE PHE SER GLY THR ALA ALA PRO ARG          
SEQRES  26 A  356  CYS GLU ILE PRO ILE ASP ASN ILE MET SER PHE ASP SER          
SEQRES  27 A  356  HIS SER HIS HIS GLU ARG VAL MET SER ALA GLN LEU ASN          
SEQRES  28 A  356  ALA ILE PHE HIS ASP                                          
CRYST1    1.000    1.000    1.000  90.00  90.00  90.00 P 1           1          
ORIGX1      1.000000  0.000000  0.000000        0.00000                         
ORIGX2      0.000000  1.000000  0.000000        0.00000                         
ORIGX3      0.000000  0.000000  1.000000        0.00000                         
SCALE1      1.000000  0.000000  0.000000        0.00000                         
SCALE2      0.000000  1.000000  0.000000        0.00000                         
SCALE3      0.000000  0.000000  1.000000        0.00000                         
MODEL        1                                                                  
ATOM      1  N   MET A   1      47.582  36.178  -6.167  1.00 60.73           N  
ATOM      2  CA  MET A   1      47.313  36.154  -4.713  1.00 60.73           C  
ATOM      3  C   MET A   1      46.669  34.819  -4.387  1.00 60.73           C  
ATOM      4  CB  MET A   1      46.418  37.331  -4.292  1.00 60.73           C  
ATOM      5  O   MET A   1      45.496  34.626  -4.660  1.00 60.73           O  
ATOM      6  CG  MET A   1      47.213  38.634  -4.148  1.00 60.73           C  
ATOM      7  SD  MET A   1      46.153  40.097  -4.034  1.00 60.73           S  
ATOM      8  CE  MET A   1      47.324  41.324  -3.391  1.00 60.73           C  
ATOM      9  N   THR A   2      47.481  33.877  -3.922  1.00 47.73           N  
ATOM     10  CA  THR A   2      47.117  32.507  -3.540  1.00 47.73           C  
ATOM     11  C   THR A   2      46.597  32.492  -2.102  1.00 47.73           C  
ATOM     12  CB  THR A   2      48.381  31.628  -3.637  1.00 47.73           C  
ATOM     13  O   THR A   2      47.223  33.104  -1.237  1.00 47.73           O  
ATOM     14  CG2 THR A   2      48.778  31.367  -5.090  1.00 47.73           C  
ATOM     15  OG1 THR A   2      49.471  32.312  -3.045  1.00 47.73           O  
ATOM     16  N   LYS A   3      45.490  31.796  -1.822  1.00 64.57           N  
ATOM     17  CA  LYS A   3      45.081  31.460  -0.451  1.00 64.57           C  
ATOM     18  C   LYS A   3      45.070  29.944  -0.285  1.00 64.57           C  
ATOM     19  CB  LYS A   3      43.721  32.073  -0.078  1.00 64.57           C  
ATOM     20  O   LYS A   3      44.229  29.262  -0.853  1.00 64.57           O  
ATOM     21  CG  LYS A   3      43.804  33.585   0.186  1.00 64.57           C  
ATOM     22  CD  LYS A   3      42.497  34.083   0.820  1.00 64.57           C  
ATOM     23  CE  LYS A   3      42.578  35.575   1.158  1.00 64.57           C  
ATOM     24  NZ  LYS A   3      41.368  36.021   1.895  1.00 64.57           N  
ATOM     25  N   SER A   4      46.026  29.461   0.493  1.00 52.01           N  
ATOM     26  CA  SER A   4      46.085  28.141   1.110  1.00 52.01           C  
ATOM     27  C   SER A   4      45.553  28.255   2.542  1.00 52.01           C  
ATOM     28  CB  SER A   4      47.538  27.624   1.106  1.00 52.01           C  
ATOM     29  O   SER A   4      45.856  29.233   3.222  1.00 52.01           O  
ATOM     30  OG  SER A   4      48.498  28.668   0.976  1.00 52.01           O  
ATOM     31  N   TYR A   5      44.783  27.267   3.003  1.00 63.35           N  
ATOM     32  CA  TYR A   5      44.554  27.024   4.429  1.00 63.35           C  
ATOM     33  C   TYR A   5      44.313  25.532   4.659  1.00 63.35           C  
ATOM     34  CB  TYR A   5      43.413  27.888   5.002  1.00 63.35           C  
ATOM     35  O   TYR A   5      43.357  24.950   4.157  1.00 63.35           O  
ATOM     36  CG  TYR A   5      43.869  28.768   6.155  1.00 63.35           C  
ATOM     37  CD1 TYR A   5      43.883  28.273   7.476  1.00 63.35           C  
ATOM     38  CD2 TYR A   5      44.333  30.073   5.896  1.00 63.35           C  
ATOM     39  CE1 TYR A   5      44.362  29.076   8.530  1.00 63.35           C  
ATOM     40  CE2 TYR A   5      44.800  30.884   6.948  1.00 63.35           C  
ATOM     41  OH  TYR A   5      45.294  31.161   9.273  1.00 63.35           O  
ATOM     42  CZ  TYR A   5      44.820  30.384   8.266  1.00 63.35           C  
ATOM     43  N   SER A   6      45.219  24.938   5.421  1.00 46.98           N  
ATOM     44  CA  SER A   6      45.147  23.599   5.987  1.00 46.98           C  
ATOM     45  C   SER A   6      45.539  23.757   7.448  1.00 46.98           C  
ATOM     46  CB  SER A   6      46.114  22.648   5.256  1.00 46.98           C  
ATOM     47  O   SER A   6      46.678  24.137   7.710  1.00 46.98           O  
ATOM     48  OG  SER A   6      47.398  23.232   5.109  1.00 46.98           O  
ATOM     49  N   GLU A   7      44.623  23.503   8.382  1.00 63.35           N  
ATOM     50  CA  GLU A   7      44.958  23.427   9.806  1.00 63.35           C  
ATOM     51  C   GLU A   7      44.009  22.471  10.560  1.00 63.35           C  
ATOM     52  CB  GLU A   7      45.062  24.831  10.440  1.00 63.35           C  
ATOM     53  O   GLU A   7      42.816  22.718  10.698  1.00 63.35           O  
ATOM     54  CG  GLU A   7      45.789  24.744  11.794  1.00 63.35           C  
ATOM     55  CD  GLU A   7      46.406  26.055  12.300  1.00 63.35           C  
ATOM     56  OE1 GLU A   7      46.431  26.238  13.538  1.00 63.35           O  
ATOM     57  OE2 GLU A   7      46.883  26.854  11.462  1.00 63.35           O  
ATOM     58  N   SER A   8      44.608  21.335  10.938  1.00 49.17           N  
ATOM     59  CA  SER A   8      44.477  20.467  12.125  1.00 49.17           C  
ATOM     60  C   SER A   8      43.240  20.462  13.037  1.00 49.17           C  
ATOM     61  CB  SER A   8      45.683  20.746  13.031  1.00 49.17           C  
ATOM     62  O   SER A   8      42.792  21.498  13.514  1.00 49.17           O  
ATOM     63  OG  SER A   8      45.831  22.119  13.286  1.00 49.17           O  
ATOM     64  N   GLY A   9      42.892  19.251  13.511  1.00 53.98           N  
ATOM     65  CA  GLY A   9      42.253  19.085  14.824  1.00 53.98           C  
ATOM     66  C   GLY A   9      41.680  17.700  15.155  1.00 53.98           C  
ATOM     67  O   GLY A   9      40.493  17.489  14.984  1.00 53.98           O  
ATOM     68  N   LEU A  10      42.535  16.800  15.662  1.00 54.84           N  
ATOM     69  CA  LEU A  10      42.304  15.801  16.731  1.00 54.84           C  
ATOM     70  C   LEU A  10      40.919  15.093  16.906  1.00 54.84           C  
ATOM     71  CB  LEU A  10      42.717  16.461  18.075  1.00 54.84           C  
ATOM     72  O   LEU A  10      39.962  15.689  17.381  1.00 54.84           O  
ATOM     73  CG  LEU A  10      44.069  16.039  18.686  1.00 54.84           C  
ATOM     74  CD1 LEU A  10      45.280  16.622  17.969  1.00 54.84           C  
ATOM     75  CD2 LEU A  10      44.101  16.460  20.155  1.00 54.84           C  
ATOM     76  N   MET A  11      40.980  13.752  16.811  1.00 52.94           N  
ATOM     77  CA  MET A  11      40.433  12.728  17.743  1.00 52.94           C  
ATOM     78  C   MET A  11      38.924  12.405  17.769  1.00 52.94           C  
ATOM     79  CB  MET A  11      40.909  12.996  19.185  1.00 52.94           C  
ATOM     80  O   MET A  11      38.117  13.190  18.254  1.00 52.94           O  
ATOM     81  CG  MET A  11      42.429  13.018  19.335  1.00 52.94           C  
ATOM     82  SD  MET A  11      43.266  11.418  19.360  1.00 52.94           S  
ATOM     83  CE  MET A  11      44.759  11.882  20.279  1.00 52.94           C  
ATOM     84  N   GLY A  12      38.600  11.141  17.448  1.00 52.99           N  
ATOM     85  CA  GLY A  12      37.419  10.431  17.970  1.00 52.99           C  
ATOM     86  C   GLY A  12      36.787   9.406  17.015  1.00 52.99           C  
ATOM     87  O   GLY A  12      35.902   9.763  16.249  1.00 52.99           O  
ATOM     88  N   GLU A  13      37.210   8.138  17.081  1.00 45.04           N  
ATOM     89  CA  GLU A  13      36.514   6.969  16.491  1.00 45.04           C  
ATOM     90  C   GLU A  13      35.242   6.627  17.311  1.00 45.04           C  
ATOM     91  CB  GLU A  13      37.497   5.780  16.487  1.00 45.04           C  
ATOM     92  O   GLU A  13      35.220   6.941  18.508  1.00 45.04           O  
ATOM     93  CG  GLU A  13      37.372   4.871  15.259  1.00 45.04           C  
ATOM     94  CD  GLU A  13      37.899   3.466  15.574  1.00 45.04           C  
ATOM     95  OE1 GLU A  13      37.047   2.544  15.609  1.00 45.04           O  
ATOM     96  OE2 GLU A  13      39.121   3.344  15.816  1.00 45.04           O  
ATOM     97  N   PRO A  14      34.190   5.995  16.733  1.00 51.42           N  
ATOM     98  CA  PRO A  14      34.162   4.520  16.680  1.00 51.42           C  
ATOM     99  C   PRO A  14      33.442   3.865  15.463  1.00 51.42           C  
ATOM    100  CB  PRO A  14      33.439   4.127  17.973  1.00 51.42           C  
ATOM    101  O   PRO A  14      32.373   4.295  15.039  1.00 51.42           O  
ATOM    102  CG  PRO A  14      32.427   5.256  18.193  1.00 51.42           C  
ATOM    103  CD  PRO A  14      32.863   6.361  17.226  1.00 51.42           C  
ATOM    104  N   GLN A  15      34.036   2.767  14.973  1.00 49.05           N  
ATOM    105  CA  GLN A  15      33.472   1.491  14.466  1.00 49.05           C  
ATOM    106  C   GLN A  15      32.067   1.415  13.793  1.00 49.05           C  
ATOM    107  CB  GLN A  15      33.525   0.518  15.662  1.00 49.05           C  
ATOM    108  O   GLN A  15      31.051   1.601  14.465  1.00 49.05           O  
ATOM    109  CG  GLN A  15      33.396  -0.961  15.277  1.00 49.05           C  
ATOM    110  CD  GLN A  15      33.650  -1.885  16.468  1.00 49.05           C  
ATOM    111  NE2 GLN A  15      34.246  -3.036  16.251  1.00 49.05           N  
ATOM    112  OE1 GLN A  15      33.307  -1.618  17.608  1.00 49.05           O  
ATOM    113  N   PRO A  16      31.955   0.908  12.540  1.00 55.09           N  
ATOM    114  CA  PRO A  16      30.699   0.388  11.996  1.00 55.09           C  
ATOM    115  C   PRO A  16      30.574  -1.137  12.203  1.00 55.09           C  
ATOM    116  CB  PRO A  16      30.718   0.793  10.523  1.00 55.09           C  
ATOM    117  O   PRO A  16      31.453  -1.916  11.834  1.00 55.09           O  
ATOM    118  CG  PRO A  16      32.203   0.724  10.156  1.00 55.09           C  
ATOM    119  CD  PRO A  16      32.957   0.935  11.479  1.00 55.09           C  
ATOM    120  N   GLN A  17      29.458  -1.570  12.795  1.00 52.05           N  
ATOM    121  CA  GLN A  17      29.053  -2.978  12.891  1.00 52.05           C  
ATOM    122  C   GLN A  17      28.528  -3.476  11.531  1.00 52.05           C  
ATOM    123  CB  GLN A  17      27.972  -3.138  13.978  1.00 52.05           C  
ATOM    124  O   GLN A  17      27.647  -2.853  10.941  1.00 52.05           O  
ATOM    125  CG  GLN A  17      28.508  -2.934  15.405  1.00 52.05           C  
ATOM    126  CD  GLN A  17      27.437  -3.098  16.485  1.00 52.05           C  
ATOM    127  NE2 GLN A  17      27.824  -3.195  17.738  1.00 52.05           N  
ATOM    128  OE1 GLN A  17      26.242  -3.136  16.247  1.00 52.05           O  
ATOM    129  N   GLY A  18      29.065  -4.598  11.039  1.00 58.68           N  
ATOM    130  CA  GLY A  18      28.587  -5.287   9.832  1.00 58.68           C  
ATOM    131  C   GLY A  18      27.305  -6.107  10.070  1.00 58.68           C  
ATOM    132  O   GLY A  18      26.999  -6.442  11.217  1.00 58.68           O  
ATOM    133  N   PRO A  19      26.539  -6.446   9.014  1.00 64.45           N  
ATOM    134  CA  PRO A  19      25.304  -7.213   9.154  1.00 64.45           C  
ATOM    135  C   PRO A  19      25.578  -8.722   9.344  1.00 64.45           C  
ATOM    136  CB  PRO A  19      24.498  -6.905   7.892  1.00 64.45           C  
ATOM    137  O   PRO A  19      26.579  -9.238   8.842  1.00 64.45           O  
ATOM    138  CG  PRO A  19      25.584  -6.693   6.838  1.00 64.45           C  
ATOM    139  CD  PRO A  19      26.748  -6.077   7.620  1.00 64.45           C  
ATOM    140  N   PRO A  20      24.704  -9.450  10.067  1.00 56.05           N  
ATOM    141  CA  PRO A  20      24.960 -10.819  10.497  1.00 56.05           C  
ATOM    142  C   PRO A  20      24.758 -11.848   9.375  1.00 56.05           C  
ATOM    143  CB  PRO A  20      24.020 -11.054  11.682  1.00 56.05           C  
ATOM    144  O   PRO A  20      23.733 -11.872   8.695  1.00 56.05           O  
ATOM    145  CG  PRO A  20      22.822 -10.164  11.352  1.00 56.05           C  
ATOM    146  CD  PRO A  20      23.448  -8.974  10.627  1.00 56.05           C  
ATOM    147  N   SER A  21      25.743 -12.737   9.261  1.00 42.33           N  
ATOM    148  CA  SER A  21      25.752 -13.981   8.489  1.00 42.33           C  
ATOM    149  C   SER A  21      24.722 -14.974   9.038  1.00 42.33           C  
ATOM    150  CB  SER A  21      27.173 -14.561   8.609  1.00 42.33           C  
ATOM    151  O   SER A  21      24.917 -15.516  10.124  1.00 42.33           O  
ATOM    152  OG  SER A  21      27.242 -15.925   8.267  1.00 42.33           O  
ATOM    153  N   TRP A  22      23.658 -15.243   8.279  1.00 52.74           N  
ATOM    154  CA  TRP A  22      22.767 -16.390   8.487  1.00 52.74           C  
ATOM    155  C   TRP A  22      22.924 -17.352   7.309  1.00 52.74           C  
ATOM    156  CB  TRP A  22      21.313 -15.943   8.702  1.00 52.74           C  
ATOM    157  O   TRP A  22      22.131 -17.356   6.372  1.00 52.74           O  
ATOM    158  CG  TRP A  22      21.031 -15.260  10.007  1.00 52.74           C  
ATOM    159  CD1 TRP A  22      21.406 -14.001  10.324  1.00 52.74           C  
ATOM    160  CD2 TRP A  22      20.315 -15.770  11.178  1.00 52.74           C  
ATOM    161  CE2 TRP A  22      20.299 -14.746  12.174  1.00 52.74           C  
ATOM    162  CE3 TRP A  22      19.677 -16.987  11.505  1.00 52.74           C  
ATOM    163  NE1 TRP A  22      20.986 -13.696  11.603  1.00 52.74           N  
ATOM    164  CH2 TRP A  22      19.053 -16.137  13.712  1.00 52.74           C  
ATOM    165  CZ2 TRP A  22      19.681 -14.914  13.422  1.00 52.74           C  
ATOM    166  CZ3 TRP A  22      19.053 -17.168  12.755  1.00 52.74           C  
ATOM    167  N   THR A  23      23.995 -18.139   7.344  1.00 42.06           N  
ATOM    168  CA  THR A  23      24.072 -19.419   6.640  1.00 42.06           C  
ATOM    169  C   THR A  23      23.559 -20.485   7.598  1.00 42.06           C  
ATOM    170  CB  THR A  23      25.517 -19.746   6.225  1.00 42.06           C  
ATOM    171  O   THR A  23      24.178 -20.694   8.639  1.00 42.06           O  
ATOM    172  CG2 THR A  23      26.010 -18.830   5.106  1.00 42.06           C  
ATOM    173  OG1 THR A  23      26.387 -19.590   7.327  1.00 42.06           O  
ATOM    174  N   ASP A  24      22.454 -21.142   7.258  1.00 49.74           N  
ATOM    175  CA  ASP A  24      22.087 -22.422   7.860  1.00 49.74           C  
ATOM    176  C   ASP A  24      21.767 -23.410   6.739  1.00 49.74           C  
ATOM    177  CB  ASP A  24      20.966 -22.299   8.898  1.00 49.74           C  
ATOM    178  O   ASP A  24      21.021 -23.122   5.797  1.00 49.74           O  
ATOM    179  CG  ASP A  24      21.040 -23.452   9.909  1.00 49.74           C  
ATOM    180  OD1 ASP A  24      20.341 -24.463   9.698  1.00 49.74           O  
ATOM    181  OD2 ASP A  24      21.785 -23.296  10.902  1.00 49.74           O  
ATOM    182  N   GLU A  25      22.460 -24.535   6.826  1.00 48.48           N  
ATOM    183  CA  GLU A  25      22.413 -25.678   5.941  1.00 48.48           C  
ATOM    184  C   GLU A  25      21.056 -26.381   6.043  1.00 48.48           C  
ATOM    185  CB  GLU A  25      23.515 -26.663   6.375  1.00 48.48           C  
ATOM    186  O   GLU A  25      20.610 -26.769   7.118  1.00 48.48           O  
ATOM    187  CG  GLU A  25      24.953 -26.163   6.188  1.00 48.48           C  
ATOM    188  CD  GLU A  25      25.948 -27.162   6.800  1.00 48.48           C  
ATOM    189  OE1 GLU A  25      26.241 -28.178   6.127  1.00 48.48           O  
ATOM    190  OE2 GLU A  25      26.406 -26.908   7.936  1.00 48.48           O  
ATOM    191  N   CYS A  26      20.432 -26.666   4.905  1.00 52.11           N  
ATOM    192  CA  CYS A  26      19.468 -27.758   4.814  1.00 52.11           C  
ATOM    193  C   CYS A  26      19.792 -28.597   3.583  1.00 52.11           C  
ATOM    194  CB  CYS A  26      18.028 -27.241   4.892  1.00 52.11           C  
ATOM    195  O   CYS A  26      19.301 -28.372   2.480  1.00 52.11           O  
ATOM    196  SG  CYS A  26      17.479 -27.345   6.624  1.00 52.11           S  
ATOM    197  N   LEU A  27      20.664 -29.575   3.821  1.00 41.49           N  
ATOM    198  CA  LEU A  27      20.828 -30.770   3.012  1.00 41.49           C  
ATOM    199  C   LEU A  27      19.557 -31.620   3.139  1.00 41.49           C  
ATOM    200  CB  LEU A  27      22.023 -31.573   3.578  1.00 41.49           C  
ATOM    201  O   LEU A  27      19.188 -31.977   4.254  1.00 41.49           O  
ATOM    202  CG  LEU A  27      23.390 -30.864   3.562  1.00 41.49           C  
ATOM    203  CD1 LEU A  27      24.397 -31.659   4.394  1.00 41.49           C  
ATOM    204  CD2 LEU A  27      23.928 -30.740   2.137  1.00 41.49           C  
ATOM    205  N   SER A  28      18.929 -31.992   2.021  1.00 43.81           N  
ATOM    206  CA  SER A  28      18.495 -33.377   1.774  1.00 43.81           C  
ATOM    207  C   SER A  28      17.870 -33.522   0.381  1.00 43.81           C  
ATOM    208  CB  SER A  28      17.480 -33.918   2.795  1.00 43.81           C  
ATOM    209  O   SER A  28      16.810 -32.968   0.115  1.00 43.81           O  
ATOM    210  OG  SER A  28      17.386 -35.326   2.645  1.00 43.81           O  
ATOM    211  N   SER A  29      18.561 -34.309  -0.449  1.00 47.24           N  
ATOM    212  CA  SER A  29      18.046 -35.387  -1.308  1.00 47.24           C  
ATOM    213  C   SER A  29      16.824 -35.106  -2.193  1.00 47.24           C  
ATOM    214  CB  SER A  29      17.762 -36.626  -0.437  1.00 47.24           C  
ATOM    215  O   SER A  29      15.714 -34.979  -1.690  1.00 47.24           O  
ATOM    216  OG  SER A  29      18.712 -36.770   0.612  1.00 47.24           O  
ATOM    217  N   GLN A  30      16.975 -35.212  -3.515  1.00 43.13           N  
ATOM    218  CA  GLN A  30      16.736 -36.477  -4.228  1.00 43.13           C  
ATOM    219  C   GLN A  30      16.869 -36.274  -5.747  1.00 43.13           C  
ATOM    220  CB  GLN A  30      15.373 -37.107  -3.866  1.00 43.13           C  
ATOM    221  O   GLN A  30      16.509 -35.229  -6.283  1.00 43.13           O  
ATOM    222  CG  GLN A  30      15.273 -38.586  -4.257  1.00 43.13           C  
ATOM    223  CD  GLN A  30      14.172 -39.323  -3.494  1.00 43.13           C  
ATOM    224  NE2 GLN A  30      14.198 -40.637  -3.501  1.00 43.13           N  
ATOM    225  OE1 GLN A  30      13.287 -38.771  -2.857  1.00 43.13           O  
ATOM    226  N   ASP A  31      17.451 -37.290  -6.373  1.00 46.91           N  
ATOM    227  CA  ASP A  31      17.664 -37.522  -7.799  1.00 46.91           C  
ATOM    228  C   ASP A  31      16.450 -37.190  -8.689  1.00 46.91           C  
ATOM    229  CB  ASP A  31      17.990 -39.023  -7.919  1.00 46.91           C  
ATOM    230  O   ASP A  31      15.313 -37.323  -8.251  1.00 46.91           O  
ATOM    231  CG  ASP A  31      19.151 -39.441  -7.009  1.00 46.91           C  
ATOM    232  OD1 ASP A  31      20.311 -39.267  -7.439  1.00 46.91           O  
ATOM    233  OD2 ASP A  31      18.875 -39.848  -5.852  1.00 46.91           O  
ATOM    234  N   GLU A  32      16.692 -36.755  -9.932  1.00 50.58           N  
ATOM    235  CA  GLU A  32      16.356 -37.487 -11.170  1.00 50.58           C  
ATOM    236  C   GLU A  32      16.597 -36.589 -12.413  1.00 50.58           C  
ATOM    237  CB  GLU A  32      14.946 -38.144 -11.207  1.00 50.58           C  
ATOM    238  O   GLU A  32      15.950 -35.570 -12.622  1.00 50.58           O  
ATOM    239  CG  GLU A  32      14.857 -39.406 -10.307  1.00 50.58           C  
ATOM    240  CD  GLU A  32      14.099 -40.624 -10.855  1.00 50.58           C  
ATOM    241  OE1 GLU A  32      14.443 -41.742 -10.395  1.00 50.58           O  
ATOM    242  OE2 GLU A  32      13.078 -40.433 -11.558  1.00 50.58           O  
ATOM    243  N   GLU A  33      17.580 -37.001 -13.218  1.00 53.36           N  
ATOM    244  CA  GLU A  33      17.461 -37.199 -14.672  1.00 53.36           C  
ATOM    245  C   GLU A  33      17.284 -36.012 -15.657  1.00 53.36           C  
ATOM    246  CB  GLU A  33      16.450 -38.326 -14.948  1.00 53.36           C  
ATOM    247  O   GLU A  33      16.246 -35.374 -15.773  1.00 53.36           O  
ATOM    248  CG  GLU A  33      16.780 -39.591 -14.133  1.00 53.36           C  
ATOM    249  CD  GLU A  33      15.891 -40.795 -14.444  1.00 53.36           C  
ATOM    250  OE1 GLU A  33      15.883 -41.713 -13.600  1.00 53.36           O  
ATOM    251  OE2 GLU A  33      15.361 -40.861 -15.578  1.00 53.36           O  
ATOM    252  N   HIS A  34      18.290 -35.936 -16.541  1.00 46.08           N  
ATOM    253  CA  HIS A  34      18.199 -35.734 -17.996  1.00 46.08           C  
ATOM    254  C   HIS A  34      18.118 -34.322 -18.625  1.00 46.08           C  
ATOM    255  CB  HIS A  34      17.222 -36.745 -18.638  1.00 46.08           C  
ATOM    256  O   HIS A  34      17.080 -33.679 -18.687  1.00 46.08           O  
ATOM    257  CG  HIS A  34      17.885 -38.039 -19.046  1.00 46.08           C  
ATOM    258  CD2 HIS A  34      17.476 -39.317 -18.760  1.00 46.08           C  
ATOM    259  ND1 HIS A  34      19.010 -38.142 -19.835  1.00 46.08           N  
ATOM    260  CE1 HIS A  34      19.279 -39.442 -20.014  1.00 46.08           C  
ATOM    261  NE2 HIS A  34      18.368 -40.199 -19.390  1.00 46.08           N  
ATOM    262  N   GLU A  35      19.235 -33.987 -19.296  1.00 45.65           N  
ATOM    263  CA  GLU A  35      19.308 -33.579 -20.716  1.00 45.65           C  
ATOM    264  C   GLU A  35      18.527 -32.331 -21.166  1.00 45.65           C  
ATOM    265  CB  GLU A  35      18.985 -34.797 -21.615  1.00 45.65           C  
ATOM    266  O   GLU A  35      17.389 -32.418 -21.621  1.00 45.65           O  
ATOM    267  CG  GLU A  35      20.201 -35.695 -21.894  1.00 45.65           C  
ATOM    268  CD  GLU A  35      21.170 -35.117 -22.943  1.00 45.65           C  
ATOM    269  OE1 GLU A  35      22.201 -35.784 -23.180  1.00 45.65           O  
ATOM    270  OE2 GLU A  35      20.884 -34.032 -23.500  1.00 45.65           O  
ATOM    271  N   ALA A  36      19.215 -31.183 -21.191  1.00 46.29           N  
ATOM    272  CA  ALA A  36      19.054 -30.180 -22.250  1.00 46.29           C  
ATOM    273  C   ALA A  36      20.272 -29.239 -22.294  1.00 46.29           C  
ATOM    274  CB  ALA A  36      17.740 -29.402 -22.095  1.00 46.29           C  
ATOM    275  O   ALA A  36      20.260 -28.126 -21.779  1.00 46.29           O  
ATOM    276  N   ASP A  37      21.336 -29.726 -22.925  1.00 47.58           N  
ATOM    277  CA  ASP A  37      22.513 -28.967 -23.346  1.00 47.58           C  
ATOM    278  C   ASP A  37      22.128 -27.881 -24.389  1.00 47.58           C  
ATOM    279  CB  ASP A  37      23.497 -30.030 -23.892  1.00 47.58           C  
ATOM    280  O   ASP A  37      21.315 -28.127 -25.284  1.00 47.58           O  
ATOM    281  CG  ASP A  37      24.931 -29.572 -24.154  1.00 47.58           C  
ATOM    282  OD1 ASP A  37      25.361 -28.562 -23.566  1.00 47.58           O  
ATOM    283  OD2 ASP A  37      25.594 -30.200 -25.022  1.00 47.58           O  
ATOM    284  N   LYS A  38      22.777 -26.707 -24.308  1.00 51.83           N  
ATOM    285  CA  LYS A  38      22.861 -25.624 -25.323  1.00 51.83           C  
ATOM    286  C   LYS A  38      21.638 -24.714 -25.552  1.00 51.83           C  
ATOM    287  CB  LYS A  38      23.364 -26.199 -26.663  1.00 51.83           C  
ATOM    288  O   LYS A  38      20.988 -24.801 -26.599  1.00 51.83           O  
ATOM    289  CG  LYS A  38      24.777 -26.776 -26.580  1.00 51.83           C  
ATOM    290  CD  LYS A  38      25.041 -27.722 -27.750  1.00 51.83           C  
ATOM    291  CE  LYS A  38      26.480 -28.232 -27.651  1.00 51.83           C  
ATOM    292  NZ  LYS A  38      26.522 -29.698 -27.493  1.00 51.83           N  
ATOM    293  N   LYS A  39      21.423 -23.715 -24.677  1.00 52.19           N  
ATOM    294  CA  LYS A  39      20.790 -22.429 -25.080  1.00 52.19           C  
ATOM    295  C   LYS A  39      21.003 -21.211 -24.159  1.00 52.19           C  
ATOM    296  CB  LYS A  39      19.291 -22.644 -25.398  1.00 52.19           C  
ATOM    297  O   LYS A  39      20.250 -20.247 -24.275  1.00 52.19           O  
ATOM    298  CG  LYS A  39      19.007 -22.232 -26.851  1.00 52.19           C  
ATOM    299  CD  LYS A  39      17.579 -22.600 -27.246  1.00 52.19           C  
ATOM    300  CE  LYS A  39      17.394 -22.357 -28.743  1.00 52.19           C  
ATOM    301  NZ  LYS A  39      16.052 -22.807 -29.174  1.00 52.19           N  
ATOM    302  N   GLU A  40      21.999 -21.225 -23.275  1.00 51.42           N  
ATOM    303  CA  GLU A  40      22.092 -20.239 -22.180  1.00 51.42           C  
ATOM    304  C   GLU A  40      22.989 -19.014 -22.475  1.00 51.42           C  
ATOM    305  CB  GLU A  40      22.410 -20.967 -20.858  1.00 51.42           C  
ATOM    306  O   GLU A  40      22.792 -17.967 -21.867  1.00 51.42           O  
ATOM    307  CG  GLU A  40      21.279 -21.968 -20.527  1.00 51.42           C  
ATOM    308  CD  GLU A  40      21.370 -22.628 -19.142  1.00 51.42           C  
ATOM    309  OE1 GLU A  40      20.306 -23.107 -18.687  1.00 51.42           O  
ATOM    310  OE2 GLU A  40      22.484 -22.701 -18.584  1.00 51.42           O  
ATOM    311  N   ASP A  41      23.852 -19.048 -23.497  1.00 50.81           N  
ATOM    312  CA  ASP A  41      24.836 -17.968 -23.729  1.00 50.81           C  
ATOM    313  C   ASP A  41      24.272 -16.649 -24.323  1.00 50.81           C  
ATOM    314  CB  ASP A  41      25.982 -18.516 -24.596  1.00 50.81           C  
ATOM    315  O   ASP A  41      24.884 -15.589 -24.179  1.00 50.81           O  
ATOM    316  CG  ASP A  41      26.840 -19.559 -23.871  1.00 50.81           C  
ATOM    317  OD1 ASP A  41      27.293 -19.270 -22.747  1.00 50.81           O  
ATOM    318  OD2 ASP A  41      27.048 -20.641 -24.471  1.00 50.81           O  
ATOM    319  N   ASP A  42      23.089 -16.650 -24.953  1.00 49.04           N  
ATOM    320  CA  ASP A  42      22.508 -15.429 -25.561  1.00 49.04           C  
ATOM    321  C   ASP A  42      21.650 -14.596 -24.584  1.00 49.04           C  
ATOM    322  CB  ASP A  42      21.706 -15.784 -26.834  1.00 49.04           C  
ATOM    323  O   ASP A  42      21.365 -13.422 -24.840  1.00 49.04           O  
ATOM    324  CG  ASP A  42      22.471 -15.615 -28.159  1.00 49.04           C  
ATOM    325  OD1 ASP A  42      23.398 -14.778 -28.233  1.00 49.04           O  
ATOM    326  OD2 ASP A  42      22.057 -16.285 -29.135  1.00 49.04           O  
ATOM    327  N   LEU A  43      21.230 -15.171 -23.449  1.00 50.20           N  
ATOM    328  CA  LEU A  43      20.400 -14.471 -22.457  1.00 50.20           C  
ATOM    329  C   LEU A  43      21.246 -13.755 -21.393  1.00 50.20           C  
ATOM    330  CB  LEU A  43      19.405 -15.467 -21.833  1.00 50.20           C  
ATOM    331  O   LEU A  43      20.817 -12.738 -20.841  1.00 50.20           O  
ATOM    332  CG  LEU A  43      18.161 -14.784 -21.230  1.00 50.20           C  
ATOM    333  CD1 LEU A  43      17.169 -14.348 -22.317  1.00 50.20           C  
ATOM    334  CD2 LEU A  43      17.429 -15.744 -20.293  1.00 50.20           C  
ATOM    335  N   GLU A  44      22.459 -14.246 -21.134  1.00 47.19           N  
ATOM    336  CA  GLU A  44      23.383 -13.631 -20.179  1.00 47.19           C  
ATOM    337  C   GLU A  44      23.968 -12.317 -20.708  1.00 47.19           C  
ATOM    338  CB  GLU A  44      24.484 -14.623 -19.786  1.00 47.19           C  
ATOM    339  O   GLU A  44      24.109 -11.361 -19.949  1.00 47.19           O  
ATOM    340  CG  GLU A  44      23.899 -15.826 -19.024  1.00 47.19           C  
ATOM    341  CD  GLU A  44      24.949 -16.609 -18.221  1.00 47.19           C  
ATOM    342  OE1 GLU A  44      24.518 -17.338 -17.299  1.00 47.19           O  
ATOM    343  OE2 GLU A  44      26.161 -16.413 -18.467  1.00 47.19           O  
ATOM    344  N   THR A  45      24.179 -12.195 -22.023  1.00 46.70           N  
ATOM    345  CA  THR A  45      24.710 -10.962 -22.632  1.00 46.70           C  
ATOM    346  C   THR A  45      23.732  -9.782 -22.521  1.00 46.70           C  
ATOM    347  CB  THR A  45      25.128 -11.215 -24.091  1.00 46.70           C  
ATOM    348  O   THR A  45      24.156  -8.650 -22.304  1.00 46.70           O  
ATOM    349  CG2 THR A  45      25.790  -9.993 -24.731  1.00 46.70           C  
ATOM    350  OG1 THR A  45      26.090 -12.247 -24.151  1.00 46.70           O  
ATOM    351  N   MET A  46      22.414 -10.019 -22.589  1.00 50.35           N  
ATOM    352  CA  MET A  46      21.420  -8.940 -22.440  1.00 50.35           C  
ATOM    353  C   MET A  46      21.196  -8.510 -20.983  1.00 50.35           C  
ATOM    354  CB  MET A  46      20.086  -9.322 -23.097  1.00 50.35           C  
ATOM    355  O   MET A  46      20.840  -7.360 -20.745  1.00 50.35           O  
ATOM    356  CG  MET A  46      20.203  -9.428 -24.623  1.00 50.35           C  
ATOM    357  SD  MET A  46      18.638  -9.202 -25.525  1.00 50.35           S  
ATOM    358  CE  MET A  46      17.741 -10.672 -24.966  1.00 50.35           C  
ATOM    359  N   ASN A  47      21.426  -9.403 -20.016  1.00 46.16           N  
ATOM    360  CA  ASN A  47      21.342  -9.072 -18.590  1.00 46.16           C  
ATOM    361  C   ASN A  47      22.652  -8.458 -18.059  1.00 46.16           C  
ATOM    362  CB  ASN A  47      20.929 -10.324 -17.803  1.00 46.16           C  
ATOM    363  O   ASN A  47      22.608  -7.612 -17.169  1.00 46.16           O  
ATOM    364  CG  ASN A  47      19.467 -10.684 -18.003  1.00 46.16           C  
ATOM    365  ND2 ASN A  47      19.175 -11.814 -18.600  1.00 46.16           N  
ATOM    366  OD1 ASN A  47      18.555  -9.971 -17.627  1.00 46.16           O  
ATOM    367  N   ALA A  48      23.807  -8.815 -18.634  1.00 49.20           N  
ATOM    368  CA  ALA A  48      25.107  -8.252 -18.263  1.00 49.20           C  
ATOM    369  C   ALA A  48      25.242  -6.759 -18.627  1.00 49.20           C  
ATOM    370  CB  ALA A  48      26.203  -9.100 -18.920  1.00 49.20           C  
ATOM    371  O   ALA A  48      25.845  -5.996 -17.871  1.00 49.20           O  
ATOM    372  N   GLU A  49      24.632  -6.305 -19.732  1.00 52.54           N  
ATOM    373  CA  GLU A  49      24.577  -4.869 -20.063  1.00 52.54           C  
ATOM    374  C   GLU A  49      23.593  -4.089 -19.172  1.00 52.54           C  
ATOM    375  CB  GLU A  49      24.253  -4.645 -21.551  1.00 52.54           C  
ATOM    376  O   GLU A  49      23.796  -2.902 -18.914  1.00 52.54           O  
ATOM    377  CG  GLU A  49      25.362  -5.162 -22.487  1.00 52.54           C  
ATOM    378  CD  GLU A  49      25.409  -4.451 -23.855  1.00 52.54           C  
ATOM    379  OE1 GLU A  49      26.494  -4.475 -24.482  1.00 52.54           O  
ATOM    380  OE2 GLU A  49      24.385  -3.865 -24.285  1.00 52.54           O  
ATOM    381  N   GLU A  50      22.552  -4.748 -18.652  1.00 53.27           N  
ATOM    382  CA  GLU A  50      21.598  -4.136 -17.719  1.00 53.27           C  
ATOM    383  C   GLU A  50      22.195  -3.987 -16.307  1.00 53.27           C  
ATOM    384  CB  GLU A  50      20.273  -4.931 -17.736  1.00 53.27           C  
ATOM    385  O   GLU A  50      21.955  -2.977 -15.640  1.00 53.27           O  
ATOM    386  CG  GLU A  50      19.113  -4.127 -17.116  1.00 53.27           C  
ATOM    387  CD  GLU A  50      17.724  -4.794 -17.196  1.00 53.27           C  
ATOM    388  OE1 GLU A  50      16.761  -4.172 -16.674  1.00 53.27           O  
ATOM    389  OE2 GLU A  50      17.582  -5.879 -17.798  1.00 53.27           O  
ATOM    390  N   ASP A  51      23.024  -4.941 -15.869  1.00 47.95           N  
ATOM    391  CA  ASP A  51      23.650  -4.929 -14.540  1.00 47.95           C  
ATOM    392  C   ASP A  51      24.901  -4.028 -14.475  1.00 47.95           C  
ATOM    393  CB  ASP A  51      23.921  -6.379 -14.093  1.00 47.95           C  
ATOM    394  O   ASP A  51      25.137  -3.360 -13.467  1.00 47.95           O  
ATOM    395  CG  ASP A  51      23.914  -6.573 -12.566  1.00 47.95           C  
ATOM    396  OD1 ASP A  51      23.179  -5.832 -11.858  1.00 47.95           O  
ATOM    397  OD2 ASP A  51      24.584  -7.523 -12.108  1.00 47.95           O  
ATOM    398  N   SER A  52      25.649  -3.875 -15.578  1.00 55.35           N  
ATOM    399  CA  SER A  52      26.820  -2.980 -15.617  1.00 55.35           C  
ATOM    400  C   SER A  52      26.467  -1.482 -15.625  1.00 55.35           C  
ATOM    401  CB  SER A  52      27.726  -3.325 -16.802  1.00 55.35           C  
ATOM    402  O   SER A  52      27.312  -0.660 -15.273  1.00 55.35           O  
ATOM    403  OG  SER A  52      28.994  -2.726 -16.608  1.00 55.35           O  
ATOM    404  N   LEU A  53      25.232  -1.106 -15.979  1.00 53.63           N  
ATOM    405  CA  LEU A  53      24.727   0.278 -15.895  1.00 53.63           C  
ATOM    406  C   LEU A  53      24.064   0.594 -14.546  1.00 53.63           C  
ATOM    407  CB  LEU A  53      23.744   0.522 -17.052  1.00 53.63           C  
ATOM    408  O   LEU A  53      23.717   1.741 -14.262  1.00 53.63           O  
ATOM    409  CG  LEU A  53      24.405   0.562 -18.441  1.00 53.63           C  
ATOM    410  CD1 LEU A  53      23.315   0.648 -19.510  1.00 53.63           C  
ATOM    411  CD2 LEU A  53      25.327   1.775 -18.607  1.00 53.63           C  
ATOM    412  N   ARG A  54      23.877  -0.423 -13.703  1.00 51.71           N  
ATOM    413  CA  ARG A  54      23.153  -0.324 -12.434  1.00 51.71           C  
ATOM    414  C   ARG A  54      24.036   0.142 -11.270  1.00 51.71           C  
ATOM    415  CB  ARG A  54      22.492  -1.689 -12.212  1.00 51.71           C  
ATOM    416  O   ARG A  54      23.503   0.525 -10.233  1.00 51.71           O  
ATOM    417  CG  ARG A  54      21.341  -1.641 -11.212  1.00 51.71           C  
ATOM    418  CD  ARG A  54      20.575  -2.961 -11.298  1.00 51.71           C  
ATOM    419  NE  ARG A  54      19.600  -3.059 -10.198  1.00 51.71           N  
ATOM    420  NH1 ARG A  54      20.508  -4.915  -9.187  1.00 51.71           N  
ATOM    421  NH2 ARG A  54      18.790  -3.846  -8.230  1.00 51.71           N  
ATOM    422  CZ  ARG A  54      19.638  -3.942  -9.218  1.00 51.71           C  
ATOM    423  N   ASN A  55      25.358   0.162 -11.461  1.00 45.45           N  
ATOM    424  CA  ASN A  55      26.353   0.485 -10.433  1.00 45.45           C  
ATOM    425  C   ASN A  55      26.863   1.948 -10.451  1.00 45.45           C  
ATOM    426  CB  ASN A  55      27.488  -0.554 -10.522  1.00 45.45           C  
ATOM    427  O   ASN A  55      27.812   2.263  -9.746  1.00 45.45           O  
ATOM    428  CG  ASN A  55      28.238  -0.705  -9.208  1.00 45.45           C  
ATOM    429  ND2 ASN A  55      29.538  -0.877  -9.248  1.00 45.45           N  
ATOM    430  OD1 ASN A  55      27.664  -0.725  -8.132  1.00 45.45           O  
ATOM    431  N   GLY A  56      26.253   2.842 -11.241  1.00 44.35           N  
ATOM    432  CA  GLY A  56      26.599   4.279 -11.304  1.00 44.35           C  
ATOM    433  C   GLY A  56      25.639   5.198 -10.537  1.00 44.35           C  
ATOM    434  O   GLY A  56      25.484   6.367 -10.873  1.00 44.35           O  
ATOM    435  N   GLY A  57      24.892   4.654  -9.576  1.00 38.65           N  
ATOM    436  CA  GLY A  57      23.793   5.346  -8.908  1.00 38.65           C  
ATOM    437  C   GLY A  57      24.240   6.284  -7.795  1.00 38.65           C  
ATOM    438  O   GLY A  57      23.860   6.025  -6.667  1.00 38.65           O  
ATOM    439  N   GLU A  58      25.023   7.320  -8.104  1.00 50.91           N  
ATOM    440  CA  GLU A  58      25.341   8.446  -7.203  1.00 50.91           C  
ATOM    441  C   GLU A  58      26.114   9.566  -7.940  1.00 50.91           C  
ATOM    442  CB  GLU A  58      26.055   7.940  -5.915  1.00 50.91           C  
ATOM    443  O   GLU A  58      27.026  10.160  -7.385  1.00 50.91           O  
ATOM    444  CG  GLU A  58      25.146   8.032  -4.675  1.00 50.91           C  
ATOM    445  CD  GLU A  58      25.718   7.286  -3.460  1.00 50.91           C  
ATOM    446  OE1 GLU A  58      24.962   6.501  -2.833  1.00 50.91           O  
ATOM    447  OE2 GLU A  58      26.892   7.539  -3.109  1.00 50.91           O  
ATOM    448  N   GLU A  59      25.780   9.873  -9.200  1.00 48.75           N  
ATOM    449  CA  GLU A  59      26.292  11.092  -9.849  1.00 48.75           C  
ATOM    450  C   GLU A  59      25.155  12.093 -10.055  1.00 48.75           C  
ATOM    451  CB  GLU A  59      27.173  10.809 -11.076  1.00 48.75           C  
ATOM    452  O   GLU A  59      24.113  11.808 -10.658  1.00 48.75           O  
ATOM    453  CG  GLU A  59      28.435  10.038 -10.623  1.00 48.75           C  
ATOM    454  CD  GLU A  59      29.656  10.131 -11.553  1.00 48.75           C  
ATOM    455  OE1 GLU A  59      30.640   9.406 -11.268  1.00 48.75           O  
ATOM    456  OE2 GLU A  59      29.618  10.895 -12.540  1.00 48.75           O  
ATOM    457  N   GLU A  60      25.348  13.229  -9.394  1.00 49.30           N  
ATOM    458  CA  GLU A  60      24.483  14.392  -9.323  1.00 49.30           C  
ATOM    459  C   GLU A  60      24.210  14.949 -10.729  1.00 49.30           C  
ATOM    460  CB  GLU A  60      25.139  15.415  -8.367  1.00 49.30           C  
ATOM    461  O   GLU A  60      24.961  14.729 -11.676  1.00 49.30           O  
ATOM    462  CG  GLU A  60      25.276  14.847  -6.933  1.00 49.30           C  
ATOM    463  CD  GLU A  60      25.966  15.775  -5.914  1.00 49.30           C  
ATOM    464  OE1 GLU A  60      25.715  15.574  -4.700  1.00 49.30           O  
ATOM    465  OE2 GLU A  60      26.722  16.680  -6.319  1.00 49.30           O  
ATOM    466  N   ASP A  61      23.067  15.616 -10.876  1.00 50.45           N  
ATOM    467  CA  ASP A  61      22.551  16.182 -12.121  1.00 50.45           C  
ATOM    468  C   ASP A  61      23.466  17.303 -12.695  1.00 50.45           C  
ATOM    469  CB  ASP A  61      21.106  16.683 -11.856  1.00 50.45           C  
ATOM    470  O   ASP A  61      23.098  18.473 -12.658  1.00 50.45           O  
ATOM    471  CG  ASP A  61      20.023  15.601 -11.637  1.00 50.45           C  
ATOM    472  OD1 ASP A  61      19.774  14.743 -12.540  1.00 50.45           O  
ATOM    473  OD2 ASP A  61      19.338  15.636 -10.586  1.00 50.45           O  
ATOM    474  N   GLU A  62      24.635  16.959 -13.255  1.00 51.98           N  
ATOM    475  CA  GLU A  62      25.560  17.904 -13.922  1.00 51.98           C  
ATOM    476  C   GLU A  62      25.563  17.804 -15.468  1.00 51.98           C  
ATOM    477  CB  GLU A  62      26.982  17.808 -13.326  1.00 51.98           C  
ATOM    478  O   GLU A  62      26.105  18.671 -16.148  1.00 51.98           O  
ATOM    479  CG  GLU A  62      27.053  18.308 -11.867  1.00 51.98           C  
ATOM    480  CD  GLU A  62      28.487  18.540 -11.338  1.00 51.98           C  
ATOM    481  OE1 GLU A  62      28.611  19.222 -10.291  1.00 51.98           O  
ATOM    482  OE2 GLU A  62      29.464  18.090 -11.979  1.00 51.98           O  
ATOM    483  N   ASP A  63      24.880  16.821 -16.069  1.00 47.09           N  
ATOM    484  CA  ASP A  63      24.877  16.616 -17.536  1.00 47.09           C  
ATOM    485  C   ASP A  63      23.810  17.422 -18.317  1.00 47.09           C  
ATOM    486  CB  ASP A  63      24.720  15.122 -17.851  1.00 47.09           C  
ATOM    487  O   ASP A  63      23.619  17.206 -19.524  1.00 47.09           O  
ATOM    488  CG  ASP A  63      25.930  14.256 -17.514  1.00 47.09           C  
ATOM    489  OD1 ASP A  63      27.069  14.722 -17.720  1.00 47.09           O  
ATOM    490  OD2 ASP A  63      25.657  13.075 -17.199  1.00 47.09           O  
ATOM    491  N   GLU A  64      23.051  18.309 -17.662  1.00 52.16           N  
ATOM    492  CA  GLU A  64      22.021  19.121 -18.338  1.00 52.16           C  
ATOM    493  C   GLU A  64      22.590  20.370 -19.048  1.00 52.16           C  
ATOM    494  CB  GLU A  64      20.796  19.393 -17.425  1.00 52.16           C  
ATOM    495  O   GLU A  64      21.916  20.892 -19.933  1.00 52.16           O  
ATOM    496  CG  GLU A  64      19.995  18.093 -17.160  1.00 52.16           C  
ATOM    497  CD  GLU A  64      18.595  18.244 -16.517  1.00 52.16           C  
ATOM    498  OE1 GLU A  64      17.899  17.193 -16.425  1.00 52.16           O  
ATOM    499  OE2 GLU A  64      18.164  19.368 -16.179  1.00 52.16           O  
ATOM    500  N   ASP A  65      23.846  20.762 -18.788  1.00 45.85           N  
ATOM    501  CA  ASP A  65      24.470  21.981 -19.347  1.00 45.85           C  
ATOM    502  C   ASP A  65      25.438  21.757 -20.536  1.00 45.85           C  
ATOM    503  CB  ASP A  65      25.121  22.799 -18.210  1.00 45.85           C  
ATOM    504  O   ASP A  65      25.974  22.715 -21.086  1.00 45.85           O  
ATOM    505  CG  ASP A  65      24.140  23.695 -17.433  1.00 45.85           C  
ATOM    506  OD1 ASP A  65      23.128  24.142 -18.020  1.00 45.85           O  
ATOM    507  OD2 ASP A  65      24.433  23.986 -16.251  1.00 45.85           O  
ATOM    508  N   LEU A  66      25.636  20.524 -21.022  1.00 46.16           N  
ATOM    509  CA  LEU A  66      26.485  20.245 -22.204  1.00 46.16           C  
ATOM    510  C   LEU A  66      25.706  20.270 -23.540  1.00 46.16           C  
ATOM    511  CB  LEU A  66      27.296  18.949 -21.989  1.00 46.16           C  
ATOM    512  O   LEU A  66      26.004  19.511 -24.463  1.00 46.16           O  
ATOM    513  CG  LEU A  66      28.328  19.003 -20.846  1.00 46.16           C  
ATOM    514  CD1 LEU A  66      28.963  17.621 -20.687  1.00 46.16           C  
ATOM    515  CD2 LEU A  66      29.452  20.009 -21.111  1.00 46.16           C  
ATOM    516  N   GLU A  67      24.651  21.086 -23.651  1.00 54.04           N  
ATOM    517  CA  GLU A  67      23.779  21.142 -24.842  1.00 54.04           C  
ATOM    518  C   GLU A  67      24.211  22.152 -25.932  1.00 54.04           C  
ATOM    519  CB  GLU A  67      22.275  21.228 -24.461  1.00 54.04           C  
ATOM    520  O   GLU A  67      23.494  22.276 -26.924  1.00 54.04           O  
ATOM    521  CG  GLU A  67      21.773  19.970 -23.715  1.00 54.04           C  
ATOM    522  CD  GLU A  67      20.249  19.697 -23.783  1.00 54.04           C  
ATOM    523  OE1 GLU A  67      19.877  18.501 -23.587  1.00 54.04           O  
ATOM    524  OE2 GLU A  67      19.442  20.564 -24.180  1.00 54.04           O  
ATOM    525  N   GLU A  68      25.383  22.801 -25.832  1.00 44.68           N  
ATOM    526  CA  GLU A  68      25.806  23.854 -26.787  1.00 44.68           C  
ATOM    527  C   GLU A  68      27.076  23.583 -27.636  1.00 44.68           C  
ATOM    528  CB  GLU A  68      25.848  25.232 -26.084  1.00 44.68           C  
ATOM    529  O   GLU A  68      27.391  24.408 -28.487  1.00 44.68           O  
ATOM    530  CG  GLU A  68      24.433  25.754 -25.756  1.00 44.68           C  
ATOM    531  CD  GLU A  68      24.373  27.225 -25.293  1.00 44.68           C  
ATOM    532  OE1 GLU A  68      23.235  27.750 -25.202  1.00 44.68           O  
ATOM    533  OE2 GLU A  68      25.433  27.846 -25.050  1.00 44.68           O  
ATOM    534  N   GLU A  69      27.776  22.443 -27.522  1.00 43.79           N  
ATOM    535  CA  GLU A  69      29.078  22.244 -28.219  1.00 43.79           C  
ATOM    536  C   GLU A  69      29.111  21.197 -29.365  1.00 43.79           C  
ATOM    537  CB  GLU A  69      30.223  22.055 -27.201  1.00 43.79           C  
ATOM    538  O   GLU A  69      30.185  20.818 -29.818  1.00 43.79           O  
ATOM    539  CG  GLU A  69      30.528  23.334 -26.395  1.00 43.79           C  
ATOM    540  CD  GLU A  69      31.850  23.269 -25.601  1.00 43.79           C  
ATOM    541  OE1 GLU A  69      32.248  24.322 -25.049  1.00 43.79           O  
ATOM    542  OE2 GLU A  69      32.476  22.184 -25.540  1.00 43.79           O  
ATOM    543  N   GLU A  70      27.969  20.738 -29.900  1.00 43.88           N  
ATOM    544  CA  GLU A  70      27.939  19.848 -31.094  1.00 43.88           C  
ATOM    545  C   GLU A  70      27.363  20.517 -32.365  1.00 43.88           C  
ATOM    546  CB  GLU A  70      27.289  18.480 -30.791  1.00 43.88           C  
ATOM    547  O   GLU A  70      26.881  19.845 -33.285  1.00 43.88           O  
ATOM    548  CG  GLU A  70      28.160  17.519 -29.959  1.00 43.88           C  
ATOM    549  CD  GLU A  70      27.593  16.078 -29.912  1.00 43.88           C  
ATOM    550  OE1 GLU A  70      28.221  15.204 -29.270  1.00 43.88           O  
ATOM    551  OE2 GLU A  70      26.519  15.796 -30.511  1.00 43.88           O  
ATOM    552  N   GLU A  71      27.414  21.846 -32.447  1.00 41.38           N  
ATOM    553  CA  GLU A  71      27.289  22.568 -33.716  1.00 41.38           C  
ATOM    554  C   GLU A  71      28.704  22.874 -34.244  1.00 41.38           C  
ATOM    555  CB  GLU A  71      26.386  23.818 -33.576  1.00 41.38           C  
ATOM    556  O   GLU A  71      29.546  23.327 -33.484  1.00 41.38           O  
ATOM    557  CG  GLU A  71      24.939  23.447 -33.175  1.00 41.38           C  
ATOM    558  CD  GLU A  71      23.883  24.566 -33.324  1.00 41.38           C  
ATOM    559  OE1 GLU A  71      22.675  24.216 -33.252  1.00 41.38           O  
ATOM    560  OE2 GLU A  71      24.231  25.728 -33.627  1.00 41.38           O  
ATOM    561  N   GLU A  72      28.948  22.649 -35.542  1.00 40.50           N  
ATOM    562  CA  GLU A  72      30.160  23.046 -36.301  1.00 40.50           C  
ATOM    563  C   GLU A  72      31.259  21.995 -36.579  1.00 40.50           C  
ATOM    564  CB  GLU A  72      30.734  24.429 -35.912  1.00 40.50           C  
ATOM    565  O   GLU A  72      32.441  22.258 -36.415  1.00 40.50           O  
ATOM    566  CG  GLU A  72      29.676  25.546 -35.860  1.00 40.50           C  
ATOM    567  CD  GLU A  72      30.269  26.961 -35.760  1.00 40.50           C  
ATOM    568  OE1 GLU A  72      29.454  27.911 -35.685  1.00 40.50           O  
ATOM    569  OE2 GLU A  72      31.506  27.131 -35.878  1.00 40.50           O  
ATOM    570  N   GLU A  73      30.899  20.862 -37.195  1.00 42.96           N  
ATOM    571  CA  GLU A  73      31.783  20.207 -38.185  1.00 42.96           C  
ATOM    572  C   GLU A  73      30.966  19.781 -39.429  1.00 42.96           C  
ATOM    573  CB  GLU A  73      32.635  19.058 -37.590  1.00 42.96           C  
ATOM    574  O   GLU A  73      30.751  18.600 -39.698  1.00 42.96           O  
ATOM    575  CG  GLU A  73      33.756  19.524 -36.632  1.00 42.96           C  
ATOM    576  CD  GLU A  73      34.813  18.449 -36.301  1.00 42.96           C  
ATOM    577  OE1 GLU A  73      35.725  18.750 -35.495  1.00 42.96           O  
ATOM    578  OE2 GLU A  73      34.731  17.325 -36.853  1.00 42.96           O  
ATOM    579  N   GLU A  74      30.440  20.751 -40.196  1.00 49.81           N  
ATOM    580  CA  GLU A  74      30.093  20.518 -41.613  1.00 49.81           C  
ATOM    581  C   GLU A  74      31.270  20.992 -42.477  1.00 49.81           C  
ATOM    582  CB  GLU A  74      28.718  21.095 -42.057  1.00 49.81           C  
ATOM    583  O   GLU A  74      31.321  22.131 -42.939  1.00 49.81           O  
ATOM    584  CG  GLU A  74      27.498  20.291 -41.528  1.00 49.81           C  
ATOM    585  CD  GLU A  74      26.209  20.253 -42.410  1.00 49.81           C  
ATOM    586  OE1 GLU A  74      25.173  19.689 -41.949  1.00 49.81           O  
ATOM    587  OE2 GLU A  74      26.187  20.709 -43.579  1.00 49.81           O  
ATOM    588  N   GLU A  75      32.236  20.094 -42.667  1.00 46.98           N  
ATOM    589  CA  GLU A  75      33.257  20.203 -43.704  1.00 46.98           C  
ATOM    590  C   GLU A  75      32.633  19.808 -45.064  1.00 46.98           C  
ATOM    591  CB  GLU A  75      34.492  19.347 -43.318  1.00 46.98           C  
ATOM    592  O   GLU A  75      32.088  18.714 -45.224  1.00 46.98           O  
ATOM    593  CG  GLU A  75      35.838  20.048 -43.588  1.00 46.98           C  
ATOM    594  CD  GLU A  75      37.076  19.231 -43.148  1.00 46.98           C  
ATOM    595  OE1 GLU A  75      38.170  19.841 -43.076  1.00 46.98           O  
ATOM    596  OE2 GLU A  75      36.952  18.001 -42.949  1.00 46.98           O  
ATOM    597  N   ASP A  76      32.761  20.717 -46.032  1.00 45.45           N  
ATOM    598  CA  ASP A  76      32.785  20.491 -47.485  1.00 45.45           C  
ATOM    599  C   ASP A  76      31.476  20.480 -48.328  1.00 45.45           C  
ATOM    600  CB  ASP A  76      33.762  19.340 -47.825  1.00 45.45           C  
ATOM    601  O   ASP A  76      30.434  19.904 -48.008  1.00 45.45           O  
ATOM    602  CG  ASP A  76      34.435  19.480 -49.194  1.00 45.45           C  
ATOM    603  OD1 ASP A  76      34.519  20.628 -49.695  1.00 45.45           O  
ATOM    604  OD2 ASP A  76      34.868  18.439 -49.741  1.00 45.45           O  
ATOM    605  N   ASP A  77      31.630  21.092 -49.508  1.00 51.06           N  
ATOM    606  CA  ASP A  77      30.790  21.098 -50.715  1.00 51.06           C  
ATOM    607  C   ASP A  77      29.657  22.147 -50.860  1.00 51.06           C  
ATOM    608  CB  ASP A  77      30.469  19.666 -51.180  1.00 51.06           C  
ATOM    609  O   ASP A  77      28.449  21.868 -50.954  1.00 51.06           O  
ATOM    610  CG  ASP A  77      30.394  19.532 -52.709  1.00 51.06           C  
ATOM    611  OD1 ASP A  77      31.158  20.220 -53.424  1.00 51.06           O  
ATOM    612  OD2 ASP A  77      29.545  18.735 -53.184  1.00 51.06           O  
ATOM    613  N   ASP A  78      30.090  23.401 -51.023  1.00 49.84           N  
ATOM    614  CA  ASP A  78      29.391  24.438 -51.785  1.00 49.84           C  
ATOM    615  C   ASP A  78      29.220  24.014 -53.260  1.00 49.84           C  
ATOM    616  CB  ASP A  78      30.198  25.755 -51.741  1.00 49.84           C  
ATOM    617  O   ASP A  78      30.094  24.281 -54.083  1.00 49.84           O  
ATOM    618  CG  ASP A  78      29.959  26.588 -50.489  1.00 49.84           C  
ATOM    619  OD1 ASP A  78      28.772  26.936 -50.273  1.00 49.84           O  
ATOM    620  OD2 ASP A  78      30.959  26.952 -49.837  1.00 49.84           O  
ATOM    621  N   GLN A  79      28.082  23.391 -53.614  1.00 52.14           N  
ATOM    622  CA  GLN A  79      27.300  23.649 -54.849  1.00 52.14           C  
ATOM    623  C   GLN A  79      26.193  22.603 -55.114  1.00 52.14           C  
ATOM    624  CB  GLN A  79      28.180  23.804 -56.118  1.00 52.14           C  
ATOM    625  O   GLN A  79      26.321  21.711 -55.952  1.00 52.14           O  
ATOM    626  CG  GLN A  79      28.536  25.280 -56.371  1.00 52.14           C  
ATOM    627  CD  GLN A  79      29.520  25.440 -57.512  1.00 52.14           C  
ATOM    628  NE2 GLN A  79      30.790  25.606 -57.226  1.00 52.14           N  
ATOM    629  OE1 GLN A  79      29.139  25.427 -58.674  1.00 52.14           O  
ATOM    630  N   LYS A  80      25.005  22.768 -54.507  1.00 59.58           N  
ATOM    631  CA  LYS A  80      23.726  22.371 -55.150  1.00 59.58           C  
ATOM    632  C   LYS A  80      22.500  22.928 -54.418  1.00 59.58           C  
ATOM    633  CB  LYS A  80      23.610  20.832 -55.292  1.00 59.58           C  
ATOM    634  O   LYS A  80      22.442  22.848 -53.192  1.00 59.58           O  
ATOM    635  CG  LYS A  80      23.487  20.432 -56.774  1.00 59.58           C  
ATOM    636  CD  LYS A  80      23.772  18.947 -57.000  1.00 59.58           C  
ATOM    637  CE  LYS A  80      23.692  18.650 -58.501  1.00 59.58           C  
ATOM    638  NZ  LYS A  80      23.906  17.210 -58.772  1.00 59.58           N  
ATOM    639  N   PRO A  81      21.463  23.425 -55.126  1.00 55.74           N  
ATOM    640  CA  PRO A  81      20.272  23.975 -54.485  1.00 55.74           C  
ATOM    641  C   PRO A  81      19.464  22.855 -53.805  1.00 55.74           C  
ATOM    642  CB  PRO A  81      19.514  24.712 -55.597  1.00 55.74           C  
ATOM    643  O   PRO A  81      18.777  22.063 -54.457  1.00 55.74           O  
ATOM    644  CG  PRO A  81      19.928  23.978 -56.872  1.00 55.74           C  
ATOM    645  CD  PRO A  81      21.358  23.533 -56.575  1.00 55.74           C  
ATOM    646  N   LYS A  82      19.558  22.762 -52.473  1.00 62.36           N  
ATOM    647  CA  LYS A  82      18.846  21.766 -51.656  1.00 62.36           C  
ATOM    648  C   LYS A  82      17.360  22.161 -51.534  1.00 62.36           C  
ATOM    649  CB  LYS A  82      19.572  21.554 -50.302  1.00 62.36           C  
ATOM    650  O   LYS A  82      17.001  23.218 -51.024  1.00 62.36           O  
ATOM    651  CG  LYS A  82      20.934  20.821 -50.441  1.00 62.36           C  
ATOM    652  CD  LYS A  82      21.754  20.720 -49.127  1.00 62.36           C  
ATOM    653  CE  LYS A  82      23.138  20.051 -49.339  1.00 62.36           C  
ATOM    654  NZ  LYS A  82      24.092  20.192 -48.188  1.00 62.36           N  
ATOM    655  N   ARG A  83      16.493  21.292 -52.066  1.00 60.80           N  
ATOM    656  CA  ARG A  83      15.025  21.420 -52.161  1.00 60.80           C  
ATOM    657  C   ARG A  83      14.378  21.625 -50.781  1.00 60.80           C  
ATOM    658  CB  ARG A  83      14.453  20.164 -52.855  1.00 60.80           C  
ATOM    659  O   ARG A  83      14.677  20.894 -49.841  1.00 60.80           O  
ATOM    660  CG  ARG A  83      14.965  19.982 -54.299  1.00 60.80           C  
ATOM    661  CD  ARG A  83      14.609  18.613 -54.902  1.00 60.80           C  
ATOM    662  NE  ARG A  83      13.223  18.538 -55.410  1.00 60.80           N  
ATOM    663  NH1 ARG A  83      13.199  16.280 -55.860  1.00 60.80           N  
ATOM    664  NH2 ARG A  83      11.436  17.528 -56.407  1.00 60.80           N  
ATOM    665  CZ  ARG A  83      12.628  17.454 -55.885  1.00 60.80           C  
ATOM    666  N   ARG A  84      13.443  22.582 -50.705  1.00 54.96           N  
ATOM    667  CA  ARG A  84      12.632  22.932 -49.525  1.00 54.96           C  
ATOM    668  C   ARG A  84      11.657  21.800 -49.178  1.00 54.96           C  
ATOM    669  CB  ARG A  84      11.858  24.242 -49.794  1.00 54.96           C  
ATOM    670  O   ARG A  84      10.617  21.655 -49.812  1.00 54.96           O  
ATOM    671  CG  ARG A  84      12.755  25.469 -50.023  1.00 54.96           C  
ATOM    672  CD  ARG A  84      11.902  26.726 -50.255  1.00 54.96           C  
ATOM    673  NE  ARG A  84      12.739  27.922 -50.479  1.00 54.96           N  
ATOM    674  NH1 ARG A  84      11.069  29.504 -50.378  1.00 54.96           N  
ATOM    675  NH2 ARG A  84      13.178  30.148 -50.700  1.00 54.96           N  
ATOM    676  CZ  ARG A  84      12.325  29.179 -50.520  1.00 54.96           C  
ATOM    677  N   GLY A  85      11.993  20.999 -48.177  1.00 72.74           N  
ATOM    678  CA  GLY A  85      11.094  20.035 -47.546  1.00 72.74           C  
ATOM    679  C   GLY A  85      11.711  19.548 -46.234  1.00 72.74           C  
ATOM    680  O   GLY A  85      12.939  19.438 -46.189  1.00 72.74           O  
ATOM    681  N   PRO A  86      10.928  19.269 -45.170  1.00 72.91           N  
ATOM    682  CA  PRO A  86      11.470  18.737 -43.922  1.00 72.91           C  
ATOM    683  C   PRO A  86      12.182  17.405 -44.186  1.00 72.91           C  
ATOM    684  CB  PRO A  86      10.283  18.614 -42.954  1.00 72.91           C  
ATOM    685  O   PRO A  86      11.559  16.351 -44.332  1.00 72.91           O  
ATOM    686  CG  PRO A  86       9.271  19.613 -43.508  1.00 72.91           C  
ATOM    687  CD  PRO A  86       9.505  19.539 -45.016  1.00 72.91           C  
ATOM    688  N   LYS A  87      13.510  17.451 -44.313  1.00 64.39           N  
ATOM    689  CA  LYS A  87      14.336  16.263 -44.498  1.00 64.39           C  
ATOM    690  C   LYS A  87      14.296  15.523 -43.165  1.00 64.39           C  
ATOM    691  CB  LYS A  87      15.747  16.686 -44.964  1.00 64.39           C  
ATOM    692  O   LYS A  87      14.835  16.013 -42.178  1.00 64.39           O  
ATOM    693  CG  LYS A  87      16.492  15.591 -45.749  1.00 64.39           C  
ATOM    694  CD  LYS A  87      17.855  16.101 -46.256  1.00 64.39           C  
ATOM    695  CE  LYS A  87      18.590  15.031 -47.080  1.00 64.39           C  
ATOM    696  NZ  LYS A  87      19.937  15.483 -47.526  1.00 64.39           N  
ATOM    697  N   LYS A  88      13.627  14.366 -43.120  1.00 72.50           N  
ATOM    698  CA  LYS A  88      13.688  13.445 -41.977  1.00 72.50           C  
ATOM    699  C   LYS A  88      15.147  12.989 -41.833  1.00 72.50           C  
ATOM    700  CB  LYS A  88      12.721  12.255 -42.177  1.00 72.50           C  
ATOM    701  O   LYS A  88      15.540  12.004 -42.452  1.00 72.50           O  
ATOM    702  CG  LYS A  88      11.229  12.641 -42.156  1.00 72.50           C  
ATOM    703  CD  LYS A  88      10.333  11.395 -42.285  1.00 72.50           C  
ATOM    704  CE  LYS A  88       8.845  11.776 -42.227  1.00 72.50           C  
ATOM    705  NZ  LYS A  88       7.961  10.585 -42.336  1.00 72.50           N  
ATOM    706  N   LYS A  89      15.979  13.749 -41.106  1.00 76.27           N  
ATOM    707  CA  LYS A  89      17.347  13.339 -40.763  1.00 76.27           C  
ATOM    708  C   LYS A  89      17.214  12.072 -39.912  1.00 76.27           C  
ATOM    709  CB  LYS A  89      18.143  14.456 -40.036  1.00 76.27           C  
ATOM    710  O   LYS A  89      16.542  12.089 -38.880  1.00 76.27           O  
ATOM    711  CG  LYS A  89      18.645  15.617 -40.935  1.00 76.27           C  
ATOM    712  CD  LYS A  89      19.632  16.565 -40.195  1.00 76.27           C  
ATOM    713  CE  LYS A  89      20.245  17.681 -41.080  1.00 76.27           C  
ATOM    714  NZ  LYS A  89      21.310  18.490 -40.394  1.00 76.27           N  
ATOM    715  N   LYS A  90      17.792  10.961 -40.381  1.00 81.95           N  
ATOM    716  CA  LYS A  90      17.924   9.740 -39.579  1.00 81.95           C  
ATOM    717  C   LYS A  90      18.713  10.117 -38.325  1.00 81.95           C  
ATOM    718  CB  LYS A  90      18.608   8.636 -40.408  1.00 81.95           C  
ATOM    719  O   LYS A  90      19.723  10.804 -38.425  1.00 81.95           O  
ATOM    720  CG  LYS A  90      18.671   7.277 -39.686  1.00 81.95           C  
ATOM    721  CD  LYS A  90      19.300   6.199 -40.586  1.00 81.95           C  
ATOM    722  CE  LYS A  90      19.395   4.854 -39.850  1.00 81.95           C  
ATOM    723  NZ  LYS A  90      20.089   3.816 -40.660  1.00 81.95           N  
ATOM    724  N   MET A  91      18.213   9.724 -37.162  1.00 84.20           N  
ATOM    725  CA  MET A  91      18.884   9.982 -35.892  1.00 84.20           C  
ATOM    726  C   MET A  91      20.242   9.262 -35.876  1.00 84.20           C  
ATOM    727  CB  MET A  91      17.942   9.511 -34.774  1.00 84.20           C  
ATOM    728  O   MET A  91      20.301   8.078 -36.211  1.00 84.20           O  
ATOM    729  CG  MET A  91      18.415   9.907 -33.380  1.00 84.20           C  
ATOM    730  SD  MET A  91      17.267   9.477 -32.046  1.00 84.20           S  
ATOM    731  CE  MET A  91      15.900  10.626 -32.334  1.00 84.20           C  
ATOM    732  N   THR A  92      21.318   9.967 -35.512  1.00 92.21           N  
ATOM    733  CA  THR A  92      22.647   9.373 -35.281  1.00 92.21           C  
ATOM    734  C   THR A  92      22.562   8.317 -34.177  1.00 92.21           C  
ATOM    735  CB  THR A  92      23.673  10.459 -34.898  1.00 92.21           C  
ATOM    736  O   THR A  92      21.739   8.449 -33.269  1.00 92.21           O  
ATOM    737  CG2 THR A  92      25.120   9.967 -34.936  1.00 92.21           C  
ATOM    738  OG1 THR A  92      23.571  11.521 -35.815  1.00 92.21           O  
ATOM    739  N   LYS A  93      23.417   7.284 -34.218  1.00 92.75           N  
ATOM    740  CA  LYS A  93      23.468   6.233 -33.183  1.00 92.75           C  
ATOM    741  C   LYS A  93      23.607   6.835 -31.776  1.00 92.75           C  
ATOM    742  CB  LYS A  93      24.597   5.233 -33.501  1.00 92.75           C  
ATOM    743  O   LYS A  93      22.809   6.498 -30.913  1.00 92.75           O  
ATOM    744  CG  LYS A  93      24.598   4.025 -32.545  1.00 92.75           C  
ATOM    745  CD  LYS A  93      25.753   3.050 -32.835  1.00 92.75           C  
ATOM    746  CE  LYS A  93      25.743   1.911 -31.801  1.00 92.75           C  
ATOM    747  NZ  LYS A  93      26.912   0.999 -31.924  1.00 92.75           N  
ATOM    748  N   ALA A  94      24.518   7.794 -31.589  1.00 93.75           N  
ATOM    749  CA  ALA A  94      24.710   8.503 -30.318  1.00 93.75           C  
ATOM    750  C   ALA A  94      23.420   9.171 -29.811  1.00 93.75           C  
ATOM    751  CB  ALA A  94      25.824   9.538 -30.520  1.00 93.75           C  
ATOM    752  O   ALA A  94      23.012   8.983 -28.668  1.00 93.75           O  
ATOM    753  N   ARG A  95      22.701   9.871 -30.697  1.00 93.83           N  
ATOM    754  CA  ARG A  95      21.425  10.513 -30.355  1.00 93.83           C  
ATOM    755  C   ARG A  95      20.334   9.497 -29.997  1.00 93.83           C  
ATOM    756  CB  ARG A  95      21.033  11.464 -31.493  1.00 93.83           C  
ATOM    757  O   ARG A  95      19.516   9.773 -29.120  1.00 93.83           O  
ATOM    758  CG  ARG A  95      19.791  12.291 -31.140  1.00 93.83           C  
ATOM    759  CD  ARG A  95      19.495  13.325 -32.229  1.00 93.83           C  
ATOM    760  NE  ARG A  95      18.233  14.032 -31.947  1.00 93.83           N  
ATOM    761  NH1 ARG A  95      17.883  14.906 -34.039  1.00 93.83           N  
ATOM    762  NH2 ARG A  95      16.529  15.480 -32.357  1.00 93.83           N  
ATOM    763  CZ  ARG A  95      17.551  14.793 -32.782  1.00 93.83           C  
ATOM    764  N   LEU A  96      20.321   8.329 -30.645  1.00 94.50           N  
ATOM    765  CA  LEU A  96      19.391   7.248 -30.310  1.00 94.50           C  
ATOM    766  C   LEU A  96      19.700   6.644 -28.935  1.00 94.50           C  
ATOM    767  CB  LEU A  96      19.404   6.189 -31.426  1.00 94.50           C  
ATOM    768  O   LEU A  96      18.769   6.414 -28.165  1.00 94.50           O  
ATOM    769  CG  LEU A  96      18.354   5.076 -31.236  1.00 94.50           C  
ATOM    770  CD1 LEU A  96      16.919   5.607 -31.313  1.00 94.50           C  
ATOM    771  CD2 LEU A  96      18.526   4.018 -32.325  1.00 94.50           C  
ATOM    772  N   GLU A  97      20.976   6.440 -28.607  1.00 95.64           N  
ATOM    773  CA  GLU A  97      21.393   5.969 -27.280  1.00 95.64           C  
ATOM    774  C   GLU A  97      21.081   7.002 -26.185  1.00 95.64           C  
ATOM    775  CB  GLU A  97      22.875   5.547 -27.283  1.00 95.64           C  
ATOM    776  O   GLU A  97      20.458   6.648 -25.185  1.00 95.64           O  
ATOM    777  CG  GLU A  97      23.210   4.348 -28.198  1.00 95.64           C  
ATOM    778  CD  GLU A  97      22.257   3.150 -28.036  1.00 95.64           C  
ATOM    779  OE1 GLU A  97      21.824   2.571 -29.067  1.00 95.64           O  
ATOM    780  OE2 GLU A  97      21.815   2.855 -26.911  1.00 95.64           O  
ATOM    781  N   ARG A  98      21.347   8.302 -26.407  1.00 95.03           N  
ATOM    782  CA  ARG A  98      20.948   9.377 -25.470  1.00 95.03           C  
ATOM    783  C   ARG A  98      19.435   9.390 -25.235  1.00 95.03           C  
ATOM    784  CB  ARG A  98      21.466  10.745 -25.973  1.00 95.03           C  
ATOM    785  O   ARG A  98      18.976   9.538 -24.103  1.00 95.03           O  
ATOM    786  CG  ARG A  98      21.365  11.869 -24.914  1.00 95.03           C  
ATOM    787  CD  ARG A  98      21.964  13.203 -25.413  1.00 95.03           C  
ATOM    788  NE  ARG A  98      22.107  14.216 -24.335  1.00 95.03           N  
ATOM    789  NH1 ARG A  98      22.427  16.101 -25.637  1.00 95.03           N  
ATOM    790  NH2 ARG A  98      22.390  16.311 -23.433  1.00 95.03           N  
ATOM    791  CZ  ARG A  98      22.302  15.528 -24.475  1.00 95.03           C  
ATOM    792  N   PHE A  99      18.636   9.192 -26.287  1.00 95.34           N  
ATOM    793  CA  PHE A  99      17.181   9.084 -26.162  1.00 95.34           C  
ATOM    794  C   PHE A  99      16.751   7.855 -25.347  1.00 95.34           C  
ATOM    795  CB  PHE A  99      16.536   9.075 -27.554  1.00 95.34           C  
ATOM    796  O   PHE A  99      15.878   7.972 -24.482  1.00 95.34           O  
ATOM    797  CG  PHE A  99      15.028   8.915 -27.507  1.00 95.34           C  
ATOM    798  CD1 PHE A  99      14.442   7.644 -27.674  1.00 95.34           C  
ATOM    799  CD2 PHE A  99      14.211  10.030 -27.246  1.00 95.34           C  
ATOM    800  CE1 PHE A  99      13.046   7.493 -27.588  1.00 95.34           C  
ATOM    801  CE2 PHE A  99      12.815   9.879 -27.161  1.00 95.34           C  
ATOM    802  CZ  PHE A  99      12.233   8.611 -27.333  1.00 95.34           C  
ATOM    803  N   LYS A 100      17.360   6.686 -25.590  1.00 96.50           N  
ATOM    804  CA  LYS A 100      17.096   5.466 -24.811  1.00 96.50           C  
ATOM    805  C   LYS A 100      17.434   5.671 -23.335  1.00 96.50           C  
ATOM    806  CB  LYS A 100      17.905   4.287 -25.357  1.00 96.50           C  
ATOM    807  O   LYS A 100      16.583   5.378 -22.499  1.00 96.50           O  
ATOM    808  CG  LYS A 100      17.397   3.706 -26.687  1.00 96.50           C  
ATOM    809  CD  LYS A 100      18.484   2.733 -27.146  1.00 96.50           C  
ATOM    810  CE  LYS A 100      18.233   1.965 -28.438  1.00 96.50           C  
ATOM    811  NZ  LYS A 100      19.465   1.189 -28.731  1.00 96.50           N  
ATOM    812  N   LEU A 101      18.594   6.254 -23.023  1.00 96.75           N  
ATOM    813  CA  LEU A 101      19.022   6.529 -21.649  1.00 96.75           C  
ATOM    814  C   LEU A 101      18.054   7.477 -20.929  1.00 96.75           C  
ATOM    815  CB  LEU A 101      20.454   7.091 -21.677  1.00 96.75           C  
ATOM    816  O   LEU A 101      17.580   7.167 -19.836  1.00 96.75           O  
ATOM    817  CG  LEU A 101      21.046   7.361 -20.279  1.00 96.75           C  
ATOM    818  CD1 LEU A 101      21.163   6.082 -19.448  1.00 96.75           C  
ATOM    819  CD2 LEU A 101      22.429   7.987 -20.427  1.00 96.75           C  
ATOM    820  N   ARG A 102      17.664   8.589 -21.570  1.00 97.80           N  
ATOM    821  CA  ARG A 102      16.657   9.522 -21.025  1.00 97.80           C  
ATOM    822  C   ARG A 102      15.326   8.820 -20.746  1.00 97.80           C  
ATOM    823  CB  ARG A 102      16.456  10.706 -21.989  1.00 97.80           C  
ATOM    824  O   ARG A 102      14.720   9.026 -19.694  1.00 97.80           O  
ATOM    825  CG  ARG A 102      17.631  11.699 -21.970  1.00 97.80           C  
ATOM    826  CD  ARG A 102      17.424  12.827 -22.996  1.00 97.80           C  
ATOM    827  NE  ARG A 102      18.507  13.830 -22.929  1.00 97.80           N  
ATOM    828  NH1 ARG A 102      17.543  15.590 -24.101  1.00 97.80           N  
ATOM    829  NH2 ARG A 102      19.507  15.856 -23.175  1.00 97.80           N  
ATOM    830  CZ  ARG A 102      18.511  15.068 -23.410  1.00 97.80           C  
ATOM    831  N   ARG A 103      14.882   7.950 -21.660  1.00 97.66           N  
ATOM    832  CA  ARG A 103      13.659   7.151 -21.495  1.00 97.66           C  
ATOM    833  C   ARG A 103      13.784   6.126 -20.364  1.00 97.66           C  
ATOM    834  CB  ARG A 103      13.293   6.535 -22.852  1.00 97.66           C  
ATOM    835  O   ARG A 103      12.823   5.955 -19.619  1.00 97.66           O  
ATOM    836  CG  ARG A 103      12.045   5.644 -22.802  1.00 97.66           C  
ATOM    837  CD  ARG A 103      11.523   5.418 -24.228  1.00 97.66           C  
ATOM    838  NE  ARG A 103      10.814   4.133 -24.377  1.00 97.66           N  
ATOM    839  NH1 ARG A 103       8.844   4.667 -23.316  1.00 97.66           N  
ATOM    840  NH2 ARG A 103       9.118   2.633 -24.198  1.00 97.66           N  
ATOM    841  CZ  ARG A 103       9.596   3.824 -23.968  1.00 97.66           C  
ATOM    842  N   MET A 104      14.942   5.490 -20.192  1.00 97.13           N  
ATOM    843  CA  MET A 104      15.219   4.592 -19.064  1.00 97.13           C  
ATOM    844  C   MET A 104      15.213   5.345 -17.725  1.00 97.13           C  
ATOM    845  CB  MET A 104      16.544   3.844 -19.280  1.00 97.13           C  
ATOM    846  O   MET A 104      14.484   4.930 -16.823  1.00 97.13           O  
ATOM    847  CG  MET A 104      16.423   2.778 -20.375  1.00 97.13           C  
ATOM    848  SD  MET A 104      17.972   1.934 -20.776  1.00 97.13           S  
ATOM    849  CE  MET A 104      18.243   0.946 -19.274  1.00 97.13           C  
ATOM    850  N   LYS A 105      15.903   6.497 -17.616  1.00 97.54           N  
ATOM    851  CA  LYS A 105      15.888   7.367 -16.417  1.00 97.54           C  
ATOM    852  C   LYS A 105      14.450   7.786 -16.077  1.00 97.54           C  
ATOM    853  CB  LYS A 105      16.867   8.570 -16.594  1.00 97.54           C  
ATOM    854  O   LYS A 105      14.025   7.650 -14.933  1.00 97.54           O  
ATOM    855  CG  LYS A 105      17.219   9.351 -15.291  1.00 97.54           C  
ATOM    856  CD  LYS A 105      18.281  10.490 -15.450  1.00 97.54           C  
ATOM    857  CE  LYS A 105      18.723  11.164 -14.109  1.00 97.54           C  
ATOM    858  NZ  LYS A 105      19.663  12.343 -14.219  1.00 97.54           N  
ATOM    859  N   ALA A 106      13.651   8.208 -17.062  1.00 97.76           N  
ATOM    860  CA  ALA A 106      12.241   8.565 -16.858  1.00 97.76           C  
ATOM    861  C   ALA A 106      11.371   7.383 -16.378  1.00 97.76           C  
ATOM    862  CB  ALA A 106      11.696   9.167 -18.157  1.00 97.76           C  
ATOM    863  O   ALA A 106      10.585   7.537 -15.443  1.00 97.76           O  
ATOM    864  N   ASN A 107      11.537   6.192 -16.967  1.00 98.42           N  
ATOM    865  CA  ASN A 107      10.826   4.984 -16.537  1.00 98.42           C  
ATOM    866  C   ASN A 107      11.185   4.592 -15.094  1.00 98.42           C  
ATOM    867  CB  ASN A 107      11.158   3.825 -17.490  1.00 98.42           C  
ATOM    868  O   ASN A 107      10.300   4.216 -14.322  1.00 98.42           O  
ATOM    869  CG  ASN A 107      10.537   3.927 -18.871  1.00 98.42           C  
ATOM    870  ND2 ASN A 107      11.046   3.158 -19.806  1.00 98.42           N  
ATOM    871  OD1 ASN A 107       9.572   4.627 -19.138  1.00 98.42           O  
ATOM    872  N   ALA A 108      12.463   4.702 -14.715  1.00 98.24           N  
ATOM    873  CA  ALA A 108      12.920   4.452 -13.350  1.00 98.24           C  
ATOM    874  C   ALA A 108      12.283   5.437 -12.354  1.00 98.24           C  
ATOM    875  CB  ALA A 108      14.452   4.509 -13.325  1.00 98.24           C  
ATOM    876  O   ALA A 108      11.763   5.015 -11.318  1.00 98.24           O  
ATOM    877  N   ARG A 109      12.224   6.732 -12.703  1.00 98.58           N  
ATOM    878  CA  ARG A 109      11.541   7.757 -11.892  1.00 98.58           C  
ATOM    879  C   ARG A 109      10.054   7.428 -11.684  1.00 98.58           C  
ATOM    880  CB  ARG A 109      11.723   9.162 -12.505  1.00 98.58           C  
ATOM    881  O   ARG A 109       9.588   7.452 -10.546  1.00 98.58           O  
ATOM    882  CG  ARG A 109      13.162   9.725 -12.466  1.00 98.58           C  
ATOM    883  CD  ARG A 109      13.190  11.166 -13.021  1.00 98.58           C  
ATOM    884  NE  ARG A 109      14.422  11.527 -13.767  1.00 98.58           N  
ATOM    885  NH1 ARG A 109      15.552  12.789 -12.182  1.00 98.58           N  
ATOM    886  NH2 ARG A 109      16.150  12.935 -14.298  1.00 98.58           N  
ATOM    887  CZ  ARG A 109      15.361  12.399 -13.409  1.00 98.58           C  
ATOM    888  N   GLU A 110       9.313   7.058 -12.734  1.00 98.62           N  
ATOM    889  CA  GLU A 110       7.887   6.702 -12.598  1.00 98.62           C  
ATOM    890  C   GLU A 110       7.683   5.408 -11.794  1.00 98.62           C  
ATOM    891  CB  GLU A 110       7.208   6.632 -13.978  1.00 98.62           C  
ATOM    892  O   GLU A 110       6.756   5.321 -10.987  1.00 98.62           O  
ATOM    893  CG  GLU A 110       5.722   6.204 -13.958  1.00 98.62           C  
ATOM    894  CD  GLU A 110       4.772   7.067 -13.095  1.00 98.62           C  
ATOM    895  OE1 GLU A 110       3.612   6.649 -12.884  1.00 98.62           O  
ATOM    896  OE2 GLU A 110       5.151   8.156 -12.608  1.00 98.62           O  
ATOM    897  N   ARG A 111       8.578   4.418 -11.924  1.00 98.64           N  
ATOM    898  CA  ARG A 111       8.547   3.211 -11.082  1.00 98.64           C  
ATOM    899  C   ARG A 111       8.699   3.567  -9.600  1.00 98.64           C  
ATOM    900  CB  ARG A 111       9.622   2.221 -11.561  1.00 98.64           C  
ATOM    901  O   ARG A 111       7.916   3.084  -8.784  1.00 98.64           O  
ATOM    902  CG  ARG A 111       9.492   0.846 -10.888  1.00 98.64           C  
ATOM    903  CD  ARG A 111      10.591  -0.100 -11.391  1.00 98.64           C  
ATOM    904  NE  ARG A 111      10.469  -1.465 -10.830  1.00 98.64           N  
ATOM    905  NH1 ARG A 111       9.638  -2.542 -12.690  1.00 98.64           N  
ATOM    906  NH2 ARG A 111      10.067  -3.712 -10.846  1.00 98.64           N  
ATOM    907  CZ  ARG A 111      10.053  -2.558 -11.454  1.00 98.64           C  
ATOM    908  N   ASN A 112       9.639   4.451  -9.261  1.00 98.42           N  
ATOM    909  CA  ASN A 112       9.840   4.928  -7.889  1.00 98.42           C  
ATOM    910  C   ASN A 112       8.624   5.703  -7.362  1.00 98.42           C  
ATOM    911  CB  ASN A 112      11.129   5.767  -7.832  1.00 98.42           C  
ATOM    912  O   ASN A 112       8.162   5.445  -6.248  1.00 98.42           O  
ATOM    913  CG  ASN A 112      12.380   4.919  -7.980  1.00 98.42           C  
ATOM    914  ND2 ASN A 112      13.500   5.519  -8.306  1.00 98.42           N  
ATOM    915  OD1 ASN A 112      12.364   3.713  -7.786  1.00 98.42           O  
ATOM    916  N   ARG A 113       8.034   6.582  -8.181  1.00 98.74           N  
ATOM    917  CA  ARG A 113       6.785   7.279  -7.841  1.00 98.74           C  
ATOM    918  C   ARG A 113       5.647   6.294  -7.549  1.00 98.74           C  
ATOM    919  CB  ARG A 113       6.443   8.255  -8.978  1.00 98.74           C  
ATOM    920  O   ARG A 113       4.944   6.434  -6.545  1.00 98.74           O  
ATOM    921  CG  ARG A 113       5.134   9.002  -8.711  1.00 98.74           C  
ATOM    922  CD  ARG A 113       4.866  10.055  -9.790  1.00 98.74           C  
ATOM    923  NE  ARG A 113       3.452  10.468  -9.770  1.00 98.74           N  
ATOM    924  NH1 ARG A 113       2.660   8.749 -11.082  1.00 98.74           N  
ATOM    925  NH2 ARG A 113       1.231  10.202 -10.146  1.00 98.74           N  
ATOM    926  CZ  ARG A 113       2.459   9.802 -10.336  1.00 98.74           C  
ATOM    927  N   MET A 114       5.488   5.268  -8.385  1.00 98.67           N  
ATOM    928  CA  MET A 114       4.465   4.236  -8.203  1.00 98.67           C  
ATOM    929  C   MET A 114       4.707   3.362  -6.966  1.00 98.67           C  
ATOM    930  CB  MET A 114       4.353   3.381  -9.474  1.00 98.67           C  
ATOM    931  O   MET A 114       3.739   2.974  -6.306  1.00 98.67           O  
ATOM    932  CG  MET A 114       3.655   4.138 -10.613  1.00 98.67           C  
ATOM    933  SD  MET A 114       1.986   4.770 -10.244  1.00 98.67           S  
ATOM    934  CE  MET A 114       1.126   3.242  -9.810  1.00 98.67           C  
ATOM    935  N   HIS A 115       5.965   3.087  -6.605  1.00 98.52           N  
ATOM    936  CA  HIS A 115       6.311   2.413  -5.347  1.00 98.52           C  
ATOM    937  C   HIS A 115       5.890   3.232  -4.127  1.00 98.52           C  
ATOM    938  CB  HIS A 115       7.808   2.093  -5.305  1.00 98.52           C  
ATOM    939  O   HIS A 115       5.253   2.681  -3.229  1.00 98.52           O  
ATOM    940  CG  HIS A 115       8.198   0.959  -6.212  1.00 98.52           C  
ATOM    941  CD2 HIS A 115       9.361   0.877  -6.916  1.00 98.52           C  
ATOM    942  ND1 HIS A 115       7.493  -0.242  -6.350  1.00 98.52           N  
ATOM    943  CE1 HIS A 115       8.261  -1.024  -7.121  1.00 98.52           C  
ATOM    944  NE2 HIS A 115       9.386  -0.378  -7.475  1.00 98.52           N  
ATOM    945  N   GLY A 116       6.137   4.547  -4.132  1.00 98.18           N  
ATOM    946  CA  GLY A 116       5.672   5.451  -3.074  1.00 98.18           C  
ATOM    947  C   GLY A 116       4.147   5.440  -2.915  1.00 98.18           C  
ATOM    948  O   GLY A 116       3.630   5.297  -1.806  1.00 98.18           O  
ATOM    949  N   LEU A 117       3.410   5.489  -4.030  1.00 98.51           N  
ATOM    950  CA  LEU A 117       1.946   5.404  -4.015  1.00 98.51           C  
ATOM    951  C   LEU A 117       1.443   4.059  -3.464  1.00 98.51           C  
ATOM    952  CB  LEU A 117       1.424   5.654  -5.441  1.00 98.51           C  
ATOM    953  O   LEU A 117       0.499   4.020  -2.673  1.00 98.51           O  
ATOM    954  CG  LEU A 117      -0.112   5.615  -5.560  1.00 98.51           C  
ATOM    955  CD1 LEU A 117      -0.785   6.731  -4.760  1.00 98.51           C  
ATOM    956  CD2 LEU A 117      -0.518   5.755  -7.026  1.00 98.51           C  
ATOM    957  N   ASN A 118       2.060   2.946  -3.869  1.00 98.27           N  
ATOM    958  CA  ASN A 118       1.682   1.621  -3.377  1.00 98.27           C  
ATOM    959  C   ASN A 118       1.995   1.458  -1.878  1.00 98.27           C  
ATOM    960  CB  ASN A 118       2.373   0.541  -4.222  1.00 98.27           C  
ATOM    961  O   ASN A 118       1.184   0.868  -1.164  1.00 98.27           O  
ATOM    962  CG  ASN A 118       1.827   0.390  -5.637  1.00 98.27           C  
ATOM    963  ND2 ASN A 118       2.685   0.007  -6.554  1.00 98.27           N  
ATOM    964  OD1 ASN A 118       0.642   0.535  -5.939  1.00 98.27           O  
ATOM    965  N   ALA A 119       3.102   2.027  -1.388  1.00 98.14           N  
ATOM    966  CA  ALA A 119       3.433   2.052   0.036  1.00 98.14           C  
ATOM    967  C   ALA A 119       2.408   2.862   0.850  1.00 98.14           C  
ATOM    968  CB  ALA A 119       4.853   2.607   0.199  1.00 98.14           C  
ATOM    969  O   ALA A 119       1.950   2.406   1.899  1.00 98.14           O  
ATOM    970  N   ALA A 120       1.971   4.020   0.341  1.00 98.53           N  
ATOM    971  CA  ALA A 120       0.902   4.807   0.956  1.00 98.53           C  
ATOM    972  C   ALA A 120      -0.430   4.035   1.002  1.00 98.53           C  
ATOM    973  CB  ALA A 120       0.764   6.131   0.196  1.00 98.53           C  
ATOM    974  O   ALA A 120      -1.109   4.026   2.030  1.00 98.53           O  
ATOM    975  N   LEU A 121      -0.781   3.323  -0.076  1.00 98.39           N  
ATOM    976  CA  LEU A 121      -1.970   2.469  -0.109  1.00 98.39           C  
ATOM    977  C   LEU A 121      -1.874   1.311   0.900  1.00 98.39           C  
ATOM    978  CB  LEU A 121      -2.172   1.956  -1.544  1.00 98.39           C  
ATOM    979  O   LEU A 121      -2.864   0.981   1.547  1.00 98.39           O  
ATOM    980  CG  LEU A 121      -3.486   1.181  -1.743  1.00 98.39           C  
ATOM    981  CD1 LEU A 121      -4.722   2.077  -1.657  1.00 98.39           C  
ATOM    982  CD2 LEU A 121      -3.481   0.528  -3.123  1.00 98.39           C  
ATOM    983  N   ASP A 122      -0.697   0.707   1.069  1.00 96.67           N  
ATOM    984  CA  ASP A 122      -0.463  -0.319   2.091  1.00 96.67           C  
ATOM    985  C   ASP A 122      -0.556   0.242   3.517  1.00 96.67           C  
ATOM    986  CB  ASP A 122       0.894  -1.010   1.854  1.00 96.67           C  
ATOM    987  O   ASP A 122      -1.079  -0.435   4.400  1.00 96.67           O  
ATOM    988  CG  ASP A 122       0.835  -2.169   0.850  1.00 96.67           C  
ATOM    989  OD1 ASP A 122      -0.267  -2.692   0.551  1.00 96.67           O  
ATOM    990  OD2 ASP A 122       1.892  -2.706   0.465  1.00 96.67           O  
ATOM    991  N   ASN A 123      -0.130   1.485   3.754  1.00 97.08           N  
ATOM    992  CA  ASN A 123      -0.360   2.157   5.034  1.00 97.08           C  
ATOM    993  C   ASN A 123      -1.853   2.418   5.278  1.00 97.08           C  
ATOM    994  CB  ASN A 123       0.485   3.437   5.109  1.00 97.08           C  
ATOM    995  O   ASN A 123      -2.335   2.151   6.377  1.00 97.08           O  
ATOM    996  CG  ASN A 123       1.966   3.148   5.282  1.00 97.08           C  
ATOM    997  ND2 ASN A 123       2.806   4.078   4.891  1.00 97.08           N  
ATOM    998  OD1 ASN A 123       2.379   2.108   5.797  1.00 97.08           O  
ATOM    999  N   LEU A 124      -2.607   2.825   4.250  1.00 98.29           N  
ATOM   1000  CA  LEU A 124      -4.065   2.944   4.341  1.00 98.29           C  
ATOM   1001  C   LEU A 124      -4.725   1.597   4.685  1.00 98.29           C  
ATOM   1002  CB  LEU A 124      -4.617   3.545   3.035  1.00 98.29           C  
ATOM   1003  O   LEU A 124      -5.628   1.549   5.517  1.00 98.29           O  
ATOM   1004  CG  LEU A 124      -6.147   3.738   3.028  1.00 98.29           C  
ATOM   1005  CD1 LEU A 124      -6.618   4.697   4.121  1.00 98.29           C  
ATOM   1006  CD2 LEU A 124      -6.587   4.298   1.675  1.00 98.29           C  
ATOM   1007  N   ARG A 125      -4.248   0.481   4.112  1.00 96.90           N  
ATOM   1008  CA  ARG A 125      -4.765  -0.862   4.436  1.00 96.90           C  
ATOM   1009  C   ARG A 125      -4.623  -1.222   5.914  1.00 96.90           C  
ATOM   1010  CB  ARG A 125      -4.095  -1.946   3.586  1.00 96.90           C  
ATOM   1011  O   ARG A 125      -5.473  -1.942   6.417  1.00 96.90           O  
ATOM   1012  CG  ARG A 125      -4.582  -1.929   2.138  1.00 96.90           C  
ATOM   1013  CD  ARG A 125      -3.905  -3.059   1.365  1.00 96.90           C  
ATOM   1014  NE  ARG A 125      -4.318  -3.044  -0.044  1.00 96.90           N  
ATOM   1015  NH1 ARG A 125      -2.405  -2.133  -0.984  1.00 96.90           N  
ATOM   1016  NH2 ARG A 125      -4.187  -2.614  -2.234  1.00 96.90           N  
ATOM   1017  CZ  ARG A 125      -3.626  -2.583  -1.064  1.00 96.90           C  
ATOM   1018  N   LYS A 126      -3.584  -0.737   6.601  1.00 95.30           N  
ATOM   1019  CA  LYS A 126      -3.347  -1.026   8.027  1.00 95.30           C  
ATOM   1020  C   LYS A 126      -4.345  -0.331   8.957  1.00 95.30           C  
ATOM   1021  CB  LYS A 126      -1.921  -0.616   8.422  1.00 95.30           C  
ATOM   1022  O   LYS A 126      -4.543  -0.812  10.066  1.00 95.30           O  
ATOM   1023  CG  LYS A 126      -0.820  -1.426   7.720  1.00 95.30           C  
ATOM   1024  CD  LYS A 126       0.541  -0.756   7.952  1.00 95.30           C  
ATOM   1025  CE  LYS A 126       1.630  -1.374   7.072  1.00 95.30           C  
ATOM   1026  NZ  LYS A 126       2.842  -0.514   7.051  1.00 95.30           N  
ATOM   1027  N   VAL A 127      -4.934   0.791   8.530  1.00 95.56           N  
ATOM   1028  CA  VAL A 127      -5.827   1.619   9.366  1.00 95.56           C  
ATOM   1029  C   VAL A 127      -7.312   1.428   9.057  1.00 95.56           C  
ATOM   1030  CB  VAL A 127      -5.456   3.113   9.301  1.00 95.56           C  
ATOM   1031  O   VAL A 127      -8.156   1.838   9.852  1.00 95.56           O  
ATOM   1032  CG1 VAL A 127      -4.020   3.352   9.783  1.00 95.56           C  
ATOM   1033  CG2 VAL A 127      -5.591   3.709   7.896  1.00 95.56           C  
ATOM   1034  N   VAL A 128      -7.657   0.821   7.918  1.00 94.56           N  
ATOM   1035  CA  VAL A 128      -9.047   0.433   7.636  1.00 94.56           C  
ATOM   1036  C   VAL A 128      -9.429  -0.823   8.428  1.00 94.56           C  
ATOM   1037  CB  VAL A 128      -9.345   0.249   6.136  1.00 94.56           C  
ATOM   1038  O   VAL A 128      -8.562  -1.652   8.722  1.00 94.56           O  
ATOM   1039  CG1 VAL A 128      -9.186   1.571   5.378  1.00 94.56           C  
ATOM   1040  CG2 VAL A 128      -8.476  -0.816   5.466  1.00 94.56           C  
ATOM   1041  N   PRO A 129     -10.722  -1.011   8.752  1.00 91.15           N  
ATOM   1042  CA  PRO A 129     -11.195  -2.242   9.366  1.00 91.15           C  
ATOM   1043  C   PRO A 129     -10.807  -3.459   8.521  1.00 91.15           C  
ATOM   1044  CB  PRO A 129     -12.715  -2.085   9.502  1.00 91.15           C  
ATOM   1045  O   PRO A 129     -10.730  -3.377   7.294  1.00 91.15           O  
ATOM   1046  CG  PRO A 129     -12.910  -0.571   9.540  1.00 91.15           C  
ATOM   1047  CD  PRO A 129     -11.823  -0.077   8.592  1.00 91.15           C  
ATOM   1048  N   CYS A 130     -10.610  -4.602   9.178  1.00 84.99           N  
ATOM   1049  CA  CYS A 130     -10.411  -5.890   8.501  1.00 84.99           C  
ATOM   1050  C   CYS A 130      -9.065  -6.013   7.760  1.00 84.99           C  
ATOM   1051  CB  CYS A 130     -11.643  -6.215   7.633  1.00 84.99           C  
ATOM   1052  O   CYS A 130      -8.957  -6.722   6.758  1.00 84.99           O  
ATOM   1053  SG  CYS A 130     -13.165  -5.701   8.494  1.00 84.99           S  
ATOM   1054  N   TYR A 131      -8.020  -5.345   8.264  1.00 87.80           N  
ATOM   1055  CA  TYR A 131      -6.652  -5.548   7.790  1.00 87.80           C  
ATOM   1056  C   TYR A 131      -6.222  -7.013   7.953  1.00 87.80           C  
ATOM   1057  CB  TYR A 131      -5.674  -4.630   8.536  1.00 87.80           C  
ATOM   1058  O   TYR A 131      -6.201  -7.554   9.059  1.00 87.80           O  
ATOM   1059  CG  TYR A 131      -4.221  -4.849   8.139  1.00 87.80           C  
ATOM   1060  CD1 TYR A 131      -3.299  -5.364   9.070  1.00 87.80           C  
ATOM   1061  CD2 TYR A 131      -3.798  -4.567   6.826  1.00 87.80           C  
ATOM   1062  CE1 TYR A 131      -1.956  -5.573   8.700  1.00 87.80           C  
ATOM   1063  CE2 TYR A 131      -2.456  -4.762   6.451  1.00 87.80           C  
ATOM   1064  OH  TYR A 131      -0.234  -5.441   7.027  1.00 87.80           O  
ATOM   1065  CZ  TYR A 131      -1.533  -5.266   7.388  1.00 87.80           C  
ATOM   1066  N   SER A 132      -5.813  -7.636   6.848  1.00 86.76           N  
ATOM   1067  CA  SER A 132      -5.201  -8.963   6.836  1.00 86.76           C  
ATOM   1068  C   SER A 132      -3.792  -8.885   6.254  1.00 86.76           C  
ATOM   1069  CB  SER A 132      -6.084  -9.952   6.074  1.00 86.76           C  
ATOM   1070  O   SER A 132      -3.571  -8.302   5.191  1.00 86.76           O  
ATOM   1071  OG  SER A 132      -5.398 -11.184   5.935  1.00 86.76           O  
ATOM   1072  N   LYS A 133      -2.824  -9.496   6.952  1.00 84.64           N  
ATOM   1073  CA  LYS A 133      -1.431  -9.597   6.483  1.00 84.64           C  
ATOM   1074  C   LYS A 133      -1.297 -10.543   5.285  1.00 84.64           C  
ATOM   1075  CB  LYS A 133      -0.500 -10.057   7.621  1.00 84.64           C  
ATOM   1076  O   LYS A 133      -0.415 -10.342   4.459  1.00 84.64           O  
ATOM   1077  CG  LYS A 133      -0.348  -9.025   8.751  1.00 84.64           C  
ATOM   1078  CD  LYS A 133       0.664  -9.516   9.800  1.00 84.64           C  
ATOM   1079  CE  LYS A 133       0.807  -8.518  10.958  1.00 84.64           C  
ATOM   1080  NZ  LYS A 133       1.768  -8.997  11.987  1.00 84.64           N  
ATOM   1081  N   THR A 134      -2.158 -11.558   5.199  1.00 88.34           N  
ATOM   1082  CA  THR A 134      -2.102 -12.607   4.169  1.00 88.34           C  
ATOM   1083  C   THR A 134      -2.995 -12.303   2.970  1.00 88.34           C  
ATOM   1084  CB  THR A 134      -2.492 -13.969   4.760  1.00 88.34           C  
ATOM   1085  O   THR A 134      -2.675 -12.707   1.856  1.00 88.34           O  
ATOM   1086  CG2 THR A 134      -1.503 -14.435   5.829  1.00 88.34           C  
ATOM   1087  OG1 THR A 134      -3.756 -13.883   5.379  1.00 88.34           O  
ATOM   1088  N   GLN A 135      -4.088 -11.559   3.165  1.00 89.47           N  
ATOM   1089  CA  GLN A 135      -5.046 -11.235   2.110  1.00 89.47           C  
ATOM   1090  C   GLN A 135      -5.238  -9.721   1.990  1.00 89.47           C  
ATOM   1091  CB  GLN A 135      -6.361 -11.979   2.375  1.00 89.47           C  
ATOM   1092  O   GLN A 135      -5.985  -9.102   2.745  1.00 89.47           O  
ATOM   1093  CG  GLN A 135      -7.309 -11.872   1.171  1.00 89.47           C  
ATOM   1094  CD  GLN A 135      -8.634 -12.586   1.405  1.00 89.47           C  
ATOM   1095  NE2 GLN A 135      -9.326 -12.984   0.361  1.00 89.47           N  
ATOM   1096  OE1 GLN A 135      -9.084 -12.792   2.518  1.00 89.47           O  
ATOM   1097  N   LYS A 136      -4.582  -9.111   0.999  1.00 93.26           N  
ATOM   1098  CA  LYS A 136      -4.740  -7.681   0.715  1.00 93.26           C  
ATOM   1099  C   LYS A 136      -6.009  -7.419  -0.095  1.00 93.26           C  
ATOM   1100  CB  LYS A 136      -3.504  -7.118  -0.002  1.00 93.26           C  
ATOM   1101  O   LYS A 136      -6.251  -8.061  -1.115  1.00 93.26           O  
ATOM   1102  CG  LYS A 136      -2.240  -7.130   0.876  1.00 93.26           C  
ATOM   1103  CD  LYS A 136      -1.091  -6.389   0.173  1.00 93.26           C  
ATOM   1104  CE  LYS A 136       0.166  -6.314   1.052  1.00 93.26           C  
ATOM   1105  NZ  LYS A 136       1.197  -5.412   0.467  1.00 93.26           N  
ATOM   1106  N   LEU A 137      -6.764  -6.398   0.303  1.00 95.01           N  
ATOM   1107  CA  LEU A 137      -7.851  -5.856  -0.513  1.00 95.01           C  
ATOM   1108  C   LEU A 137      -7.311  -5.231  -1.812  1.00 95.01           C  
ATOM   1109  CB  LEU A 137      -8.654  -4.829   0.303  1.00 95.01           C  
ATOM   1110  O   LEU A 137      -6.231  -4.623  -1.829  1.00 95.01           O  
ATOM   1111  CG  LEU A 137      -9.379  -5.393   1.538  1.00 95.01           C  
ATOM   1112  CD1 LEU A 137     -10.141  -4.261   2.226  1.00 95.01           C  
ATOM   1113  CD2 LEU A 137     -10.361  -6.502   1.170  1.00 95.01           C  
ATOM   1114  N   SER A 138      -8.090  -5.336  -2.893  1.00 96.13           N  
ATOM   1115  CA  SER A 138      -7.789  -4.662  -4.164  1.00 96.13           C  
ATOM   1116  C   SER A 138      -7.755  -3.135  -3.987  1.00 96.13           C  
ATOM   1117  CB  SER A 138      -8.798  -5.069  -5.246  1.00 96.13           C  
ATOM   1118  O   SER A 138      -8.304  -2.604  -3.021  1.00 96.13           O  
ATOM   1119  OG  SER A 138      -9.995  -4.334  -5.109  1.00 96.13           O  
ATOM   1120  N   LYS A 139      -7.126  -2.403  -4.922  1.00 97.85           N  
ATOM   1121  CA  LYS A 139      -7.006  -0.932  -4.825  1.00 97.85           C  
ATOM   1122  C   LYS A 139      -8.372  -0.255  -4.658  1.00 97.85           C  
ATOM   1123  CB  LYS A 139      -6.263  -0.333  -6.039  1.00 97.85           C  
ATOM   1124  O   LYS A 139      -8.530   0.602  -3.797  1.00 97.85           O  
ATOM   1125  CG  LYS A 139      -4.841  -0.883  -6.250  1.00 97.85           C  
ATOM   1126  CD  LYS A 139      -4.045  -0.051  -7.271  1.00 97.85           C  
ATOM   1127  CE  LYS A 139      -2.595  -0.557  -7.350  1.00 97.85           C  
ATOM   1128  NZ  LYS A 139      -1.745   0.261  -8.252  1.00 97.85           N  
ATOM   1129  N   ILE A 140      -9.363  -0.674  -5.447  1.00 98.06           N  
ATOM   1130  CA  ILE A 140     -10.713  -0.104  -5.406  1.00 98.06           C  
ATOM   1131  C   ILE A 140     -11.459  -0.465  -4.116  1.00 98.06           C  
ATOM   1132  CB  ILE A 140     -11.498  -0.487  -6.683  1.00 98.06           C  
ATOM   1133  O   ILE A 140     -12.120   0.396  -3.542  1.00 98.06           O  
ATOM   1134  CG1 ILE A 140     -12.889   0.175  -6.758  1.00 98.06           C  
ATOM   1135  CG2 ILE A 140     -11.673  -2.006  -6.854  1.00 98.06           C  
ATOM   1136  CD1 ILE A 140     -12.849   1.708  -6.750  1.00 98.06           C  
ATOM   1137  N   GLU A 141     -11.317  -1.697  -3.621  1.00 97.38           N  
ATOM   1138  CA  GLU A 141     -11.977  -2.138  -2.386  1.00 97.38           C  
ATOM   1139  C   GLU A 141     -11.395  -1.416  -1.163  1.00 97.38           C  
ATOM   1140  CB  GLU A 141     -11.852  -3.663  -2.233  1.00 97.38           C  
ATOM   1141  O   GLU A 141     -12.155  -0.967  -0.310  1.00 97.38           O  
ATOM   1142  CG  GLU A 141     -12.608  -4.466  -3.307  1.00 97.38           C  
ATOM   1143  CD  GLU A 141     -14.120  -4.541  -3.069  1.00 97.38           C  
ATOM   1144  OE1 GLU A 141     -14.877  -3.830  -3.765  1.00 97.38           O  
ATOM   1145  OE2 GLU A 141     -14.537  -5.369  -2.231  1.00 97.38           O  
ATOM   1146  N   THR A 142     -10.070  -1.207  -1.107  1.00 97.66           N  
ATOM   1147  CA  THR A 142      -9.431  -0.404  -0.048  1.00 97.66           C  
ATOM   1148  C   THR A 142      -9.977   1.025  -0.020  1.00 97.66           C  
ATOM   1149  CB  THR A 142      -7.900  -0.362  -0.217  1.00 97.66           C  
ATOM   1150  O   THR A 142     -10.326   1.521   1.048  1.00 97.66           O  
ATOM   1151  CG2 THR A 142      -7.197   0.395   0.910  1.00 97.66           C  
ATOM   1152  OG1 THR A 142      -7.369  -1.668  -0.201  1.00 97.66           O  
ATOM   1153  N   LEU A 143     -10.095   1.682  -1.180  1.00 98.41           N  
ATOM   1154  CA  LEU A 143     -10.608   3.054  -1.260  1.00 98.41           C  
ATOM   1155  C   LEU A 143     -12.091   3.145  -0.872  1.00 98.41           C  
ATOM   1156  CB  LEU A 143     -10.389   3.606  -2.679  1.00 98.41           C  
ATOM   1157  O   LEU A 143     -12.482   4.057  -0.143  1.00 98.41           O  
ATOM   1158  CG  LEU A 143      -8.916   3.814  -3.073  1.00 98.41           C  
ATOM   1159  CD1 LEU A 143      -8.850   4.244  -4.540  1.00 98.41           C  
ATOM   1160  CD2 LEU A 143      -8.216   4.868  -2.218  1.00 98.41           C  
ATOM   1161  N   ARG A 144     -12.917   2.194  -1.327  1.00 98.10           N  
ATOM   1162  CA  ARG A 144     -14.339   2.118  -0.955  1.00 98.10           C  
ATOM   1163  C   ARG A 144     -14.511   1.919   0.549  1.00 98.10           C  
ATOM   1164  CB  ARG A 144     -15.029   0.984  -1.722  1.00 98.10           C  
ATOM   1165  O   ARG A 144     -15.255   2.672   1.170  1.00 98.10           O  
ATOM   1166  CG  ARG A 144     -15.282   1.331  -3.193  1.00 98.10           C  
ATOM   1167  CD  ARG A 144     -15.835   0.093  -3.901  1.00 98.10           C  
ATOM   1168  NE  ARG A 144     -16.195   0.379  -5.300  1.00 98.10           N  
ATOM   1169  NH1 ARG A 144     -16.559  -1.808  -5.910  1.00 98.10           N  
ATOM   1170  NH2 ARG A 144     -16.888  -0.170  -7.396  1.00 98.10           N  
ATOM   1171  CZ  ARG A 144     -16.548  -0.534  -6.188  1.00 98.10           C  
ATOM   1172  N   LEU A 145     -13.785   0.966   1.134  1.00 97.37           N  
ATOM   1173  CA  LEU A 145     -13.859   0.683   2.566  1.00 97.37           C  
ATOM   1174  C   LEU A 145     -13.372   1.874   3.404  1.00 97.37           C  
ATOM   1175  CB  LEU A 145     -13.071  -0.603   2.860  1.00 97.37           C  
ATOM   1176  O   LEU A 145     -14.031   2.232   4.375  1.00 97.37           O  
ATOM   1177  CG  LEU A 145     -13.121  -1.053   4.333  1.00 97.37           C  
ATOM   1178  CD1 LEU A 145     -14.534  -1.356   4.835  1.00 97.37           C  
ATOM   1179  CD2 LEU A 145     -12.297  -2.327   4.488  1.00 97.37           C  
ATOM   1180  N   ALA A 146     -12.285   2.540   3.000  1.00 98.43           N  
ATOM   1181  CA  ALA A 146     -11.794   3.746   3.670  1.00 98.43           C  
ATOM   1182  C   ALA A 146     -12.837   4.874   3.668  1.00 98.43           C  
ATOM   1183  CB  ALA A 146     -10.495   4.200   2.994  1.00 98.43           C  
ATOM   1184  O   ALA A 146     -13.125   5.451   4.716  1.00 98.43           O  
ATOM   1185  N   LYS A 147     -13.460   5.150   2.512  1.00 98.39           N  
ATOM   1186  CA  LYS A 147     -14.554   6.127   2.403  1.00 98.39           C  
ATOM   1187  C   LYS A 147     -15.712   5.777   3.342  1.00 98.39           C  
ATOM   1188  CB  LYS A 147     -15.025   6.195   0.941  1.00 98.39           C  
ATOM   1189  O   LYS A 147     -16.201   6.650   4.057  1.00 98.39           O  
ATOM   1190  CG  LYS A 147     -16.208   7.161   0.758  1.00 98.39           C  
ATOM   1191  CD  LYS A 147     -16.855   6.994  -0.618  1.00 98.39           C  
ATOM   1192  CE  LYS A 147     -18.145   7.817  -0.646  1.00 98.39           C  
ATOM   1193  NZ  LYS A 147     -18.887   7.625  -1.913  1.00 98.39           N  
ATOM   1194  N   ASN A 148     -16.152   4.519   3.333  1.00 98.00           N  
ATOM   1195  CA  ASN A 148     -17.255   4.059   4.176  1.00 98.00           C  
ATOM   1196  C   ASN A 148     -16.904   4.178   5.664  1.00 98.00           C  
ATOM   1197  CB  ASN A 148     -17.613   2.611   3.806  1.00 98.00           C  
ATOM   1198  O   ASN A 148     -17.747   4.587   6.457  1.00 98.00           O  
ATOM   1199  CG  ASN A 148     -18.231   2.446   2.426  1.00 98.00           C  
ATOM   1200  ND2 ASN A 148     -18.388   1.217   1.992  1.00 98.00           N  
ATOM   1201  OD1 ASN A 148     -18.582   3.397   1.736  1.00 98.00           O  
ATOM   1202  N   TYR A 149     -15.657   3.883   6.035  1.00 97.87           N  
ATOM   1203  CA  TYR A 149     -15.188   3.988   7.412  1.00 97.87           C  
ATOM   1204  C   TYR A 149     -15.145   5.437   7.904  1.00 97.87           C  
ATOM   1205  CB  TYR A 149     -13.822   3.306   7.541  1.00 97.87           C  
ATOM   1206  O   TYR A 149     -15.678   5.723   8.973  1.00 97.87           O  
ATOM   1207  CG  TYR A 149     -13.281   3.217   8.956  1.00 97.87           C  
ATOM   1208  CD1 TYR A 149     -11.904   3.407   9.192  1.00 97.87           C  
ATOM   1209  CD2 TYR A 149     -14.135   2.893  10.031  1.00 97.87           C  
ATOM   1210  CE1 TYR A 149     -11.376   3.232  10.485  1.00 97.87           C  
ATOM   1211  CE2 TYR A 149     -13.612   2.740  11.325  1.00 97.87           C  
ATOM   1212  OH  TYR A 149     -11.750   2.736  12.810  1.00 97.87           O  
ATOM   1213  CZ  TYR A 149     -12.233   2.893  11.553  1.00 97.87           C  
ATOM   1214  N   ILE A 150     -14.613   6.367   7.099  1.00 98.22           N  
ATOM   1215  CA  ILE A 150     -14.646   7.807   7.411  1.00 98.22           C  
ATOM   1216  C   ILE A 150     -16.089   8.267   7.631  1.00 98.22           C  
ATOM   1217  CB  ILE A 150     -13.963   8.633   6.295  1.00 98.22           C  
ATOM   1218  O   ILE A 150     -16.371   8.960   8.609  1.00 98.22           O  
ATOM   1219  CG1 ILE A 150     -12.444   8.351   6.284  1.00 98.22           C  
ATOM   1220  CG2 ILE A 150     -14.210  10.145   6.483  1.00 98.22           C  
ATOM   1221  CD1 ILE A 150     -11.729   8.866   5.028  1.00 98.22           C  
ATOM   1222  N   TRP A 151     -17.012   7.861   6.755  1.00 97.67           N  
ATOM   1223  CA  TRP A 151     -18.426   8.211   6.886  1.00 97.67           C  
ATOM   1224  C   TRP A 151     -19.043   7.634   8.169  1.00 97.67           C  
ATOM   1225  CB  TRP A 151     -19.182   7.765   5.629  1.00 97.67           C  
ATOM   1226  O   TRP A 151     -19.690   8.367   8.912  1.00 97.67           O  
ATOM   1227  CG  TRP A 151     -20.629   8.155   5.603  1.00 97.67           C  
ATOM   1228  CD1 TRP A 151     -21.137   9.310   5.116  1.00 97.67           C  
ATOM   1229  CD2 TRP A 151     -21.769   7.435   6.158  1.00 97.67           C  
ATOM   1230  CE2 TRP A 151     -22.954   8.187   5.926  1.00 97.67           C  
ATOM   1231  CE3 TRP A 151     -21.909   6.239   6.877  1.00 97.67           C  
ATOM   1232  NE1 TRP A 151     -22.509   9.328   5.298  1.00 97.67           N  
ATOM   1233  CH2 TRP A 151     -24.329   6.534   7.034  1.00 97.67           C  
ATOM   1234  CZ2 TRP A 151     -24.221   7.749   6.339  1.00 97.67           C  
ATOM   1235  CZ3 TRP A 151     -23.173   5.793   7.316  1.00 97.67           C  
ATOM   1236  N   ALA A 152     -18.788   6.357   8.474  1.00 96.28           N  
ATOM   1237  CA  ALA A 152     -19.309   5.687   9.664  1.00 96.28           C  
ATOM   1238  C   ALA A 152     -18.822   6.353  10.960  1.00 96.28           C  
ATOM   1239  CB  ALA A 152     -18.887   4.213   9.614  1.00 96.28           C  
ATOM   1240  O   ALA A 152     -19.620   6.642  11.848  1.00 96.28           O  
ATOM   1241  N   LEU A 153     -17.521   6.648  11.051  1.00 96.57           N  
ATOM   1242  CA  LEU A 153     -16.944   7.360  12.193  1.00 96.57           C  
ATOM   1243  C   LEU A 153     -17.496   8.782  12.315  1.00 96.57           C  
ATOM   1244  CB  LEU A 153     -15.415   7.393  12.066  1.00 96.57           C  
ATOM   1245  O   LEU A 153     -17.822   9.217  13.418  1.00 96.57           O  
ATOM   1246  CG  LEU A 153     -14.706   6.034  12.196  1.00 96.57           C  
ATOM   1247  CD1 LEU A 153     -13.202   6.290  12.100  1.00 96.57           C  
ATOM   1248  CD2 LEU A 153     -15.012   5.329  13.519  1.00 96.57           C  
ATOM   1249  N   SER A 154     -17.660   9.486  11.192  1.00 97.29           N  
ATOM   1250  CA  SER A 154     -18.272  10.820  11.177  1.00 97.29           C  
ATOM   1251  C   SER A 154     -19.703  10.792  11.726  1.00 97.29           C  
ATOM   1252  CB  SER A 154     -18.277  11.408   9.763  1.00 97.29           C  
ATOM   1253  O   SER A 154     -20.087  11.687  12.476  1.00 97.29           O  
ATOM   1254  OG  SER A 154     -16.962  11.505   9.257  1.00 97.29           O  
ATOM   1255  N   GLU A 155     -20.482   9.752  11.412  1.00 95.53           N  
ATOM   1256  CA  GLU A 155     -21.845   9.576  11.927  1.00 95.53           C  
ATOM   1257  C   GLU A 155     -21.881   9.308  13.434  1.00 95.53           C  
ATOM   1258  CB  GLU A 155     -22.539   8.417  11.183  1.00 95.53           C  
ATOM   1259  O   GLU A 155     -22.708   9.869  14.158  1.00 95.53           O  
ATOM   1260  CG  GLU A 155     -24.067   8.421  11.381  1.00 95.53           C  
ATOM   1261  CD  GLU A 155     -24.698   9.701  10.830  1.00 95.53           C  
ATOM   1262  OE1 GLU A 155     -25.812  10.101  11.252  1.00 95.53           O  
ATOM   1263  OE2 GLU A 155     -24.046  10.349   9.976  1.00 95.53           O  
ATOM   1264  N   ILE A 156     -20.961   8.476  13.925  1.00 95.80           N  
ATOM   1265  CA  ILE A 156     -20.824   8.161  15.352  1.00 95.80           C  
ATOM   1266  C   ILE A 156     -20.481   9.431  16.136  1.00 95.80           C  
ATOM   1267  CB  ILE A 156     -19.763   7.057  15.543  1.00 95.80           C  
ATOM   1268  O   ILE A 156     -21.154   9.752  17.115  1.00 95.80           O  
ATOM   1269  CG1 ILE A 156     -20.268   5.733  14.935  1.00 95.80           C  
ATOM   1270  CG2 ILE A 156     -19.440   6.849  17.035  1.00 95.80           C  
ATOM   1271  CD1 ILE A 156     -19.141   4.737  14.638  1.00 95.80           C  
ATOM   1272  N   LEU A 157     -19.497  10.199  15.659  1.00 96.58           N  
ATOM   1273  CA  LEU A 157     -19.096  11.464  16.276  1.00 96.58           C  
ATOM   1274  C   LEU A 157     -20.223  12.504  16.241  1.00 96.58           C  
ATOM   1275  CB  LEU A 157     -17.840  12.001  15.569  1.00 96.58           C  
ATOM   1276  O   LEU A 157     -20.432  13.215  17.220  1.00 96.58           O  
ATOM   1277  CG  LEU A 157     -16.565  11.171  15.805  1.00 96.58           C  
ATOM   1278  CD1 LEU A 157     -15.433  11.731  14.942  1.00 96.58           C  
ATOM   1279  CD2 LEU A 157     -16.114  11.197  17.267  1.00 96.58           C  
ATOM   1280  N   ARG A 158     -20.982  12.574  15.142  1.00 96.08           N  
ATOM   1281  CA  ARG A 158     -22.101  13.514  14.994  1.00 96.08           C  
ATOM   1282  C   ARG A 158     -23.314  13.148  15.852  1.00 96.08           C  
ATOM   1283  CB  ARG A 158     -22.456  13.615  13.506  1.00 96.08           C  
ATOM   1284  O   ARG A 158     -23.996  14.042  16.343  1.00 96.08           O  
ATOM   1285  CG  ARG A 158     -23.557  14.648  13.241  1.00 96.08           C  
ATOM   1286  CD  ARG A 158     -23.669  14.978  11.748  1.00 96.08           C  
ATOM   1287  NE  ARG A 158     -24.027  13.815  10.910  1.00 96.08           N  
ATOM   1288  NH1 ARG A 158     -26.252  13.654  11.483  1.00 96.08           N  
ATOM   1289  NH2 ARG A 158     -25.493  12.432   9.848  1.00 96.08           N  
ATOM   1290  CZ  ARG A 158     -25.235  13.307  10.754  1.00 96.08           C  
ATOM   1291  N   SER A 159     -23.617  11.860  16.000  1.00 93.83           N  
ATOM   1292  CA  SER A 159     -24.761  11.387  16.791  1.00 93.83           C  
ATOM   1293  C   SER A 159     -24.471  11.317  18.292  1.00 93.83           C  
ATOM   1294  CB  SER A 159     -25.247  10.028  16.277  1.00 93.83           C  
ATOM   1295  O   SER A 159     -25.414  11.362  19.083  1.00 93.83           O  
ATOM   1296  OG  SER A 159     -24.270   9.031  16.476  1.00 93.83           O  
ATOM   1297  N   GLY A 160     -23.196  11.189  18.685  1.00 92.61           N  
ATOM   1298  CA  GLY A 160     -22.768  11.020  20.078  1.00 92.61           C  
ATOM   1299  C   GLY A 160     -23.247   9.711  20.715  1.00 92.61           C  
ATOM   1300  O   GLY A 160     -23.225   9.575  21.936  1.00 92.61           O  
ATOM   1301  N   LYS A 161     -23.727   8.761  19.904  1.00 89.72           N  
ATOM   1302  CA  LYS A 161     -24.276   7.476  20.347  1.00 89.72           C  
ATOM   1303  C   LYS A 161     -23.333   6.351  19.946  1.00 89.72           C  
ATOM   1304  CB  LYS A 161     -25.678   7.262  19.756  1.00 89.72           C  
ATOM   1305  O   LYS A 161     -22.711   6.399  18.887  1.00 89.72           O  
ATOM   1306  CG  LYS A 161     -26.700   8.267  20.309  1.00 89.72           C  
ATOM   1307  CD  LYS A 161     -28.039   8.144  19.577  1.00 89.72           C  
ATOM   1308  CE  LYS A 161     -28.990   9.238  20.066  1.00 89.72           C  
ATOM   1309  NZ  LYS A 161     -30.283   9.190  19.341  1.00 89.72           N  
ATOM   1310  N   SER A 162     -23.275   5.308  20.769  1.00 86.47           N  
ATOM   1311  CA  SER A 162     -22.648   4.049  20.374  1.00 86.47           C  
ATOM   1312  C   SER A 162     -23.373   3.495  19.136  1.00 86.47           C  
ATOM   1313  CB  SER A 162     -22.717   3.045  21.528  1.00 86.47           C  
ATOM   1314  O   SER A 162     -24.600   3.351  19.195  1.00 86.47           O  
ATOM   1315  OG  SER A 162     -24.059   2.876  21.944  1.00 86.47           O  
ATOM   1316  N   PRO A 163     -22.673   3.200  18.026  1.00 86.18           N  
ATOM   1317  CA  PRO A 163     -23.311   2.642  16.839  1.00 86.18           C  
ATOM   1318  C   PRO A 163     -23.870   1.248  17.136  1.00 86.18           C  
ATOM   1319  CB  PRO A 163     -22.217   2.573  15.772  1.00 86.18           C  
ATOM   1320  O   PRO A 163     -23.238   0.457  17.836  1.00 86.18           O  
ATOM   1321  CG  PRO A 163     -20.951   2.396  16.613  1.00 86.18           C  
ATOM   1322  CD  PRO A 163     -21.229   3.252  17.847  1.00 86.18           C  
ATOM   1323  N   ASP A 164     -25.021   0.921  16.552  1.00 90.25           N  
ATOM   1324  CA  ASP A 164     -25.437  -0.475  16.447  1.00 90.25           C  
ATOM   1325  C   ASP A 164     -24.466  -1.219  15.514  1.00 90.25           C  
ATOM   1326  CB  ASP A 164     -26.890  -0.570  15.967  1.00 90.25           C  
ATOM   1327  O   ASP A 164     -24.180  -0.754  14.405  1.00 90.25           O  
ATOM   1328  CG  ASP A 164     -27.195  -1.995  15.513  1.00 90.25           C  
ATOM   1329  OD1 ASP A 164     -26.962  -2.922  16.320  1.00 90.25           O  
ATOM   1330  OD2 ASP A 164     -27.492  -2.157  14.311  1.00 90.25           O  
ATOM   1331  N   LEU A 165     -23.962  -2.374  15.954  1.00 90.13           N  
ATOM   1332  CA  LEU A 165     -22.936  -3.133  15.237  1.00 90.13           C  
ATOM   1333  C   LEU A 165     -23.415  -3.560  13.842  1.00 90.13           C  
ATOM   1334  CB  LEU A 165     -22.523  -4.336  16.105  1.00 90.13           C  
ATOM   1335  O   LEU A 165     -22.644  -3.494  12.885  1.00 90.13           O  
ATOM   1336  CG  LEU A 165     -21.420  -5.226  15.501  1.00 90.13           C  
ATOM   1337  CD1 LEU A 165     -20.120  -4.473  15.214  1.00 90.13           C  
ATOM   1338  CD2 LEU A 165     -21.104  -6.356  16.482  1.00 90.13           C  
ATOM   1339  N   VAL A 166     -24.689  -3.937  13.698  1.00 90.29           N  
ATOM   1340  CA  VAL A 166     -25.252  -4.328  12.398  1.00 90.29           C  
ATOM   1341  C   VAL A 166     -25.277  -3.126  11.454  1.00 90.29           C  
ATOM   1342  CB  VAL A 166     -26.647  -4.966  12.549  1.00 90.29           C  
ATOM   1343  O   VAL A 166     -24.772  -3.226  10.334  1.00 90.29           O  
ATOM   1344  CG1 VAL A 166     -27.214  -5.387  11.188  1.00 90.29           C  
ATOM   1345  CG2 VAL A 166     -26.583  -6.211  13.445  1.00 90.29           C  
ATOM   1346  N   SER A 167     -25.770  -1.973  11.917  1.00 91.29           N  
ATOM   1347  CA  SER A 167     -25.778  -0.727  11.134  1.00 91.29           C  
ATOM   1348  C   SER A 167     -24.370  -0.268  10.721  1.00 91.29           C  
ATOM   1349  CB  SER A 167     -26.498   0.378  11.920  1.00 91.29           C  
ATOM   1350  O   SER A 167     -24.153   0.177   9.586  1.00 91.29           O  
ATOM   1351  OG  SER A 167     -25.693   0.937  12.943  1.00 91.29           O  
ATOM   1352  N   PHE A 168     -23.385  -0.438  11.610  1.00 93.74           N  
ATOM   1353  CA  PHE A 168     -21.990  -0.101  11.349  1.00 93.74           C  
ATOM   1354  C   PHE A 168     -21.407  -0.985  10.244  1.00 93.74           C  
ATOM   1355  CB  PHE A 168     -21.189  -0.229  12.650  1.00 93.74           C  
ATOM   1356  O   PHE A 168     -20.798  -0.484   9.300  1.00 93.74           O  
ATOM   1357  CG  PHE A 168     -19.727   0.136  12.499  1.00 93.74           C  
ATOM   1358  CD1 PHE A 168     -18.743  -0.870  12.498  1.00 93.74           C  
ATOM   1359  CD2 PHE A 168     -19.352   1.485  12.359  1.00 93.74           C  
ATOM   1360  CE1 PHE A 168     -17.388  -0.524  12.372  1.00 93.74           C  
ATOM   1361  CE2 PHE A 168     -17.995   1.830  12.218  1.00 93.74           C  
ATOM   1362  CZ  PHE A 168     -17.015   0.823  12.222  1.00 93.74           C  
ATOM   1363  N   VAL A 169     -21.651  -2.295  10.291  1.00 93.41           N  
ATOM   1364  CA  VAL A 169     -21.141  -3.204   9.259  1.00 93.41           C  
ATOM   1365  C   VAL A 169     -21.875  -3.060   7.934  1.00 93.41           C  
ATOM   1366  CB  VAL A 169     -21.124  -4.654   9.750  1.00 93.41           C  
ATOM   1367  O   VAL A 169     -21.225  -3.065   6.893  1.00 93.41           O  
ATOM   1368  CG1 VAL A 169     -20.617  -5.597   8.649  1.00 93.41           C  
ATOM   1369  CG2 VAL A 169     -20.164  -4.730  10.936  1.00 93.41           C  
ATOM   1370  N   GLN A 170     -23.193  -2.850   7.934  1.00 93.28           N  
ATOM   1371  CA  GLN A 170     -23.934  -2.531   6.705  1.00 93.28           C  
ATOM   1372  C   GLN A 170     -23.347  -1.300   6.005  1.00 93.28           C  
ATOM   1373  CB  GLN A 170     -25.403  -2.261   7.041  1.00 93.28           C  
ATOM   1374  O   GLN A 170     -23.167  -1.289   4.785  1.00 93.28           O  
ATOM   1375  CG  GLN A 170     -26.186  -3.545   7.342  1.00 93.28           C  
ATOM   1376  CD  GLN A 170     -27.637  -3.260   7.713  1.00 93.28           C  
ATOM   1377  NE2 GLN A 170     -28.486  -4.262   7.731  1.00 93.28           N  
ATOM   1378  OE1 GLN A 170     -28.038  -2.140   7.984  1.00 93.28           O  
ATOM   1379  N   THR A 171     -22.982  -0.289   6.792  1.00 94.98           N  
ATOM   1380  CA  THR A 171     -22.308   0.912   6.307  1.00 94.98           C  
ATOM   1381  C   THR A 171     -20.939   0.595   5.708  1.00 94.98           C  
ATOM   1382  CB  THR A 171     -22.168   1.908   7.454  1.00 94.98           C  
ATOM   1383  O   THR A 171     -20.660   1.007   4.581  1.00 94.98           O  
ATOM   1384  CG2 THR A 171     -21.375   3.128   7.035  1.00 94.98           C  
ATOM   1385  OG1 THR A 171     -23.445   2.320   7.877  1.00 94.98           O  
ATOM   1386  N   LEU A 172     -20.093  -0.152   6.427  1.00 96.18           N  
ATOM   1387  CA  LEU A 172     -18.764  -0.540   5.944  1.00 96.18           C  
ATOM   1388  C   LEU A 172     -18.842  -1.336   4.638  1.00 96.18           C  
ATOM   1389  CB  LEU A 172     -18.029  -1.365   7.014  1.00 96.18           C  
ATOM   1390  O   LEU A 172     -18.088  -1.060   3.706  1.00 96.18           O  
ATOM   1391  CG  LEU A 172     -17.530  -0.576   8.237  1.00 96.18           C  
ATOM   1392  CD1 LEU A 172     -16.804  -1.551   9.164  1.00 96.18           C  
ATOM   1393  CD2 LEU A 172     -16.558   0.544   7.859  1.00 96.18           C  
ATOM   1394  N   CYS A 173     -19.781  -2.276   4.552  1.00 95.64           N  
ATOM   1395  CA  CYS A 173     -19.931  -3.208   3.438  1.00 95.64           C  
ATOM   1396  C   CYS A 173     -20.594  -2.607   2.191  1.00 95.64           C  
ATOM   1397  CB  CYS A 173     -20.695  -4.432   3.953  1.00 95.64           C  
ATOM   1398  O   CYS A 173     -20.624  -3.258   1.144  1.00 95.64           O  
ATOM   1399  SG  CYS A 173     -19.624  -5.341   5.103  1.00 95.64           S  
ATOM   1400  N   LYS A 174     -21.121  -1.379   2.260  1.00 95.88           N  
ATOM   1401  CA  LYS A 174     -21.843  -0.747   1.151  1.00 95.88           C  
ATOM   1402  C   LYS A 174     -20.975  -0.646  -0.110  1.00 95.88           C  
ATOM   1403  CB  LYS A 174     -22.356   0.622   1.616  1.00 95.88           C  
ATOM   1404  O   LYS A 174     -20.006   0.111  -0.157  1.00 95.88           O  
ATOM   1405  CG  LYS A 174     -23.249   1.285   0.558  1.00 95.88           C  
ATOM   1406  CD  LYS A 174     -23.810   2.607   1.090  1.00 95.88           C  
ATOM   1407  CE  LYS A 174     -24.701   3.272   0.036  1.00 95.88           C  
ATOM   1408  NZ  LYS A 174     -25.352   4.490   0.581  1.00 95.88           N  
ATOM   1409  N   GLY A 175     -21.369  -1.370  -1.160  1.00 96.35           N  
ATOM   1410  CA  GLY A 175     -20.700  -1.358  -2.467  1.00 96.35           C  
ATOM   1411  C   GLY A 175     -19.373  -2.125  -2.524  1.00 96.35           C  
ATOM   1412  O   GLY A 175     -18.630  -1.960  -3.495  1.00 96.35           O  
ATOM   1413  N   LEU A 176     -19.064  -2.930  -1.504  1.00 96.56           N  
ATOM   1414  CA  LEU A 176     -17.954  -3.880  -1.544  1.00 96.56           C  
ATOM   1415  C   LEU A 176     -18.362  -5.157  -2.281  1.00 96.56           C  
ATOM   1416  CB  LEU A 176     -17.448  -4.180  -0.123  1.00 96.56           C  
ATOM   1417  O   LEU A 176     -19.544  -5.470  -2.428  1.00 96.56           O  
ATOM   1418  CG  LEU A 176     -16.951  -2.946   0.646  1.00 96.56           C  
ATOM   1419  CD1 LEU A 176     -16.366  -3.361   1.991  1.00 96.56           C  
ATOM   1420  CD2 LEU A 176     -15.860  -2.174  -0.105  1.00 96.56           C  
ATOM   1421  N   SER A 177     -17.367  -5.893  -2.764  1.00 95.81           N  
ATOM   1422  CA  SER A 177     -17.587  -7.219  -3.338  1.00 95.81           C  
ATOM   1423  C   SER A 177     -17.982  -8.233  -2.258  1.00 95.81           C  
ATOM   1424  CB  SER A 177     -16.340  -7.666  -4.102  1.00 95.81           C  
ATOM   1425  O   SER A 177     -17.552  -8.125  -1.110  1.00 95.81           O  
ATOM   1426  OG  SER A 177     -15.249  -7.867  -3.228  1.00 95.81           O  
ATOM   1427  N   GLN A 178     -18.746  -9.268  -2.629  1.00 94.21           N  
ATOM   1428  CA  GLN A 178     -19.171 -10.316  -1.692  1.00 94.21           C  
ATOM   1429  C   GLN A 178     -18.005 -10.948  -0.897  1.00 94.21           C  
ATOM   1430  CB  GLN A 178     -19.993 -11.385  -2.439  1.00 94.21           C  
ATOM   1431  O   GLN A 178     -18.153 -11.111   0.316  1.00 94.21           O  
ATOM   1432  CG  GLN A 178     -20.641 -12.408  -1.489  1.00 94.21           C  
ATOM   1433  CD  GLN A 178     -21.720 -11.782  -0.611  1.00 94.21           C  
ATOM   1434  NE2 GLN A 178     -21.822 -12.133   0.652  1.00 94.21           N  
ATOM   1435  OE1 GLN A 178     -22.491 -10.951  -1.051  1.00 94.21           O  
ATOM   1436  N   PRO A 179     -16.836 -11.274  -1.499  1.00 93.15           N  
ATOM   1437  CA  PRO A 179     -15.697 -11.795  -0.740  1.00 93.15           C  
ATOM   1438  C   PRO A 179     -15.193 -10.818   0.328  1.00 93.15           C  
ATOM   1439  CB  PRO A 179     -14.603 -12.093  -1.772  1.00 93.15           C  
ATOM   1440  O   PRO A 179     -14.887 -11.232   1.444  1.00 93.15           O  
ATOM   1441  CG  PRO A 179     -15.384 -12.308  -3.064  1.00 93.15           C  
ATOM   1442  CD  PRO A 179     -16.517 -11.299  -2.922  1.00 93.15           C  
ATOM   1443  N   THR A 180     -15.153  -9.523   0.014  1.00 93.95           N  
ATOM   1444  CA  THR A 180     -14.752  -8.486   0.969  1.00 93.95           C  
ATOM   1445  C   THR A 180     -15.791  -8.314   2.072  1.00 93.95           C  
ATOM   1446  CB  THR A 180     -14.539  -7.149   0.262  1.00 93.95           C  
ATOM   1447  O   THR A 180     -15.421  -8.231   3.237  1.00 93.95           O  
ATOM   1448  CG2 THR A 180     -14.016  -6.069   1.201  1.00 93.95           C  
ATOM   1449  OG1 THR A 180     -13.587  -7.273  -0.762  1.00 93.95           O  
ATOM   1450  N   THR A 181     -17.086  -8.322   1.747  1.00 93.79           N  
ATOM   1451  CA  THR A 181     -18.168  -8.293   2.745  1.00 93.79           C  
ATOM   1452  C   THR A 181     -18.059  -9.466   3.720  1.00 93.79           C  
ATOM   1453  CB  THR A 181     -19.530  -8.318   2.038  1.00 93.79           C  
ATOM   1454  O   THR A 181     -18.187  -9.275   4.929  1.00 93.79           O  
ATOM   1455  CG2 THR A 181     -20.729  -8.325   2.985  1.00 93.79           C  
ATOM   1456  OG1 THR A 181     -19.639  -7.175   1.223  1.00 93.79           O  
ATOM   1457  N   ASN A 182     -17.750 -10.666   3.223  1.00 91.30           N  
ATOM   1458  CA  ASN A 182     -17.526 -11.843   4.063  1.00 91.30           C  
ATOM   1459  C   ASN A 182     -16.288 -11.686   4.958  1.00 91.30           C  
ATOM   1460  CB  ASN A 182     -17.389 -13.086   3.171  1.00 91.30           C  
ATOM   1461  O   ASN A 182     -16.336 -12.060   6.129  1.00 91.30           O  
ATOM   1462  CG  ASN A 182     -18.652 -13.474   2.423  1.00 91.30           C  
ATOM   1463  ND2 ASN A 182     -18.524 -14.345   1.450  1.00 91.30           N  
ATOM   1464  OD1 ASN A 182     -19.764 -13.049   2.693  1.00 91.30           O  
ATOM   1465  N   LEU A 183     -15.198 -11.107   4.439  1.00 91.15           N  
ATOM   1466  CA  LEU A 183     -14.010 -10.798   5.239  1.00 91.15           C  
ATOM   1467  C   LEU A 183     -14.346  -9.808   6.361  1.00 91.15           C  
ATOM   1468  CB  LEU A 183     -12.890 -10.269   4.322  1.00 91.15           C  
ATOM   1469  O   LEU A 183     -13.948 -10.028   7.503  1.00 91.15           O  
ATOM   1470  CG  LEU A 183     -11.578  -9.934   5.060  1.00 91.15           C  
ATOM   1471  CD1 LEU A 183     -10.928 -11.172   5.678  1.00 91.15           C  
ATOM   1472  CD2 LEU A 183     -10.583  -9.308   4.084  1.00 91.15           C  
ATOM   1473  N   VAL A 184     -15.127  -8.764   6.063  1.00 91.73           N  
ATOM   1474  CA  VAL A 184     -15.568  -7.787   7.068  1.00 91.73           C  
ATOM   1475  C   VAL A 184     -16.414  -8.450   8.152  1.00 91.73           C  
ATOM   1476  CB  VAL A 184     -16.296  -6.580   6.436  1.00 91.73           C  
ATOM   1477  O   VAL A 184     -16.142  -8.262   9.339  1.00 91.73           O  
ATOM   1478  CG1 VAL A 184     -16.849  -5.617   7.497  1.00 91.73           C  
ATOM   1479  CG2 VAL A 184     -15.380  -5.751   5.523  1.00 91.73           C  
ATOM   1480  N   ALA A 185     -17.387  -9.276   7.759  1.00 87.31           N  
ATOM   1481  CA  ALA A 185     -18.207 -10.037   8.695  1.00 87.31           C  
ATOM   1482  C   ALA A 185     -17.355 -10.972   9.576  1.00 87.31           C  
ATOM   1483  CB  ALA A 185     -19.272 -10.805   7.903  1.00 87.31           C  
ATOM   1484  O   ALA A 185     -17.561 -11.020  10.787  1.00 87.31           O  
ATOM   1485  N   GLY A 186     -16.357 -11.651   8.998  1.00 86.42           N  
ATOM   1486  CA  GLY A 186     -15.435 -12.522   9.730  1.00 86.42           C  
ATOM   1487  C   GLY A 186     -14.550 -11.769  10.728  1.00 86.42           C  
ATOM   1488  O   GLY A 186     -14.415 -12.195  11.873  1.00 86.42           O  
ATOM   1489  N   CYS A 187     -13.995 -10.620  10.335  1.00 85.67           N  
ATOM   1490  CA  CYS A 187     -13.162  -9.790  11.211  1.00 85.67           C  
ATOM   1491  C   CYS A 187     -13.940  -9.160  12.373  1.00 85.67           C  
ATOM   1492  CB  CYS A 187     -12.507  -8.691  10.369  1.00 85.67           C  
ATOM   1493  O   CYS A 187     -13.350  -8.887  13.414  1.00 85.67           O  
ATOM   1494  SG  CYS A 187     -11.207  -9.385   9.310  1.00 85.67           S  
ATOM   1495  N   LEU A 188     -15.244  -8.932  12.205  1.00 83.82           N  
ATOM   1496  CA  LEU A 188     -16.122  -8.365  13.233  1.00 83.82           C  
ATOM   1497  C   LEU A 188     -16.953  -9.432  13.966  1.00 83.82           C  
ATOM   1498  CB  LEU A 188     -16.956  -7.230  12.608  1.00 83.82           C  
ATOM   1499  O   LEU A 188     -17.861  -9.084  14.715  1.00 83.82           O  
ATOM   1500  CG  LEU A 188     -16.088  -6.060  12.098  1.00 83.82           C  
ATOM   1501  CD1 LEU A 188     -16.944  -5.033  11.376  1.00 83.82           C  
ATOM   1502  CD2 LEU A 188     -15.372  -5.319  13.231  1.00 83.82           C  
ATOM   1503  N   GLN A 189     -16.630 -10.719  13.764  1.00 76.28           N  
ATOM   1504  CA  GLN A 189     -17.283 -11.874  14.397  1.00 76.28           C  
ATOM   1505  C   GLN A 189     -18.811 -11.889  14.228  1.00 76.28           C  
ATOM   1506  CB  GLN A 189     -16.849 -12.010  15.865  1.00 76.28           C  
ATOM   1507  O   GLN A 189     -19.554 -12.319  15.111  1.00 76.28           O  
ATOM   1508  CG  GLN A 189     -15.338 -12.221  16.026  1.00 76.28           C  
ATOM   1509  CD  GLN A 189     -14.931 -12.348  17.490  1.00 76.28           C  
ATOM   1510  NE2 GLN A 189     -13.789 -12.932  17.775  1.00 76.28           N  
ATOM   1511  OE1 GLN A 189     -15.608 -11.926  18.411  1.00 76.28           O  
ATOM   1512  N   LEU A 190     -19.297 -11.428  13.077  1.00 67.28           N  
ATOM   1513  CA  LEU A 190     -20.719 -11.421  12.774  1.00 67.28           C  
ATOM   1514  C   LEU A 190     -21.139 -12.715  12.093  1.00 67.28           C  
ATOM   1515  CB  LEU A 190     -21.081 -10.177  11.961  1.00 67.28           C  
ATOM   1516  O   LEU A 190     -20.462 -13.225  11.199  1.00 67.28           O  
ATOM   1517  CG  LEU A 190     -20.864  -8.876  12.750  1.00 67.28           C  
ATOM   1518  CD1 LEU A 190     -21.384  -7.711  11.933  1.00 67.28           C  
ATOM   1519  CD2 LEU A 190     -21.648  -8.873  14.061  1.00 67.28           C  
ATOM   1520  N   ASN A 191     -22.296 -13.236  12.504  1.00 56.30           N  
ATOM   1521  CA  ASN A 191     -22.902 -14.387  11.852  1.00 56.30           C  
ATOM   1522  C   ASN A 191     -23.141 -14.049  10.370  1.00 56.30           C  
ATOM   1523  CB  ASN A 191     -24.216 -14.758  12.563  1.00 56.30           C  
ATOM   1524  O   ASN A 191     -23.914 -13.137  10.092  1.00 56.30           O  
ATOM   1525  CG  ASN A 191     -23.976 -15.691  13.731  1.00 56.30           C  
ATOM   1526  ND2 ASN A 191     -24.295 -15.295  14.940  1.00 56.30           N  
ATOM   1527  OD1 ASN A 191     -23.510 -16.801  13.552  1.00 56.30           O  
ATOM   1528  N   PRO A 192     -22.576 -14.789   9.398  1.00 60.24           N  
ATOM   1529  CA  PRO A 192     -22.696 -14.455   7.972  1.00 60.24           C  
ATOM   1530  C   PRO A 192     -24.154 -14.406   7.478  1.00 60.24           C  
ATOM   1531  CB  PRO A 192     -21.857 -15.512   7.241  1.00 60.24           C  
ATOM   1532  O   PRO A 192     -24.460 -13.771   6.473  1.00 60.24           O  
ATOM   1533  CG  PRO A 192     -21.717 -16.662   8.240  1.00 60.24           C  
ATOM   1534  CD  PRO A 192     -21.745 -15.963   9.592  1.00 60.24           C  
ATOM   1535  N   ARG A 193     -25.079 -15.021   8.228  1.00 59.28           N  
ATOM   1536  CA  ARG A 193     -26.533 -14.949   8.024  1.00 59.28           C  
ATOM   1537  C   ARG A 193     -27.117 -13.534   8.133  1.00 59.28           C  
ATOM   1538  CB  ARG A 193     -27.217 -15.847   9.066  1.00 59.28           C  
ATOM   1539  O   ARG A 193     -28.189 -13.318   7.585  1.00 59.28           O  
ATOM   1540  CG  ARG A 193     -27.088 -17.357   8.813  1.00 59.28           C  
ATOM   1541  CD  ARG A 193     -28.138 -17.896   7.828  1.00 59.28           C  
ATOM   1542  NE  ARG A 193     -28.474 -19.303   8.146  1.00 59.28           N  
ATOM   1543  NH1 ARG A 193     -30.744 -19.071   8.484  1.00 59.28           N  
ATOM   1544  NH2 ARG A 193     -29.767 -21.035   8.867  1.00 59.28           N  
ATOM   1545  CZ  ARG A 193     -29.656 -19.790   8.494  1.00 59.28           C  
ATOM   1546  N   THR A 194     -26.469 -12.589   8.819  1.00 59.84           N  
ATOM   1547  CA  THR A 194     -27.043 -11.253   9.075  1.00 59.84           C  
ATOM   1548  C   THR A 194     -26.982 -10.306   7.875  1.00 59.84           C  
ATOM   1549  CB  THR A 194     -26.400 -10.576  10.299  1.00 59.84           C  
ATOM   1550  O   THR A 194     -27.568  -9.231   7.936  1.00 59.84           O  
ATOM   1551  CG2 THR A 194     -26.627 -11.380  11.581  1.00 59.84           C  
ATOM   1552  OG1 THR A 194     -25.009 -10.445  10.137  1.00 59.84           O  
ATOM   1553  N   PHE A 195     -26.286 -10.678   6.794  1.00 54.58           N  
ATOM   1554  CA  PHE A 195     -26.035  -9.797   5.643  1.00 54.58           C  
ATOM   1555  C   PHE A 195     -26.591 -10.304   4.317  1.00 54.58           C  
ATOM   1556  CB  PHE A 195     -24.534  -9.508   5.526  1.00 54.58           C  
ATOM   1557  O   PHE A 195     -26.264  -9.730   3.280  1.00 54.58           O  
ATOM   1558  CG  PHE A 195     -24.002  -8.770   6.722  1.00 54.58           C  
ATOM   1559  CD1 PHE A 195     -24.335  -7.415   6.903  1.00 54.58           C  
ATOM   1560  CD2 PHE A 195     -23.232  -9.451   7.679  1.00 54.58           C  
ATOM   1561  CE1 PHE A 195     -23.931  -6.749   8.067  1.00 54.58           C  
ATOM   1562  CE2 PHE A 195     -22.818  -8.779   8.836  1.00 54.58           C  
ATOM   1563  CZ  PHE A 195     -23.197  -7.442   9.039  1.00 54.58           C  
ATOM   1564  N   LEU A 196     -27.416 -11.355   4.315  1.00 55.05           N  
ATOM   1565  CA  LEU A 196     -28.147 -11.693   3.098  1.00 55.05           C  
ATOM   1566  C   LEU A 196     -29.081 -10.519   2.773  1.00 55.05           C  
ATOM   1567  CB  LEU A 196     -28.911 -13.017   3.262  1.00 55.05           C  
ATOM   1568  O   LEU A 196     -29.925 -10.195   3.610  1.00 55.05           O  
ATOM   1569  CG  LEU A 196     -28.042 -14.237   2.911  1.00 55.05           C  
ATOM   1570  CD1 LEU A 196     -28.684 -15.512   3.456  1.00 55.05           C  
ATOM   1571  CD2 LEU A 196     -27.876 -14.400   1.395  1.00 55.05           C  
ATOM   1572  N   PRO A 197     -28.925  -9.857   1.611  1.00 55.11           N  
ATOM   1573  CA  PRO A 197     -29.898  -8.873   1.183  1.00 55.11           C  
ATOM   1574  C   PRO A 197     -31.226  -9.611   1.040  1.00 55.11           C  
ATOM   1575  CB  PRO A 197     -29.361  -8.287  -0.128  1.00 55.11           C  
ATOM   1576  O   PRO A 197     -31.338 -10.548   0.246  1.00 55.11           O  
ATOM   1577  CG  PRO A 197     -28.447  -9.381  -0.679  1.00 55.11           C  
ATOM   1578  CD  PRO A 197     -27.945 -10.108   0.564  1.00 55.11           C  
ATOM   1579  N   GLU A 198     -32.204  -9.237   1.862  1.00 49.08           N  
ATOM   1580  CA  GLU A 198     -33.578  -9.657   1.654  1.00 49.08           C  
ATOM   1581  C   GLU A 198     -33.950  -9.227   0.233  1.00 49.08           C  
ATOM   1582  CB  GLU A 198     -34.506  -9.045   2.713  1.00 49.08           C  
ATOM   1583  O   GLU A 198     -33.899  -8.050  -0.129  1.00 49.08           O  
ATOM   1584  CG  GLU A 198     -35.847  -9.791   2.758  1.00 49.08           C  
ATOM   1585  CD  GLU A 198     -36.978  -8.902   3.286  1.00 49.08           C  
ATOM   1586  OE1 GLU A 198     -38.007  -8.824   2.581  1.00 49.08           O  
ATOM   1587  OE2 GLU A 198     -36.802  -8.331   4.386  1.00 49.08           O  
ATOM   1588  N   GLN A 199     -34.208 -10.216  -0.613  1.00 45.07           N  
ATOM   1589  CA  GLN A 199     -34.770 -10.024  -1.932  1.00 45.07           C  
ATOM   1590  C   GLN A 199     -36.129  -9.351  -1.735  1.00 45.07           C  
ATOM   1591  CB  GLN A 199     -34.862 -11.418  -2.574  1.00 45.07           C  
ATOM   1592  O   GLN A 199     -37.069 -10.035  -1.343  1.00 45.07           O  
ATOM   1593  CG  GLN A 199     -35.516 -11.444  -3.960  1.00 45.07           C  
ATOM   1594  CD  GLN A 199     -35.550 -12.852  -4.555  1.00 45.07           C  
ATOM   1595  NE2 GLN A 199     -35.956 -12.990  -5.797  1.00 45.07           N  
ATOM   1596  OE1 GLN A 199     -35.213 -13.853  -3.942  1.00 45.07           O  
ATOM   1597  N   ASN A 200     -36.194  -8.035  -1.979  1.00 39.91           N  
ATOM   1598  CA  ASN A 200     -37.410  -7.219  -1.977  1.00 39.91           C  
ATOM   1599  C   ASN A 200     -38.599  -8.022  -2.526  1.00 39.91           C  
ATOM   1600  CB  ASN A 200     -37.192  -5.969  -2.861  1.00 39.91           C  
ATOM   1601  O   ASN A 200     -38.719  -8.223  -3.737  1.00 39.91           O  
ATOM   1602  CG  ASN A 200     -36.392  -4.848  -2.225  1.00 39.91           C  
ATOM   1603  ND2 ASN A 200     -35.815  -3.984  -3.025  1.00 39.91           N  
ATOM   1604  OD1 ASN A 200     -36.279  -4.699  -1.024  1.00 39.91           O  
ATOM   1605  N   GLN A 201     -39.470  -8.480  -1.630  1.00 43.94           N  
ATOM   1606  CA  GLN A 201     -40.850  -8.782  -1.964  1.00 43.94           C  
ATOM   1607  C   GLN A 201     -41.665  -7.564  -1.544  1.00 43.94           C  
ATOM   1608  CB  GLN A 201     -41.328 -10.093  -1.318  1.00 43.94           C  
ATOM   1609  O   GLN A 201     -42.103  -7.448  -0.403  1.00 43.94           O  
ATOM   1610  CG  GLN A 201     -40.651 -11.318  -1.952  1.00 43.94           C  
ATOM   1611  CD  GLN A 201     -41.284 -12.648  -1.543  1.00 43.94           C  
ATOM   1612  NE2 GLN A 201     -40.578 -13.745  -1.711  1.00 43.94           N  
ATOM   1613  OE1 GLN A 201     -42.417 -12.759  -1.105  1.00 43.94           O  
ATOM   1614  N   ASP A 202     -41.837  -6.630  -2.477  1.00 44.03           N  
ATOM   1615  CA  ASP A 202     -42.871  -5.607  -2.396  1.00 44.03           C  
ATOM   1616  C   ASP A 202     -44.242  -6.295  -2.262  1.00 44.03           C  
ATOM   1617  CB  ASP A 202     -42.832  -4.739  -3.670  1.00 44.03           C  
ATOM   1618  O   ASP A 202     -44.792  -6.796  -3.243  1.00 44.03           O  
ATOM   1619  CG  ASP A 202     -41.753  -3.657  -3.626  1.00 44.03           C  
ATOM   1620  OD1 ASP A 202     -41.994  -2.651  -2.922  1.00 44.03           O  
ATOM   1621  OD2 ASP A 202     -40.717  -3.830  -4.308  1.00 44.03           O  
ATOM   1622  N   MET A 203     -44.815  -6.329  -1.055  1.00 46.78           N  
ATOM   1623  CA  MET A 203     -46.256  -6.516  -0.881  1.00 46.78           C  
ATOM   1624  C   MET A 203     -46.759  -5.680   0.312  1.00 46.78           C  
ATOM   1625  CB  MET A 203     -46.622  -8.005  -0.761  1.00 46.78           C  
ATOM   1626  O   MET A 203     -46.230  -5.807   1.417  1.00 46.78           O  
ATOM   1627  CG  MET A 203     -48.079  -8.281  -1.164  1.00 46.78           C  
ATOM   1628  SD  MET A 203     -48.487  -7.852  -2.888  1.00 46.78           S  
ATOM   1629  CE  MET A 203     -49.924  -8.908  -3.183  1.00 46.78           C  
ATOM   1630  N   PRO A 204     -47.754  -4.794   0.117  1.00 54.30           N  
ATOM   1631  CA  PRO A 204     -48.149  -3.797   1.112  1.00 54.30           C  
ATOM   1632  C   PRO A 204     -49.019  -4.400   2.234  1.00 54.30           C  
ATOM   1633  CB  PRO A 204     -48.894  -2.724   0.311  1.00 54.30           C  
ATOM   1634  O   PRO A 204     -49.846  -5.278   1.964  1.00 54.30           O  
ATOM   1635  CG  PRO A 204     -49.524  -3.511  -0.837  1.00 54.30           C  
ATOM   1636  CD  PRO A 204     -48.509  -4.613  -1.113  1.00 54.30           C  
ATOM   1637  N   PRO A 205     -48.914  -3.917   3.491  1.00 52.44           N  
ATOM   1638  CA  PRO A 205     -49.719  -4.423   4.594  1.00 52.44           C  
ATOM   1639  C   PRO A 205     -51.097  -3.748   4.609  1.00 52.44           C  
ATOM   1640  CB  PRO A 205     -48.897  -4.127   5.851  1.00 52.44           C  
ATOM   1641  O   PRO A 205     -51.211  -2.523   4.658  1.00 52.44           O  
ATOM   1642  CG  PRO A 205     -48.181  -2.822   5.498  1.00 52.44           C  
ATOM   1643  CD  PRO A 205     -47.999  -2.891   3.977  1.00 52.44           C  
ATOM   1644  N   HIS A 206     -52.157  -4.553   4.603  1.00 53.32           N  
ATOM   1645  CA  HIS A 206     -53.509  -4.111   4.937  1.00 53.32           C  
ATOM   1646  C   HIS A 206     -53.739  -4.209   6.459  1.00 53.32           C  
ATOM   1647  CB  HIS A 206     -54.550  -4.852   4.086  1.00 53.32           C  
ATOM   1648  O   HIS A 206     -53.182  -5.059   7.148  1.00 53.32           O  
ATOM   1649  CG  HIS A 206     -54.366  -6.346   4.061  1.00 53.32           C  
ATOM   1650  CD2 HIS A 206     -55.000  -7.265   4.853  1.00 53.32           C  
ATOM   1651  ND1 HIS A 206     -53.482  -7.036   3.260  1.00 53.32           N  
ATOM   1652  CE1 HIS A 206     -53.585  -8.340   3.561  1.00 53.32           C  
ATOM   1653  NE2 HIS A 206     -54.504  -8.529   4.519  1.00 53.32           N  
ATOM   1654  N   LEU A 207     -54.521  -3.253   6.954  1.00 59.12           N  
ATOM   1655  CA  LEU A 207     -54.723  -2.798   8.337  1.00 59.12           C  
ATOM   1656  C   LEU A 207     -55.479  -3.784   9.278  1.00 59.12           C  
ATOM   1657  CB  LEU A 207     -55.447  -1.442   8.164  1.00 59.12           C  
ATOM   1658  O   LEU A 207     -56.030  -4.776   8.807  1.00 59.12           O  
ATOM   1659  CG  LEU A 207     -54.503  -0.293   7.758  1.00 59.12           C  
ATOM   1660  CD1 LEU A 207     -55.316   0.848   7.150  1.00 59.12           C  
ATOM   1661  CD2 LEU A 207     -53.729   0.255   8.960  1.00 59.12           C  
ATOM   1662  N   PRO A 208     -55.511  -3.518  10.610  1.00 47.49           N  
ATOM   1663  CA  PRO A 208     -55.702  -4.513  11.674  1.00 47.49           C  
ATOM   1664  C   PRO A 208     -57.148  -4.618  12.202  1.00 47.49           C  
ATOM   1665  CB  PRO A 208     -54.755  -4.027  12.780  1.00 47.49           C  
ATOM   1666  O   PRO A 208     -57.948  -3.696  12.048  1.00 47.49           O  
ATOM   1667  CG  PRO A 208     -54.910  -2.509  12.716  1.00 47.49           C  
ATOM   1668  CD  PRO A 208     -55.143  -2.247  11.233  1.00 47.49           C  
ATOM   1669  N   THR A 209     -57.477  -5.706  12.914  1.00 47.12           N  
ATOM   1670  CA  THR A 209     -58.685  -5.772  13.758  1.00 47.12           C  
ATOM   1671  C   THR A 209     -58.502  -6.640  15.010  1.00 47.12           C  
ATOM   1672  CB  THR A 209     -59.946  -6.139  12.956  1.00 47.12           C  
ATOM   1673  O   THR A 209     -57.554  -7.410  15.127  1.00 47.12           O  
ATOM   1674  CG2 THR A 209     -60.337  -7.617  12.980  1.00 47.12           C  
ATOM   1675  OG1 THR A 209     -61.024  -5.400  13.487  1.00 47.12           O  
ATOM   1676  N   ALA A 210     -59.399  -6.413  15.963  1.00 44.63           N  
ATOM   1677  CA  ALA A 210     -59.260  -6.503  17.410  1.00 44.63           C  
ATOM   1678  C   ALA A 210     -59.201  -7.905  18.063  1.00 44.63           C  
ATOM   1679  CB  ALA A 210     -60.463  -5.719  17.954  1.00 44.63           C  
ATOM   1680  O   ALA A 210     -59.828  -8.859  17.620  1.00 44.63           O  
ATOM   1681  N   SER A 211     -58.499  -7.936  19.202  1.00 46.07           N  
ATOM   1682  CA  SER A 211     -58.878  -8.492  20.515  1.00 46.07           C  
ATOM   1683  C   SER A 211     -59.770  -9.743  20.604  1.00 46.07           C  
ATOM   1684  CB  SER A 211     -59.580  -7.378  21.314  1.00 46.07           C  
ATOM   1685  O   SER A 211     -60.974  -9.649  20.397  1.00 46.07           O  
ATOM   1686  OG  SER A 211     -58.862  -6.156  21.237  1.00 46.07           O  
ATOM   1687  N   ALA A 212     -59.231 -10.838  21.156  1.00 47.64           N  
ATOM   1688  CA  ALA A 212     -59.856 -11.594  22.255  1.00 47.64           C  
ATOM   1689  C   ALA A 212     -58.884 -12.643  22.829  1.00 47.64           C  
ATOM   1690  CB  ALA A 212     -61.159 -12.286  21.833  1.00 47.64           C  
ATOM   1691  O   ALA A 212     -58.271 -13.422  22.106  1.00 47.64           O  
ATOM   1692  N   SER A 213     -58.765 -12.639  24.153  1.00 49.76           N  
ATOM   1693  CA  SER A 213     -58.058 -13.608  24.992  1.00 49.76           C  
ATOM   1694  C   SER A 213     -58.690 -15.007  24.931  1.00 49.76           C  
ATOM   1695  CB  SER A 213     -58.171 -13.112  26.442  1.00 49.76           C  
ATOM   1696  O   SER A 213     -59.903 -15.097  24.812  1.00 49.76           O  
ATOM   1697  OG  SER A 213     -57.822 -11.740  26.549  1.00 49.76           O  
ATOM   1698  N   PHE A 214     -57.895 -16.078  25.063  1.00 51.66           N  
ATOM   1699  CA  PHE A 214     -57.953 -17.120  26.119  1.00 51.66           C  
ATOM   1700  C   PHE A 214     -56.990 -18.292  25.781  1.00 51.66           C  
ATOM   1701  CB  PHE A 214     -59.366 -17.669  26.410  1.00 51.66           C  
ATOM   1702  O   PHE A 214     -56.763 -18.549  24.599  1.00 51.66           O  
ATOM   1703  CG  PHE A 214     -60.191 -16.802  27.355  1.00 51.66           C  
ATOM   1704  CD1 PHE A 214     -59.769 -16.583  28.682  1.00 51.66           C  
ATOM   1705  CD2 PHE A 214     -61.382 -16.200  26.909  1.00 51.66           C  
ATOM   1706  CE1 PHE A 214     -60.497 -15.724  29.527  1.00 51.66           C  
ATOM   1707  CE2 PHE A 214     -62.094 -15.320  27.740  1.00 51.66           C  
ATOM   1708  CZ  PHE A 214     -61.650 -15.079  29.050  1.00 51.66           C  
ATOM   1709  N   PRO A 215     -56.382 -18.984  26.774  1.00 53.86           N  
ATOM   1710  CA  PRO A 215     -55.183 -19.799  26.552  1.00 53.86           C  
ATOM   1711  C   PRO A 215     -55.343 -21.320  26.809  1.00 53.86           C  
ATOM   1712  CB  PRO A 215     -54.199 -19.153  27.533  1.00 53.86           C  
ATOM   1713  O   PRO A 215     -56.291 -21.761  27.448  1.00 53.86           O  
ATOM   1714  CG  PRO A 215     -55.065 -18.935  28.779  1.00 53.86           C  
ATOM   1715  CD  PRO A 215     -56.471 -18.719  28.212  1.00 53.86           C  
ATOM   1716  N   VAL A 216     -54.295 -22.059  26.402  1.00 49.09           N  
ATOM   1717  CA  VAL A 216     -53.827 -23.407  26.823  1.00 49.09           C  
ATOM   1718  C   VAL A 216     -54.654 -24.638  26.424  1.00 49.09           C  
ATOM   1719  CB  VAL A 216     -53.512 -23.485  28.343  1.00 49.09           C  
ATOM   1720  O   VAL A 216     -55.679 -24.896  27.025  1.00 49.09           O  
ATOM   1721  CG1 VAL A 216     -52.588 -24.675  28.649  1.00 49.09           C  
ATOM   1722  CG2 VAL A 216     -52.813 -22.240  28.899  1.00 49.09           C  
ATOM   1723  N   HIS A 217     -54.089 -25.489  25.550  1.00 49.72           N  
ATOM   1724  CA  HIS A 217     -53.967 -26.956  25.717  1.00 49.72           C  
ATOM   1725  C   HIS A 217     -52.924 -27.514  24.717  1.00 49.72           C  
ATOM   1726  CB  HIS A 217     -55.300 -27.700  25.493  1.00 49.72           C  
ATOM   1727  O   HIS A 217     -52.995 -27.167  23.539  1.00 49.72           O  
ATOM   1728  CG  HIS A 217     -56.257 -27.646  26.660  1.00 49.72           C  
ATOM   1729  CD2 HIS A 217     -57.520 -27.114  26.651  1.00 49.72           C  
ATOM   1730  ND1 HIS A 217     -55.997 -28.037  27.957  1.00 49.72           N  
ATOM   1731  CE1 HIS A 217     -57.070 -27.729  28.705  1.00 49.72           C  
ATOM   1732  NE2 HIS A 217     -58.034 -27.190  27.949  1.00 49.72           N  
ATOM   1733  N   PRO A 218     -51.977 -28.384  25.128  1.00 55.78           N  
ATOM   1734  CA  PRO A 218     -51.114 -29.129  24.212  1.00 55.78           C  
ATOM   1735  C   PRO A 218     -51.592 -30.585  24.069  1.00 55.78           C  
ATOM   1736  CB  PRO A 218     -49.730 -29.044  24.861  1.00 55.78           C  
ATOM   1737  O   PRO A 218     -51.717 -31.289  25.067  1.00 55.78           O  
ATOM   1738  CG  PRO A 218     -50.035 -29.066  26.364  1.00 55.78           C  
ATOM   1739  CD  PRO A 218     -51.481 -28.561  26.489  1.00 55.78           C  
ATOM   1740  N   TYR A 219     -51.800 -31.060  22.838  1.00 47.01           N  
ATOM   1741  CA  TYR A 219     -51.892 -32.491  22.520  1.00 47.01           C  
ATOM   1742  C   TYR A 219     -51.278 -32.773  21.144  1.00 47.01           C  
ATOM   1743  CB  TYR A 219     -53.338 -33.013  22.602  1.00 47.01           C  
ATOM   1744  O   TYR A 219     -51.635 -32.154  20.144  1.00 47.01           O  
ATOM   1745  CG  TYR A 219     -53.804 -33.317  24.016  1.00 47.01           C  
ATOM   1746  CD1 TYR A 219     -53.355 -34.484  24.668  1.00 47.01           C  
ATOM   1747  CD2 TYR A 219     -54.662 -32.425  24.689  1.00 47.01           C  
ATOM   1748  CE1 TYR A 219     -53.746 -34.749  25.994  1.00 47.01           C  
ATOM   1749  CE2 TYR A 219     -55.058 -32.687  26.015  1.00 47.01           C  
ATOM   1750  OH  TYR A 219     -54.970 -34.107  27.951  1.00 47.01           O  
ATOM   1751  CZ  TYR A 219     -54.594 -33.849  26.671  1.00 47.01           C  
ATOM   1752  N   SER A 220     -50.342 -33.718  21.123  1.00 43.00           N  
ATOM   1753  CA  SER A 220     -49.680 -34.276  19.943  1.00 43.00           C  
ATOM   1754  C   SER A 220     -50.509 -35.426  19.357  1.00 43.00           C  
ATOM   1755  CB  SER A 220     -48.315 -34.849  20.368  1.00 43.00           C  
ATOM   1756  O   SER A 220     -50.854 -36.328  20.108  1.00 43.00           O  
ATOM   1757  OG  SER A 220     -47.579 -33.929  21.156  1.00 43.00           O  
ATOM   1758  N   TYR A 221     -50.760 -35.444  18.043  1.00 47.64           N  
ATOM   1759  CA  TYR A 221     -51.081 -36.632  17.218  1.00 47.64           C  
ATOM   1760  C   TYR A 221     -50.801 -36.241  15.747  1.00 47.64           C  
ATOM   1761  CB  TYR A 221     -52.542 -37.099  17.432  1.00 47.64           C  
ATOM   1762  O   TYR A 221     -51.366 -35.276  15.251  1.00 47.64           O  
ATOM   1763  CG  TYR A 221     -52.669 -38.456  18.118  1.00 47.64           C  
ATOM   1764  CD1 TYR A 221     -52.668 -39.637  17.351  1.00 47.64           C  
ATOM   1765  CD2 TYR A 221     -52.789 -38.551  19.520  1.00 47.64           C  
ATOM   1766  CE1 TYR A 221     -52.735 -40.897  17.977  1.00 47.64           C  
ATOM   1767  CE2 TYR A 221     -52.846 -39.807  20.154  1.00 47.64           C  
ATOM   1768  OH  TYR A 221     -52.867 -42.202  19.986  1.00 47.64           O  
ATOM   1769  CZ  TYR A 221     -52.811 -40.986  19.380  1.00 47.64           C  
ATOM   1770  N   GLN A 222     -49.680 -36.676  15.163  1.00 48.23           N  
ATOM   1771  CA  GLN A 222     -49.509 -37.850  14.285  1.00 48.23           C  
ATOM   1772  C   GLN A 222     -50.037 -37.664  12.839  1.00 48.23           C  
ATOM   1773  CB  GLN A 222     -49.965 -39.163  14.952  1.00 48.23           C  
ATOM   1774  O   GLN A 222     -51.236 -37.665  12.607  1.00 48.23           O  
ATOM   1775  CG  GLN A 222     -49.235 -40.396  14.387  1.00 48.23           C  
ATOM   1776  CD  GLN A 222     -49.571 -41.685  15.140  1.00 48.23           C  
ATOM   1777  NE2 GLN A 222     -48.695 -42.666  15.146  1.00 48.23           N  
ATOM   1778  OE1 GLN A 222     -50.616 -41.847  15.738  1.00 48.23           O  
ATOM   1779  N   SER A 223     -49.070 -37.507  11.915  1.00 47.61           N  
ATOM   1780  CA  SER A 223     -48.928 -37.968  10.506  1.00 47.61           C  
ATOM   1781  C   SER A 223     -50.174 -38.388   9.701  1.00 47.61           C  
ATOM   1782  CB  SER A 223     -47.950 -39.152  10.532  1.00 47.61           C  
ATOM   1783  O   SER A 223     -51.015 -39.119  10.218  1.00 47.61           O  
ATOM   1784  OG  SER A 223     -47.128 -39.169   9.384  1.00 47.61           O  
ATOM   1785  N   PRO A 224     -50.233 -38.097   8.383  1.00 57.46           N  
ATOM   1786  CA  PRO A 224     -49.691 -39.074   7.418  1.00 57.46           C  
ATOM   1787  C   PRO A 224     -48.910 -38.469   6.231  1.00 57.46           C  
ATOM   1788  CB  PRO A 224     -50.888 -39.893   6.923  1.00 57.46           C  
ATOM   1789  O   PRO A 224     -49.208 -37.385   5.738  1.00 57.46           O  
ATOM   1790  CG  PRO A 224     -52.113 -39.041   7.259  1.00 57.46           C  
ATOM   1791  CD  PRO A 224     -51.546 -37.756   7.858  1.00 57.46           C  
ATOM   1792  N   GLY A 225     -47.894 -39.209   5.777  1.00 45.33           N  
ATOM   1793  CA  GLY A 225     -46.892 -38.778   4.805  1.00 45.33           C  
ATOM   1794  C   GLY A 225     -47.283 -38.797   3.326  1.00 45.33           C  
ATOM   1795  O   GLY A 225     -48.314 -39.324   2.917  1.00 45.33           O  
ATOM   1796  N   LEU A 226     -46.361 -38.263   2.520  1.00 62.31           N  
ATOM   1797  CA  LEU A 226     -46.280 -38.469   1.078  1.00 62.31           C  
ATOM   1798  C   LEU A 226     -44.843 -38.897   0.706  1.00 62.31           C  
ATOM   1799  CB  LEU A 226     -46.725 -37.207   0.319  1.00 62.31           C  
ATOM   1800  O   LEU A 226     -43.891 -38.322   1.239  1.00 62.31           O  
ATOM   1801  CG  LEU A 226     -48.252 -36.995   0.309  1.00 62.31           C  
ATOM   1802  CD1 LEU A 226     -48.576 -35.628  -0.291  1.00 62.31           C  
ATOM   1803  CD2 LEU A 226     -48.976 -38.059  -0.525  1.00 62.31           C  
ATOM   1804  N   PRO A 227     -44.681 -39.924  -0.151  1.00 65.92           N  
ATOM   1805  CA  PRO A 227     -43.397 -40.542  -0.479  1.00 65.92           C  
ATOM   1806  C   PRO A 227     -42.671 -39.859  -1.651  1.00 65.92           C  
ATOM   1807  CB  PRO A 227     -43.746 -41.997  -0.809  1.00 65.92           C  
ATOM   1808  O   PRO A 227     -43.288 -39.397  -2.609  1.00 65.92           O  
ATOM   1809  CG  PRO A 227     -45.124 -41.880  -1.458  1.00 65.92           C  
ATOM   1810  CD  PRO A 227     -45.767 -40.714  -0.716  1.00 65.92           C  
ATOM   1811  N   SER A 228     -41.338 -39.861  -1.590  1.00 50.86           N  
ATOM   1812  CA  SER A 228     -40.426 -39.453  -2.667  1.00 50.86           C  
ATOM   1813  C   SER A 228     -40.514 -40.389  -3.893  1.00 50.86           C  
ATOM   1814  CB  SER A 228     -38.984 -39.481  -2.144  1.00 50.86           C  
ATOM   1815  O   SER A 228     -40.603 -41.604  -3.701  1.00 50.86           O  
ATOM   1816  OG  SER A 228     -38.877 -38.789  -0.910  1.00 50.86           O  
ATOM   1817  N   PRO A 229     -40.430 -39.886  -5.145  1.00 69.30           N  
ATOM   1818  CA  PRO A 229     -40.380 -40.732  -6.344  1.00 69.30           C  
ATOM   1819  C   PRO A 229     -39.030 -41.462  -6.512  1.00 69.30           C  
ATOM   1820  CB  PRO A 229     -40.655 -39.812  -7.540  1.00 69.30           C  
ATOM   1821  O   PRO A 229     -37.985 -40.869  -6.225  1.00 69.30           O  
ATOM   1822  CG  PRO A 229     -41.244 -38.550  -6.914  1.00 69.30           C  
ATOM   1823  CD  PRO A 229     -40.587 -38.497  -5.538  1.00 69.30           C  
ATOM   1824  N   PRO A 230     -39.021 -42.721  -6.996  1.00 66.62           N  
ATOM   1825  CA  PRO A 230     -37.823 -43.547  -7.106  1.00 66.62           C  
ATOM   1826  C   PRO A 230     -37.053 -43.315  -8.416  1.00 66.62           C  
ATOM   1827  CB  PRO A 230     -38.331 -44.987  -6.997  1.00 66.62           C  
ATOM   1828  O   PRO A 230     -37.617 -42.999  -9.461  1.00 66.62           O  
ATOM   1829  CG  PRO A 230     -39.682 -44.913  -7.706  1.00 66.62           C  
ATOM   1830  CD  PRO A 230     -40.187 -43.506  -7.381  1.00 66.62           C  
ATOM   1831  N   TYR A 231     -35.744 -43.546  -8.345  1.00 44.88           N  
ATOM   1832  CA  TYR A 231     -34.820 -43.652  -9.473  1.00 44.88           C  
ATOM   1833  C   TYR A 231     -35.083 -44.968 -10.231  1.00 44.88           C  
ATOM   1834  CB  TYR A 231     -33.391 -43.614  -8.890  1.00 44.88           C  
ATOM   1835  O   TYR A 231     -35.131 -46.029  -9.608  1.00 44.88           O  
ATOM   1836  CG  TYR A 231     -32.383 -42.781  -9.653  1.00 44.88           C  
ATOM   1837  CD1 TYR A 231     -31.464 -43.395 -10.524  1.00 44.88           C  
ATOM   1838  CD2 TYR A 231     -32.319 -41.392  -9.424  1.00 44.88           C  
ATOM   1839  CE1 TYR A 231     -30.476 -42.620 -11.162  1.00 44.88           C  
ATOM   1840  CE2 TYR A 231     -31.332 -40.615 -10.059  1.00 44.88           C  
ATOM   1841  OH  TYR A 231     -29.441 -40.494 -11.535  1.00 44.88           O  
ATOM   1842  CZ  TYR A 231     -30.405 -41.231 -10.926  1.00 44.88           C  
ATOM   1843  N   GLY A 232     -35.237 -44.925 -11.557  1.00 55.25           N  
ATOM   1844  CA  GLY A 232     -35.501 -46.113 -12.373  1.00 55.25           C  
ATOM   1845  C   GLY A 232     -35.240 -45.884 -13.861  1.00 55.25           C  
ATOM   1846  O   GLY A 232     -35.940 -45.126 -14.518  1.00 55.25           O  
ATOM   1847  N   THR A 233     -34.201 -46.555 -14.345  1.00 50.93           N  
ATOM   1848  CA  THR A 233     -33.747 -46.732 -15.732  1.00 50.93           C  
ATOM   1849  C   THR A 233     -34.841 -47.245 -16.680  1.00 50.93           C  
ATOM   1850  CB  THR A 233     -32.585 -47.751 -15.670  1.00 50.93           C  
ATOM   1851  O   THR A 233     -35.590 -48.128 -16.280  1.00 50.93           O  
ATOM   1852  CG2 THR A 233     -32.880 -49.037 -14.876  1.00 50.93           C  
ATOM   1853  OG1 THR A 233     -32.175 -48.154 -16.949  1.00 50.93           O  
ATOM   1854  N   MET A 234     -34.893 -46.746 -17.925  1.00 63.50           N  
ATOM   1855  CA  MET A 234     -35.223 -47.514 -19.139  1.00 63.50           C  
ATOM   1856  C   MET A 234     -34.709 -46.780 -20.390  1.00 63.50           C  
ATOM   1857  CB  MET A 234     -36.721 -47.836 -19.304  1.00 63.50           C  
ATOM   1858  O   MET A 234     -34.867 -45.571 -20.546  1.00 63.50           O  
ATOM   1859  CG  MET A 234     -37.211 -49.132 -18.627  1.00 63.50           C  
ATOM   1860  SD  MET A 234     -36.305 -50.678 -18.981  1.00 63.50           S  
ATOM   1861  CE  MET A 234     -35.127 -50.797 -17.603  1.00 63.50           C  
ATOM   1862  N   ASP A 235     -34.061 -47.565 -21.243  1.00 45.05           N  
ATOM   1863  CA  ASP A 235     -33.484 -47.240 -22.543  1.00 45.05           C  
ATOM   1864  C   ASP A 235     -34.577 -47.158 -23.639  1.00 45.05           C  
ATOM   1865  CB  ASP A 235     -32.455 -48.365 -22.805  1.00 45.05           C  
ATOM   1866  O   ASP A 235     -35.724 -47.540 -23.416  1.00 45.05           O  
ATOM   1867  CG  ASP A 235     -31.459 -48.069 -23.923  1.00 45.05           C  
ATOM   1868  OD1 ASP A 235     -31.857 -48.236 -25.099  1.00 45.05           O  
ATOM   1869  OD2 ASP A 235     -30.335 -47.636 -23.595  1.00 45.05           O  
ATOM   1870  N   SER A 236     -34.170 -46.743 -24.842  1.00 54.14           N  
ATOM   1871  CA  SER A 236     -34.845 -46.915 -26.137  1.00 54.14           C  
ATOM   1872  C   SER A 236     -35.792 -45.810 -26.648  1.00 54.14           C  
ATOM   1873  CB  SER A 236     -35.398 -48.335 -26.316  1.00 54.14           C  
ATOM   1874  O   SER A 236     -37.012 -45.874 -26.559  1.00 54.14           O  
ATOM   1875  OG  SER A 236     -34.327 -49.267 -26.293  1.00 54.14           O  
ATOM   1876  N   SER A 237     -35.176 -44.948 -27.469  1.00 53.47           N  
ATOM   1877  CA  SER A 237     -35.445 -44.889 -28.920  1.00 53.47           C  
ATOM   1878  C   SER A 237     -36.427 -43.829 -29.477  1.00 53.47           C  
ATOM   1879  CB  SER A 237     -35.696 -46.304 -29.473  1.00 53.47           C  
ATOM   1880  O   SER A 237     -37.588 -43.749 -29.105  1.00 53.47           O  
ATOM   1881  OG  SER A 237     -37.030 -46.725 -29.283  1.00 53.47           O  
ATOM   1882  N   HIS A 238     -35.895 -43.078 -30.456  1.00 52.50           N  
ATOM   1883  CA  HIS A 238     -36.535 -42.396 -31.596  1.00 52.50           C  
ATOM   1884  C   HIS A 238     -37.653 -41.364 -31.356  1.00 52.50           C  
ATOM   1885  CB  HIS A 238     -37.010 -43.462 -32.601  1.00 52.50           C  
ATOM   1886  O   HIS A 238     -38.766 -41.729 -31.018  1.00 52.50           O  
ATOM   1887  CG  HIS A 238     -35.934 -44.428 -33.026  1.00 52.50           C  
ATOM   1888  CD2 HIS A 238     -35.920 -45.777 -32.803  1.00 52.50           C  
ATOM   1889  ND1 HIS A 238     -34.763 -44.116 -33.680  1.00 52.50           N  
ATOM   1890  CE1 HIS A 238     -34.047 -45.245 -33.816  1.00 52.50           C  
ATOM   1891  NE2 HIS A 238     -34.705 -46.279 -33.280  1.00 52.50           N  
ATOM   1892  N   VAL A 239     -37.419 -40.104 -31.761  1.00 54.18           N  
ATOM   1893  CA  VAL A 239     -38.035 -39.515 -32.976  1.00 54.18           C  
ATOM   1894  C   VAL A 239     -37.357 -38.188 -33.366  1.00 54.18           C  
ATOM   1895  CB  VAL A 239     -39.568 -39.298 -32.922  1.00 54.18           C  
ATOM   1896  O   VAL A 239     -37.102 -37.319 -32.540  1.00 54.18           O  
ATOM   1897  CG1 VAL A 239     -40.331 -40.495 -33.515  1.00 54.18           C  
ATOM   1898  CG2 VAL A 239     -40.124 -38.905 -31.550  1.00 54.18           C  
ATOM   1899  N   PHE A 240     -37.035 -38.076 -34.656  1.00 53.90           N  
ATOM   1900  CA  PHE A 240     -36.454 -36.923 -35.349  1.00 53.90           C  
ATOM   1901  C   PHE A 240     -37.522 -35.881 -35.752  1.00 53.90           C  
ATOM   1902  CB  PHE A 240     -35.794 -37.463 -36.641  1.00 53.90           C  
ATOM   1903  O   PHE A 240     -38.699 -36.220 -35.838  1.00 53.90           O  
ATOM   1904  CG  PHE A 240     -34.461 -38.165 -36.491  1.00 53.90           C  
ATOM   1905  CD1 PHE A 240     -33.275 -37.431 -36.681  1.00 53.90           C  
ATOM   1906  CD2 PHE A 240     -34.392 -39.549 -36.236  1.00 53.90           C  
ATOM   1907  CE1 PHE A 240     -32.026 -38.069 -36.607  1.00 53.90           C  
ATOM   1908  CE2 PHE A 240     -33.140 -40.187 -36.158  1.00 53.90           C  
ATOM   1909  CZ  PHE A 240     -31.958 -39.447 -36.343  1.00 53.90           C  
ATOM   1910  N   HIS A 241     -37.033 -34.724 -36.243  1.00 50.79           N  
ATOM   1911  CA  HIS A 241     -37.625 -33.920 -37.342  1.00 50.79           C  
ATOM   1912  C   HIS A 241     -38.704 -32.893 -36.875  1.00 50.79           C  
ATOM   1913  CB  HIS A 241     -38.057 -34.924 -38.451  1.00 50.79           C  
ATOM   1914  O   HIS A 241     -39.496 -33.206 -36.005  1.00 50.79           O  
ATOM   1915  CG  HIS A 241     -37.689 -34.564 -39.864  1.00 50.79           C  
ATOM   1916  CD2 HIS A 241     -38.522 -34.552 -40.952  1.00 50.79           C  
ATOM   1917  ND1 HIS A 241     -36.413 -34.356 -40.334  1.00 50.79           N  
ATOM   1918  CE1 HIS A 241     -36.486 -34.176 -41.663  1.00 50.79           C  
ATOM   1919  NE2 HIS A 241     -37.755 -34.258 -42.079  1.00 50.79           N  
ATOM   1920  N   VAL A 242     -38.841 -31.636 -37.335  1.00 52.03           N  
ATOM   1921  CA  VAL A 242     -38.459 -30.942 -38.582  1.00 52.03           C  
ATOM   1922  C   VAL A 242     -38.463 -29.406 -38.388  1.00 52.03           C  
ATOM   1923  CB  VAL A 242     -39.493 -31.173 -39.722  1.00 52.03           C  
ATOM   1924  O   VAL A 242     -39.177 -28.861 -37.555  1.00 52.03           O  
ATOM   1925  CG1 VAL A 242     -38.827 -31.119 -41.103  1.00 52.03           C  
ATOM   1926  CG2 VAL A 242     -40.364 -32.419 -39.588  1.00 52.03           C  
ATOM   1927  N   LYS A 243     -37.705 -28.740 -39.262  1.00 48.85           N  
ATOM   1928  CA  LYS A 243     -37.631 -27.315 -39.651  1.00 48.85           C  
ATOM   1929  C   LYS A 243     -38.978 -26.713 -40.152  1.00 48.85           C  
ATOM   1930  CB  LYS A 243     -36.603 -27.382 -40.797  1.00 48.85           C  
ATOM   1931  O   LYS A 243     -39.761 -27.460 -40.734  1.00 48.85           O  
ATOM   1932  CG  LYS A 243     -36.089 -26.094 -41.445  1.00 48.85           C  
ATOM   1933  CD  LYS A 243     -35.114 -26.514 -42.562  1.00 48.85           C  
ATOM   1934  CE  LYS A 243     -34.523 -25.331 -43.334  1.00 48.85           C  
ATOM   1935  NZ  LYS A 243     -33.283 -24.807 -42.707  1.00 48.85           N  
ATOM   1936  N   PRO A 244     -39.226 -25.386 -40.041  1.00 50.63           N  
ATOM   1937  CA  PRO A 244     -40.465 -24.752 -40.516  1.00 50.63           C  
ATOM   1938  C   PRO A 244     -40.362 -24.218 -41.969  1.00 50.63           C  
ATOM   1939  CB  PRO A 244     -40.700 -23.609 -39.523  1.00 50.63           C  
ATOM   1940  O   PRO A 244     -39.269 -23.806 -42.375  1.00 50.63           O  
ATOM   1941  CG  PRO A 244     -39.281 -23.129 -39.210  1.00 50.63           C  
ATOM   1942  CD  PRO A 244     -38.425 -24.397 -39.322  1.00 50.63           C  
ATOM   1943  N   PRO A 245     -41.469 -24.165 -42.746  1.00 56.01           N  
ATOM   1944  CA  PRO A 245     -41.548 -23.452 -44.028  1.00 56.01           C  
ATOM   1945  C   PRO A 245     -42.432 -22.173 -43.980  1.00 56.01           C  
ATOM   1946  CB  PRO A 245     -42.115 -24.490 -44.993  1.00 56.01           C  
ATOM   1947  O   PRO A 245     -43.268 -22.048 -43.084  1.00 56.01           O  
ATOM   1948  CG  PRO A 245     -43.106 -25.259 -44.115  1.00 56.01           C  
ATOM   1949  CD  PRO A 245     -42.576 -25.113 -42.682  1.00 56.01           C  
ATOM   1950  N   PRO A 246     -42.275 -21.225 -44.935  1.00 57.26           N  
ATOM   1951  CA  PRO A 246     -42.936 -19.913 -44.910  1.00 57.26           C  
ATOM   1952  C   PRO A 246     -44.073 -19.716 -45.951  1.00 57.26           C  
ATOM   1953  CB  PRO A 246     -41.764 -18.961 -45.170  1.00 57.26           C  
ATOM   1954  O   PRO A 246     -44.182 -20.467 -46.915  1.00 57.26           O  
ATOM   1955  CG  PRO A 246     -40.967 -19.701 -46.248  1.00 57.26           C  
ATOM   1956  CD  PRO A 246     -41.194 -21.178 -45.921  1.00 57.26           C  
ATOM   1957  N   HIS A 247     -44.813 -18.606 -45.773  1.00 42.44           N  
ATOM   1958  CA  HIS A 247     -45.645 -17.824 -46.726  1.00 42.44           C  
ATOM   1959  C   HIS A 247     -47.036 -18.327 -47.191  1.00 42.44           C  
ATOM   1960  CB  HIS A 247     -44.807 -17.402 -47.948  1.00 42.44           C  
ATOM   1961  O   HIS A 247     -47.128 -19.286 -47.945  1.00 42.44           O  
ATOM   1962  CG  HIS A 247     -43.577 -16.599 -47.615  1.00 42.44           C  
ATOM   1963  CD2 HIS A 247     -42.288 -16.911 -47.951  1.00 42.44           C  
ATOM   1964  ND1 HIS A 247     -43.540 -15.399 -46.939  1.00 42.44           N  
ATOM   1965  CE1 HIS A 247     -42.256 -15.014 -46.847  1.00 42.44           C  
ATOM   1966  NE2 HIS A 247     -41.455 -15.913 -47.435  1.00 42.44           N  
ATOM   1967  N   ALA A 248     -48.093 -17.557 -46.850  1.00 45.83           N  
ATOM   1968  CA  ALA A 248     -49.194 -17.039 -47.713  1.00 45.83           C  
ATOM   1969  C   ALA A 248     -50.363 -16.538 -46.816  1.00 45.83           C  
ATOM   1970  CB  ALA A 248     -49.706 -18.099 -48.700  1.00 45.83           C  
ATOM   1971  O   ALA A 248     -50.935 -17.324 -46.075  1.00 45.83           O  
ATOM   1972  N   TYR A 249     -50.541 -15.228 -46.594  1.00 45.04           N  
ATOM   1973  CA  TYR A 249     -51.358 -14.225 -47.321  1.00 45.04           C  
ATOM   1974  C   TYR A 249     -52.881 -14.221 -47.050  1.00 45.04           C  
ATOM   1975  CB  TYR A 249     -51.053 -14.089 -48.828  1.00 45.04           C  
ATOM   1976  O   TYR A 249     -53.553 -15.232 -47.210  1.00 45.04           O  
ATOM   1977  CG  TYR A 249     -50.357 -12.788 -49.192  1.00 45.04           C  
ATOM   1978  CD1 TYR A 249     -51.100 -11.625 -49.487  1.00 45.04           C  
ATOM   1979  CD2 TYR A 249     -48.951 -12.744 -49.210  1.00 45.04           C  
ATOM   1980  CE1 TYR A 249     -50.434 -10.423 -49.806  1.00 45.04           C  
ATOM   1981  CE2 TYR A 249     -48.284 -11.547 -49.528  1.00 45.04           C  
ATOM   1982  OH  TYR A 249     -48.362  -9.240 -50.146  1.00 45.04           O  
ATOM   1983  CZ  TYR A 249     -49.022 -10.385 -49.832  1.00 45.04           C  
ATOM   1984  N   SER A 250     -53.378 -12.993 -46.807  1.00 42.40           N  
ATOM   1985  CA  SER A 250     -54.767 -12.478 -46.832  1.00 42.40           C  
ATOM   1986  C   SER A 250     -55.707 -12.806 -45.664  1.00 42.40           C  
ATOM   1987  CB  SER A 250     -55.459 -12.845 -48.155  1.00 42.40           C  
ATOM   1988  O   SER A 250     -55.741 -13.934 -45.204  1.00 42.40           O  
ATOM   1989  OG  SER A 250     -55.339 -11.789 -49.084  1.00 42.40           O  
ATOM   1990  N   ALA A 251     -56.621 -11.946 -45.201  1.00 43.37           N  
ATOM   1991  CA  ALA A 251     -56.894 -10.496 -45.242  1.00 43.37           C  
ATOM   1992  C   ALA A 251     -58.303 -10.332 -44.610  1.00 43.37           C  
ATOM   1993  CB  ALA A 251     -56.973  -9.933 -46.675  1.00 43.37           C  
ATOM   1994  O   ALA A 251     -59.160 -11.147 -44.938  1.00 43.37           O  
ATOM   1995  N   ALA A 252     -58.540  -9.317 -43.760  1.00 48.34           N  
ATOM   1996  CA  ALA A 252     -59.814  -8.577 -43.539  1.00 48.34           C  
ATOM   1997  C   ALA A 252     -59.839  -7.959 -42.115  1.00 48.34           C  
ATOM   1998  CB  ALA A 252     -61.076  -9.430 -43.759  1.00 48.34           C  
ATOM   1999  O   ALA A 252     -59.890  -8.697 -41.138  1.00 48.34           O  
ATOM   2000  N   LEU A 253     -59.531  -6.659 -41.969  1.00 47.66           N  
ATOM   2001  CA  LEU A 253     -60.456  -5.519 -41.730  1.00 47.66           C  
ATOM   2002  C   LEU A 253     -61.096  -5.517 -40.311  1.00 47.66           C  
ATOM   2003  CB  LEU A 253     -61.513  -5.392 -42.853  1.00 47.66           C  
ATOM   2004  O   LEU A 253     -61.922  -6.377 -40.041  1.00 47.66           O  
ATOM   2005  CG  LEU A 253     -60.984  -5.046 -44.260  1.00 47.66           C  
ATOM   2006  CD1 LEU A 253     -62.135  -5.083 -45.267  1.00 47.66           C  
ATOM   2007  CD2 LEU A 253     -60.327  -3.668 -44.326  1.00 47.66           C  
ATOM   2008  N   GLU A 254     -60.616  -4.729 -39.328  1.00 47.87           N  
ATOM   2009  CA  GLU A 254     -60.858  -3.278 -39.016  1.00 47.87           C  
ATOM   2010  C   GLU A 254     -62.128  -3.034 -38.133  1.00 47.87           C  
ATOM   2011  CB  GLU A 254     -60.682  -2.359 -40.250  1.00 47.87           C  
ATOM   2012  O   GLU A 254     -62.977  -3.919 -38.058  1.00 47.87           O  
ATOM   2013  CG  GLU A 254     -59.307  -1.657 -40.323  1.00 47.87           C  
ATOM   2014  CD  GLU A 254     -59.146  -0.397 -39.451  1.00 47.87           C  
ATOM   2015  OE1 GLU A 254     -58.240  -0.386 -38.592  1.00 47.87           O  
ATOM   2016  OE2 GLU A 254     -59.913   0.562 -39.676  1.00 47.87           O  
ATOM   2017  N   PRO A 255     -62.250  -1.912 -37.382  1.00 52.72           N  
ATOM   2018  CA  PRO A 255     -61.985  -1.781 -35.934  1.00 52.72           C  
ATOM   2019  C   PRO A 255     -63.197  -1.162 -35.181  1.00 52.72           C  
ATOM   2020  CB  PRO A 255     -60.819  -0.788 -35.941  1.00 52.72           C  
ATOM   2021  O   PRO A 255     -64.233  -0.990 -35.801  1.00 52.72           O  
ATOM   2022  CG  PRO A 255     -61.335   0.260 -36.926  1.00 52.72           C  
ATOM   2023  CD  PRO A 255     -62.207  -0.546 -37.896  1.00 52.72           C  
ATOM   2024  N   PHE A 256     -63.089  -0.748 -33.903  1.00 48.51           N  
ATOM   2025  CA  PHE A 256     -63.856   0.400 -33.342  1.00 48.51           C  
ATOM   2026  C   PHE A 256     -63.350   0.824 -31.926  1.00 48.51           C  
ATOM   2027  CB  PHE A 256     -65.392   0.133 -33.324  1.00 48.51           C  
ATOM   2028  O   PHE A 256     -63.343  -0.016 -31.034  1.00 48.51           O  
ATOM   2029  CG  PHE A 256     -66.235   1.170 -34.077  1.00 48.51           C  
ATOM   2030  CD1 PHE A 256     -66.854   2.217 -33.369  1.00 48.51           C  
ATOM   2031  CD2 PHE A 256     -66.429   1.109 -35.476  1.00 48.51           C  
ATOM   2032  CE1 PHE A 256     -67.563   3.226 -34.047  1.00 48.51           C  
ATOM   2033  CE2 PHE A 256     -67.136   2.113 -36.158  1.00 48.51           C  
ATOM   2034  CZ  PHE A 256     -67.693   3.183 -35.445  1.00 48.51           C  
ATOM   2035  N   PHE A 257     -62.903   2.098 -31.792  1.00 43.70           N  
ATOM   2036  CA  PHE A 257     -63.096   3.145 -30.729  1.00 43.70           C  
ATOM   2037  C   PHE A 257     -63.157   2.756 -29.218  1.00 43.70           C  
ATOM   2038  CB  PHE A 257     -64.351   3.912 -31.173  1.00 43.70           C  
ATOM   2039  O   PHE A 257     -63.747   1.742 -28.891  1.00 43.70           O  
ATOM   2040  CG  PHE A 257     -64.082   5.084 -32.094  1.00 43.70           C  
ATOM   2041  CD1 PHE A 257     -64.043   6.384 -31.559  1.00 43.70           C  
ATOM   2042  CD2 PHE A 257     -63.878   4.891 -33.475  1.00 43.70           C  
ATOM   2043  CE1 PHE A 257     -63.788   7.485 -32.393  1.00 43.70           C  
ATOM   2044  CE2 PHE A 257     -63.612   5.992 -34.308  1.00 43.70           C  
ATOM   2045  CZ  PHE A 257     -63.565   7.289 -33.767  1.00 43.70           C  
ATOM   2046  N   GLU A 258     -62.619   3.449 -28.189  1.00 45.14           N  
ATOM   2047  CA  GLU A 258     -62.385   4.864 -27.760  1.00 45.14           C  
ATOM   2048  C   GLU A 258     -61.155   4.878 -26.783  1.00 45.14           C  
ATOM   2049  CB  GLU A 258     -63.611   5.299 -26.912  1.00 45.14           C  
ATOM   2050  O   GLU A 258     -61.017   3.930 -26.018  1.00 45.14           O  
ATOM   2051  CG  GLU A 258     -64.794   5.889 -27.686  1.00 45.14           C  
ATOM   2052  CD  GLU A 258     -66.093   5.979 -26.863  1.00 45.14           C  
ATOM   2053  OE1 GLU A 258     -66.689   7.081 -26.850  1.00 45.14           O  
ATOM   2054  OE2 GLU A 258     -66.514   4.940 -26.308  1.00 45.14           O  
ATOM   2055  N   SER A 259     -60.111   5.736 -26.816  1.00 48.72           N  
ATOM   2056  CA  SER A 259     -59.942   7.194 -26.538  1.00 48.72           C  
ATOM   2057  C   SER A 259     -60.289   7.659 -25.100  1.00 48.72           C  
ATOM   2058  CB  SER A 259     -60.654   8.063 -27.583  1.00 48.72           C  
ATOM   2059  O   SER A 259     -61.262   7.149 -24.555  1.00 48.72           O  
ATOM   2060  OG  SER A 259     -59.748   8.977 -28.169  1.00 48.72           O  
ATOM   2061  N   PRO A 260     -59.682   8.728 -24.516  1.00 49.05           N  
ATOM   2062  CA  PRO A 260     -58.325   9.319 -24.631  1.00 49.05           C  
ATOM   2063  C   PRO A 260     -57.715   9.754 -23.258  1.00 49.05           C  
ATOM   2064  CB  PRO A 260     -58.565  10.595 -25.448  1.00 49.05           C  
ATOM   2065  O   PRO A 260     -58.436   9.850 -22.276  1.00 49.05           O  
ATOM   2066  CG  PRO A 260     -59.990  11.023 -25.063  1.00 49.05           C  
ATOM   2067  CD  PRO A 260     -60.582   9.850 -24.276  1.00 49.05           C  
ATOM   2068  N   LEU A 261     -56.417  10.110 -23.194  1.00 46.19           N  
ATOM   2069  CA  LEU A 261     -55.886  11.257 -22.410  1.00 46.19           C  
ATOM   2070  C   LEU A 261     -54.412  11.574 -22.791  1.00 46.19           C  
ATOM   2071  CB  LEU A 261     -56.046  11.094 -20.871  1.00 46.19           C  
ATOM   2072  O   LEU A 261     -53.480  10.889 -22.384  1.00 46.19           O  
ATOM   2073  CG  LEU A 261     -57.254  11.824 -20.220  1.00 46.19           C  
ATOM   2074  CD1 LEU A 261     -57.309  11.505 -18.725  1.00 46.19           C  
ATOM   2075  CD2 LEU A 261     -57.228  13.347 -20.370  1.00 46.19           C  
ATOM   2076  N   THR A 262     -54.274  12.616 -23.622  1.00 46.02           N  
ATOM   2077  CA  THR A 262     -53.341  13.774 -23.578  1.00 46.02           C  
ATOM   2078  C   THR A 262     -51.812  13.615 -23.430  1.00 46.02           C  
ATOM   2079  CB  THR A 262     -53.851  14.821 -22.574  1.00 46.02           C  
ATOM   2080  O   THR A 262     -51.291  13.387 -22.344  1.00 46.02           O  
ATOM   2081  CG2 THR A 262     -55.208  15.394 -22.998  1.00 46.02           C  
ATOM   2082  OG1 THR A 262     -54.004  14.224 -21.307  1.00 46.02           O  
ATOM   2083  N   ASP A 263     -51.139  13.942 -24.545  1.00 41.30           N  
ATOM   2084  CA  ASP A 263     -50.059  14.939 -24.715  1.00 41.30           C  
ATOM   2085  C   ASP A 263     -48.679  14.742 -24.055  1.00 41.30           C  
ATOM   2086  CB  ASP A 263     -50.613  16.356 -24.456  1.00 41.30           C  
ATOM   2087  O   ASP A 263     -48.438  15.171 -22.932  1.00 41.30           O  
ATOM   2088  CG  ASP A 263     -51.811  16.683 -25.351  1.00 41.30           C  
ATOM   2089  OD1 ASP A 263     -51.730  16.351 -26.555  1.00 41.30           O  
ATOM   2090  OD2 ASP A 263     -52.822  17.187 -24.818  1.00 41.30           O  
ATOM   2091  N   CYS A 264     -47.708  14.240 -24.834  1.00 43.27           N  
ATOM   2092  CA  CYS A 264     -46.481  14.966 -25.212  1.00 43.27           C  
ATOM   2093  C   CYS A 264     -45.716  14.183 -26.297  1.00 43.27           C  
ATOM   2094  CB  CYS A 264     -45.561  15.279 -24.022  1.00 43.27           C  
ATOM   2095  O   CYS A 264     -45.419  12.999 -26.174  1.00 43.27           O  
ATOM   2096  SG  CYS A 264     -46.011  16.893 -23.314  1.00 43.27           S  
ATOM   2097  N   THR A 265     -45.435  14.884 -27.388  1.00 43.52           N  
ATOM   2098  CA  THR A 265     -44.852  14.419 -28.649  1.00 43.52           C  
ATOM   2099  C   THR A 265     -43.339  14.155 -28.554  1.00 43.52           C  
ATOM   2100  CB  THR A 265     -45.188  15.447 -29.754  1.00 43.52           C  
ATOM   2101  O   THR A 265     -42.592  14.984 -28.047  1.00 43.52           O  
ATOM   2102  CG2 THR A 265     -45.159  16.908 -29.284  1.00 43.52           C  
ATOM   2103  OG1 THR A 265     -44.302  15.361 -30.846  1.00 43.52           O  
ATOM   2104  N   SER A 266     -42.943  13.003 -29.109  1.00 44.72           N  
ATOM   2105  CA  SER A 266     -41.692  12.585 -29.788  1.00 44.72           C  
ATOM   2106  C   SER A 266     -40.622  13.651 -30.139  1.00 44.72           C  
ATOM   2107  CB  SER A 266     -42.155  11.910 -31.101  1.00 44.72           C  
ATOM   2108  O   SER A 266     -40.998  14.792 -30.409  1.00 44.72           O  
ATOM   2109  OG  SER A 266     -43.327  12.494 -31.647  1.00 44.72           O  
ATOM   2110  N   PRO A 267     -39.320  13.281 -30.296  1.00 50.74           N  
ATOM   2111  CA  PRO A 267     -38.895  12.002 -30.880  1.00 50.74           C  
ATOM   2112  C   PRO A 267     -37.709  11.270 -30.230  1.00 50.74           C  
ATOM   2113  CB  PRO A 267     -38.524  12.388 -32.315  1.00 50.74           C  
ATOM   2114  O   PRO A 267     -36.811  11.830 -29.609  1.00 50.74           O  
ATOM   2115  CG  PRO A 267     -37.898  13.778 -32.152  1.00 50.74           C  
ATOM   2116  CD  PRO A 267     -38.319  14.244 -30.754  1.00 50.74           C  
ATOM   2117  N   SER A 268     -37.722   9.967 -30.480  1.00 52.13           N  
ATOM   2118  CA  SER A 268     -36.660   8.989 -30.297  1.00 52.13           C  
ATOM   2119  C   SER A 268     -35.334   9.471 -30.895  1.00 52.13           C  
ATOM   2120  CB  SER A 268     -37.103   7.700 -31.015  1.00 52.13           C  
ATOM   2121  O   SER A 268     -35.254   9.766 -32.088  1.00 52.13           O  
ATOM   2122  OG  SER A 268     -38.510   7.503 -30.905  1.00 52.13           O  
ATOM   2123  N   PHE A 269     -34.287   9.529 -30.072  1.00 46.85           N  
ATOM   2124  CA  PHE A 269     -32.922   9.785 -30.519  1.00 46.85           C  
ATOM   2125  C   PHE A 269     -32.268   8.449 -30.887  1.00 46.85           C  
ATOM   2126  CB  PHE A 269     -32.163  10.561 -29.431  1.00 46.85           C  
ATOM   2127  O   PHE A 269     -31.796   7.720 -30.016  1.00 46.85           O  
ATOM   2128  CG  PHE A 269     -30.849  11.167 -29.891  1.00 46.85           C  
ATOM   2129  CD1 PHE A 269     -29.635  10.481 -29.699  1.00 46.85           C  
ATOM   2130  CD2 PHE A 269     -30.841  12.436 -30.502  1.00 46.85           C  
ATOM   2131  CE1 PHE A 269     -28.420  11.067 -30.103  1.00 46.85           C  
ATOM   2132  CE2 PHE A 269     -29.629  13.019 -30.911  1.00 46.85           C  
ATOM   2133  CZ  PHE A 269     -28.417  12.336 -30.708  1.00 46.85           C  
ATOM   2134  N   ASP A 270     -32.282   8.122 -32.177  1.00 58.85           N  
ATOM   2135  CA  ASP A 270     -31.448   7.069 -32.753  1.00 58.85           C  
ATOM   2136  C   ASP A 270     -30.068   7.695 -33.024  1.00 58.85           C  
ATOM   2137  CB  ASP A 270     -32.152   6.481 -33.996  1.00 58.85           C  
ATOM   2138  O   ASP A 270     -29.896   8.521 -33.923  1.00 58.85           O  
ATOM   2139  CG  ASP A 270     -31.770   5.028 -34.313  1.00 58.85           C  
ATOM   2140  OD1 ASP A 270     -31.219   4.351 -33.415  1.00 58.85           O  
ATOM   2141  OD2 ASP A 270     -32.089   4.589 -35.440  1.00 58.85           O  
ATOM   2142  N   GLY A 271     -29.113   7.433 -32.128  1.00 64.12           N  
ATOM   2143  CA  GLY A 271     -27.766   8.000 -32.186  1.00 64.12           C  
ATOM   2144  C   GLY A 271     -26.935   7.337 -33.290  1.00 64.12           C  
ATOM   2145  O   GLY A 271     -27.021   6.122 -33.468  1.00 64.12           O  
ATOM   2146  N   PRO A 272     -26.112   8.093 -34.038  1.00 65.39           N  
ATOM   2147  CA  PRO A 272     -25.423   7.557 -35.197  1.00 65.39           C  
ATOM   2148  C   PRO A 272     -24.399   6.500 -34.781  1.00 65.39           C  
ATOM   2149  CB  PRO A 272     -24.798   8.756 -35.913  1.00 65.39           C  
ATOM   2150  O   PRO A 272     -23.544   6.713 -33.919  1.00 65.39           O  
ATOM   2151  CG  PRO A 272     -24.585   9.757 -34.778  1.00 65.39           C  
ATOM   2152  CD  PRO A 272     -25.752   9.483 -33.829  1.00 65.39           C  
ATOM   2153  N   LEU A 273     -24.514   5.360 -35.453  1.00 60.80           N  
ATOM   2154  CA  LEU A 273     -23.582   4.245 -35.477  1.00 60.80           C  
ATOM   2155  C   LEU A 273     -22.135   4.748 -35.584  1.00 60.80           C  
ATOM   2156  CB  LEU A 273     -23.965   3.365 -36.685  1.00 60.80           C  
ATOM   2157  O   LEU A 273     -21.812   5.605 -36.410  1.00 60.80           O  
ATOM   2158  CG  LEU A 273     -25.398   2.790 -36.618  1.00 60.80           C  
ATOM   2159  CD1 LEU A 273     -25.811   2.229 -37.977  1.00 60.80           C  
ATOM   2160  CD2 LEU A 273     -25.502   1.678 -35.575  1.00 60.80           C  
ATOM   2161  N   SER A 274     -21.267   4.209 -34.727  1.00 63.46           N  
ATOM   2162  CA  SER A 274     -19.838   4.516 -34.709  1.00 63.46           C  
ATOM   2163  C   SER A 274     -19.205   4.311 -36.093  1.00 63.46           C  
ATOM   2164  CB  SER A 274     -19.122   3.622 -33.693  1.00 63.46           C  
ATOM   2165  O   SER A 274     -19.514   3.322 -36.763  1.00 63.46           O  
ATOM   2166  OG  SER A 274     -19.707   3.759 -32.411  1.00 63.46           O  
ATOM   2167  N   PRO A 275     -18.303   5.207 -36.534  1.00 64.23           N  
ATOM   2168  CA  PRO A 275     -17.630   5.052 -37.813  1.00 64.23           C  
ATOM   2169  C   PRO A 275     -16.753   3.788 -37.796  1.00 64.23           C  
ATOM   2170  CB  PRO A 275     -16.817   6.333 -38.018  1.00 64.23           C  
ATOM   2171  O   PRO A 275     -16.092   3.513 -36.789  1.00 64.23           O  
ATOM   2172  CG  PRO A 275     -16.561   6.824 -36.593  1.00 64.23           C  
ATOM   2173  CD  PRO A 275     -17.805   6.376 -35.829  1.00 64.23           C  
ATOM   2174  N   PRO A 276     -16.716   3.012 -38.892  1.00 65.75           N  
ATOM   2175  CA  PRO A 276     -15.849   1.850 -38.987  1.00 65.75           C  
ATOM   2176  C   PRO A 276     -14.381   2.281 -38.908  1.00 65.75           C  
ATOM   2177  CB  PRO A 276     -16.207   1.173 -40.315  1.00 65.75           C  
ATOM   2178  O   PRO A 276     -13.925   3.163 -39.638  1.00 65.75           O  
ATOM   2179  CG  PRO A 276     -16.774   2.313 -41.161  1.00 65.75           C  
ATOM   2180  CD  PRO A 276     -17.443   3.220 -40.133  1.00 65.75           C  
ATOM   2181  N   LEU A 277     -13.621   1.622 -38.033  1.00 63.63           N  
ATOM   2182  CA  LEU A 277     -12.163   1.686 -38.007  1.00 63.63           C  
ATOM   2183  C   LEU A 277     -11.610   0.918 -39.215  1.00 63.63           C  
ATOM   2184  CB  LEU A 277     -11.634   1.118 -36.674  1.00 63.63           C  
ATOM   2185  O   LEU A 277     -11.138  -0.207 -39.094  1.00 63.63           O  
ATOM   2186  CG  LEU A 277     -12.003   1.919 -35.414  1.00 63.63           C  
ATOM   2187  CD1 LEU A 277     -11.531   1.151 -34.179  1.00 63.63           C  
ATOM   2188  CD2 LEU A 277     -11.350   3.303 -35.396  1.00 63.63           C  
ATOM   2189  N   SER A 278     -11.689   1.504 -40.405  1.00 60.14           N  
ATOM   2190  CA  SER A 278     -11.017   0.983 -41.595  1.00 60.14           C  
ATOM   2191  C   SER A 278      -9.682   1.697 -41.776  1.00 60.14           C  
ATOM   2192  CB  SER A 278     -11.924   1.034 -42.829  1.00 60.14           C  
ATOM   2193  O   SER A 278      -9.597   2.754 -42.399  1.00 60.14           O  
ATOM   2194  OG  SER A 278     -12.700   2.212 -42.868  1.00 60.14           O  
ATOM   2195  N   ILE A 279      -8.622   1.099 -41.230  1.00 58.98           N  
ATOM   2196  CA  ILE A 279      -7.235   1.457 -41.533  1.00 58.98           C  
ATOM   2197  C   ILE A 279      -6.809   0.802 -42.854  1.00 58.98           C  
ATOM   2198  CB  ILE A 279      -6.319   1.201 -40.311  1.00 58.98           C  
ATOM   2199  O   ILE A 279      -5.984  -0.099 -42.897  1.00 58.98           O  
ATOM   2200  CG1 ILE A 279      -4.940   1.869 -40.513  1.00 58.98           C  
ATOM   2201  CG2 ILE A 279      -6.183  -0.281 -39.905  1.00 58.98           C  
ATOM   2202  CD1 ILE A 279      -4.287   2.290 -39.191  1.00 58.98           C  
ATOM   2203  N   ASN A 280      -7.379   1.259 -43.970  1.00 46.14           N  
ATOM   2204  CA  ASN A 280      -6.842   0.955 -45.299  1.00 46.14           C  
ATOM   2205  C   ASN A 280      -5.843   2.055 -45.681  1.00 46.14           C  
ATOM   2206  CB  ASN A 280      -7.974   0.690 -46.311  1.00 46.14           C  
ATOM   2207  O   ASN A 280      -6.137   2.969 -46.447  1.00 46.14           O  
ATOM   2208  CG  ASN A 280      -8.082  -0.793 -46.631  1.00 46.14           C  
ATOM   2209  ND2 ASN A 280      -7.996  -1.171 -47.885  1.00 46.14           N  
ATOM   2210  OD1 ASN A 280      -8.218  -1.634 -45.764  1.00 46.14           O  
ATOM   2211  N   GLY A 281      -4.663   1.996 -45.065  1.00 48.04           N  
ATOM   2212  CA  GLY A 281      -3.517   2.822 -45.423  1.00 48.04           C  
ATOM   2213  C   GLY A 281      -2.675   2.122 -46.484  1.00 48.04           C  
ATOM   2214  O   GLY A 281      -2.075   1.084 -46.220  1.00 48.04           O  
ATOM   2215  N   ASN A 282      -2.620   2.703 -47.680  1.00 50.59           N  
ATOM   2216  CA  ASN A 282      -1.775   2.266 -48.786  1.00 50.59           C  
ATOM   2217  C   ASN A 282      -0.284   2.341 -48.408  1.00 50.59           C  
ATOM   2218  CB  ASN A 282      -2.053   3.153 -50.019  1.00 50.59           C  
ATOM   2219  O   ASN A 282       0.359   3.371 -48.598  1.00 50.59           O  
ATOM   2220  CG  ASN A 282      -3.406   2.940 -50.672  1.00 50.59           C  
ATOM   2221  ND2 ASN A 282      -3.489   3.096 -51.972  1.00 50.59           N  
ATOM   2222  OD1 ASN A 282      -4.404   2.648 -50.043  1.00 50.59           O  
ATOM   2223  N   PHE A 283       0.289   1.236 -47.937  1.00 52.73           N  
ATOM   2224  CA  PHE A 283       1.732   1.004 -47.973  1.00 52.73           C  
ATOM   2225  C   PHE A 283       2.013  -0.105 -48.992  1.00 52.73           C  
ATOM   2226  CB  PHE A 283       2.298   0.753 -46.560  1.00 52.73           C  
ATOM   2227  O   PHE A 283       2.103  -1.283 -48.660  1.00 52.73           O  
ATOM   2228  CG  PHE A 283       3.238   1.849 -46.087  1.00 52.73           C  
ATOM   2229  CD1 PHE A 283       4.619   1.762 -46.351  1.00 52.73           C  
ATOM   2230  CD2 PHE A 283       2.734   2.964 -45.391  1.00 52.73           C  
ATOM   2231  CE1 PHE A 283       5.492   2.771 -45.905  1.00 52.73           C  
ATOM   2232  CE2 PHE A 283       3.606   3.975 -44.946  1.00 52.73           C  
ATOM   2233  CZ  PHE A 283       4.986   3.877 -45.200  1.00 52.73           C  
ATOM   2234  N   SER A 284       2.146   0.270 -50.268  1.00 53.74           N  
ATOM   2235  CA  SER A 284       2.841  -0.584 -51.234  1.00 53.74           C  
ATOM   2236  C   SER A 284       4.334  -0.487 -50.950  1.00 53.74           C  
ATOM   2237  CB  SER A 284       2.553  -0.201 -52.690  1.00 53.74           C  
ATOM   2238  O   SER A 284       5.015   0.407 -51.451  1.00 53.74           O  
ATOM   2239  OG  SER A 284       1.323  -0.742 -53.125  1.00 53.74           O  
ATOM   2240  N   PHE A 285       4.845  -1.420 -50.150  1.00 53.01           N  
ATOM   2241  CA  PHE A 285       6.258  -1.763 -50.207  1.00 53.01           C  
ATOM   2242  C   PHE A 285       6.530  -2.352 -51.592  1.00 53.01           C  
ATOM   2243  CB  PHE A 285       6.640  -2.727 -49.073  1.00 53.01           C  
ATOM   2244  O   PHE A 285       5.999  -3.401 -51.956  1.00 53.01           O  
ATOM   2245  CG  PHE A 285       7.444  -2.054 -47.980  1.00 53.01           C  
ATOM   2246  CD1 PHE A 285       8.851  -2.080 -48.029  1.00 53.01           C  
ATOM   2247  CD2 PHE A 285       6.793  -1.383 -46.928  1.00 53.01           C  
ATOM   2248  CE1 PHE A 285       9.603  -1.445 -47.025  1.00 53.01           C  
ATOM   2249  CE2 PHE A 285       7.546  -0.742 -45.928  1.00 53.01           C  
ATOM   2250  CZ  PHE A 285       8.951  -0.775 -45.975  1.00 53.01           C  
ATOM   2251  N   LYS A 286       7.332  -1.647 -52.391  1.00 54.98           N  
ATOM   2252  CA  LYS A 286       7.957  -2.249 -53.562  1.00 54.98           C  
ATOM   2253  C   LYS A 286       8.973  -3.268 -53.059  1.00 54.98           C  
ATOM   2254  CB  LYS A 286       8.589  -1.184 -54.468  1.00 54.98           C  
ATOM   2255  O   LYS A 286       9.988  -2.900 -52.481  1.00 54.98           O  
ATOM   2256  CG  LYS A 286       7.512  -0.474 -55.306  1.00 54.98           C  
ATOM   2257  CD  LYS A 286       8.088   0.039 -56.632  1.00 54.98           C  
ATOM   2258  CE  LYS A 286       6.954   0.307 -57.627  1.00 54.98           C  
ATOM   2259  NZ  LYS A 286       7.488   0.543 -58.991  1.00 54.98           N  
ATOM   2260  N   HIS A 287       8.636  -4.537 -53.247  1.00 45.84           N  
ATOM   2261  CA  HIS A 287       9.525  -5.672 -53.071  1.00 45.84           C  
ATOM   2262  C   HIS A 287      10.529  -5.660 -54.234  1.00 45.84           C  
ATOM   2263  CB  HIS A 287       8.640  -6.932 -53.023  1.00 45.84           C  
ATOM   2264  O   HIS A 287      10.194  -6.050 -55.352  1.00 45.84           O  
ATOM   2265  CG  HIS A 287       9.330  -8.170 -52.518  1.00 45.84           C  
ATOM   2266  CD2 HIS A 287       9.286  -8.652 -51.237  1.00 45.84           C  
ATOM   2267  ND1 HIS A 287      10.059  -9.067 -53.265  1.00 45.84           N  
ATOM   2268  CE1 HIS A 287      10.447 -10.064 -52.449  1.00 45.84           C  
ATOM   2269  NE2 HIS A 287       9.991  -9.854 -51.206  1.00 45.84           N  
ATOM   2270  N   GLU A 288      11.727  -5.131 -53.998  1.00 43.64           N  
ATOM   2271  CA  GLU A 288      12.893  -5.374 -54.847  1.00 43.64           C  
ATOM   2272  C   GLU A 288      13.609  -6.619 -54.296  1.00 43.64           C  
ATOM   2273  CB  GLU A 288      13.821  -4.151 -54.848  1.00 43.64           C  
ATOM   2274  O   GLU A 288      13.914  -6.648 -53.101  1.00 43.64           O  
ATOM   2275  CG  GLU A 288      14.961  -4.306 -55.867  1.00 43.64           C  
ATOM   2276  CD  GLU A 288      16.069  -3.260 -55.683  1.00 43.64           C  
ATOM   2277  OE1 GLU A 288      17.211  -3.562 -56.084  1.00 43.64           O  
ATOM   2278  OE2 GLU A 288      15.756  -2.152 -55.184  1.00 43.64           O  
ATOM   2279  N   PRO A 289      13.844  -7.667 -55.102  1.00 43.85           N  
ATOM   2280  CA  PRO A 289      14.569  -8.840 -54.651  1.00 43.85           C  
ATOM   2281  C   PRO A 289      16.073  -8.579 -54.790  1.00 43.85           C  
ATOM   2282  CB  PRO A 289      14.053  -9.970 -55.547  1.00 43.85           C  
ATOM   2283  O   PRO A 289      16.627  -8.747 -55.873  1.00 43.85           O  
ATOM   2284  CG  PRO A 289      13.767  -9.271 -56.880  1.00 43.85           C  
ATOM   2285  CD  PRO A 289      13.445  -7.824 -56.494  1.00 43.85           C  
ATOM   2286  N   SER A 290      16.735  -8.197 -53.698  1.00 44.41           N  
ATOM   2287  CA  SER A 290      18.183  -8.397 -53.579  1.00 44.41           C  
ATOM   2288  C   SER A 290      18.428  -9.744 -52.914  1.00 44.41           C  
ATOM   2289  CB  SER A 290      18.895  -7.247 -52.862  1.00 44.41           C  
ATOM   2290  O   SER A 290      17.937 -10.014 -51.818  1.00 44.41           O  
ATOM   2291  OG  SER A 290      19.601  -6.494 -53.830  1.00 44.41           O  
ATOM   2292  N   ALA A 291      19.119 -10.605 -53.655  1.00 45.99           N  
ATOM   2293  CA  ALA A 291      19.612 -11.901 -53.226  1.00 45.99           C  
ATOM   2294  C   ALA A 291      20.589 -11.766 -52.042  1.00 45.99           C  
ATOM   2295  CB  ALA A 291      20.282 -12.536 -54.455  1.00 45.99           C  
ATOM   2296  O   ALA A 291      21.104 -10.682 -51.795  1.00 45.99           O  
ATOM   2297  N   GLU A 292      20.878 -12.897 -51.389  1.00 43.41           N  
ATOM   2298  CA  GLU A 292      21.899 -13.089 -50.338  1.00 43.41           C  
ATOM   2299  C   GLU A 292      21.431 -12.854 -48.888  1.00 43.41           C  
ATOM   2300  CB  GLU A 292      23.238 -12.379 -50.652  1.00 43.41           C  
ATOM   2301  O   GLU A 292      21.761 -11.858 -48.261  1.00 43.41           O  
ATOM   2302  CG  GLU A 292      23.814 -12.727 -52.036  1.00 43.41           C  
ATOM   2303  CD  GLU A 292      25.048 -11.896 -52.423  1.00 43.41           C  
ATOM   2304  OE1 GLU A 292      25.547 -12.137 -53.546  1.00 43.41           O  
ATOM   2305  OE2 GLU A 292      25.502 -11.055 -51.615  1.00 43.41           O  
ATOM   2306  N   PHE A 293      20.691 -13.814 -48.317  1.00 45.71           N  
ATOM   2307  CA  PHE A 293      21.141 -14.597 -47.148  1.00 45.71           C  
ATOM   2308  C   PHE A 293      20.061 -15.622 -46.760  1.00 45.71           C  
ATOM   2309  CB  PHE A 293      21.570 -13.768 -45.915  1.00 45.71           C  
ATOM   2310  O   PHE A 293      18.980 -15.297 -46.275  1.00 45.71           O  
ATOM   2311  CG  PHE A 293      23.031 -13.986 -45.537  1.00 45.71           C  
ATOM   2312  CD1 PHE A 293      23.358 -14.819 -44.449  1.00 45.71           C  
ATOM   2313  CD2 PHE A 293      24.067 -13.381 -46.277  1.00 45.71           C  
ATOM   2314  CE1 PHE A 293      24.703 -15.029 -44.092  1.00 45.71           C  
ATOM   2315  CE2 PHE A 293      25.412 -13.601 -45.929  1.00 45.71           C  
ATOM   2316  CZ  PHE A 293      25.732 -14.420 -44.832  1.00 45.71           C  
ATOM   2317  N   GLU A 294      20.367 -16.888 -47.007  1.00 41.15           N  
ATOM   2318  CA  GLU A 294      19.560 -18.062 -46.694  1.00 41.15           C  
ATOM   2319  C   GLU A 294      19.915 -18.537 -45.276  1.00 41.15           C  
ATOM   2320  CB  GLU A 294      19.917 -19.088 -47.788  1.00 41.15           C  
ATOM   2321  O   GLU A 294      21.077 -18.863 -45.034  1.00 41.15           O  
ATOM   2322  CG  GLU A 294      19.112 -20.391 -47.825  1.00 41.15           C  
ATOM   2323  CD  GLU A 294      19.466 -21.238 -49.068  1.00 41.15           C  
ATOM   2324  OE1 GLU A 294      18.666 -22.145 -49.389  1.00 41.15           O  
ATOM   2325  OE2 GLU A 294      20.525 -20.983 -49.686  1.00 41.15           O  
ATOM   2326  N   LYS A 295      18.954 -18.525 -44.333  1.00 55.96           N  
ATOM   2327  CA  LYS A 295      18.894 -19.386 -43.125  1.00 55.96           C  
ATOM   2328  C   LYS A 295      17.617 -19.124 -42.302  1.00 55.96           C  
ATOM   2329  CB  LYS A 295      20.163 -19.276 -42.250  1.00 55.96           C  
ATOM   2330  O   LYS A 295      17.526 -18.215 -41.489  1.00 55.96           O  
ATOM   2331  CG  LYS A 295      21.153 -20.427 -42.549  1.00 55.96           C  
ATOM   2332  CD  LYS A 295      22.604 -20.020 -42.268  1.00 55.96           C  
ATOM   2333  CE  LYS A 295      23.574 -21.038 -42.876  1.00 55.96           C  
ATOM   2334  NZ  LYS A 295      24.973 -20.751 -42.480  1.00 55.96           N  
ATOM   2335  N   ASN A 296      16.635 -19.964 -42.609  1.00 45.48           N  
ATOM   2336  CA  ASN A 296      15.474 -20.494 -41.884  1.00 45.48           C  
ATOM   2337  C   ASN A 296      15.316 -20.131 -40.392  1.00 45.48           C  
ATOM   2338  CB  ASN A 296      15.601 -22.037 -41.988  1.00 45.48           C  
ATOM   2339  O   ASN A 296      16.233 -20.370 -39.625  1.00 45.48           O  
ATOM   2340  CG  ASN A 296      15.810 -22.586 -43.396  1.00 45.48           C  
ATOM   2341  ND2 ASN A 296      15.953 -23.879 -43.541  1.00 45.48           N  
ATOM   2342  OD1 ASN A 296      15.871 -21.873 -44.381  1.00 45.48           O  
ATOM   2343  N   TYR A 297      14.111 -19.705 -39.984  1.00 45.72           N  
ATOM   2344  CA  TYR A 297      13.209 -20.399 -39.035  1.00 45.72           C  
ATOM   2345  C   TYR A 297      11.857 -19.660 -39.021  1.00 45.72           C  
ATOM   2346  CB  TYR A 297      13.770 -20.525 -37.600  1.00 45.72           C  
ATOM   2347  O   TYR A 297      11.752 -18.528 -38.559  1.00 45.72           O  
ATOM   2348  CG  TYR A 297      14.584 -21.791 -37.357  1.00 45.72           C  
ATOM   2349  CD1 TYR A 297      13.953 -23.052 -37.304  1.00 45.72           C  
ATOM   2350  CD2 TYR A 297      15.980 -21.714 -37.201  1.00 45.72           C  
ATOM   2351  CE1 TYR A 297      14.725 -24.224 -37.166  1.00 45.72           C  
ATOM   2352  CE2 TYR A 297      16.759 -22.880 -37.098  1.00 45.72           C  
ATOM   2353  OH  TYR A 297      16.876 -25.272 -36.993  1.00 45.72           O  
ATOM   2354  CZ  TYR A 297      16.131 -24.141 -37.087  1.00 45.72           C  
ATOM   2355  N   ALA A 298      10.818 -20.296 -39.568  1.00 40.98           N  
ATOM   2356  CA  ALA A 298       9.448 -19.792 -39.605  1.00 40.98           C  
ATOM   2357  C   ALA A 298       8.560 -20.636 -38.680  1.00 40.98           C  
ATOM   2358  CB  ALA A 298       8.947 -19.819 -41.058  1.00 40.98           C  
ATOM   2359  O   ALA A 298       8.543 -21.860 -38.790  1.00 40.98           O  
ATOM   2360  N   PHE A 299       7.788 -19.983 -37.811  1.00 49.24           N  
ATOM   2361  CA  PHE A 299       6.609 -20.566 -37.169  1.00 49.24           C  
ATOM   2362  C   PHE A 299       5.520 -19.483 -37.132  1.00 49.24           C  
ATOM   2363  CB  PHE A 299       6.957 -21.156 -35.784  1.00 49.24           C  
ATOM   2364  O   PHE A 299       5.587 -18.522 -36.370  1.00 49.24           O  
ATOM   2365  CG  PHE A 299       6.402 -22.554 -35.550  1.00 49.24           C  
ATOM   2366  CD1 PHE A 299       5.130 -22.740 -34.972  1.00 49.24           C  
ATOM   2367  CD2 PHE A 299       7.168 -23.679 -35.913  1.00 49.24           C  
ATOM   2368  CE1 PHE A 299       4.634 -24.040 -34.756  1.00 49.24           C  
ATOM   2369  CE2 PHE A 299       6.675 -24.978 -35.690  1.00 49.24           C  
ATOM   2370  CZ  PHE A 299       5.408 -25.159 -35.110  1.00 49.24           C  
ATOM   2371  N   THR A 300       4.540 -19.582 -38.029  1.00 63.20           N  
ATOM   2372  CA  THR A 300       3.326 -18.753 -38.045  1.00 63.20           C  
ATOM   2373  C   THR A 300       2.143 -19.659 -38.347  1.00 63.20           C  
ATOM   2374  CB  THR A 300       3.439 -17.583 -39.041  1.00 63.20           C  
ATOM   2375  O   THR A 300       2.150 -20.397 -39.329  1.00 63.20           O  
ATOM   2376  CG2 THR A 300       2.112 -17.066 -39.601  1.00 63.20           C  
ATOM   2377  OG1 THR A 300       4.013 -16.502 -38.346  1.00 63.20           O  
ATOM   2378  N   MET A 301       1.134 -19.603 -37.480  1.00 59.95           N  
ATOM   2379  CA  MET A 301      -0.147 -20.284 -37.648  1.00 59.95           C  
ATOM   2380  C   MET A 301      -1.088 -19.372 -38.442  1.00 59.95           C  
ATOM   2381  CB  MET A 301      -0.735 -20.621 -36.266  1.00 59.95           C  
ATOM   2382  O   MET A 301      -1.390 -18.263 -38.007  1.00 59.95           O  
ATOM   2383  CG  MET A 301       0.061 -21.702 -35.521  1.00 59.95           C  
ATOM   2384  SD  MET A 301      -0.035 -23.364 -36.242  1.00 59.95           S  
ATOM   2385  CE  MET A 301      -1.729 -23.828 -35.790  1.00 59.95           C  
ATOM   2386  N   HIS A 302      -1.561 -19.837 -39.598  1.00 49.43           N  
ATOM   2387  CA  HIS A 302      -2.559 -19.149 -40.419  1.00 49.43           C  
ATOM   2388  C   HIS A 302      -3.955 -19.754 -40.183  1.00 49.43           C  
ATOM   2389  CB  HIS A 302      -2.152 -19.238 -41.902  1.00 49.43           C  
ATOM   2390  O   HIS A 302      -4.143 -20.953 -40.376  1.00 49.43           O  
ATOM   2391  CG  HIS A 302      -0.935 -18.421 -42.271  1.00 49.43           C  
ATOM   2392  CD2 HIS A 302       0.334 -18.883 -42.504  1.00 49.43           C  
ATOM   2393  ND1 HIS A 302      -0.913 -17.061 -42.489  1.00 49.43           N  
ATOM   2394  CE1 HIS A 302       0.335 -16.713 -42.842  1.00 49.43           C  
ATOM   2395  NE2 HIS A 302       1.129 -17.791 -42.872  1.00 49.43           N  
ATOM   2396  N   TYR A 303      -4.943 -18.930 -39.815  1.00 55.44           N  
ATOM   2397  CA  TYR A 303      -6.372 -19.266 -39.927  1.00 55.44           C  
ATOM   2398  C   TYR A 303      -6.914 -18.752 -41.276  1.00 55.44           C  
ATOM   2399  CB  TYR A 303      -7.178 -18.672 -38.760  1.00 55.44           C  
ATOM   2400  O   TYR A 303      -6.606 -17.616 -41.646  1.00 55.44           O  
ATOM   2401  CG  TYR A 303      -7.174 -19.512 -37.496  1.00 55.44           C  
ATOM   2402  CD1 TYR A 303      -8.130 -20.535 -37.334  1.00 55.44           C  
ATOM   2403  CD2 TYR A 303      -6.229 -19.268 -36.480  1.00 55.44           C  
ATOM   2404  CE1 TYR A 303      -8.142 -21.313 -36.161  1.00 55.44           C  
ATOM   2405  CE2 TYR A 303      -6.239 -20.043 -35.303  1.00 55.44           C  
ATOM   2406  OH  TYR A 303      -7.217 -21.823 -34.013  1.00 55.44           O  
ATOM   2407  CZ  TYR A 303      -7.197 -21.068 -35.143  1.00 55.44           C  
ATOM   2408  N   PRO A 304      -7.717 -19.535 -42.022  1.00 55.07           N  
ATOM   2409  CA  PRO A 304      -8.256 -19.118 -43.312  1.00 55.07           C  
ATOM   2410  C   PRO A 304      -9.559 -18.321 -43.133  1.00 55.07           C  
ATOM   2411  CB  PRO A 304      -8.462 -20.427 -44.080  1.00 55.07           C  
ATOM   2412  O   PRO A 304     -10.508 -18.804 -42.520  1.00 55.07           O  
ATOM   2413  CG  PRO A 304      -8.821 -21.433 -42.984  1.00 55.07           C  
ATOM   2414  CD  PRO A 304      -8.081 -20.919 -41.746  1.00 55.07           C  
ATOM   2415  N   ALA A 305      -9.632 -17.119 -43.710  1.00 46.35           N  
ATOM   2416  CA  ALA A 305     -10.880 -16.378 -43.894  1.00 46.35           C  
ATOM   2417  C   ALA A 305     -11.302 -16.450 -45.369  1.00 46.35           C  
ATOM   2418  CB  ALA A 305     -10.717 -14.940 -43.388  1.00 46.35           C  
ATOM   2419  O   ALA A 305     -10.521 -16.135 -46.268  1.00 46.35           O  
ATOM   2420  N   ALA A 306     -12.534 -16.897 -45.605  1.00 46.68           N  
ATOM   2421  CA  ALA A 306     -13.140 -17.013 -46.924  1.00 46.68           C  
ATOM   2422  C   ALA A 306     -13.462 -15.631 -47.519  1.00 46.68           C  
ATOM   2423  CB  ALA A 306     -14.392 -17.889 -46.796  1.00 46.68           C  
ATOM   2424  O   ALA A 306     -14.031 -14.767 -46.853  1.00 46.68           O  
ATOM   2425  N   THR A 307     -13.112 -15.443 -48.790  1.00 38.33           N  
ATOM   2426  CA  THR A 307     -13.399 -14.259 -49.603  1.00 38.33           C  
ATOM   2427  C   THR A 307     -14.683 -14.461 -50.414  1.00 38.33           C  
ATOM   2428  CB  THR A 307     -12.215 -13.968 -50.545  1.00 38.33           C  
ATOM   2429  O   THR A 307     -14.925 -15.541 -50.950  1.00 38.33           O  
ATOM   2430  CG2 THR A 307     -10.985 -13.468 -49.788  1.00 38.33           C  
ATOM   2431  OG1 THR A 307     -11.811 -15.139 -51.222  1.00 38.33           O  
ATOM   2432  N   LEU A 308     -15.501 -13.412 -50.544  1.00 44.60           N  
ATOM   2433  CA  LEU A 308     -16.614 -13.358 -51.497  1.00 44.60           C  
ATOM   2434  C   LEU A 308     -16.520 -12.042 -52.278  1.00 44.60           C  
ATOM   2435  CB  LEU A 308     -17.961 -13.588 -50.773  1.00 44.60           C  
ATOM   2436  O   LEU A 308     -16.450 -10.959 -51.700  1.00 44.60           O  
ATOM   2437  CG  LEU A 308     -18.852 -14.657 -51.451  1.00 44.60           C  
ATOM   2438  CD1 LEU A 308     -19.494 -15.567 -50.403  1.00 44.60           C  
ATOM   2439  CD2 LEU A 308     -19.965 -14.027 -52.289  1.00 44.60           C  
ATOM   2440  N   ALA A 309     -16.421 -12.181 -53.598  1.00 41.55           N  
ATOM   2441  CA  ALA A 309     -16.197 -11.123 -54.572  1.00 41.55           C  
ATOM   2442  C   ALA A 309     -17.500 -10.391 -54.941  1.00 41.55           C  
ATOM   2443  CB  ALA A 309     -15.554 -11.778 -55.804  1.00 41.55           C  
ATOM   2444  O   ALA A 309     -18.552 -11.014 -55.062  1.00 41.55           O  
ATOM   2445  N   GLY A 310     -17.407  -9.084 -55.198  1.00 42.62           N  
ATOM   2446  CA  GLY A 310     -18.474  -8.251 -55.760  1.00 42.62           C  
ATOM   2447  C   GLY A 310     -17.867  -7.053 -56.494  1.00 42.62           C  
ATOM   2448  O   GLY A 310     -16.908  -6.456 -56.015  1.00 42.62           O  
ATOM   2449  N   ALA A 311     -18.360  -6.778 -57.697  1.00 41.82           N  
ATOM   2450  CA  ALA A 311     -17.685  -6.049 -58.768  1.00 41.82           C  
ATOM   2451  C   ALA A 311     -18.136  -4.577 -58.928  1.00 41.82           C  
ATOM   2452  CB  ALA A 311     -17.977  -6.869 -60.036  1.00 41.82           C  
ATOM   2453  O   ALA A 311     -19.244  -4.249 -58.526  1.00 41.82           O  
ATOM   2454  N   GLN A 312     -17.311  -3.789 -59.653  1.00 45.75           N  
ATOM   2455  CA  GLN A 312     -17.657  -2.584 -60.458  1.00 45.75           C  
ATOM   2456  C   GLN A 312     -18.059  -1.307 -59.670  1.00 45.75           C  
ATOM   2457  CB  GLN A 312     -18.735  -3.009 -61.486  1.00 45.75           C  
ATOM   2458  O   GLN A 312     -18.733  -1.393 -58.662  1.00 45.75           O  
ATOM   2459  CG  GLN A 312     -18.209  -3.991 -62.551  1.00 45.75           C  
ATOM   2460  CD  GLN A 312     -19.299  -4.745 -63.312  1.00 45.75           C  
ATOM   2461  NE2 GLN A 312     -18.931  -5.662 -64.181  1.00 45.75           N  
ATOM   2462  OE1 GLN A 312     -20.489  -4.546 -63.163  1.00 45.75           O  
ATOM   2463  N   SER A 313     -17.770  -0.047 -60.027  1.00 37.63           N  
ATOM   2464  CA  SER A 313     -16.972   0.653 -61.055  1.00 37.63           C  
ATOM   2465  C   SER A 313     -17.248   2.178 -60.898  1.00 37.63           C  
ATOM   2466  CB  SER A 313     -17.416   0.243 -62.466  1.00 37.63           C  
ATOM   2467  O   SER A 313     -18.370   2.519 -60.537  1.00 37.63           O  
ATOM   2468  OG  SER A 313     -18.823   0.292 -62.571  1.00 37.63           O  
ATOM   2469  N   HIS A 314     -16.298   3.059 -61.276  1.00 48.63           N  
ATOM   2470  CA  HIS A 314     -16.415   4.538 -61.478  1.00 48.63           C  
ATOM   2471  C   HIS A 314     -16.497   5.417 -60.202  1.00 48.63           C  
ATOM   2472  CB  HIS A 314     -17.578   4.849 -62.443  1.00 48.63           C  
ATOM   2473  O   HIS A 314     -17.153   5.046 -59.245  1.00 48.63           O  
ATOM   2474  CG  HIS A 314     -17.648   3.941 -63.649  1.00 48.63           C  
ATOM   2475  CD2 HIS A 314     -18.597   2.985 -63.898  1.00 48.63           C  
ATOM   2476  ND1 HIS A 314     -16.749   3.894 -64.691  1.00 48.63           N  
ATOM   2477  CE1 HIS A 314     -17.137   2.923 -65.535  1.00 48.63           C  
ATOM   2478  NE2 HIS A 314     -18.250   2.334 -65.087  1.00 48.63           N  
ATOM   2479  N   GLY A 315     -15.900   6.607 -60.051  1.00 39.97           N  
ATOM   2480  CA  GLY A 315     -15.069   7.515 -60.854  1.00 39.97           C  
ATOM   2481  C   GLY A 315     -14.694   8.725 -59.956  1.00 39.97           C  
ATOM   2482  O   GLY A 315     -15.416   9.032 -59.013  1.00 39.97           O  
ATOM   2483  N   SER A 316     -13.544   9.367 -60.190  1.00 36.51           N  
ATOM   2484  CA  SER A 316     -12.939  10.418 -59.341  1.00 36.51           C  
ATOM   2485  C   SER A 316     -13.193  11.831 -59.882  1.00 36.51           C  
ATOM   2486  CB  SER A 316     -11.422  10.169 -59.303  1.00 36.51           C  
ATOM   2487  O   SER A 316     -13.025  12.028 -61.084  1.00 36.51           O  
ATOM   2488  OG  SER A 316     -10.730  11.151 -58.555  1.00 36.51           O  
ATOM   2489  N   ILE A 317     -13.506  12.816 -59.020  1.00 52.34           N  
ATOM   2490  CA  ILE A 317     -13.318  14.258 -59.300  1.00 52.34           C  
ATOM   2491  C   ILE A 317     -13.169  15.111 -58.012  1.00 52.34           C  
ATOM   2492  CB  ILE A 317     -14.391  14.874 -60.252  1.00 52.34           C  
ATOM   2493  O   ILE A 317     -14.124  15.340 -57.285  1.00 52.34           O  
ATOM   2494  CG1 ILE A 317     -15.626  13.978 -60.524  1.00 52.34           C  
ATOM   2495  CG2 ILE A 317     -13.701  15.304 -61.563  1.00 52.34           C  
ATOM   2496  CD1 ILE A 317     -16.721  14.638 -61.371  1.00 52.34           C  
ATOM   2497  N   PHE A 318     -11.917  15.518 -57.761  1.00 42.58           N  
ATOM   2498  CA  PHE A 318     -11.338  16.802 -57.300  1.00 42.58           C  
ATOM   2499  C   PHE A 318     -12.010  17.815 -56.329  1.00 42.58           C  
ATOM   2500  CB  PHE A 318     -10.857  17.557 -58.556  1.00 42.58           C  
ATOM   2501  O   PHE A 318     -13.141  18.242 -56.512  1.00 42.58           O  
ATOM   2502  CG  PHE A 318      -9.395  17.322 -58.867  1.00 42.58           C  
ATOM   2503  CD1 PHE A 318      -8.423  18.214 -58.374  1.00 42.58           C  
ATOM   2504  CD2 PHE A 318      -9.000  16.206 -59.628  1.00 42.58           C  
ATOM   2505  CE1 PHE A 318      -7.062  17.991 -58.642  1.00 42.58           C  
ATOM   2506  CE2 PHE A 318      -7.637  15.983 -59.894  1.00 42.58           C  
ATOM   2507  CZ  PHE A 318      -6.668  16.875 -59.400  1.00 42.58           C  
ATOM   2508  N   SER A 319     -11.104  18.395 -55.507  1.00 40.99           N  
ATOM   2509  CA  SER A 319     -11.042  19.768 -54.933  1.00 40.99           C  
ATOM   2510  C   SER A 319     -11.923  20.067 -53.703  1.00 40.99           C  
ATOM   2511  CB  SER A 319     -11.249  20.815 -56.041  1.00 40.99           C  
ATOM   2512  O   SER A 319     -13.111  19.814 -53.726  1.00 40.99           O  
ATOM   2513  OG  SER A 319     -10.185  21.745 -56.031  1.00 40.99           O  
ATOM   2514  N   GLY A 320     -11.477  20.629 -52.571  1.00 40.39           N  
ATOM   2515  CA  GLY A 320     -10.248  21.341 -52.216  1.00 40.39           C  
ATOM   2516  C   GLY A 320     -10.588  22.740 -51.678  1.00 40.39           C  
ATOM   2517  O   GLY A 320     -10.641  23.663 -52.477  1.00 40.39           O  
ATOM   2518  N   THR A 321     -10.784  22.914 -50.361  1.00 45.51           N  
ATOM   2519  CA  THR A 321     -10.765  24.230 -49.674  1.00 45.51           C  
ATOM   2520  C   THR A 321     -10.357  24.083 -48.202  1.00 45.51           C  
ATOM   2521  CB  THR A 321     -12.105  24.993 -49.708  1.00 45.51           C  
ATOM   2522  O   THR A 321     -10.981  23.337 -47.451  1.00 45.51           O  
ATOM   2523  CG2 THR A 321     -12.498  25.527 -51.084  1.00 45.51           C  
ATOM   2524  OG1 THR A 321     -13.158  24.180 -49.252  1.00 45.51           O  
ATOM   2525  N   ALA A 322      -9.317  24.815 -47.802  1.00 42.98           N  
ATOM   2526  CA  ALA A 322      -8.815  24.959 -46.437  1.00 42.98           C  
ATOM   2527  C   ALA A 322      -9.378  26.232 -45.776  1.00 42.98           C  
ATOM   2528  CB  ALA A 322      -7.283  25.027 -46.525  1.00 42.98           C  
ATOM   2529  O   ALA A 322      -9.516  27.246 -46.457  1.00 42.98           O  
ATOM   2530  N   ALA A 323      -9.629  26.202 -44.461  1.00 45.61           N  
ATOM   2531  CA  ALA A 323      -9.750  27.384 -43.596  1.00 45.61           C  
ATOM   2532  C   ALA A 323      -9.536  26.999 -42.106  1.00 45.61           C  
ATOM   2533  CB  ALA A 323     -11.103  28.070 -43.828  1.00 45.61           C  
ATOM   2534  O   ALA A 323      -9.707  25.828 -41.765  1.00 45.61           O  
ATOM   2535  N   PRO A 324      -9.085  27.932 -41.241  1.00 46.77           N  
ATOM   2536  CA  PRO A 324      -8.120  27.648 -40.174  1.00 46.77           C  
ATOM   2537  C   PRO A 324      -8.700  27.502 -38.752  1.00 46.77           C  
ATOM   2538  CB  PRO A 324      -7.137  28.821 -40.255  1.00 46.77           C  
ATOM   2539  O   PRO A 324      -9.817  27.915 -38.456  1.00 46.77           O  
ATOM   2540  CG  PRO A 324      -8.056  29.995 -40.586  1.00 46.77           C  
ATOM   2541  CD  PRO A 324      -9.143  29.373 -41.457  1.00 46.77           C  
ATOM   2542  N   ARG A 325      -7.866  26.917 -37.877  1.00 42.15           N  
ATOM   2543  CA  ARG A 325      -8.029  26.739 -36.422  1.00 42.15           C  
ATOM   2544  C   ARG A 325      -8.241  28.067 -35.679  1.00 42.15           C  
ATOM   2545  CB  ARG A 325      -6.750  26.088 -35.854  1.00 42.15           C  
ATOM   2546  O   ARG A 325      -7.559  29.044 -35.966  1.00 42.15           O  
ATOM   2547  CG  ARG A 325      -6.670  24.563 -36.012  1.00 42.15           C  
ATOM   2548  CD  ARG A 325      -5.331  24.061 -35.443  1.00 42.15           C  
ATOM   2549  NE  ARG A 325      -5.395  22.645 -35.028  1.00 42.15           N  
ATOM   2550  NH1 ARG A 325      -4.327  21.662 -36.812  1.00 42.15           N  
ATOM   2551  NH2 ARG A 325      -5.008  20.408 -35.094  1.00 42.15           N  
ATOM   2552  CZ  ARG A 325      -4.911  21.584 -35.648  1.00 42.15           C  
ATOM   2553  N   CYS A 326      -9.114  28.035 -34.671  1.00 39.22           N  
ATOM   2554  CA  CYS A 326      -9.326  29.093 -33.685  1.00 39.22           C  
ATOM   2555  C   CYS A 326      -8.639  28.695 -32.362  1.00 39.22           C  
ATOM   2556  CB  CYS A 326     -10.846  29.291 -33.533  1.00 39.22           C  
ATOM   2557  O   CYS A 326      -8.918  27.620 -31.832  1.00 39.22           O  
ATOM   2558  SG  CYS A 326     -11.243  31.002 -33.085  1.00 39.22           S  
ATOM   2559  N   GLU A 327      -7.739  29.542 -31.866  1.00 39.77           N  
ATOM   2560  CA  GLU A 327      -7.121  29.492 -30.531  1.00 39.77           C  
ATOM   2561  C   GLU A 327      -8.039  30.216 -29.523  1.00 39.77           C  
ATOM   2562  CB  GLU A 327      -5.755  30.207 -30.593  1.00 39.77           C  
ATOM   2563  O   GLU A 327      -8.635  31.238 -29.871  1.00 39.77           O  
ATOM   2564  CG  GLU A 327      -4.646  29.467 -31.372  1.00 39.77           C  
ATOM   2565  CD  GLU A 327      -3.848  28.452 -30.536  1.00 39.77           C  
ATOM   2566  OE1 GLU A 327      -3.444  27.420 -31.124  1.00 39.77           O  
ATOM   2567  OE2 GLU A 327      -3.645  28.714 -29.333  1.00 39.77           O  
ATOM   2568  N   ILE A 328      -8.155  29.714 -28.287  1.00 52.44           N  
ATOM   2569  CA  ILE A 328      -8.819  30.401 -27.162  1.00 52.44           C  
ATOM   2570  C   ILE A 328      -7.794  30.520 -26.015  1.00 52.44           C  
ATOM   2571  CB  ILE A 328     -10.111  29.683 -26.697  1.00 52.44           C  
ATOM   2572  O   ILE A 328      -7.242  29.488 -25.629  1.00 52.44           O  
ATOM   2573  CG1 ILE A 328     -11.142  29.601 -27.849  1.00 52.44           C  
ATOM   2574  CG2 ILE A 328     -10.725  30.419 -25.486  1.00 52.44           C  
ATOM   2575  CD1 ILE A 328     -12.408  28.802 -27.513  1.00 52.44           C  
ATOM   2576  N   PRO A 329      -7.532  31.722 -25.460  1.00 44.93           N  
ATOM   2577  CA  PRO A 329      -6.538  31.931 -24.402  1.00 44.93           C  
ATOM   2578  C   PRO A 329      -7.010  31.440 -23.024  1.00 44.93           C  
ATOM   2579  CB  PRO A 329      -6.248  33.439 -24.368  1.00 44.93           C  
ATOM   2580  O   PRO A 329      -8.177  31.594 -22.664  1.00 44.93           O  
ATOM   2581  CG  PRO A 329      -6.908  33.992 -25.628  1.00 44.93           C  
ATOM   2582  CD  PRO A 329      -8.042  33.013 -25.890  1.00 44.93           C  
ATOM   2583  N   ILE A 330      -6.074  30.890 -22.245  1.00 44.67           N  
ATOM   2584  CA  ILE A 330      -6.226  30.522 -20.832  1.00 44.67           C  
ATOM   2585  C   ILE A 330      -5.686  31.666 -19.974  1.00 44.67           C  
ATOM   2586  CB  ILE A 330      -5.487  29.182 -20.556  1.00 44.67           C  
ATOM   2587  O   ILE A 330      -4.485  31.900 -19.952  1.00 44.67           O  
ATOM   2588  CG1 ILE A 330      -6.380  28.013 -21.029  1.00 44.67           C  
ATOM   2589  CG2 ILE A 330      -5.091  28.972 -19.078  1.00 44.67           C  
ATOM   2590  CD1 ILE A 330      -5.627  26.695 -21.244  1.00 44.67           C  
ATOM   2591  N   ASP A 331      -6.573  32.304 -19.219  1.00 43.43           N  
ATOM   2592  CA  ASP A 331      -6.252  33.106 -18.041  1.00 43.43           C  
ATOM   2593  C   ASP A 331      -7.283  32.724 -16.976  1.00 43.43           C  
ATOM   2594  CB  ASP A 331      -6.337  34.613 -18.350  1.00 43.43           C  
ATOM   2595  O   ASP A 331      -8.462  33.012 -17.166  1.00 43.43           O  
ATOM   2596  CG  ASP A 331      -5.136  35.148 -19.133  1.00 43.43           C  
ATOM   2597  OD1 ASP A 331      -4.006  34.960 -18.632  1.00 43.43           O  
ATOM   2598  OD2 ASP A 331      -5.372  35.802 -20.175  1.00 43.43           O  
ATOM   2599  N   ASN A 332      -6.869  31.981 -15.938  1.00 39.90           N  
ATOM   2600  CA  ASN A 332      -7.268  32.124 -14.522  1.00 39.90           C  
ATOM   2601  C   ASN A 332      -6.893  30.852 -13.719  1.00 39.90           C  
ATOM   2602  CB  ASN A 332      -8.766  32.489 -14.291  1.00 39.90           C  
ATOM   2603  O   ASN A 332      -7.733  29.986 -13.477  1.00 39.90           O  
ATOM   2604  CG  ASN A 332      -8.969  33.322 -13.046  1.00 39.90           C  
ATOM   2605  ND2 ASN A 332     -10.083  33.174 -12.371  1.00 39.90           N  
ATOM   2606  OD1 ASN A 332      -8.163  34.161 -12.685  1.00 39.90           O  
ATOM   2607  N   ILE A 333      -5.636  30.725 -13.280  1.00 50.69           N  
ATOM   2608  CA  ILE A 333      -5.247  29.789 -12.208  1.00 50.69           C  
ATOM   2609  C   ILE A 333      -4.559  30.600 -11.111  1.00 50.69           C  
ATOM   2610  CB  ILE A 333      -4.438  28.576 -12.744  1.00 50.69           C  
ATOM   2611  O   ILE A 333      -3.493  31.175 -11.313  1.00 50.69           O  
ATOM   2612  CG1 ILE A 333      -5.443  27.477 -13.170  1.00 50.69           C  
ATOM   2613  CG2 ILE A 333      -3.439  28.006 -11.715  1.00 50.69           C  
ATOM   2614  CD1 ILE A 333      -4.842  26.304 -13.951  1.00 50.69           C  
ATOM   2615  N   MET A 334      -5.221  30.673  -9.956  1.00 51.99           N  
ATOM   2616  CA  MET A 334      -4.680  31.251  -8.733  1.00 51.99           C  
ATOM   2617  C   MET A 334      -3.774  30.228  -8.045  1.00 51.99           C  
ATOM   2618  CB  MET A 334      -5.808  31.697  -7.788  1.00 51.99           C  
ATOM   2619  O   MET A 334      -4.192  29.106  -7.759  1.00 51.99           O  
ATOM   2620  CG  MET A 334      -6.681  32.810  -8.383  1.00 51.99           C  
ATOM   2621  SD  MET A 334      -7.812  33.586  -7.192  1.00 51.99           S  
ATOM   2622  CE  MET A 334      -6.674  34.739  -6.376  1.00 51.99           C  
ATOM   2623  N   SER A 335      -2.542  30.645  -7.770  1.00 40.52           N  
ATOM   2624  CA  SER A 335      -1.566  29.950  -6.936  1.00 40.52           C  
ATOM   2625  C   SER A 335      -1.996  29.952  -5.467  1.00 40.52           C  
ATOM   2626  CB  SER A 335      -0.210  30.661  -7.051  1.00 40.52           C  
ATOM   2627  O   SER A 335      -2.382  30.994  -4.939  1.00 40.52           O  
ATOM   2628  OG  SER A 335       0.190  30.748  -8.405  1.00 40.52           O  
ATOM   2629  N   PHE A 336      -1.860  28.815  -4.786  1.00 46.78           N  
ATOM   2630  CA  PHE A 336      -1.812  28.756  -3.326  1.00 46.78           C  
ATOM   2631  C   PHE A 336      -0.709  27.779  -2.920  1.00 46.78           C  
ATOM   2632  CB  PHE A 336      -3.183  28.398  -2.721  1.00 46.78           C  
ATOM   2633  O   PHE A 336      -0.826  26.574  -3.129  1.00 46.78           O  
ATOM   2634  CG  PHE A 336      -3.722  29.476  -1.798  1.00 46.78           C  
ATOM   2635  CD1 PHE A 336      -3.366  29.493  -0.435  1.00 46.78           C  
ATOM   2636  CD2 PHE A 336      -4.552  30.488  -2.312  1.00 46.78           C  
ATOM   2637  CE1 PHE A 336      -3.854  30.506   0.410  1.00 46.78           C  
ATOM   2638  CE2 PHE A 336      -5.043  31.500  -1.467  1.00 46.78           C  
ATOM   2639  CZ  PHE A 336      -4.695  31.508  -0.105  1.00 46.78           C  
ATOM   2640  N   ASP A 337       0.368  28.335  -2.374  1.00 37.85           N  
ATOM   2641  CA  ASP A 337       1.451  27.618  -1.714  1.00 37.85           C  
ATOM   2642  C   ASP A 337       1.456  27.968  -0.216  1.00 37.85           C  
ATOM   2643  CB  ASP A 337       2.797  27.936  -2.397  1.00 37.85           C  
ATOM   2644  O   ASP A 337       0.981  29.032   0.185  1.00 37.85           O  
ATOM   2645  CG  ASP A 337       3.948  27.181  -1.724  1.00 37.85           C  
ATOM   2646  OD1 ASP A 337       3.759  25.975  -1.450  1.00 37.85           O  
ATOM   2647  OD2 ASP A 337       4.926  27.845  -1.325  1.00 37.85           O  
ATOM   2648  N   SER A 338       2.056  27.067   0.566  1.00 41.34           N  
ATOM   2649  CA  SER A 338       2.547  27.233   1.937  1.00 41.34           C  
ATOM   2650  C   SER A 338       1.529  27.212   3.081  1.00 41.34           C  
ATOM   2651  CB  SER A 338       3.447  28.479   2.021  1.00 41.34           C  
ATOM   2652  O   SER A 338       0.995  28.251   3.424  1.00 41.34           O  
ATOM   2653  OG  SER A 338       4.715  28.222   1.448  1.00 41.34           O  
ATOM   2654  N   HIS A 339       1.402  26.068   3.783  1.00 44.81           N  
ATOM   2655  CA  HIS A 339       1.216  25.972   5.252  1.00 44.81           C  
ATOM   2656  C   HIS A 339       1.572  24.554   5.767  1.00 44.81           C  
ATOM   2657  CB  HIS A 339      -0.213  26.356   5.708  1.00 44.81           C  
ATOM   2658  O   HIS A 339       0.717  23.679   5.863  1.00 44.81           O  
ATOM   2659  CG  HIS A 339      -0.508  27.838   5.822  1.00 44.81           C  
ATOM   2660  CD2 HIS A 339      -1.734  28.425   5.665  1.00 44.81           C  
ATOM   2661  ND1 HIS A 339       0.406  28.862   5.976  1.00 44.81           N  
ATOM   2662  CE1 HIS A 339      -0.250  30.024   5.836  1.00 44.81           C  
ATOM   2663  NE2 HIS A 339      -1.565  29.812   5.695  1.00 44.81           N  
ATOM   2664  N   SER A 340       2.838  24.320   6.135  1.00 50.04           N  
ATOM   2665  CA  SER A 340       3.364  23.017   6.602  1.00 50.04           C  
ATOM   2666  C   SER A 340       3.831  22.993   8.073  1.00 50.04           C  
ATOM   2667  CB  SER A 340       4.449  22.522   5.629  1.00 50.04           C  
ATOM   2668  O   SER A 340       4.530  22.068   8.483  1.00 50.04           O  
ATOM   2669  OG  SER A 340       5.332  23.578   5.299  1.00 50.04           O  
ATOM   2670  N   HIS A 341       3.434  23.964   8.911  1.00 51.81           N  
ATOM   2671  CA  HIS A 341       4.011  24.117  10.262  1.00 51.81           C  
ATOM   2672  C   HIS A 341       3.057  23.881  11.459  1.00 51.81           C  
ATOM   2673  CB  HIS A 341       4.774  25.451  10.335  1.00 51.81           C  
ATOM   2674  O   HIS A 341       3.511  23.907  12.601  1.00 51.81           O  
ATOM   2675  CG  HIS A 341       6.070  25.323  11.096  1.00 51.81           C  
ATOM   2676  CD2 HIS A 341       7.332  25.253  10.564  1.00 51.81           C  
ATOM   2677  ND1 HIS A 341       6.195  25.174  12.456  1.00 51.81           N  
ATOM   2678  CE1 HIS A 341       7.501  25.036  12.743  1.00 51.81           C  
ATOM   2679  NE2 HIS A 341       8.231  25.063  11.619  1.00 51.81           N  
ATOM   2680  N   HIS A 342       1.761  23.607  11.244  1.00 49.82           N  
ATOM   2681  CA  HIS A 342       0.775  23.480  12.341  1.00 49.82           C  
ATOM   2682  C   HIS A 342       0.429  22.027  12.746  1.00 49.82           C  
ATOM   2683  CB  HIS A 342      -0.470  24.309  11.984  1.00 49.82           C  
ATOM   2684  O   HIS A 342      -0.047  21.785  13.852  1.00 49.82           O  
ATOM   2685  CG  HIS A 342      -1.444  24.461  13.128  1.00 49.82           C  
ATOM   2686  CD2 HIS A 342      -1.475  25.466  14.059  1.00 49.82           C  
ATOM   2687  ND1 HIS A 342      -2.458  23.587  13.449  1.00 49.82           N  
ATOM   2688  CE1 HIS A 342      -3.075  24.046  14.550  1.00 49.82           C  
ATOM   2689  NE2 HIS A 342      -2.512  25.193  14.956  1.00 49.82           N  
ATOM   2690  N   GLU A 343       0.701  21.020  11.910  1.00 47.50           N  
ATOM   2691  CA  GLU A 343       0.264  19.636  12.189  1.00 47.50           C  
ATOM   2692  C   GLU A 343       1.089  18.888  13.251  1.00 47.50           C  
ATOM   2693  CB  GLU A 343       0.246  18.824  10.890  1.00 47.50           C  
ATOM   2694  O   GLU A 343       0.618  17.913  13.842  1.00 47.50           O  
ATOM   2695  CG  GLU A 343      -1.024  19.064  10.057  1.00 47.50           C  
ATOM   2696  CD  GLU A 343      -1.623  17.732   9.582  1.00 47.50           C  
ATOM   2697  OE1 GLU A 343      -2.848  17.558   9.756  1.00 47.50           O  
ATOM   2698  OE2 GLU A 343      -0.838  16.895   9.082  1.00 47.50           O  
ATOM   2699  N   ARG A 344       2.312  19.343  13.545  1.00 54.76           N  
ATOM   2700  CA  ARG A 344       3.244  18.589  14.401  1.00 54.76           C  
ATOM   2701  C   ARG A 344       2.920  18.662  15.902  1.00 54.76           C  
ATOM   2702  CB  ARG A 344       4.690  19.001  14.064  1.00 54.76           C  
ATOM   2703  O   ARG A 344       3.455  17.875  16.672  1.00 54.76           O  
ATOM   2704  CG  ARG A 344       5.665  17.823  14.221  1.00 54.76           C  
ATOM   2705  CD  ARG A 344       7.116  18.195  13.884  1.00 54.76           C  
ATOM   2706  NE  ARG A 344       7.310  18.513  12.451  1.00 54.76           N  
ATOM   2707  NH1 ARG A 344       9.470  17.741  12.232  1.00 54.76           N  
ATOM   2708  NH2 ARG A 344       8.449  18.666  10.481  1.00 54.76           N  
ATOM   2709  CZ  ARG A 344       8.404  18.304  11.733  1.00 54.76           C  
ATOM   2710  N   VAL A 345       2.049  19.583  16.325  1.00 56.96           N  
ATOM   2711  CA  VAL A 345       1.720  19.802  17.750  1.00 56.96           C  
ATOM   2712  C   VAL A 345       0.456  19.044  18.182  1.00 56.96           C  
ATOM   2713  CB  VAL A 345       1.643  21.314  18.058  1.00 56.96           C  
ATOM   2714  O   VAL A 345       0.352  18.626  19.330  1.00 56.96           O  
ATOM   2715  CG1 VAL A 345       1.383  21.599  19.542  1.00 56.96           C  
ATOM   2716  CG2 VAL A 345       2.961  22.015  17.684  1.00 56.96           C  
ATOM   2717  N   MET A 346      -0.478  18.780  17.263  1.00 53.86           N  
ATOM   2718  CA  MET A 346      -1.747  18.097  17.575  1.00 53.86           C  
ATOM   2719  C   MET A 346      -1.599  16.571  17.695  1.00 53.86           C  
ATOM   2720  CB  MET A 346      -2.782  18.465  16.501  1.00 53.86           C  
ATOM   2721  O   MET A 346      -2.358  15.914  18.405  1.00 53.86           O  
ATOM   2722  CG  MET A 346      -3.233  19.928  16.613  1.00 53.86           C  
ATOM   2723  SD  MET A 346      -4.372  20.240  17.992  1.00 53.86           S  
ATOM   2724  CE  MET A 346      -3.552  21.631  18.814  1.00 53.86           C  
ATOM   2725  N   SER A 347      -0.587  15.996  17.044  1.00 49.41           N  
ATOM   2726  CA  SER A 347      -0.345  14.548  17.003  1.00 49.41           C  
ATOM   2727  C   SER A 347       0.265  13.993  18.301  1.00 49.41           C  
ATOM   2728  CB  SER A 347       0.493  14.191  15.761  1.00 49.41           C  
ATOM   2729  O   SER A 347       0.093  12.813  18.598  1.00 49.41           O  
ATOM   2730  OG  SER A 347       1.286  15.280  15.300  1.00 49.41           O  
ATOM   2731  N   ALA A 348       0.903  14.833  19.124  1.00 56.99           N  
ATOM   2732  CA  ALA A 348       1.477  14.420  20.408  1.00 56.99           C  
ATOM   2733  C   ALA A 348       0.437  14.301  21.541  1.00 56.99           C  
ATOM   2734  CB  ALA A 348       2.598  15.403  20.764  1.00 56.99           C  
ATOM   2735  O   ALA A 348       0.670  13.583  22.510  1.00 56.99           O  
ATOM   2736  N   GLN A 349      -0.719  14.965  21.425  1.00 52.72           N  
ATOM   2737  CA  GLN A 349      -1.722  15.015  22.497  1.00 52.72           C  
ATOM   2738  C   GLN A 349      -2.743  13.863  22.437  1.00 52.72           C  
ATOM   2739  CB  GLN A 349      -2.378  16.405  22.474  1.00 52.72           C  
ATOM   2740  O   GLN A 349      -3.347  13.522  23.451  1.00 52.72           O  
ATOM   2741  CG  GLN A 349      -3.131  16.719  23.776  1.00 52.72           C  
ATOM   2742  CD  GLN A 349      -3.624  18.162  23.855  1.00 52.72           C  
ATOM   2743  NE2 GLN A 349      -4.164  18.571  24.982  1.00 52.72           N  
ATOM   2744  OE1 GLN A 349      -3.540  18.951  22.930  1.00 52.72           O  
ATOM   2745  N   LEU A 350      -2.914  13.221  21.277  1.00 53.13           N  
ATOM   2746  CA  LEU A 350      -3.914  12.160  21.083  1.00 53.13           C  
ATOM   2747  C   LEU A 350      -3.426  10.753  21.472  1.00 53.13           C  
ATOM   2748  CB  LEU A 350      -4.440  12.228  19.637  1.00 53.13           C  
ATOM   2749  O   LEU A 350      -4.247   9.864  21.683  1.00 53.13           O  
ATOM   2750  CG  LEU A 350      -5.317  13.466  19.357  1.00 53.13           C  
ATOM   2751  CD1 LEU A 350      -5.628  13.553  17.863  1.00 53.13           C  
ATOM   2752  CD2 LEU A 350      -6.650  13.416  20.113  1.00 53.13           C  
ATOM   2753  N   ASN A 351      -2.117  10.557  21.654  1.00 53.77           N  
ATOM   2754  CA  ASN A 351      -1.540   9.264  22.050  1.00 53.77           C  
ATOM   2755  C   ASN A 351      -1.602   8.979  23.564  1.00 53.77           C  
ATOM   2756  CB  ASN A 351      -0.107   9.157  21.494  1.00 53.77           C  
ATOM   2757  O   ASN A 351      -1.232   7.888  23.988  1.00 53.77           O  
ATOM   2758  CG  ASN A 351      -0.056   8.784  20.022  1.00 53.77           C  
ATOM   2759  ND2 ASN A 351       1.122   8.745  19.447  1.00 53.77           N  
ATOM   2760  OD1 ASN A 351      -1.045   8.506  19.366  1.00 53.77           O  
ATOM   2761  N   ALA A 352      -2.079   9.923  24.381  1.00 60.99           N  
ATOM   2762  CA  ALA A 352      -2.107   9.802  25.842  1.00 60.99           C  
ATOM   2763  C   ALA A 352      -3.419   9.221  26.416  1.00 60.99           C  
ATOM   2764  CB  ALA A 352      -1.772  11.178  26.431  1.00 60.99           C  
ATOM   2765  O   ALA A 352      -3.568   9.151  27.629  1.00 60.99           O  
ATOM   2766  N   ILE A 353      -4.388   8.835  25.575  1.00 61.46           N  
ATOM   2767  CA  ILE A 353      -5.763   8.528  26.025  1.00 61.46           C  
ATOM   2768  C   ILE A 353      -6.050   7.011  26.117  1.00 61.46           C  
ATOM   2769  CB  ILE A 353      -6.779   9.353  25.182  1.00 61.46           C  
ATOM   2770  O   ILE A 353      -7.059   6.616  26.689  1.00 61.46           O  
ATOM   2771  CG1 ILE A 353      -6.478  10.871  25.330  1.00 61.46           C  
ATOM   2772  CG2 ILE A 353      -8.244   9.079  25.576  1.00 61.46           C  
ATOM   2773  CD1 ILE A 353      -7.331  11.801  24.456  1.00 61.46           C  
ATOM   2774  N   PHE A 354      -5.165   6.139  25.614  1.00 62.47           N  
ATOM   2775  CA  PHE A 354      -5.438   4.691  25.487  1.00 62.47           C  
ATOM   2776  C   PHE A 354      -4.385   3.755  26.113  1.00 62.47           C  
ATOM   2777  CB  PHE A 354      -5.731   4.364  24.012  1.00 62.47           C  
ATOM   2778  O   PHE A 354      -4.368   2.567  25.798  1.00 62.47           O  
ATOM   2779  CG  PHE A 354      -7.068   4.889  23.528  1.00 62.47           C  
ATOM   2780  CD1 PHE A 354      -8.244   4.177  23.830  1.00 62.47           C  
ATOM   2781  CD2 PHE A 354      -7.146   6.084  22.788  1.00 62.47           C  
ATOM   2782  CE1 PHE A 354      -9.492   4.652  23.391  1.00 62.47           C  
ATOM   2783  CE2 PHE A 354      -8.395   6.561  22.352  1.00 62.47           C  
ATOM   2784  CZ  PHE A 354      -9.567   5.845  22.651  1.00 62.47           C  
ATOM   2785  N   HIS A 355      -3.522   4.258  26.999  1.00 50.84           N  
ATOM   2786  CA  HIS A 355      -2.556   3.441  27.742  1.00 50.84           C  
ATOM   2787  C   HIS A 355      -2.625   3.749  29.246  1.00 50.84           C  
ATOM   2788  CB  HIS A 355      -1.141   3.632  27.159  1.00 50.84           C  
ATOM   2789  O   HIS A 355      -1.878   4.594  29.733  1.00 50.84           O  
ATOM   2790  CG  HIS A 355      -0.831   2.734  25.985  1.00 50.84           C  
ATOM   2791  CD2 HIS A 355      -0.653   3.098  24.677  1.00 50.84           C  
ATOM   2792  ND1 HIS A 355      -0.622   1.377  26.057  1.00 50.84           N  
ATOM   2793  CE1 HIS A 355      -0.332   0.933  24.825  1.00 50.84           C  
ATOM   2794  NE2 HIS A 355      -0.328   1.946  23.944  1.00 50.84           N  
ATOM   2795  N   ASP A 356      -3.524   3.055  29.946  1.00 52.04           N  
ATOM   2796  CA  ASP A 356      -3.447   2.705  31.375  1.00 52.04           C  
ATOM   2797  C   ASP A 356      -4.079   1.312  31.552  1.00 52.04           C  
ATOM   2798  CB  ASP A 356      -4.101   3.785  32.272  1.00 52.04           C  
ATOM   2799  O   ASP A 356      -5.156   1.092  30.938  1.00 52.04           O  
ATOM   2800  CG  ASP A 356      -3.597   3.844  33.737  1.00 52.04           C  
ATOM   2801  OD1 ASP A 356      -2.847   2.953  34.198  1.00 52.04           O  
ATOM   2802  OD2 ASP A 356      -3.948   4.843  34.414  1.00 52.04           O  
ATOM   2803  OXT ASP A 356      -3.395   0.440  32.130  1.00 52.04           O  
TER    2804      ASP A 356                                                      
ENDMDL                                                                          
END                                                                             
