# Supplementary material for: Neurogenic inducers inhibit the proliferation of pancreatic cancer by promoting tumor cell transdifferentiation
Source: J Exp Clin Cancer Res. 2025 Nov 12;44:304. doi: 10.1186/s13046-025-03563-9 (PMC12613626; doi:10.1186/s13046-025-03563-9)
Supplement: Supplementary file 5 — Supplementary Material 5. [file 13046_2025_3563_MOESM5_ESM.zip › Table S6/NEUROG3.pdb]

HEADER                                            01-JUN-22                     
TITLE     ALPHAFOLD MONOMER V2.0 PREDICTION FOR NEUROGENIN-3 (Q9Y4Z2)           
COMPND    MOL_ID: 1;                                                            
COMPND   2 MOLECULE: NEUROGENIN-3;                                              
COMPND   3 CHAIN: A                                                             
SOURCE    MOL_ID: 1;                                                            
SOURCE   2 ORGANISM_SCIENTIFIC: HOMO SAPIENS;                                   
SOURCE   3 ORGANISM_TAXID: 9606                                                 
REMARK   1                                                                      
REMARK   1 REFERENCE 1                                                          
REMARK   1  AUTH   JOHN JUMPER, RICHARD EVANS, ALEXANDER PRITZEL, TIM GREEN,    
REMARK   1  AUTH 2 MICHAEL FIGURNOV, OLAF RONNEBERGER, KATHRYN TUNYASUVUNAKOOL, 
REMARK   1  AUTH 3 RUSS BATES, AUGUSTIN ZIDEK, ANNA POTAPENKO, ALEX BRIDGLAND,  
REMARK   1  AUTH 4 CLEMENS MEYER, SIMON A A KOHL, ANDREW J BALLARD,             
REMARK   1  AUTH 5 ANDREW COWIE, BERNARDINO ROMERA-PAREDES, STANISLAV NIKOLOV,  
REMARK   1  AUTH 6 RISHUB JAIN, JONAS ADLER, TREVOR BACK, STIG PETERSEN,        
REMARK   1  AUTH 7 DAVID REIMAN, ELLEN CLANCY, MICHAL ZIELINSKI,                
REMARK   1  AUTH 8 MARTIN STEINEGGER, MICHALINA PACHOLSKA, TAMAS BERGHAMMER,    
REMARK   1  AUTH 9 DAVID SILVER, ORIOL VINYALS, ANDREW W SENIOR,                
REMARK   1  AUTH10 KORAY KAVUKCUOGLU, PUSHMEET KOHLI, DEMIS HASSABIS            
REMARK   1  TITL   HIGHLY ACCURATE PROTEIN STRUCTURE PREDICTION WITH ALPHAFOLD  
REMARK   1  REF    NATURE                        V. 596   583 2021              
REMARK   1  REFN                   ISSN 0028-0836                               
REMARK   1  PMID   34265844                                                     
REMARK   1  DOI    10.1038/s41586-021-03819-2                                   
REMARK   1                                                                      
REMARK   1 DISCLAIMERS                                                          
REMARK   1 ALPHAFOLD DATA, COPYRIGHT (2021) DEEPMIND TECHNOLOGIES LIMITED. THE  
REMARK   1 INFORMATION PROVIDED IS THEORETICAL MODELLING ONLY AND CAUTION SHOULD
REMARK   1 BE EXERCISED IN ITS USE. IT IS PROVIDED "AS-IS" WITHOUT ANY WARRANTY 
REMARK   1 OF ANY KIND, WHETHER EXPRESSED OR IMPLIED. NO WARRANTY IS GIVEN THAT 
REMARK   1 USE OF THE INFORMATION SHALL NOT INFRINGE THE RIGHTS OF ANY THIRD    
REMARK   1 PARTY. THE INFORMATION IS NOT INTENDED TO BE A SUBSTITUTE FOR        
REMARK   1 PROFESSIONAL MEDICAL ADVICE, DIAGNOSIS, OR TREATMENT, AND DOES NOT   
REMARK   1 CONSTITUTE MEDICAL OR OTHER PROFESSIONAL ADVICE. IT IS AVAILABLE FOR 
REMARK   1 ACADEMIC AND COMMERCIAL PURPOSES, UNDER CC-BY 4.0 LICENCE.           
DBREF  XXXX A    1   214  UNP    Q9Y4Z2   NGN3_HUMAN       1    214             
SEQRES   1 A  214  MET THR PRO GLN PRO SER GLY ALA PRO THR VAL GLN VAL          
SEQRES   2 A  214  THR ARG GLU THR GLU ARG SER PHE PRO ARG ALA SER GLU          
SEQRES   3 A  214  ASP GLU VAL THR CYS PRO THR SER ALA PRO PRO SER PRO          
SEQRES   4 A  214  THR ARG THR ARG GLY ASN CYS ALA GLU ALA GLU GLU GLY          
SEQRES   5 A  214  GLY CYS ARG GLY ALA PRO ARG LYS LEU ARG ALA ARG ARG          
SEQRES   6 A  214  GLY GLY ARG SER ARG PRO LYS SER GLU LEU ALA LEU SER          
SEQRES   7 A  214  LYS GLN ARG ARG SER ARG ARG LYS LYS ALA ASN ASP ARG          
SEQRES   8 A  214  GLU ARG ASN ARG MET HIS ASN LEU ASN SER ALA LEU ASP          
SEQRES   9 A  214  ALA LEU ARG GLY VAL LEU PRO THR PHE PRO ASP ASP ALA          
SEQRES  10 A  214  LYS LEU THR LYS ILE GLU THR LEU ARG PHE ALA HIS ASN          
SEQRES  11 A  214  TYR ILE TRP ALA LEU THR GLN THR LEU ARG ILE ALA ASP          
SEQRES  12 A  214  HIS SER LEU TYR ALA LEU GLU PRO PRO ALA PRO HIS CYS          
SEQRES  13 A  214  GLY GLU LEU GLY SER PRO GLY GLY SER PRO GLY ASP TRP          
SEQRES  14 A  214  GLY SER LEU TYR SER PRO VAL SER GLN ALA GLY SER LEU          
SEQRES  15 A  214  SER PRO ALA ALA SER LEU GLU GLU ARG PRO GLY LEU LEU          
SEQRES  16 A  214  GLY ALA THR PHE SER ALA CYS LEU SER PRO GLY SER LEU          
SEQRES  17 A  214  ALA PHE SER ASP PHE LEU                                      
CRYST1    1.000    1.000    1.000  90.00  90.00  90.00 P 1           1          
ORIGX1      1.000000  0.000000  0.000000        0.00000                         
ORIGX2      0.000000  1.000000  0.000000        0.00000                         
ORIGX3      0.000000  0.000000  1.000000        0.00000                         
SCALE1      1.000000  0.000000  0.000000        0.00000                         
SCALE2      0.000000  1.000000  0.000000        0.00000                         
SCALE3      0.000000  0.000000  1.000000        0.00000                         
MODEL        1                                                                  
ATOM      1  N   MET A   1      40.554 -36.356  11.552  1.00 68.38           N  
ATOM      2  CA  MET A   1      39.895 -35.654  12.671  1.00 68.38           C  
ATOM      3  C   MET A   1      38.429 -35.445  12.324  1.00 68.38           C  
ATOM      4  CB  MET A   1      40.587 -34.318  12.993  1.00 68.38           C  
ATOM      5  O   MET A   1      38.134 -34.742  11.369  1.00 68.38           O  
ATOM      6  CG  MET A   1      41.846 -34.517  13.848  1.00 68.38           C  
ATOM      7  SD  MET A   1      43.421 -34.252  12.994  1.00 68.38           S  
ATOM      8  CE  MET A   1      43.939 -32.698  13.786  1.00 68.38           C  
ATOM      9  N   THR A   2      37.548 -36.143  13.036  1.00 63.71           N  
ATOM     10  CA  THR A   2      36.075 -36.099  12.965  1.00 63.71           C  
ATOM     11  C   THR A   2      35.499 -35.134  14.029  1.00 63.71           C  
ATOM     12  CB  THR A   2      35.507 -37.532  13.108  1.00 63.71           C  
ATOM     13  O   THR A   2      36.241 -34.733  14.926  1.00 63.71           O  
ATOM     14  CG2 THR A   2      35.298 -38.182  11.740  1.00 63.71           C  
ATOM     15  OG1 THR A   2      36.397 -38.369  13.818  1.00 63.71           O  
ATOM     16  N   PRO A   3      34.225 -34.701  13.899  1.00 65.95           N  
ATOM     17  CA  PRO A   3      33.729 -33.372  14.289  1.00 65.95           C  
ATOM     18  C   PRO A   3      33.006 -33.334  15.651  1.00 65.95           C  
ATOM     19  CB  PRO A   3      32.756 -33.029  13.153  1.00 65.95           C  
ATOM     20  O   PRO A   3      32.696 -34.377  16.218  1.00 65.95           O  
ATOM     21  CG  PRO A   3      32.077 -34.370  12.882  1.00 65.95           C  
ATOM     22  CD  PRO A   3      33.194 -35.377  13.119  1.00 65.95           C  
ATOM     23  N   GLN A   4      32.663 -32.133  16.135  1.00 71.96           N  
ATOM     24  CA  GLN A   4      31.687 -31.924  17.217  1.00 71.96           C  
ATOM     25  C   GLN A   4      30.763 -30.733  16.898  1.00 71.96           C  
ATOM     26  CB  GLN A   4      32.402 -31.654  18.557  1.00 71.96           C  
ATOM     27  O   GLN A   4      31.267 -29.619  16.743  1.00 71.96           O  
ATOM     28  CG  GLN A   4      32.947 -32.903  19.267  1.00 71.96           C  
ATOM     29  CD  GLN A   4      31.861 -33.780  19.891  1.00 71.96           C  
ATOM     30  NE2 GLN A   4      32.202 -34.603  20.858  1.00 71.96           N  
ATOM     31  OE1 GLN A   4      30.691 -33.740  19.552  1.00 71.96           O  
ATOM     32  N   PRO A   5      29.430 -30.919  16.829  1.00 70.20           N  
ATOM     33  CA  PRO A   5      28.459 -29.832  16.866  1.00 70.20           C  
ATOM     34  C   PRO A   5      27.897 -29.670  18.290  1.00 70.20           C  
ATOM     35  CB  PRO A   5      27.401 -30.240  15.841  1.00 70.20           C  
ATOM     36  O   PRO A   5      27.312 -30.592  18.855  1.00 70.20           O  
ATOM     37  CG  PRO A   5      27.375 -31.769  15.937  1.00 70.20           C  
ATOM     38  CD  PRO A   5      28.747 -32.165  16.502  1.00 70.20           C  
ATOM     39  N   SER A   6      28.072 -28.484  18.877  1.00 71.71           N  
ATOM     40  CA  SER A   6      27.581 -28.141  20.216  1.00 71.71           C  
ATOM     41  C   SER A   6      26.253 -27.377  20.149  1.00 71.71           C  
ATOM     42  CB  SER A   6      28.638 -27.310  20.955  1.00 71.71           C  
ATOM     43  O   SER A   6      26.199 -26.288  19.585  1.00 71.71           O  
ATOM     44  OG  SER A   6      28.197 -26.986  22.259  1.00 71.71           O  
ATOM     45  N   GLY A   7      25.219 -27.950  20.777  1.00 70.41           N  
ATOM     46  CA  GLY A   7      24.237 -27.220  21.591  1.00 70.41           C  
ATOM     47  C   GLY A   7      23.020 -26.596  20.898  1.00 70.41           C  
ATOM     48  O   GLY A   7      23.002 -25.399  20.637  1.00 70.41           O  
ATOM     49  N   ALA A   8      21.941 -27.370  20.740  1.00 70.18           N  
ATOM     50  CA  ALA A   8      20.582 -26.836  20.599  1.00 70.18           C  
ATOM     51  C   ALA A   8      19.919 -26.706  21.990  1.00 70.18           C  
ATOM     52  CB  ALA A   8      19.770 -27.763  19.684  1.00 70.18           C  
ATOM     53  O   ALA A   8      19.995 -27.657  22.773  1.00 70.18           O  
ATOM     54  N   PRO A   9      19.252 -25.587  22.327  1.00 71.64           N  
ATOM     55  CA  PRO A   9      18.473 -25.485  23.555  1.00 71.64           C  
ATOM     56  C   PRO A   9      17.083 -26.124  23.401  1.00 71.64           C  
ATOM     57  CB  PRO A   9      18.425 -23.993  23.888  1.00 71.64           C  
ATOM     58  O   PRO A   9      16.276 -25.743  22.555  1.00 71.64           O  
ATOM     59  CG  PRO A   9      18.515 -23.322  22.518  1.00 71.64           C  
ATOM     60  CD  PRO A   9      19.340 -24.293  21.668  1.00 71.64           C  
ATOM     61  N   THR A  10      16.810 -27.093  24.274  1.00 68.31           N  
ATOM     62  CA  THR A  10      15.513 -27.723  24.544  1.00 68.31           C  
ATOM     63  C   THR A  10      14.445 -26.682  24.897  1.00 68.31           C  
ATOM     64  CB  THR A  10      15.704 -28.683  25.735  1.00 68.31           C  
ATOM     65  O   THR A  10      14.498 -26.076  25.967  1.00 68.31           O  
ATOM     66  CG2 THR A  10      14.447 -29.433  26.171  1.00 68.31           C  
ATOM     67  OG1 THR A  10      16.660 -29.658  25.391  1.00 68.31           O  
ATOM     68  N   VAL A  11      13.432 -26.517  24.042  1.00 69.76           N  
ATOM     69  CA  VAL A  11      12.187 -25.816  24.394  1.00 69.76           C  
ATOM     70  C   VAL A  11      11.248 -26.828  25.044  1.00 69.76           C  
ATOM     71  CB  VAL A  11      11.542 -25.113  23.184  1.00 69.76           C  
ATOM     72  O   VAL A  11      10.769 -27.763  24.404  1.00 69.76           O  
ATOM     73  CG1 VAL A  11      10.248 -24.386  23.579  1.00 69.76           C  
ATOM     74  CG2 VAL A  11      12.500 -24.071  22.591  1.00 69.76           C  
ATOM     75  N   GLN A  12      11.017 -26.658  26.343  1.00 67.35           N  
ATOM     76  CA  GLN A  12      10.052 -27.444  27.101  1.00 67.35           C  
ATOM     77  C   GLN A  12       8.632 -27.011  26.719  1.00 67.35           C  
ATOM     78  CB  GLN A  12      10.305 -27.285  28.610  1.00 67.35           C  
ATOM     79  O   GLN A  12       8.267 -25.847  26.864  1.00 67.35           O  
ATOM     80  CG  GLN A  12      11.684 -27.819  29.035  1.00 67.35           C  
ATOM     81  CD  GLN A  12      11.881 -27.776  30.548  1.00 67.35           C  
ATOM     82  NE2 GLN A  12      13.023 -27.335  31.028  1.00 67.35           N  
ATOM     83  OE1 GLN A  12      11.024 -28.152  31.328  1.00 67.35           O  
ATOM     84  N   VAL A  13       7.830 -27.959  26.235  1.00 68.10           N  
ATOM     85  CA  VAL A  13       6.382 -27.803  26.060  1.00 68.10           C  
ATOM     86  C   VAL A  13       5.727 -27.983  27.428  1.00 68.10           C  
ATOM     87  CB  VAL A  13       5.850 -28.802  25.008  1.00 68.10           C  
ATOM     88  O   VAL A  13       5.527 -29.109  27.892  1.00 68.10           O  
ATOM     89  CG1 VAL A  13       4.318 -28.836  24.923  1.00 68.10           C  
ATOM     90  CG2 VAL A  13       6.383 -28.439  23.614  1.00 68.10           C  
ATOM     91  N   THR A  14       5.414 -26.872  28.091  1.00 66.08           N  
ATOM     92  CA  THR A  14       4.510 -26.841  29.243  1.00 66.08           C  
ATOM     93  C   THR A  14       3.075 -27.038  28.768  1.00 66.08           C  
ATOM     94  CB  THR A  14       4.646 -25.554  30.076  1.00 66.08           C  
ATOM     95  O   THR A  14       2.578 -26.373  27.859  1.00 66.08           O  
ATOM     96  CG2 THR A  14       5.645 -25.751  31.213  1.00 66.08           C  
ATOM     97  OG1 THR A  14       5.124 -24.484  29.291  1.00 66.08           O  
ATOM     98  N   ARG A  15       2.429 -28.033  29.371  1.00 62.00           N  
ATOM     99  CA  ARG A  15       1.060 -28.466  29.110  1.00 62.00           C  
ATOM    100  C   ARG A  15       0.208 -27.796  30.178  1.00 62.00           C  
ATOM    101  CB  ARG A  15       0.962 -30.009  29.178  1.00 62.00           C  
ATOM    102  O   ARG A  15       0.157 -28.278  31.302  1.00 62.00           O  
ATOM    103  CG  ARG A  15       2.158 -30.755  28.567  1.00 62.00           C  
ATOM    104  CD  ARG A  15       2.017 -32.261  28.794  1.00 62.00           C  
ATOM    105  NE  ARG A  15       3.267 -32.956  28.442  1.00 62.00           N  
ATOM    106  NH1 ARG A  15       2.697 -35.026  29.253  1.00 62.00           N  
ATOM    107  NH2 ARG A  15       4.709 -34.711  28.336  1.00 62.00           N  
ATOM    108  CZ  ARG A  15       3.550 -34.224  28.678  1.00 62.00           C  
ATOM    109  N   GLU A  16      -0.414 -26.673  29.857  1.00 60.69           N  
ATOM    110  CA  GLU A  16      -1.225 -25.930  30.821  1.00 60.69           C  
ATOM    111  C   GLU A  16      -2.708 -26.058  30.441  1.00 60.69           C  
ATOM    112  CB  GLU A  16      -0.743 -24.477  30.944  1.00 60.69           C  
ATOM    113  O   GLU A  16      -3.244 -25.297  29.642  1.00 60.69           O  
ATOM    114  CG  GLU A  16       0.752 -24.298  31.289  1.00 60.69           C  
ATOM    115  CD  GLU A  16       1.143 -24.623  32.739  1.00 60.69           C  
ATOM    116  OE1 GLU A  16       2.243 -25.196  32.916  1.00 60.69           O  
ATOM    117  OE2 GLU A  16       0.358 -24.264  33.647  1.00 60.69           O  
ATOM    118  N   THR A  17      -3.333 -27.078  31.030  1.00 58.92           N  
ATOM    119  CA  THR A  17      -4.659 -27.037  31.665  1.00 58.92           C  
ATOM    120  C   THR A  17      -5.830 -26.452  30.861  1.00 58.92           C  
ATOM    121  CB  THR A  17      -4.509 -26.369  33.043  1.00 58.92           C  
ATOM    122  O   THR A  17      -6.123 -25.255  30.905  1.00 58.92           O  
ATOM    123  CG2 THR A  17      -5.742 -26.523  33.932  1.00 58.92           C  
ATOM    124  OG1 THR A  17      -3.447 -26.990  33.741  1.00 58.92           O  
ATOM    125  N   GLU A  18      -6.612 -27.355  30.257  1.00 55.01           N  
ATOM    126  CA  GLU A  18      -8.025 -27.136  29.934  1.00 55.01           C  
ATOM    127  C   GLU A  18      -8.795 -26.693  31.189  1.00 55.01           C  
ATOM    128  CB  GLU A  18      -8.672 -28.433  29.406  1.00 55.01           C  
ATOM    129  O   GLU A  18      -9.031 -27.471  32.114  1.00 55.01           O  
ATOM    130  CG  GLU A  18      -8.467 -28.674  27.910  1.00 55.01           C  
ATOM    131  CD  GLU A  18      -9.227 -29.936  27.477  1.00 55.01           C  
ATOM    132  OE1 GLU A  18     -10.399 -29.792  27.062  1.00 55.01           O  
ATOM    133  OE2 GLU A  18      -8.632 -31.029  27.602  1.00 55.01           O  
ATOM    134  N   ARG A  19      -9.244 -25.435  31.214  1.00 55.10           N  
ATOM    135  CA  ARG A  19     -10.357 -25.030  32.076  1.00 55.10           C  
ATOM    136  C   ARG A  19     -11.664 -25.328  31.351  1.00 55.10           C  
ATOM    137  CB  ARG A  19     -10.251 -23.563  32.512  1.00 55.10           C  
ATOM    138  O   ARG A  19     -12.119 -24.539  30.526  1.00 55.10           O  
ATOM    139  CG  ARG A  19      -9.170 -23.366  33.581  1.00 55.10           C  
ATOM    140  CD  ARG A  19      -9.252 -21.943  34.143  1.00 55.10           C  
ATOM    141  NE  ARG A  19      -8.095 -21.641  35.004  1.00 55.10           N  
ATOM    142  NH1 ARG A  19      -8.820 -19.615  35.800  1.00 55.10           N  
ATOM    143  NH2 ARG A  19      -6.804 -20.379  36.388  1.00 55.10           N  
ATOM    144  CZ  ARG A  19      -7.913 -20.550  35.725  1.00 55.10           C  
ATOM    145  N   SER A  20     -12.259 -26.464  31.704  1.00 52.02           N  
ATOM    146  CA  SER A  20     -13.691 -26.722  31.547  1.00 52.02           C  
ATOM    147  C   SER A  20     -14.497 -25.588  32.187  1.00 52.02           C  
ATOM    148  CB  SER A  20     -14.067 -28.033  32.253  1.00 52.02           C  
ATOM    149  O   SER A  20     -14.303 -25.282  33.363  1.00 52.02           O  
ATOM    150  OG  SER A  20     -13.997 -29.126  31.366  1.00 52.02           O  
ATOM    151  N   PHE A  21     -15.421 -24.992  31.434  1.00 48.84           N  
ATOM    152  CA  PHE A  21     -16.484 -24.148  31.981  1.00 48.84           C  
ATOM    153  C   PHE A  21     -17.854 -24.784  31.700  1.00 48.84           C  
ATOM    154  CB  PHE A  21     -16.381 -22.703  31.475  1.00 48.84           C  
ATOM    155  O   PHE A  21     -18.020 -25.442  30.671  1.00 48.84           O  
ATOM    156  CG  PHE A  21     -15.318 -21.883  32.184  1.00 48.84           C  
ATOM    157  CD1 PHE A  21     -15.573 -21.349  33.463  1.00 48.84           C  
ATOM    158  CD2 PHE A  21     -14.074 -21.651  31.571  1.00 48.84           C  
ATOM    159  CE1 PHE A  21     -14.595 -20.583  34.121  1.00 48.84           C  
ATOM    160  CE2 PHE A  21     -13.099 -20.874  32.222  1.00 48.84           C  
ATOM    161  CZ  PHE A  21     -13.359 -20.339  33.496  1.00 48.84           C  
ATOM    162  N   PRO A  22     -18.825 -24.644  32.620  1.00 60.39           N  
ATOM    163  CA  PRO A  22     -19.938 -25.574  32.753  1.00 60.39           C  
ATOM    164  C   PRO A  22     -21.036 -25.332  31.716  1.00 60.39           C  
ATOM    165  CB  PRO A  22     -20.472 -25.414  34.186  1.00 60.39           C  
ATOM    166  O   PRO A  22     -21.461 -24.203  31.474  1.00 60.39           O  
ATOM    167  CG  PRO A  22     -19.446 -24.524  34.886  1.00 60.39           C  
ATOM    168  CD  PRO A  22     -18.857 -23.720  33.739  1.00 60.39           C  
ATOM    169  N   ARG A  23     -21.525 -26.442  31.163  1.00 44.85           N  
ATOM    170  CA  ARG A  23     -22.751 -26.584  30.375  1.00 44.85           C  
ATOM    171  C   ARG A  23     -23.956 -26.239  31.260  1.00 44.85           C  
ATOM    172  CB  ARG A  23     -22.752 -28.050  29.895  1.00 44.85           C  
ATOM    173  O   ARG A  23     -24.225 -26.958  32.217  1.00 44.85           O  
ATOM    174  CG  ARG A  23     -23.911 -28.485  28.990  1.00 44.85           C  
ATOM    175  CD  ARG A  23     -23.704 -29.966  28.632  1.00 44.85           C  
ATOM    176  NE  ARG A  23     -24.779 -30.494  27.773  1.00 44.85           N  
ATOM    177  NH1 ARG A  23     -23.932 -32.616  27.494  1.00 44.85           N  
ATOM    178  NH2 ARG A  23     -25.902 -32.084  26.592  1.00 44.85           N  
ATOM    179  CZ  ARG A  23     -24.862 -31.723  27.288  1.00 44.85           C  
ATOM    180  N   ALA A  24     -24.642 -25.137  30.961  1.00 57.26           N  
ATOM    181  CA  ALA A  24     -25.927 -24.807  31.569  1.00 57.26           C  
ATOM    182  C   ALA A  24     -27.052 -25.563  30.852  1.00 57.26           C  
ATOM    183  CB  ALA A  24     -26.142 -23.290  31.583  1.00 57.26           C  
ATOM    184  O   ALA A  24     -27.038 -25.720  29.630  1.00 57.26           O  
ATOM    185  N   SER A  25     -27.958 -26.056  31.681  1.00 61.47           N  
ATOM    186  CA  SER A  25     -29.002 -27.038  31.450  1.00 61.47           C  
ATOM    187  C   SER A  25     -30.059 -26.613  30.436  1.00 61.47           C  
ATOM    188  CB  SER A  25     -29.683 -27.322  32.796  1.00 61.47           C  
ATOM    189  O   SER A  25     -30.356 -25.433  30.255  1.00 61.47           O  
ATOM    190  OG  SER A  25     -28.775 -27.163  33.886  1.00 61.47           O  
ATOM    191  N   GLU A  26     -30.609 -27.639  29.803  1.00 51.36           N  
ATOM    192  CA  GLU A  26     -31.790 -27.651  28.952  1.00 51.36           C  
ATOM    193  C   GLU A  26     -33.069 -27.157  29.653  1.00 51.36           C  
ATOM    194  CB  GLU A  26     -31.964 -29.110  28.475  1.00 51.36           C  
ATOM    195  O   GLU A  26     -33.367 -27.578  30.763  1.00 51.36           O  
ATOM    196  CG  GLU A  26     -31.936 -30.187  29.594  1.00 51.36           C  
ATOM    197  CD  GLU A  26     -30.766 -31.167  29.433  1.00 51.36           C  
ATOM    198  OE1 GLU A  26     -29.768 -31.027  30.181  1.00 51.36           O  
ATOM    199  OE2 GLU A  26     -30.822 -32.001  28.502  1.00 51.36           O  
ATOM    200  N   ASP A  27     -33.850 -26.325  28.960  1.00 58.07           N  
ATOM    201  CA  ASP A  27     -35.305 -26.281  29.115  1.00 58.07           C  
ATOM    202  C   ASP A  27     -35.933 -26.281  27.715  1.00 58.07           C  
ATOM    203  CB  ASP A  27     -35.798 -25.119  29.989  1.00 58.07           C  
ATOM    204  O   ASP A  27     -35.548 -25.547  26.800  1.00 58.07           O  
ATOM    205  CG  ASP A  27     -35.951 -25.509  31.467  1.00 58.07           C  
ATOM    206  OD1 ASP A  27     -36.634 -26.524  31.732  1.00 58.07           O  
ATOM    207  OD2 ASP A  27     -35.476 -24.721  32.319  1.00 58.07           O  
ATOM    208  N   GLU A  28     -36.846 -27.223  27.570  1.00 51.78           N  
ATOM    209  CA  GLU A  28     -37.382 -27.835  26.369  1.00 51.78           C  
ATOM    210  C   GLU A  28     -38.542 -27.005  25.787  1.00 51.78           C  
ATOM    211  CB  GLU A  28     -37.841 -29.221  26.867  1.00 51.78           C  
ATOM    212  O   GLU A  28     -39.548 -26.781  26.454  1.00 51.78           O  
ATOM    213  CG  GLU A  28     -38.234 -30.243  25.803  1.00 51.78           C  
ATOM    214  CD  GLU A  28     -39.056 -31.398  26.407  1.00 51.78           C  
ATOM    215  OE1 GLU A  28     -39.949 -31.887  25.679  1.00 51.78           O  
ATOM    216  OE2 GLU A  28     -38.794 -31.792  27.566  1.00 51.78           O  
ATOM    217  N   VAL A  29     -38.446 -26.580  24.521  1.00 56.57           N  
ATOM    218  CA  VAL A  29     -39.630 -26.325  23.681  1.00 56.57           C  
ATOM    219  C   VAL A  29     -39.404 -26.973  22.319  1.00 56.57           C  
ATOM    220  CB  VAL A  29     -40.047 -24.842  23.571  1.00 56.57           C  
ATOM    221  O   VAL A  29     -38.631 -26.513  21.481  1.00 56.57           O  
ATOM    222  CG1 VAL A  29     -41.234 -24.663  22.606  1.00 56.57           C  
ATOM    223  CG2 VAL A  29     -40.507 -24.275  24.922  1.00 56.57           C  
ATOM    224  N   THR A  30     -40.097 -28.091  22.170  1.00 45.47           N  
ATOM    225  CA  THR A  30     -40.395 -28.933  21.015  1.00 45.47           C  
ATOM    226  C   THR A  30     -40.296 -28.284  19.620  1.00 45.47           C  
ATOM    227  CB  THR A  30     -41.817 -29.469  21.265  1.00 45.47           C  
ATOM    228  O   THR A  30     -41.016 -27.348  19.285  1.00 45.47           O  
ATOM    229  CG2 THR A  30     -42.251 -30.590  20.328  1.00 45.47           C  
ATOM    230  OG1 THR A  30     -41.852 -30.002  22.573  1.00 45.47           O  
ATOM    231  N   CYS A  31     -39.395 -28.886  18.831  1.00 37.86           N  
ATOM    232  CA  CYS A  31     -39.305 -29.201  17.387  1.00 37.86           C  
ATOM    233  C   CYS A  31     -40.564 -29.027  16.481  1.00 37.86           C  
ATOM    234  CB  CYS A  31     -38.916 -30.695  17.436  1.00 37.86           C  
ATOM    235  O   CYS A  31     -41.665 -28.964  17.019  1.00 37.86           O  
ATOM    236  SG  CYS A  31     -37.339 -30.944  18.302  1.00 37.86           S  
ATOM    237  N   PRO A  32     -40.478 -29.109  15.118  1.00 50.84           N  
ATOM    238  CA  PRO A  32     -39.383 -29.682  14.313  1.00 50.84           C  
ATOM    239  C   PRO A  32     -39.027 -28.989  12.965  1.00 50.84           C  
ATOM    240  CB  PRO A  32     -39.935 -31.086  13.992  1.00 50.84           C  
ATOM    241  O   PRO A  32     -39.819 -28.306  12.333  1.00 50.84           O  
ATOM    242  CG  PRO A  32     -41.450 -30.885  13.881  1.00 50.84           C  
ATOM    243  CD  PRO A  32     -41.690 -29.459  14.374  1.00 50.84           C  
ATOM    244  N   THR A  33     -37.816 -29.306  12.495  1.00 46.66           N  
ATOM    245  CA  THR A  33     -37.461 -29.726  11.121  1.00 46.66           C  
ATOM    246  C   THR A  33     -37.876 -28.866   9.907  1.00 46.66           C  
ATOM    247  CB  THR A  33     -37.815 -31.219  10.938  1.00 46.66           C  
ATOM    248  O   THR A  33     -39.028 -28.797   9.494  1.00 46.66           O  
ATOM    249  CG2 THR A  33     -39.163 -31.561  10.298  1.00 46.66           C  
ATOM    250  OG1 THR A  33     -36.821 -31.846  10.176  1.00 46.66           O  
ATOM    251  N   SER A  34     -36.884 -28.278   9.238  1.00 56.07           N  
ATOM    252  CA  SER A  34     -36.536 -28.555   7.828  1.00 56.07           C  
ATOM    253  C   SER A  34     -35.555 -27.492   7.315  1.00 56.07           C  
ATOM    254  CB  SER A  34     -37.727 -28.696   6.861  1.00 56.07           C  
ATOM    255  O   SER A  34     -35.708 -26.295   7.547  1.00 56.07           O  
ATOM    256  OG  SER A  34     -38.634 -27.629   6.968  1.00 56.07           O  
ATOM    257  N   ALA A  35     -34.481 -27.957   6.679  1.00 55.67           N  
ATOM    258  CA  ALA A  35     -33.398 -27.151   6.119  1.00 55.67           C  
ATOM    259  C   ALA A  35     -33.833 -26.376   4.845  1.00 55.67           C  
ATOM    260  CB  ALA A  35     -32.229 -28.113   5.866  1.00 55.67           C  
ATOM    261  O   ALA A  35     -34.820 -26.756   4.213  1.00 55.67           O  
ATOM    262  N   PRO A  36     -33.117 -25.303   4.446  1.00 56.98           N  
ATOM    263  CA  PRO A  36     -33.612 -24.295   3.503  1.00 56.98           C  
ATOM    264  C   PRO A  36     -33.157 -24.533   2.047  1.00 56.98           C  
ATOM    265  CB  PRO A  36     -33.009 -22.992   4.038  1.00 56.98           C  
ATOM    266  O   PRO A  36     -32.089 -25.110   1.834  1.00 56.98           O  
ATOM    267  CG  PRO A  36     -31.621 -23.428   4.516  1.00 56.98           C  
ATOM    268  CD  PRO A  36     -31.839 -24.863   4.999  1.00 56.98           C  
ATOM    269  N   PRO A  37     -33.870 -23.994   1.036  1.00 64.56           N  
ATOM    270  CA  PRO A  37     -33.318 -23.776  -0.297  1.00 64.56           C  
ATOM    271  C   PRO A  37     -32.901 -22.308  -0.542  1.00 64.56           C  
ATOM    272  CB  PRO A  37     -34.404 -24.267  -1.251  1.00 64.56           C  
ATOM    273  O   PRO A  37     -33.489 -21.356  -0.032  1.00 64.56           O  
ATOM    274  CG  PRO A  37     -35.693 -23.901  -0.514  1.00 64.56           C  
ATOM    275  CD  PRO A  37     -35.322 -23.898   0.977  1.00 64.56           C  
ATOM    276  N   SER A  38     -31.850 -22.173  -1.348  1.00 53.99           N  
ATOM    277  CA  SER A  38     -31.104 -20.990  -1.805  1.00 53.99           C  
ATOM    278  C   SER A  38     -31.927 -19.808  -2.367  1.00 53.99           C  
ATOM    279  CB  SER A  38     -30.180 -21.501  -2.919  1.00 53.99           C  
ATOM    280  O   SER A  38     -33.031 -20.003  -2.878  1.00 53.99           O  
ATOM    281  OG  SER A  38     -29.433 -22.613  -2.456  1.00 53.99           O  
ATOM    282  N   PRO A  39     -31.378 -18.570  -2.372  1.00 59.52           N  
ATOM    283  CA  PRO A  39     -32.094 -17.384  -2.829  1.00 59.52           C  
ATOM    284  C   PRO A  39     -32.065 -17.283  -4.358  1.00 59.52           C  
ATOM    285  CB  PRO A  39     -31.382 -16.208  -2.153  1.00 59.52           C  
ATOM    286  O   PRO A  39     -31.000 -17.189  -4.967  1.00 59.52           O  
ATOM    287  CG  PRO A  39     -29.926 -16.673  -2.085  1.00 59.52           C  
ATOM    288  CD  PRO A  39     -30.030 -18.195  -1.952  1.00 59.52           C  
ATOM    289  N   THR A  40     -33.243 -17.233  -4.980  1.00 53.71           N  
ATOM    290  CA  THR A  40     -33.392 -16.929  -6.408  1.00 53.71           C  
ATOM    291  C   THR A  40     -34.181 -15.631  -6.564  1.00 53.71           C  
ATOM    292  CB  THR A  40     -33.998 -18.091  -7.212  1.00 53.71           C  
ATOM    293  O   THR A  40     -35.205 -15.413  -5.922  1.00 53.71           O  
ATOM    294  CG2 THR A  40     -33.678 -17.954  -8.702  1.00 53.71           C  
ATOM    295  OG1 THR A  40     -33.423 -19.316  -6.822  1.00 53.71           O  
ATOM    296  N   ARG A  41     -33.617 -14.738  -7.380  1.00 52.36           N  
ATOM    297  CA  ARG A  41     -34.050 -13.375  -7.727  1.00 52.36           C  
ATOM    298  C   ARG A  41     -35.509 -13.357  -8.199  1.00 52.36           C  
ATOM    299  CB  ARG A  41     -33.146 -12.905  -8.893  1.00 52.36           C  
ATOM    300  O   ARG A  41     -35.909 -14.315  -8.844  1.00 52.36           O  
ATOM    301  CG  ARG A  41     -31.629 -12.932  -8.597  1.00 52.36           C  
ATOM    302  CD  ARG A  41     -30.767 -12.883  -9.871  1.00 52.36           C  
ATOM    303  NE  ARG A  41     -30.459 -11.507 -10.314  1.00 52.36           N  
ATOM    304  NH1 ARG A  41     -30.358 -11.899 -12.584  1.00 52.36           N  
ATOM    305  NH2 ARG A  41     -29.794  -9.898 -11.785  1.00 52.36           N  
ATOM    306  CZ  ARG A  41     -30.210 -11.112 -11.554  1.00 52.36           C  
ATOM    307  N   THR A  42     -36.231 -12.247  -7.993  1.00 52.54           N  
ATOM    308  CA  THR A  42     -37.017 -11.511  -9.021  1.00 52.54           C  
ATOM    309  C   THR A  42     -37.752 -10.307  -8.390  1.00 52.54           C  
ATOM    310  CB  THR A  42     -38.018 -12.385  -9.819  1.00 52.54           C  
ATOM    311  O   THR A  42     -38.666 -10.474  -7.599  1.00 52.54           O  
ATOM    312  CG2 THR A  42     -38.808 -11.615 -10.873  1.00 52.54           C  
ATOM    313  OG1 THR A  42     -37.324 -13.283 -10.641  1.00 52.54           O  
ATOM    314  N   ARG A  43     -37.292  -9.095  -8.751  1.00 48.52           N  
ATOM    315  CA  ARG A  43     -38.055  -7.895  -9.179  1.00 48.52           C  
ATOM    316  C   ARG A  43     -39.359  -7.529  -8.435  1.00 48.52           C  
ATOM    317  CB  ARG A  43     -38.303  -8.110 -10.683  1.00 48.52           C  
ATOM    318  O   ARG A  43     -40.370  -8.198  -8.584  1.00 48.52           O  
ATOM    319  CG  ARG A  43     -38.813  -6.927 -11.510  1.00 48.52           C  
ATOM    320  CD  ARG A  43     -38.843  -7.404 -12.972  1.00 48.52           C  
ATOM    321  NE  ARG A  43     -39.608  -6.506 -13.852  1.00 48.52           N  
ATOM    322  NH1 ARG A  43     -39.758  -7.937 -15.652  1.00 48.52           N  
ATOM    323  NH2 ARG A  43     -40.769  -5.951 -15.728  1.00 48.52           N  
ATOM    324  CZ  ARG A  43     -40.038  -6.802 -15.068  1.00 48.52           C  
ATOM    325  N   GLY A  44     -39.367  -6.351  -7.801  1.00 47.63           N  
ATOM    326  CA  GLY A  44     -40.584  -5.687  -7.320  1.00 47.63           C  
ATOM    327  C   GLY A  44     -40.370  -4.203  -6.994  1.00 47.63           C  
ATOM    328  O   GLY A  44     -39.911  -3.875  -5.911  1.00 47.63           O  
ATOM    329  N   ASN A  45     -40.692  -3.350  -7.970  1.00 48.49           N  
ATOM    330  CA  ASN A  45     -41.171  -1.960  -7.896  1.00 48.49           C  
ATOM    331  C   ASN A  45     -40.461  -0.936  -6.978  1.00 48.49           C  
ATOM    332  CB  ASN A  45     -42.691  -2.013  -7.636  1.00 48.49           C  
ATOM    333  O   ASN A  45     -40.732  -0.850  -5.784  1.00 48.49           O  
ATOM    334  CG  ASN A  45     -43.467  -2.777  -8.701  1.00 48.49           C  
ATOM    335  ND2 ASN A  45     -44.764  -2.888  -8.550  1.00 48.49           N  
ATOM    336  OD1 ASN A  45     -42.924  -3.297  -9.666  1.00 48.49           O  
ATOM    337  N   CYS A  46     -39.698  -0.025  -7.594  1.00 41.79           N  
ATOM    338  CA  CYS A  46     -39.552   1.355  -7.118  1.00 41.79           C  
ATOM    339  C   CYS A  46     -40.518   2.217  -7.943  1.00 41.79           C  
ATOM    340  CB  CYS A  46     -38.095   1.825  -7.272  1.00 41.79           C  
ATOM    341  O   CYS A  46     -40.255   2.466  -9.116  1.00 41.79           O  
ATOM    342  SG  CYS A  46     -36.983   0.851  -6.214  1.00 41.79           S  
ATOM    343  N   ALA A  47     -41.659   2.586  -7.361  1.00 45.30           N  
ATOM    344  CA  ALA A  47     -42.625   3.507  -7.950  1.00 45.30           C  
ATOM    345  C   ALA A  47     -42.470   4.887  -7.292  1.00 45.30           C  
ATOM    346  CB  ALA A  47     -44.038   2.928  -7.788  1.00 45.30           C  
ATOM    347  O   ALA A  47     -42.645   5.014  -6.081  1.00 45.30           O  
ATOM    348  N   GLU A  48     -42.025   5.854  -8.096  1.00 40.74           N  
ATOM    349  CA  GLU A  48     -42.626   7.178  -8.332  1.00 40.74           C  
ATOM    350  C   GLU A  48     -43.615   7.720  -7.274  1.00 40.74           C  
ATOM    351  CB  GLU A  48     -43.367   7.105  -9.684  1.00 40.74           C  
ATOM    352  O   GLU A  48     -44.669   7.127  -7.050  1.00 40.74           O  
ATOM    353  CG  GLU A  48     -42.533   6.640 -10.893  1.00 40.74           C  
ATOM    354  CD  GLU A  48     -41.560   7.713 -11.389  1.00 40.74           C  
ATOM    355  OE1 GLU A  48     -40.337   7.488 -11.244  1.00 40.74           O  
ATOM    356  OE2 GLU A  48     -42.057   8.730 -11.909  1.00 40.74           O  
ATOM    357  N   ALA A  49     -43.290   8.885  -6.699  1.00 45.76           N  
ATOM    358  CA  ALA A  49     -44.192  10.015  -6.403  1.00 45.76           C  
ATOM    359  C   ALA A  49     -43.350  11.109  -5.701  1.00 45.76           C  
ATOM    360  CB  ALA A  49     -45.393   9.601  -5.543  1.00 45.76           C  
ATOM    361  O   ALA A  49     -42.878  10.902  -4.584  1.00 45.76           O  
ATOM    362  N   GLU A  50     -42.913  12.150  -6.420  1.00 49.00           N  
ATOM    363  CA  GLU A  50     -43.633  13.437  -6.568  1.00 49.00           C  
ATOM    364  C   GLU A  50     -43.756  14.141  -5.199  1.00 49.00           C  
ATOM    365  CB  GLU A  50     -44.998  13.250  -7.260  1.00 49.00           C  
ATOM    366  O   GLU A  50     -44.409  13.643  -4.291  1.00 49.00           O  
ATOM    367  CG  GLU A  50     -44.909  12.773  -8.721  1.00 49.00           C  
ATOM    368  CD  GLU A  50     -44.334  13.846  -9.648  1.00 49.00           C  
ATOM    369  OE1 GLU A  50     -43.210  13.635 -10.153  1.00 49.00           O  
ATOM    370  OE2 GLU A  50     -44.998  14.889  -9.803  1.00 49.00           O  
ATOM    371  N   GLU A  51     -43.008  15.193  -4.866  1.00 48.51           N  
ATOM    372  CA  GLU A  51     -43.065  16.582  -5.357  1.00 48.51           C  
ATOM    373  C   GLU A  51     -43.294  17.452  -4.091  1.00 48.51           C  
ATOM    374  CB  GLU A  51     -44.175  16.839  -6.408  1.00 48.51           C  
ATOM    375  O   GLU A  51     -43.998  17.040  -3.171  1.00 48.51           O  
ATOM    376  CG  GLU A  51     -44.027  18.212  -7.097  1.00 48.51           C  
ATOM    377  CD  GLU A  51     -45.279  18.719  -7.839  1.00 48.51           C  
ATOM    378  OE1 GLU A  51     -45.187  19.865  -8.342  1.00 48.51           O  
ATOM    379  OE2 GLU A  51     -46.341  18.066  -7.768  1.00 48.51           O  
ATOM    380  N   GLY A  52     -42.708  18.653  -4.001  1.00 40.48           N  
ATOM    381  CA  GLY A  52     -43.321  19.719  -3.190  1.00 40.48           C  
ATOM    382  C   GLY A  52     -42.556  20.268  -1.976  1.00 40.48           C  
ATOM    383  O   GLY A  52     -42.887  20.002  -0.827  1.00 40.48           O  
ATOM    384  N   GLY A  53     -41.636  21.201  -2.243  1.00 39.63           N  
ATOM    385  CA  GLY A  53     -41.695  22.542  -1.639  1.00 39.63           C  
ATOM    386  C   GLY A  53     -41.233  22.751  -0.188  1.00 39.63           C  
ATOM    387  O   GLY A  53     -42.044  22.866   0.728  1.00 39.63           O  
ATOM    388  N   CYS A  54     -39.943  23.054  -0.001  1.00 43.46           N  
ATOM    389  CA  CYS A  54     -39.460  23.813   1.159  1.00 43.46           C  
ATOM    390  C   CYS A  54     -39.910  25.284   1.054  1.00 43.46           C  
ATOM    391  CB  CYS A  54     -37.927  23.712   1.251  1.00 43.46           C  
ATOM    392  O   CYS A  54     -39.145  26.147   0.624  1.00 43.46           O  
ATOM    393  SG  CYS A  54     -37.419  22.024   1.676  1.00 43.46           S  
ATOM    394  N   ARG A  55     -41.152  25.600   1.440  1.00 50.13           N  
ATOM    395  CA  ARG A  55     -41.568  26.990   1.682  1.00 50.13           C  
ATOM    396  C   ARG A  55     -41.311  27.345   3.140  1.00 50.13           C  
ATOM    397  CB  ARG A  55     -43.017  27.250   1.244  1.00 50.13           C  
ATOM    398  O   ARG A  55     -42.021  26.916   4.043  1.00 50.13           O  
ATOM    399  CG  ARG A  55     -43.116  27.317  -0.289  1.00 50.13           C  
ATOM    400  CD  ARG A  55     -44.504  27.790  -0.739  1.00 50.13           C  
ATOM    401  NE  ARG A  55     -44.623  27.811  -2.212  1.00 50.13           N  
ATOM    402  NH1 ARG A  55     -43.689  29.876  -2.629  1.00 50.13           N  
ATOM    403  NH2 ARG A  55     -44.416  28.627  -4.328  1.00 50.13           N  
ATOM    404  CZ  ARG A  55     -44.243  28.769  -3.044  1.00 50.13           C  
ATOM    405  N   GLY A  56     -40.263  28.136   3.349  1.00 39.77           N  
ATOM    406  CA  GLY A  56     -40.008  28.801   4.614  1.00 39.77           C  
ATOM    407  C   GLY A  56     -41.122  29.790   4.949  1.00 39.77           C  
ATOM    408  O   GLY A  56     -41.513  30.605   4.119  1.00 39.77           O  
ATOM    409  N   ALA A  57     -41.590  29.744   6.190  1.00 53.72           N  
ATOM    410  CA  ALA A  57     -42.153  30.893   6.881  1.00 53.72           C  
ATOM    411  C   ALA A  57     -42.031  30.674   8.400  1.00 53.72           C  
ATOM    412  CB  ALA A  57     -43.597  31.150   6.440  1.00 53.72           C  
ATOM    413  O   ALA A  57     -42.022  29.533   8.862  1.00 53.72           O  
ATOM    414  N   PRO A  58     -41.849  31.751   9.179  1.00 49.83           N  
ATOM    415  CA  PRO A  58     -41.069  31.736  10.409  1.00 49.83           C  
ATOM    416  C   PRO A  58     -41.966  31.742  11.656  1.00 49.83           C  
ATOM    417  CB  PRO A  58     -40.206  33.003  10.262  1.00 49.83           C  
ATOM    418  O   PRO A  58     -43.187  31.761  11.547  1.00 49.83           O  
ATOM    419  CG  PRO A  58     -41.045  33.978   9.426  1.00 49.83           C  
ATOM    420  CD  PRO A  58     -42.160  33.129   8.828  1.00 49.83           C  
ATOM    421  N   ARG A  59     -41.328  31.891  12.830  1.00 52.51           N  
ATOM    422  CA  ARG A  59     -41.891  32.323  14.133  1.00 52.51           C  
ATOM    423  C   ARG A  59     -42.195  31.169  15.097  1.00 52.51           C  
ATOM    424  CB  ARG A  59     -43.142  33.232  13.975  1.00 52.51           C  
ATOM    425  O   ARG A  59     -43.236  30.538  15.020  1.00 52.51           O  
ATOM    426  CG  ARG A  59     -42.985  34.421  13.008  1.00 52.51           C  
ATOM    427  CD  ARG A  59     -44.283  34.784  12.279  1.00 52.51           C  
ATOM    428  NE  ARG A  59     -44.077  36.025  11.506  1.00 52.51           N  
ATOM    429  NH1 ARG A  59     -46.074  37.078  11.951  1.00 52.51           N  
ATOM    430  NH2 ARG A  59     -44.474  38.164  10.845  1.00 52.51           N  
ATOM    431  CZ  ARG A  59     -44.875  37.077  11.440  1.00 52.51           C  
ATOM    432  N   LYS A  60     -41.365  31.008  16.132  1.00 52.78           N  
ATOM    433  CA  LYS A  60     -41.574  31.689  17.426  1.00 52.78           C  
ATOM    434  C   LYS A  60     -40.434  31.344  18.388  1.00 52.78           C  
ATOM    435  CB  LYS A  60     -42.943  31.335  18.059  1.00 52.78           C  
ATOM    436  O   LYS A  60     -40.229  30.199  18.772  1.00 52.78           O  
ATOM    437  CG  LYS A  60     -43.509  32.466  18.937  1.00 52.78           C  
ATOM    438  CD  LYS A  60     -45.022  32.264  19.143  1.00 52.78           C  
ATOM    439  CE  LYS A  60     -45.662  33.427  19.913  1.00 52.78           C  
ATOM    440  NZ  LYS A  60     -47.133  33.250  20.045  1.00 52.78           N  
ATOM    441  N   LEU A  61     -39.714  32.384  18.784  1.00 48.31           N  
ATOM    442  CA  LEU A  61     -38.735  32.404  19.862  1.00 48.31           C  
ATOM    443  C   LEU A  61     -39.411  31.962  21.178  1.00 48.31           C  
ATOM    444  CB  LEU A  61     -38.247  33.876  19.936  1.00 48.31           C  
ATOM    445  O   LEU A  61     -40.201  32.724  21.728  1.00 48.31           O  
ATOM    446  CG  LEU A  61     -36.787  34.061  20.371  1.00 48.31           C  
ATOM    447  CD1 LEU A  61     -35.884  34.091  19.137  1.00 48.31           C  
ATOM    448  CD2 LEU A  61     -36.617  35.376  21.128  1.00 48.31           C  
ATOM    449  N   ARG A  62     -39.139  30.750  21.680  1.00 53.94           N  
ATOM    450  CA  ARG A  62     -39.362  30.341  23.086  1.00 53.94           C  
ATOM    451  C   ARG A  62     -38.331  29.263  23.448  1.00 53.94           C  
ATOM    452  CB  ARG A  62     -40.811  29.855  23.332  1.00 53.94           C  
ATOM    453  O   ARG A  62     -38.432  28.126  23.020  1.00 53.94           O  
ATOM    454  CG  ARG A  62     -41.835  31.007  23.355  1.00 53.94           C  
ATOM    455  CD  ARG A  62     -43.174  30.644  24.002  1.00 53.94           C  
ATOM    456  NE  ARG A  62     -43.894  31.860  24.440  1.00 53.94           N  
ATOM    457  NH1 ARG A  62     -45.782  30.830  25.244  1.00 53.94           N  
ATOM    458  NH2 ARG A  62     -45.517  33.023  25.547  1.00 53.94           N  
ATOM    459  CZ  ARG A  62     -45.056  31.900  25.071  1.00 53.94           C  
ATOM    460  N   ALA A  63     -37.204  29.666  24.028  1.00 45.38           N  
ATOM    461  CA  ALA A  63     -36.971  29.632  25.474  1.00 45.38           C  
ATOM    462  C   ALA A  63     -36.891  28.208  26.059  1.00 45.38           C  
ATOM    463  CB  ALA A  63     -37.985  30.513  26.224  1.00 45.38           C  
ATOM    464  O   ALA A  63     -37.919  27.559  26.230  1.00 45.38           O  
ATOM    465  N   ARG A  64     -35.664  27.790  26.421  1.00 54.32           N  
ATOM    466  CA  ARG A  64     -35.242  27.117  27.681  1.00 54.32           C  
ATOM    467  C   ARG A  64     -33.882  26.442  27.441  1.00 54.32           C  
ATOM    468  CB  ARG A  64     -36.290  26.114  28.215  1.00 54.32           C  
ATOM    469  O   ARG A  64     -33.799  25.382  26.839  1.00 54.32           O  
ATOM    470  CG  ARG A  64     -37.323  26.852  29.095  1.00 54.32           C  
ATOM    471  CD  ARG A  64     -38.558  26.010  29.425  1.00 54.32           C  
ATOM    472  NE  ARG A  64     -39.613  26.827  30.067  1.00 54.32           N  
ATOM    473  NH1 ARG A  64     -39.059  26.507  32.280  1.00 54.32           N  
ATOM    474  NH2 ARG A  64     -40.814  27.775  31.759  1.00 54.32           N  
ATOM    475  CZ  ARG A  64     -39.821  27.029  31.359  1.00 54.32           C  
ATOM    476  N   ARG A  65     -32.763  27.120  27.725  1.00 47.51           N  
ATOM    477  CA  ARG A  65     -32.040  27.029  29.015  1.00 47.51           C  
ATOM    478  C   ARG A  65     -32.147  25.638  29.657  1.00 47.51           C  
ATOM    479  CB  ARG A  65     -32.440  28.132  30.023  1.00 47.51           C  
ATOM    480  O   ARG A  65     -33.217  25.271  30.127  1.00 47.51           O  
ATOM    481  CG  ARG A  65     -31.724  29.475  29.785  1.00 47.51           C  
ATOM    482  CD  ARG A  65     -31.947  30.443  30.962  1.00 47.51           C  
ATOM    483  NE  ARG A  65     -31.177  31.699  30.812  1.00 47.51           N  
ATOM    484  NH1 ARG A  65     -31.453  32.519  32.952  1.00 47.51           N  
ATOM    485  NH2 ARG A  65     -30.260  33.683  31.482  1.00 47.51           N  
ATOM    486  CZ  ARG A  65     -30.969  32.621  31.744  1.00 47.51           C  
ATOM    487  N   GLY A  66     -31.014  24.932  29.695  1.00 41.15           N  
ATOM    488  CA  GLY A  66     -30.644  23.926  30.699  1.00 41.15           C  
ATOM    489  C   GLY A  66     -31.779  23.066  31.255  1.00 41.15           C  
ATOM    490  O   GLY A  66     -32.285  23.327  32.340  1.00 41.15           O  
ATOM    491  N   GLY A  67     -32.157  22.013  30.533  1.00 48.97           N  
ATOM    492  CA  GLY A  67     -33.167  21.054  30.976  1.00 48.97           C  
ATOM    493  C   GLY A  67     -32.556  19.687  31.249  1.00 48.97           C  
ATOM    494  O   GLY A  67     -32.536  18.847  30.358  1.00 48.97           O  
ATOM    495  N   ARG A  68     -32.033  19.507  32.467  1.00 50.55           N  
ATOM    496  CA  ARG A  68     -31.869  18.246  33.218  1.00 50.55           C  
ATOM    497  C   ARG A  68     -32.087  16.969  32.384  1.00 50.55           C  
ATOM    498  CB  ARG A  68     -32.840  18.328  34.421  1.00 50.55           C  
ATOM    499  O   ARG A  68     -33.220  16.585  32.098  1.00 50.55           O  
ATOM    500  CG  ARG A  68     -32.211  17.935  35.764  1.00 50.55           C  
ATOM    501  CD  ARG A  68     -33.185  18.303  36.895  1.00 50.55           C  
ATOM    502  NE  ARG A  68     -32.594  18.116  38.233  1.00 50.55           N  
ATOM    503  NH1 ARG A  68     -34.454  18.689  39.466  1.00 50.55           N  
ATOM    504  NH2 ARG A  68     -32.570  18.134  40.514  1.00 50.55           N  
ATOM    505  CZ  ARG A  68     -33.207  18.313  39.391  1.00 50.55           C  
ATOM    506  N   SER A  69     -30.987  16.298  32.034  1.00 57.31           N  
ATOM    507  CA  SER A  69     -30.989  14.956  31.446  1.00 57.31           C  
ATOM    508  C   SER A  69     -31.864  14.026  32.293  1.00 57.31           C  
ATOM    509  CB  SER A  69     -29.543  14.435  31.385  1.00 57.31           C  
ATOM    510  O   SER A  69     -31.437  13.573  33.352  1.00 57.31           O  
ATOM    511  OG  SER A  69     -29.494  13.122  30.864  1.00 57.31           O  
ATOM    512  N   ARG A  70     -33.098  13.751  31.843  1.00 64.89           N  
ATOM    513  CA  ARG A  70     -33.928  12.661  32.383  1.00 64.89           C  
ATOM    514  C   ARG A  70     -33.071  11.387  32.418  1.00 64.89           C  
ATOM    515  CB  ARG A  70     -35.182  12.448  31.506  1.00 64.89           C  
ATOM    516  O   ARG A  70     -32.323  11.187  31.453  1.00 64.89           O  
ATOM    517  CG  ARG A  70     -36.469  12.994  32.146  1.00 64.89           C  
ATOM    518  CD  ARG A  70     -37.675  12.768  31.219  1.00 64.89           C  
ATOM    519  NE  ARG A  70     -38.958  13.007  31.912  1.00 64.89           N  
ATOM    520  NH1 ARG A  70     -40.357  12.836  30.090  1.00 64.89           N  
ATOM    521  NH2 ARG A  70     -41.227  13.144  32.115  1.00 64.89           N  
ATOM    522  CZ  ARG A  70     -40.168  12.995  31.371  1.00 64.89           C  
ATOM    523  N   PRO A  71     -33.168  10.529  33.456  1.00 57.12           N  
ATOM    524  CA  PRO A  71     -32.507   9.232  33.439  1.00 57.12           C  
ATOM    525  C   PRO A  71     -33.029   8.486  32.213  1.00 57.12           C  
ATOM    526  CB  PRO A  71     -32.840   8.553  34.772  1.00 57.12           C  
ATOM    527  O   PRO A  71     -34.191   8.090  32.126  1.00 57.12           O  
ATOM    528  CG  PRO A  71     -34.151   9.215  35.192  1.00 57.12           C  
ATOM    529  CD  PRO A  71     -34.041  10.629  34.618  1.00 57.12           C  
ATOM    530  N   LYS A  72     -32.193   8.438  31.179  1.00 72.55           N  
ATOM    531  CA  LYS A  72     -32.481   7.753  29.930  1.00 72.55           C  
ATOM    532  C   LYS A  72     -32.558   6.282  30.336  1.00 72.55           C  
ATOM    533  CB  LYS A  72     -31.334   8.111  28.964  1.00 72.55           C  
ATOM    534  O   LYS A  72     -31.590   5.783  30.904  1.00 72.55           O  
ATOM    535  CG  LYS A  72     -31.558   7.833  27.473  1.00 72.55           C  
ATOM    536  CD  LYS A  72     -32.366   8.953  26.798  1.00 72.55           C  
ATOM    537  CE  LYS A  72     -32.487   8.754  25.281  1.00 72.55           C  
ATOM    538  NZ  LYS A  72     -33.062   9.951  24.618  1.00 72.55           N  
ATOM    539  N   SER A  73     -33.705   5.628  30.127  1.00 83.52           N  
ATOM    540  CA  SER A  73     -33.854   4.204  30.453  1.00 83.52           C  
ATOM    541  C   SER A  73     -32.664   3.420  29.893  1.00 83.52           C  
ATOM    542  CB  SER A  73     -35.185   3.647  29.927  1.00 83.52           C  
ATOM    543  O   SER A  73     -32.119   3.798  28.852  1.00 83.52           O  
ATOM    544  OG  SER A  73     -35.328   3.811  28.524  1.00 83.52           O  
ATOM    545  N   GLU A  74     -32.232   2.352  30.561  1.00 89.40           N  
ATOM    546  CA  GLU A  74     -31.063   1.567  30.135  1.00 89.40           C  
ATOM    547  C   GLU A  74     -31.158   1.155  28.654  1.00 89.40           C  
ATOM    548  CB  GLU A  74     -30.969   0.342  31.044  1.00 89.40           C  
ATOM    549  O   GLU A  74     -30.205   1.287  27.883  1.00 89.40           O  
ATOM    550  CG  GLU A  74     -29.728  -0.497  30.723  1.00 89.40           C  
ATOM    551  CD  GLU A  74     -29.572  -1.703  31.652  1.00 89.40           C  
ATOM    552  OE1 GLU A  74     -28.650  -2.489  31.354  1.00 89.40           O  
ATOM    553  OE2 GLU A  74     -30.375  -1.813  32.602  1.00 89.40           O  
ATOM    554  N   LEU A  75     -32.367   0.796  28.209  1.00 91.77           N  
ATOM    555  CA  LEU A  75     -32.698   0.521  26.809  1.00 91.77           C  
ATOM    556  C   LEU A  75     -32.444   1.712  25.873  1.00 91.77           C  
ATOM    557  CB  LEU A  75     -34.181   0.128  26.727  1.00 91.77           C  
ATOM    558  O   LEU A  75     -32.041   1.552  24.723  1.00 91.77           O  
ATOM    559  CG  LEU A  75     -34.541  -1.183  27.448  1.00 91.77           C  
ATOM    560  CD1 LEU A  75     -36.049  -1.400  27.340  1.00 91.77           C  
ATOM    561  CD2 LEU A  75     -33.826  -2.385  26.830  1.00 91.77           C  
ATOM    562  N   ALA A  76     -32.700   2.930  26.328  1.00 92.77           N  
ATOM    563  CA  ALA A  76     -32.480   4.128  25.542  1.00 92.77           C  
ATOM    564  C   ALA A  76     -30.998   4.561  25.540  1.00 92.77           C  
ATOM    565  CB  ALA A  76     -33.485   5.168  26.030  1.00 92.77           C  
ATOM    566  O   ALA A  76     -30.516   5.037  24.507  1.00 92.77           O  
ATOM    567  N   LEU A  77     -30.246   4.321  26.623  1.00 92.65           N  
ATOM    568  CA  LEU A  77     -28.782   4.458  26.636  1.00 92.65           C  
ATOM    569  C   LEU A  77     -28.109   3.432  25.715  1.00 92.65           C  
ATOM    570  CB  LEU A  77     -28.238   4.304  28.069  1.00 92.65           C  
ATOM    571  O   LEU A  77     -27.214   3.789  24.944  1.00 92.65           O  
ATOM    572  CG  LEU A  77     -28.596   5.454  29.020  1.00 92.65           C  
ATOM    573  CD1 LEU A  77     -28.097   5.142  30.427  1.00 92.65           C  
ATOM    574  CD2 LEU A  77     -27.961   6.779  28.575  1.00 92.65           C  
ATOM    575  N   SER A  78     -28.566   2.178  25.723  1.00 94.04           N  
ATOM    576  CA  SER A  78     -28.031   1.125  24.856  1.00 94.04           C  
ATOM    577  C   SER A  78     -28.328   1.395  23.375  1.00 94.04           C  
ATOM    578  CB  SER A  78     -28.542  -0.247  25.302  1.00 94.04           C  
ATOM    579  O   SER A  78     -27.424   1.287  22.540  1.00 94.04           O  
ATOM    580  OG  SER A  78     -29.920  -0.373  25.055  1.00 94.04           O  
ATOM    581  N   LYS A  79     -29.538   1.867  23.035  1.00 95.58           N  
ATOM    582  CA  LYS A  79     -29.875   2.362  21.685  1.00 95.58           C  
ATOM    583  C   LYS A  79     -28.978   3.531  21.266  1.00 95.58           C  
ATOM    584  CB  LYS A  79     -31.359   2.769  21.615  1.00 95.58           C  
ATOM    585  O   LYS A  79     -28.455   3.529  20.150  1.00 95.58           O  
ATOM    586  CG  LYS A  79     -32.309   1.561  21.534  1.00 95.58           C  
ATOM    587  CD  LYS A  79     -33.784   1.999  21.593  1.00 95.58           C  
ATOM    588  CE  LYS A  79     -34.706   0.771  21.659  1.00 95.58           C  
ATOM    589  NZ  LYS A  79     -36.152   1.123  21.584  1.00 95.58           N  
ATOM    590  N   GLN A  80     -28.737   4.498  22.155  1.00 94.89           N  
ATOM    591  CA  GLN A  80     -27.825   5.616  21.893  1.00 94.89           C  
ATOM    592  C   GLN A  80     -26.385   5.134  21.661  1.00 94.89           C  
ATOM    593  CB  GLN A  80     -27.918   6.629  23.044  1.00 94.89           C  
ATOM    594  O   GLN A  80     -25.735   5.588  20.717  1.00 94.89           O  
ATOM    595  CG  GLN A  80     -26.959   7.819  22.878  1.00 94.89           C  
ATOM    596  CD  GLN A  80     -27.138   8.863  23.975  1.00 94.89           C  
ATOM    597  NE2 GLN A  80     -26.088   9.537  24.390  1.00 94.89           N  
ATOM    598  OE1 GLN A  80     -28.221   9.110  24.472  1.00 94.89           O  
ATOM    599  N   ARG A  81     -25.887   4.186  22.465  1.00 95.98           N  
ATOM    600  CA  ARG A  81     -24.562   3.572  22.285  1.00 95.98           C  
ATOM    601  C   ARG A  81     -24.460   2.850  20.940  1.00 95.98           C  
ATOM    602  CB  ARG A  81     -24.270   2.637  23.474  1.00 95.98           C  
ATOM    603  O   ARG A  81     -23.485   3.054  20.218  1.00 95.98           O  
ATOM    604  CG  ARG A  81     -22.839   2.071  23.451  1.00 95.98           C  
ATOM    605  CD  ARG A  81     -22.578   1.192  24.684  1.00 95.98           C  
ATOM    606  NE  ARG A  81     -21.206   0.639  24.694  1.00 95.98           N  
ATOM    607  NH1 ARG A  81     -21.412  -0.662  26.588  1.00 95.98           N  
ATOM    608  NH2 ARG A  81     -19.477  -0.622  25.495  1.00 95.98           N  
ATOM    609  CZ  ARG A  81     -20.710  -0.208  25.588  1.00 95.98           C  
ATOM    610  N   ARG A  82     -25.481   2.073  20.561  1.00 96.79           N  
ATOM    611  CA  ARG A  82     -25.555   1.388  19.259  1.00 96.79           C  
ATOM    612  C   ARG A  82     -25.553   2.384  18.095  1.00 96.79           C  
ATOM    613  CB  ARG A  82     -26.784   0.460  19.238  1.00 96.79           C  
ATOM    614  O   ARG A  82     -24.813   2.181  17.137  1.00 96.79           O  
ATOM    615  CG  ARG A  82     -26.825  -0.431  17.983  1.00 96.79           C  
ATOM    616  CD  ARG A  82     -28.058  -1.348  17.942  1.00 96.79           C  
ATOM    617  NE  ARG A  82     -28.006  -2.440  18.939  1.00 96.79           N  
ATOM    618  NH1 ARG A  82     -29.968  -3.494  18.340  1.00 96.79           N  
ATOM    619  NH2 ARG A  82     -28.724  -4.350  19.970  1.00 96.79           N  
ATOM    620  CZ  ARG A  82     -28.895  -3.416  19.078  1.00 96.79           C  
ATOM    621  N   SER A  83     -26.313   3.475  18.200  1.00 97.55           N  
ATOM    622  CA  SER A  83     -26.340   4.551  17.198  1.00 97.55           C  
ATOM    623  C   SER A  83     -24.977   5.241  17.053  1.00 97.55           C  
ATOM    624  CB  SER A  83     -27.437   5.558  17.557  1.00 97.55           C  
ATOM    625  O   SER A  83     -24.464   5.373  15.941  1.00 97.55           O  
ATOM    626  OG  SER A  83     -27.423   6.629  16.640  1.00 97.55           O  
ATOM    627  N   ARG A  84     -24.318   5.584  18.171  1.00 97.92           N  
ATOM    628  CA  ARG A  84     -22.952   6.142  18.164  1.00 97.92           C  
ATOM    629  C   ARG A  84     -21.951   5.193  17.505  1.00 97.92           C  
ATOM    630  CB  ARG A  84     -22.504   6.487  19.593  1.00 97.92           C  
ATOM    631  O   ARG A  84     -21.142   5.644  16.698  1.00 97.92           O  
ATOM    632  CG  ARG A  84     -23.201   7.737  20.150  1.00 97.92           C  
ATOM    633  CD  ARG A  84     -22.716   8.018  21.579  1.00 97.92           C  
ATOM    634  NE  ARG A  84     -23.306   9.257  22.127  1.00 97.92           N  
ATOM    635  NH1 ARG A  84     -21.676   9.722  23.694  1.00 97.92           N  
ATOM    636  NH2 ARG A  84     -23.423  11.081  23.490  1.00 97.92           N  
ATOM    637  CZ  ARG A  84     -22.795  10.011  23.091  1.00 97.92           C  
ATOM    638  N   ARG A  85     -22.041   3.888  17.797  1.00 98.37           N  
ATOM    639  CA  ARG A  85     -21.203   2.853  17.172  1.00 98.37           C  
ATOM    640  C   ARG A  85     -21.436   2.767  15.664  1.00 98.37           C  
ATOM    641  CB  ARG A  85     -21.429   1.497  17.864  1.00 98.37           C  
ATOM    642  O   ARG A  85     -20.462   2.720  14.922  1.00 98.37           O  
ATOM    643  CG  ARG A  85     -20.385   0.458  17.420  1.00 98.37           C  
ATOM    644  CD  ARG A  85     -20.560  -0.898  18.118  1.00 98.37           C  
ATOM    645  NE  ARG A  85     -21.715  -1.661  17.599  1.00 98.37           N  
ATOM    646  NH1 ARG A  85     -21.328  -3.605  18.775  1.00 98.37           N  
ATOM    647  NH2 ARG A  85     -22.996  -3.529  17.305  1.00 98.37           N  
ATOM    648  CZ  ARG A  85     -22.008  -2.919  17.898  1.00 98.37           C  
ATOM    649  N   LYS A  86     -22.698   2.792  15.212  1.00 98.23           N  
ATOM    650  CA  LYS A  86     -23.048   2.792  13.780  1.00 98.23           C  
ATOM    651  C   LYS A  86     -22.455   4.014  13.070  1.00 98.23           C  
ATOM    652  CB  LYS A  86     -24.575   2.675  13.602  1.00 98.23           C  
ATOM    653  O   LYS A  86     -21.686   3.846  12.135  1.00 98.23           O  
ATOM    654  CG  LYS A  86     -24.948   2.504  12.120  1.00 98.23           C  
ATOM    655  CD  LYS A  86     -26.456   2.326  11.886  1.00 98.23           C  
ATOM    656  CE  LYS A  86     -26.694   2.221  10.371  1.00 98.23           C  
ATOM    657  NZ  LYS A  86     -28.131   2.097  10.005  1.00 98.23           N  
ATOM    658  N   LYS A  87     -22.672   5.222  13.609  1.00 98.33           N  
ATOM    659  CA  LYS A  87     -22.103   6.471  13.067  1.00 98.33           C  
ATOM    660  C   LYS A  87     -20.567   6.485  13.055  1.00 98.33           C  
ATOM    661  CB  LYS A  87     -22.680   7.666  13.853  1.00 98.33           C  
ATOM    662  O   LYS A  87     -19.964   7.149  12.220  1.00 98.33           O  
ATOM    663  CG  LYS A  87     -22.224   9.022  13.283  1.00 98.33           C  
ATOM    664  CD  LYS A  87     -22.926  10.220  13.942  1.00 98.33           C  
ATOM    665  CE  LYS A  87     -22.429  11.517  13.281  1.00 98.33           C  
ATOM    666  NZ  LYS A  87     -23.153  12.728  13.754  1.00 98.33           N  
ATOM    667  N   ALA A  88     -19.904   5.828  14.007  1.00 98.43           N  
ATOM    668  CA  ALA A  88     -18.447   5.676  13.985  1.00 98.43           C  
ATOM    669  C   ALA A  88     -17.989   4.711  12.876  1.00 98.43           C  
ATOM    670  CB  ALA A  88     -17.970   5.237  15.373  1.00 98.43           C  
ATOM    671  O   ALA A  88     -17.066   5.041  12.142  1.00 98.43           O  
ATOM    672  N   ASN A  89     -18.676   3.577  12.710  1.00 98.76           N  
ATOM    673  CA  ASN A  89     -18.402   2.614  11.639  1.00 98.76           C  
ATOM    674  C   ASN A  89     -18.579   3.229  10.245  1.00 98.76           C  
ATOM    675  CB  ASN A  89     -19.325   1.393  11.807  1.00 98.76           C  
ATOM    676  O   ASN A  89     -17.716   3.072   9.390  1.00 98.76           O  
ATOM    677  CG  ASN A  89     -18.532   0.132  12.057  1.00 98.76           C  
ATOM    678  ND2 ASN A  89     -18.287  -0.212  13.299  1.00 98.76           N  
ATOM    679  OD1 ASN A  89     -18.119  -0.556  11.149  1.00 98.76           O  
ATOM    680  N   ASP A  90     -19.667   3.972  10.035  1.00 98.76           N  
ATOM    681  CA  ASP A  90     -19.936   4.631   8.753  1.00 98.76           C  
ATOM    682  C   ASP A  90     -18.850   5.672   8.422  1.00 98.76           C  
ATOM    683  CB  ASP A  90     -21.341   5.261   8.784  1.00 98.76           C  
ATOM    684  O   ASP A  90     -18.426   5.793   7.275  1.00 98.76           O  
ATOM    685  CG  ASP A  90     -22.482   4.237   8.937  1.00 98.76           C  
ATOM    686  OD1 ASP A  90     -22.307   3.061   8.533  1.00 98.76           O  
ATOM    687  OD2 ASP A  90     -23.528   4.623   9.515  1.00 98.76           O  
ATOM    688  N   ARG A  91     -18.316   6.368   9.437  1.00 98.68           N  
ATOM    689  CA  ARG A  91     -17.172   7.278   9.263  1.00 98.68           C  
ATOM    690  C   ARG A  91     -15.894   6.546   8.854  1.00 98.68           C  
ATOM    691  CB  ARG A  91     -16.945   8.116  10.528  1.00 98.68           C  
ATOM    692  O   ARG A  91     -15.212   7.021   7.952  1.00 98.68           O  
ATOM    693  CG  ARG A  91     -17.965   9.257  10.614  1.00 98.68           C  
ATOM    694  CD  ARG A  91     -17.744  10.132  11.852  1.00 98.68           C  
ATOM    695  NE  ARG A  91     -18.272   9.512  13.082  1.00 98.68           N  
ATOM    696  NH1 ARG A  91     -17.888  11.314  14.446  1.00 98.68           N  
ATOM    697  NH2 ARG A  91     -18.714   9.431  15.320  1.00 98.68           N  
ATOM    698  CZ  ARG A  91     -18.289  10.082  14.273  1.00 98.68           C  
ATOM    699  N   GLU A  92     -15.586   5.406   9.472  1.00 98.76           N  
ATOM    700  CA  GLU A  92     -14.398   4.624   9.099  1.00 98.76           C  
ATOM    701  C   GLU A  92     -14.522   4.038   7.690  1.00 98.76           C  
ATOM    702  CB  GLU A  92     -14.119   3.520  10.133  1.00 98.76           C  
ATOM    703  O   GLU A  92     -13.560   4.061   6.930  1.00 98.76           O  
ATOM    704  CG  GLU A  92     -12.796   2.767   9.870  1.00 98.76           C  
ATOM    705  CD  GLU A  92     -11.563   3.694   9.818  1.00 98.76           C  
ATOM    706  OE1 GLU A  92     -10.551   3.357   9.167  1.00 98.76           O  
ATOM    707  OE2 GLU A  92     -11.614   4.785  10.426  1.00 98.76           O  
ATOM    708  N   ARG A  93     -15.720   3.596   7.288  1.00 98.74           N  
ATOM    709  CA  ARG A  93     -15.972   3.181   5.900  1.00 98.74           C  
ATOM    710  C   ARG A  93     -15.670   4.305   4.919  1.00 98.74           C  
ATOM    711  CB  ARG A  93     -17.414   2.707   5.722  1.00 98.74           C  
ATOM    712  O   ARG A  93     -14.935   4.082   3.965  1.00 98.74           O  
ATOM    713  CG  ARG A  93     -17.626   1.330   6.350  1.00 98.74           C  
ATOM    714  CD  ARG A  93     -19.084   0.933   6.150  1.00 98.74           C  
ATOM    715  NE  ARG A  93     -19.339  -0.417   6.674  1.00 98.74           N  
ATOM    716  NH1 ARG A  93     -21.522  -0.076   7.316  1.00 98.74           N  
ATOM    717  NH2 ARG A  93     -20.615  -2.119   7.453  1.00 98.74           N  
ATOM    718  CZ  ARG A  93     -20.488  -0.858   7.145  1.00 98.74           C  
ATOM    719  N   ASN A  94     -16.161   5.514   5.182  1.00 98.73           N  
ATOM    720  CA  ASN A  94     -15.886   6.670   4.325  1.00 98.73           C  
ATOM    721  C   ASN A  94     -14.387   7.005   4.275  1.00 98.73           C  
ATOM    722  CB  ASN A  94     -16.715   7.869   4.808  1.00 98.73           C  
ATOM    723  O   ASN A  94     -13.851   7.264   3.201  1.00 98.73           O  
ATOM    724  CG  ASN A  94     -18.209   7.682   4.613  1.00 98.73           C  
ATOM    725  ND2 ASN A  94     -19.006   8.598   5.109  1.00 98.73           N  
ATOM    726  OD1 ASN A  94     -18.690   6.742   4.006  1.00 98.73           O  
ATOM    727  N   ARG A  95     -13.686   6.935   5.414  1.00 98.80           N  
ATOM    728  CA  ARG A  95     -12.226   7.101   5.468  1.00 98.80           C  
ATOM    729  C   ARG A  95     -11.509   6.065   4.596  1.00 98.80           C  
ATOM    730  CB  ARG A  95     -11.771   7.031   6.933  1.00 98.80           C  
ATOM    731  O   ARG A  95     -10.626   6.429   3.823  1.00 98.80           O  
ATOM    732  CG  ARG A  95     -10.257   7.218   7.086  1.00 98.80           C  
ATOM    733  CD  ARG A  95      -9.881   7.133   8.565  1.00 98.80           C  
ATOM    734  NE  ARG A  95      -8.421   7.181   8.746  1.00 98.80           N  
ATOM    735  NH1 ARG A  95      -8.132   5.027   9.544  1.00 98.80           N  
ATOM    736  NH2 ARG A  95      -6.376   6.394   9.320  1.00 98.80           N  
ATOM    737  CZ  ARG A  95      -7.662   6.199   9.203  1.00 98.80           C  
ATOM    738  N   MET A  96     -11.914   4.798   4.684  1.00 98.75           N  
ATOM    739  CA  MET A  96     -11.345   3.713   3.884  1.00 98.75           C  
ATOM    740  C   MET A  96     -11.677   3.833   2.394  1.00 98.75           C  
ATOM    741  CB  MET A  96     -11.807   2.355   4.435  1.00 98.75           C  
ATOM    742  O   MET A  96     -10.825   3.504   1.572  1.00 98.75           O  
ATOM    743  CG  MET A  96     -11.137   2.003   5.770  1.00 98.75           C  
ATOM    744  SD  MET A  96      -9.318   2.003   5.776  1.00 98.75           S  
ATOM    745  CE  MET A  96      -8.955   0.857   4.424  1.00 98.75           C  
ATOM    746  N   HIS A  97     -12.864   4.331   2.030  1.00 98.62           N  
ATOM    747  CA  HIS A  97     -13.203   4.642   0.640  1.00 98.62           C  
ATOM    748  C   HIS A  97     -12.275   5.718   0.074  1.00 98.62           C  
ATOM    749  CB  HIS A  97     -14.681   5.038   0.505  1.00 98.62           C  
ATOM    750  O   HIS A  97     -11.674   5.481  -0.965  1.00 98.62           O  
ATOM    751  CG  HIS A  97     -15.616   3.859   0.597  1.00 98.62           C  
ATOM    752  CD2 HIS A  97     -16.661   3.695   1.467  1.00 98.62           C  
ATOM    753  ND1 HIS A  97     -15.591   2.749  -0.216  1.00 98.62           N  
ATOM    754  CE1 HIS A  97     -16.582   1.928   0.169  1.00 98.62           C  
ATOM    755  NE2 HIS A  97     -17.254   2.454   1.205  1.00 98.62           N  
ATOM    756  N   ASN A  98     -12.061   6.825   0.793  1.00 98.54           N  
ATOM    757  CA  ASN A  98     -11.134   7.880   0.363  1.00 98.54           C  
ATOM    758  C   ASN A  98      -9.701   7.356   0.184  1.00 98.54           C  
ATOM    759  CB  ASN A  98     -11.155   9.027   1.387  1.00 98.54           C  
ATOM    760  O   ASN A  98      -9.047   7.665  -0.809  1.00 98.54           O  
ATOM    761  CG  ASN A  98     -12.467   9.787   1.434  1.00 98.54           C  
ATOM    762  ND2 ASN A  98     -12.633  10.648   2.410  1.00 98.54           N  
ATOM    763  OD1 ASN A  98     -13.349   9.650   0.608  1.00 98.54           O  
ATOM    764  N   LEU A  99      -9.221   6.534   1.125  1.00 98.56           N  
ATOM    765  CA  LEU A  99      -7.901   5.908   1.030  1.00 98.56           C  
ATOM    766  C   LEU A  99      -7.790   4.993  -0.196  1.00 98.56           C  
ATOM    767  CB  LEU A  99      -7.626   5.127   2.328  1.00 98.56           C  
ATOM    768  O   LEU A  99      -6.793   5.040  -0.911  1.00 98.56           O  
ATOM    769  CG  LEU A  99      -6.316   4.314   2.307  1.00 98.56           C  
ATOM    770  CD1 LEU A  99      -5.080   5.199   2.153  1.00 98.56           C  
ATOM    771  CD2 LEU A  99      -6.188   3.525   3.608  1.00 98.56           C  
ATOM    772  N   ASN A 100      -8.799   4.155  -0.438  1.00 98.47           N  
ATOM    773  CA  ASN A 100      -8.790   3.257  -1.588  1.00 98.47           C  
ATOM    774  C   ASN A 100      -8.861   4.046  -2.907  1.00 98.47           C  
ATOM    775  CB  ASN A 100      -9.921   2.229  -1.460  1.00 98.47           C  
ATOM    776  O   ASN A 100      -8.113   3.710  -3.815  1.00 98.47           O  
ATOM    777  CG  ASN A 100      -9.746   1.193  -0.353  1.00 98.47           C  
ATOM    778  ND2 ASN A 100     -10.851   0.649   0.102  1.00 98.47           N  
ATOM    779  OD1 ASN A 100      -8.668   0.796   0.093  1.00 98.47           O  
ATOM    780  N   SER A 101      -9.640   5.133  -2.981  1.00 98.54           N  
ATOM    781  CA  SER A 101      -9.665   6.023  -4.151  1.00 98.54           C  
ATOM    782  C   SER A 101      -8.301   6.662  -4.430  1.00 98.54           C  
ATOM    783  CB  SER A 101     -10.691   7.147  -3.969  1.00 98.54           C  
ATOM    784  O   SER A 101      -7.891   6.748  -5.582  1.00 98.54           O  
ATOM    785  OG  SER A 101     -11.996   6.634  -3.780  1.00 98.54           O  
ATOM    786  N   ALA A 102      -7.564   7.075  -3.392  1.00 98.69           N  
ATOM    787  CA  ALA A 102      -6.201   7.588  -3.553  1.00 98.69           C  
ATOM    788  C   ALA A 102      -5.229   6.504  -4.057  1.00 98.69           C  
ATOM    789  CB  ALA A 102      -5.739   8.178  -2.215  1.00 98.69           C  
ATOM    790  O   ALA A 102      -4.354   6.780  -4.874  1.00 98.69           O  
ATOM    791  N   LEU A 103      -5.402   5.259  -3.603  1.00 98.62           N  
ATOM    792  CA  LEU A 103      -4.604   4.122  -4.063  1.00 98.62           C  
ATOM    793  C   LEU A 103      -4.945   3.750  -5.520  1.00 98.62           C  
ATOM    794  CB  LEU A 103      -4.779   2.982  -3.042  1.00 98.62           C  
ATOM    795  O   LEU A 103      -4.045   3.429  -6.289  1.00 98.62           O  
ATOM    796  CG  LEU A 103      -3.662   1.923  -3.084  1.00 98.62           C  
ATOM    797  CD1 LEU A 103      -3.527   1.234  -1.723  1.00 98.62           C  
ATOM    798  CD2 LEU A 103      -3.972   0.812  -4.064  1.00 98.62           C  
ATOM    799  N   ASP A 104      -6.210   3.857  -5.930  1.00 97.72           N  
ATOM    800  CA  ASP A 104      -6.628   3.699  -7.329  1.00 97.72           C  
ATOM    801  C   ASP A 104      -6.072   4.813  -8.228  1.00 97.72           C  
ATOM    802  CB  ASP A 104      -8.165   3.635  -7.421  1.00 97.72           C  
ATOM    803  O   ASP A 104      -5.593   4.527  -9.324  1.00 97.72           O  
ATOM    804  CG  ASP A 104      -8.745   2.323  -6.881  1.00 97.72           C  
ATOM    805  OD1 ASP A 104      -8.082   1.272  -7.054  1.00 97.72           O  
ATOM    806  OD2 ASP A 104      -9.858   2.341  -6.310  1.00 97.72           O  
ATOM    807  N   ALA A 105      -6.043   6.063  -7.752  1.00 98.08           N  
ATOM    808  CA  ALA A 105      -5.385   7.160  -8.462  1.00 98.08           C  
ATOM    809  C   ALA A 105      -3.879   6.897  -8.649  1.00 98.08           C  
ATOM    810  CB  ALA A 105      -5.644   8.470  -7.711  1.00 98.08           C  
ATOM    811  O   ALA A 105      -3.347   7.136  -9.730  1.00 98.08           O  
ATOM    812  N   LEU A 106      -3.208   6.336  -7.632  1.00 98.57           N  
ATOM    813  CA  LEU A 106      -1.814   5.903  -7.748  1.00 98.57           C  
ATOM    814  C   LEU A 106      -1.648   4.811  -8.816  1.00 98.57           C  
ATOM    815  CB  LEU A 106      -1.289   5.459  -6.370  1.00 98.57           C  
ATOM    816  O   LEU A 106      -0.724   4.893  -9.613  1.00 98.57           O  
ATOM    817  CG  LEU A 106       0.162   4.938  -6.373  1.00 98.57           C  
ATOM    818  CD1 LEU A 106       1.161   5.996  -6.843  1.00 98.57           C  
ATOM    819  CD2 LEU A 106       0.543   4.510  -4.954  1.00 98.57           C  
ATOM    820  N   ARG A 107      -2.549   3.823  -8.894  1.00 97.60           N  
ATOM    821  CA  ARG A 107      -2.496   2.799  -9.957  1.00 97.60           C  
ATOM    822  C   ARG A 107      -2.613   3.400 -11.356  1.00 97.60           C  
ATOM    823  CB  ARG A 107      -3.595   1.751  -9.772  1.00 97.60           C  
ATOM    824  O   ARG A 107      -1.951   2.912 -12.260  1.00 97.60           O  
ATOM    825  CG  ARG A 107      -3.361   0.872  -8.545  1.00 97.60           C  
ATOM    826  CD  ARG A 107      -4.526  -0.105  -8.426  1.00 97.60           C  
ATOM    827  NE  ARG A 107      -4.369  -0.958  -7.245  1.00 97.60           N  
ATOM    828  NH1 ARG A 107      -6.184  -0.222  -6.011  1.00 97.60           N  
ATOM    829  NH2 ARG A 107      -4.936  -1.903  -5.287  1.00 97.60           N  
ATOM    830  CZ  ARG A 107      -5.158  -1.002  -6.195  1.00 97.60           C  
ATOM    831  N   GLY A 108      -3.403   4.462 -11.519  1.00 96.23           N  
ATOM    832  CA  GLY A 108      -3.581   5.144 -12.803  1.00 96.23           C  
ATOM    833  C   GLY A 108      -2.325   5.838 -13.343  1.00 96.23           C  
ATOM    834  O   GLY A 108      -2.250   6.079 -14.543  1.00 96.23           O  
ATOM    835  N   VAL A 109      -1.340   6.143 -12.489  1.00 97.50           N  
ATOM    836  CA  VAL A 109      -0.052   6.729 -12.912  1.00 97.50           C  
ATOM    837  C   VAL A 109       1.068   5.697 -13.041  1.00 97.50           C  
ATOM    838  CB  VAL A 109       0.388   7.894 -12.003  1.00 97.50           C  
ATOM    839  O   VAL A 109       2.163   6.040 -13.490  1.00 97.50           O  
ATOM    840  CG1 VAL A 109      -0.659   9.015 -11.980  1.00 97.50           C  
ATOM    841  CG2 VAL A 109       0.670   7.485 -10.554  1.00 97.50           C  
ATOM    842  N   LEU A 110       0.829   4.447 -12.628  1.00 97.49           N  
ATOM    843  CA  LEU A 110       1.811   3.379 -12.769  1.00 97.49           C  
ATOM    844  C   LEU A 110       1.789   2.824 -14.198  1.00 97.49           C  
ATOM    845  CB  LEU A 110       1.585   2.252 -11.748  1.00 97.49           C  
ATOM    846  O   LEU A 110       0.710   2.578 -14.742  1.00 97.49           O  
ATOM    847  CG  LEU A 110       1.812   2.655 -10.284  1.00 97.49           C  
ATOM    848  CD1 LEU A 110       1.534   1.462  -9.369  1.00 97.49           C  
ATOM    849  CD2 LEU A 110       3.227   3.155 -10.000  1.00 97.49           C  
ATOM    850  N   PRO A 111       2.964   2.567 -14.794  1.00 96.90           N  
ATOM    851  CA  PRO A 111       3.045   1.947 -16.107  1.00 96.90           C  
ATOM    852  C   PRO A 111       2.569   0.489 -16.012  1.00 96.90           C  
ATOM    853  CB  PRO A 111       4.515   2.096 -16.516  1.00 96.90           C  
ATOM    854  O   PRO A 111       3.293  -0.373 -15.527  1.00 96.90           O  
ATOM    855  CG  PRO A 111       5.274   2.124 -15.188  1.00 96.90           C  
ATOM    856  CD  PRO A 111       4.293   2.805 -14.241  1.00 96.90           C  
ATOM    857  N   THR A 112       1.336   0.213 -16.437  1.00 94.71           N  
ATOM    858  CA  THR A 112       0.707  -1.122 -16.405  1.00 94.71           C  
ATOM    859  C   THR A 112       0.083  -1.446 -17.758  1.00 94.71           C  
ATOM    860  CB  THR A 112      -0.354  -1.237 -15.294  1.00 94.71           C  
ATOM    861  O   THR A 112      -0.271  -0.529 -18.505  1.00 94.71           O  
ATOM    862  CG2 THR A 112       0.264  -1.218 -13.896  1.00 94.71           C  
ATOM    863  OG1 THR A 112      -1.275  -0.169 -15.323  1.00 94.71           O  
ATOM    864  N   PHE A 113      -0.040  -2.732 -18.098  1.00 92.55           N  
ATOM    865  CA  PHE A 113      -0.744  -3.141 -19.311  1.00 92.55           C  
ATOM    866  C   PHE A 113      -2.255  -3.231 -19.047  1.00 92.55           C  
ATOM    867  CB  PHE A 113      -0.158  -4.448 -19.862  1.00 92.55           C  
ATOM    868  O   PHE A 113      -2.668  -3.578 -17.940  1.00 92.55           O  
ATOM    869  CG  PHE A 113       1.301  -4.331 -20.260  1.00 92.55           C  
ATOM    870  CD1 PHE A 113       1.650  -3.683 -21.460  1.00 92.55           C  
ATOM    871  CD2 PHE A 113       2.309  -4.853 -19.430  1.00 92.55           C  
ATOM    872  CE1 PHE A 113       3.001  -3.558 -21.829  1.00 92.55           C  
ATOM    873  CE2 PHE A 113       3.661  -4.727 -19.797  1.00 92.55           C  
ATOM    874  CZ  PHE A 113       4.007  -4.080 -20.997  1.00 92.55           C  
ATOM    875  N   PRO A 114      -3.111  -2.930 -20.041  1.00 88.48           N  
ATOM    876  CA  PRO A 114      -4.565  -2.924 -19.855  1.00 88.48           C  
ATOM    877  C   PRO A 114      -5.149  -4.300 -19.494  1.00 88.48           C  
ATOM    878  CB  PRO A 114      -5.132  -2.399 -21.179  1.00 88.48           C  
ATOM    879  O   PRO A 114      -6.202  -4.356 -18.859  1.00 88.48           O  
ATOM    880  CG  PRO A 114      -4.055  -2.753 -22.204  1.00 88.48           C  
ATOM    881  CD  PRO A 114      -2.765  -2.578 -21.410  1.00 88.48           C  
ATOM    882  N   ASP A 115      -4.462  -5.383 -19.864  1.00 89.71           N  
ATOM    883  CA  ASP A 115      -4.881  -6.767 -19.608  1.00 89.71           C  
ATOM    884  C   ASP A 115      -4.360  -7.321 -18.269  1.00 89.71           C  
ATOM    885  CB  ASP A 115      -4.438  -7.652 -20.784  1.00 89.71           C  
ATOM    886  O   ASP A 115      -4.721  -8.432 -17.869  1.00 89.71           O  
ATOM    887  CG  ASP A 115      -5.045  -7.224 -22.126  1.00 89.71           C  
ATOM    888  OD1 ASP A 115      -6.208  -6.759 -22.135  1.00 89.71           O  
ATOM    889  OD2 ASP A 115      -4.335  -7.365 -23.145  1.00 89.71           O  
ATOM    890  N   ASP A 116      -3.524  -6.559 -17.554  1.00 90.20           N  
ATOM    891  CA  ASP A 116      -2.964  -7.002 -16.284  1.00 90.20           C  
ATOM    892  C   ASP A 116      -4.038  -7.063 -15.192  1.00 90.20           C  
ATOM    893  CB  ASP A 116      -1.781  -6.128 -15.833  1.00 90.20           C  
ATOM    894  O   ASP A 116      -4.939  -6.222 -15.073  1.00 90.20           O  
ATOM    895  CG  ASP A 116      -0.500  -6.313 -16.653  1.00 90.20           C  
ATOM    896  OD1 ASP A 116      -0.329  -7.394 -17.259  1.00 90.20           O  
ATOM    897  OD2 ASP A 116       0.336  -5.378 -16.612  1.00 90.20           O  
ATOM    898  N   ALA A 117      -3.912  -8.062 -14.318  1.00 92.86           N  
ATOM    899  CA  ALA A 117      -4.730  -8.133 -13.120  1.00 92.86           C  
ATOM    900  C   ALA A 117      -4.512  -6.888 -12.242  1.00 92.86           C  
ATOM    901  CB  ALA A 117      -4.423  -9.430 -12.364  1.00 92.86           C  
ATOM    902  O   ALA A 117      -3.407  -6.358 -12.117  1.00 92.86           O  
ATOM    903  N   LYS A 118      -5.575  -6.442 -11.561  1.00 94.25           N  
ATOM    904  CA  LYS A 118      -5.484  -5.318 -10.621  1.00 94.25           C  
ATOM    905  C   LYS A 118      -4.458  -5.619  -9.528  1.00 94.25           C  
ATOM    906  CB  LYS A 118      -6.844  -5.007  -9.987  1.00 94.25           C  
ATOM    907  O   LYS A 118      -4.669  -6.518  -8.716  1.00 94.25           O  
ATOM    908  CG  LYS A 118      -7.807  -4.359 -10.985  1.00 94.25           C  
ATOM    909  CD  LYS A 118      -9.110  -3.960 -10.286  1.00 94.25           C  
ATOM    910  CE  LYS A 118     -10.001  -3.236 -11.297  1.00 94.25           C  
ATOM    911  NZ  LYS A 118     -11.259  -2.751 -10.681  1.00 94.25           N  
ATOM    912  N   LEU A 119      -3.420  -4.788  -9.458  1.00 96.55           N  
ATOM    913  CA  LEU A 119      -2.381  -4.867  -8.433  1.00 96.55           C  
ATOM    914  C   LEU A 119      -2.989  -4.852  -7.025  1.00 96.55           C  
ATOM    915  CB  LEU A 119      -1.403  -3.687  -8.590  1.00 96.55           C  
ATOM    916  O   LEU A 119      -3.811  -3.990  -6.686  1.00 96.55           O  
ATOM    917  CG  LEU A 119      -0.670  -3.614  -9.941  1.00 96.55           C  
ATOM    918  CD1 LEU A 119       0.150  -2.325  -9.976  1.00 96.55           C  
ATOM    919  CD2 LEU A 119       0.261  -4.805 -10.158  1.00 96.55           C  
ATOM    920  N   THR A 120      -2.535  -5.750  -6.157  1.00 97.67           N  
ATOM    921  CA  THR A 120      -2.849  -5.711  -4.725  1.00 97.67           C  
ATOM    922  C   THR A 120      -2.277  -4.444  -4.071  1.00 97.67           C  
ATOM    923  CB  THR A 120      -2.334  -6.955  -3.988  1.00 97.67           C  
ATOM    924  O   THR A 120      -1.494  -3.693  -4.662  1.00 97.67           O  
ATOM    925  CG2 THR A 120      -2.853  -8.278  -4.547  1.00 97.67           C  
ATOM    926  OG1 THR A 120      -0.937  -6.951  -4.002  1.00 97.67           O  
ATOM    927  N   LYS A 121      -2.669  -4.163  -2.819  1.00 98.47           N  
ATOM    928  CA  LYS A 121      -2.181  -2.979  -2.085  1.00 98.47           C  
ATOM    929  C   LYS A 121      -0.660  -2.992  -1.928  1.00 98.47           C  
ATOM    930  CB  LYS A 121      -2.855  -2.863  -0.709  1.00 98.47           C  
ATOM    931  O   LYS A 121      -0.024  -1.971  -2.152  1.00 98.47           O  
ATOM    932  CG  LYS A 121      -4.351  -2.550  -0.830  1.00 98.47           C  
ATOM    933  CD  LYS A 121      -4.982  -2.271   0.540  1.00 98.47           C  
ATOM    934  CE  LYS A 121      -6.423  -1.804   0.313  1.00 98.47           C  
ATOM    935  NZ  LYS A 121      -7.065  -1.303   1.548  1.00 98.47           N  
ATOM    936  N   ILE A 122      -0.085  -4.141  -1.569  1.00 98.58           N  
ATOM    937  CA  ILE A 122       1.360  -4.266  -1.357  1.00 98.58           C  
ATOM    938  C   ILE A 122       2.138  -4.174  -2.673  1.00 98.58           C  
ATOM    939  CB  ILE A 122       1.683  -5.544  -0.553  1.00 98.58           C  
ATOM    940  O   ILE A 122       3.174  -3.517  -2.718  1.00 98.58           O  
ATOM    941  CG1 ILE A 122       3.176  -5.654  -0.177  1.00 98.58           C  
ATOM    942  CG2 ILE A 122       1.257  -6.835  -1.277  1.00 98.58           C  
ATOM    943  CD1 ILE A 122       3.696  -4.477   0.658  1.00 98.58           C  
ATOM    944  N   GLU A 123       1.616  -4.757  -3.754  1.00 98.37           N  
ATOM    945  CA  GLU A 123       2.230  -4.660  -5.083  1.00 98.37           C  
ATOM    946  C   GLU A 123       2.214  -3.225  -5.598  1.00 98.37           C  
ATOM    947  CB  GLU A 123       1.482  -5.556  -6.068  1.00 98.37           C  
ATOM    948  O   GLU A 123       3.243  -2.742  -6.053  1.00 98.37           O  
ATOM    949  CG  GLU A 123       1.750  -7.043  -5.790  1.00 98.37           C  
ATOM    950  CD  GLU A 123       0.720  -7.954  -6.461  1.00 98.37           C  
ATOM    951  OE1 GLU A 123       1.044  -9.135  -6.671  1.00 98.37           O  
ATOM    952  OE2 GLU A 123      -0.439  -7.492  -6.597  1.00 98.37           O  
ATOM    953  N   THR A 124       1.093  -2.511  -5.442  1.00 98.47           N  
ATOM    954  CA  THR A 124       0.979  -1.099  -5.850  1.00 98.47           C  
ATOM    955  C   THR A 124       2.040  -0.239  -5.157  1.00 98.47           C  
ATOM    956  CB  THR A 124      -0.418  -0.536  -5.535  1.00 98.47           C  
ATOM    957  O   THR A 124       2.700   0.569  -5.804  1.00 98.47           O  
ATOM    958  CG2 THR A 124      -0.609   0.880  -6.080  1.00 98.47           C  
ATOM    959  OG1 THR A 124      -1.444  -1.336  -6.093  1.00 98.47           O  
ATOM    960  N   LEU A 125       2.248  -0.434  -3.848  1.00 98.75           N  
ATOM    961  CA  LEU A 125       3.247   0.321  -3.083  1.00 98.75           C  
ATOM    962  C   LEU A 125       4.683  -0.018  -3.506  1.00 98.75           C  
ATOM    963  CB  LEU A 125       3.051   0.060  -1.580  1.00 98.75           C  
ATOM    964  O   LEU A 125       5.498   0.885  -3.688  1.00 98.75           O  
ATOM    965  CG  LEU A 125       1.735   0.602  -0.995  1.00 98.75           C  
ATOM    966  CD1 LEU A 125       1.626   0.181   0.472  1.00 98.75           C  
ATOM    967  CD2 LEU A 125       1.629   2.124  -1.078  1.00 98.75           C  
ATOM    968  N   ARG A 126       4.988  -1.307  -3.695  1.00 98.59           N  
ATOM    969  CA  ARG A 126       6.306  -1.756  -4.168  1.00 98.59           C  
ATOM    970  C   ARG A 126       6.605  -1.239  -5.575  1.00 98.59           C  
ATOM    971  CB  ARG A 126       6.381  -3.289  -4.129  1.00 98.59           C  
ATOM    972  O   ARG A 126       7.700  -0.741  -5.820  1.00 98.59           O  
ATOM    973  CG  ARG A 126       6.509  -3.829  -2.698  1.00 98.59           C  
ATOM    974  CD  ARG A 126       6.502  -5.361  -2.722  1.00 98.59           C  
ATOM    975  NE  ARG A 126       6.795  -5.928  -1.392  1.00 98.59           N  
ATOM    976  NH1 ARG A 126       7.054  -8.113  -2.057  1.00 98.59           N  
ATOM    977  NH2 ARG A 126       7.375  -7.567   0.081  1.00 98.59           N  
ATOM    978  CZ  ARG A 126       7.070  -7.195  -1.130  1.00 98.59           C  
ATOM    979  N   PHE A 127       5.629  -1.309  -6.479  1.00 98.30           N  
ATOM    980  CA  PHE A 127       5.770  -0.821  -7.846  1.00 98.30           C  
ATOM    981  C   PHE A 127       5.975   0.699  -7.859  1.00 98.30           C  
ATOM    982  CB  PHE A 127       4.558  -1.265  -8.678  1.00 98.30           C  
ATOM    983  O   PHE A 127       6.931   1.173  -8.461  1.00 98.30           O  
ATOM    984  CG  PHE A 127       4.687  -1.173 -10.193  1.00 98.30           C  
ATOM    985  CD1 PHE A 127       3.696  -1.782 -10.984  1.00 98.30           C  
ATOM    986  CD2 PHE A 127       5.789  -0.566 -10.837  1.00 98.30           C  
ATOM    987  CE1 PHE A 127       3.801  -1.779 -12.385  1.00 98.30           C  
ATOM    988  CE2 PHE A 127       5.882  -0.539 -12.234  1.00 98.30           C  
ATOM    989  CZ  PHE A 127       4.896  -1.162 -13.006  1.00 98.30           C  
ATOM    990  N   ALA A 128       5.176   1.467  -7.113  1.00 98.80           N  
ATOM    991  CA  ALA A 128       5.357   2.916  -7.021  1.00 98.80           C  
ATOM    992  C   ALA A 128       6.770   3.312  -6.564  1.00 98.80           C  
ATOM    993  CB  ALA A 128       4.283   3.483  -6.089  1.00 98.80           C  
ATOM    994  O   ALA A 128       7.396   4.169  -7.185  1.00 98.80           O  
ATOM    995  N   HIS A 129       7.302   2.648  -5.535  1.00 98.74           N  
ATOM    996  CA  HIS A 129       8.673   2.878  -5.079  1.00 98.74           C  
ATOM    997  C   HIS A 129       9.708   2.590  -6.180  1.00 98.74           C  
ATOM    998  CB  HIS A 129       8.924   2.016  -3.838  1.00 98.74           C  
ATOM    999  O   HIS A 129      10.565   3.429  -6.465  1.00 98.74           O  
ATOM   1000  CG  HIS A 129      10.336   2.134  -3.334  1.00 98.74           C  
ATOM   1001  CD2 HIS A 129      10.845   3.151  -2.573  1.00 98.74           C  
ATOM   1002  ND1 HIS A 129      11.370   1.267  -3.609  1.00 98.74           N  
ATOM   1003  CE1 HIS A 129      12.474   1.747  -3.011  1.00 98.74           C  
ATOM   1004  NE2 HIS A 129      12.201   2.892  -2.366  1.00 98.74           N  
ATOM   1005  N   ASN A 130       9.598   1.437  -6.844  1.00 98.41           N  
ATOM   1006  CA  ASN A 130      10.510   1.053  -7.922  1.00 98.41           C  
ATOM   1007  C   ASN A 130      10.412   1.995  -9.129  1.00 98.41           C  
ATOM   1008  CB  ASN A 130      10.215  -0.395  -8.338  1.00 98.41           C  
ATOM   1009  O   ASN A 130      11.427   2.293  -9.754  1.00 98.41           O  
ATOM   1010  CG  ASN A 130      10.593  -1.416  -7.281  1.00 98.41           C  
ATOM   1011  ND2 ASN A 130      10.288  -2.670  -7.523  1.00 98.41           N  
ATOM   1012  OD1 ASN A 130      11.170  -1.125  -6.244  1.00 98.41           O  
ATOM   1013  N   TYR A 131       9.213   2.492  -9.440  1.00 98.73           N  
ATOM   1014  CA  TYR A 131       9.006   3.420 -10.545  1.00 98.73           C  
ATOM   1015  C   TYR A 131       9.646   4.781 -10.263  1.00 98.73           C  
ATOM   1016  CB  TYR A 131       7.507   3.541 -10.854  1.00 98.73           C  
ATOM   1017  O   TYR A 131      10.388   5.288 -11.101  1.00 98.73           O  
ATOM   1018  CG  TYR A 131       7.182   4.407 -12.060  1.00 98.73           C  
ATOM   1019  CD1 TYR A 131       6.071   5.273 -12.025  1.00 98.73           C  
ATOM   1020  CD2 TYR A 131       7.968   4.329 -13.230  1.00 98.73           C  
ATOM   1021  CE1 TYR A 131       5.745   6.055 -13.150  1.00 98.73           C  
ATOM   1022  CE2 TYR A 131       7.656   5.122 -14.347  1.00 98.73           C  
ATOM   1023  OH  TYR A 131       6.243   6.731 -15.403  1.00 98.73           O  
ATOM   1024  CZ  TYR A 131       6.542   5.980 -14.313  1.00 98.73           C  
ATOM   1025  N   ILE A 132       9.462   5.327  -9.053  1.00 98.69           N  
ATOM   1026  CA  ILE A 132      10.159   6.548  -8.617  1.00 98.69           C  
ATOM   1027  C   ILE A 132      11.677   6.356  -8.719  1.00 98.69           C  
ATOM   1028  CB  ILE A 132       9.737   6.938  -7.181  1.00 98.69           C  
ATOM   1029  O   ILE A 132      12.374   7.217  -9.261  1.00 98.69           O  
ATOM   1030  CG1 ILE A 132       8.254   7.372  -7.155  1.00 98.69           C  
ATOM   1031  CG2 ILE A 132      10.619   8.075  -6.626  1.00 98.69           C  
ATOM   1032  CD1 ILE A 132       7.657   7.436  -5.743  1.00 98.69           C  
ATOM   1033  N   TRP A 133      12.195   5.220  -8.241  1.00 98.61           N  
ATOM   1034  CA  TRP A 133      13.622   4.907  -8.323  1.00 98.61           C  
ATOM   1035  C   TRP A 133      14.123   4.867  -9.775  1.00 98.61           C  
ATOM   1036  CB  TRP A 133      13.902   3.590  -7.591  1.00 98.61           C  
ATOM   1037  O   TRP A 133      15.125   5.512 -10.088  1.00 98.61           O  
ATOM   1038  CG  TRP A 133      15.333   3.157  -7.650  1.00 98.61           C  
ATOM   1039  CD1 TRP A 133      16.298   3.496  -6.766  1.00 98.61           C  
ATOM   1040  CD2 TRP A 133      15.986   2.326  -8.660  1.00 98.61           C  
ATOM   1041  CE2 TRP A 133      17.370   2.224  -8.329  1.00 98.61           C  
ATOM   1042  CE3 TRP A 133      15.550   1.649  -9.820  1.00 98.61           C  
ATOM   1043  NE1 TRP A 133      17.502   2.944  -7.161  1.00 98.61           N  
ATOM   1044  CH2 TRP A 133      17.814   0.845 -10.265  1.00 98.61           C  
ATOM   1045  CZ2 TRP A 133      18.279   1.498  -9.111  1.00 98.61           C  
ATOM   1046  CZ3 TRP A 133      16.454   0.921 -10.616  1.00 98.61           C  
ATOM   1047  N   ALA A 134      13.405   4.183 -10.670  1.00 98.53           N  
ATOM   1048  CA  ALA A 134      13.772   4.051 -12.079  1.00 98.53           C  
ATOM   1049  C   ALA A 134      13.768   5.402 -12.811  1.00 98.53           C  
ATOM   1050  CB  ALA A 134      12.814   3.055 -12.741  1.00 98.53           C  
ATOM   1051  O   ALA A 134      14.712   5.706 -13.542  1.00 98.53           O  
ATOM   1052  N   LEU A 135      12.754   6.244 -12.578  1.00 98.44           N  
ATOM   1053  CA  LEU A 135      12.698   7.600 -13.133  1.00 98.44           C  
ATOM   1054  C   LEU A 135      13.857   8.455 -12.619  1.00 98.44           C  
ATOM   1055  CB  LEU A 135      11.362   8.265 -12.767  1.00 98.44           C  
ATOM   1056  O   LEU A 135      14.545   9.101 -13.405  1.00 98.44           O  
ATOM   1057  CG  LEU A 135      10.122   7.674 -13.458  1.00 98.44           C  
ATOM   1058  CD1 LEU A 135       8.895   8.432 -12.949  1.00 98.44           C  
ATOM   1059  CD2 LEU A 135      10.186   7.796 -14.981  1.00 98.44           C  
ATOM   1060  N   THR A 136      14.125   8.403 -11.313  1.00 98.23           N  
ATOM   1061  CA  THR A 136      15.244   9.137 -10.709  1.00 98.23           C  
ATOM   1062  C   THR A 136      16.578   8.698 -11.314  1.00 98.23           C  
ATOM   1063  CB  THR A 136      15.288   8.935  -9.188  1.00 98.23           C  
ATOM   1064  O   THR A 136      17.428   9.532 -11.613  1.00 98.23           O  
ATOM   1065  CG2 THR A 136      16.274   9.892  -8.526  1.00 98.23           C  
ATOM   1066  OG1 THR A 136      14.049   9.218  -8.583  1.00 98.23           O  
ATOM   1067  N   GLN A 137      16.771   7.395 -11.533  1.00 97.91           N  
ATOM   1068  CA  GLN A 137      17.990   6.878 -12.147  1.00 97.91           C  
ATOM   1069  C   GLN A 137      18.110   7.252 -13.626  1.00 97.91           C  
ATOM   1070  CB  GLN A 137      18.054   5.358 -11.927  1.00 97.91           C  
ATOM   1071  O   GLN A 137      19.202   7.582 -14.080  1.00 97.91           O  
ATOM   1072  CG  GLN A 137      19.423   4.761 -12.284  1.00 97.91           C  
ATOM   1073  CD  GLN A 137      20.574   5.281 -11.419  1.00 97.91           C  
ATOM   1074  NE2 GLN A 137      21.781   4.834 -11.682  1.00 97.91           N  
ATOM   1075  OE1 GLN A 137      20.424   6.074 -10.492  1.00 97.91           O  
ATOM   1076  N   THR A 138      16.995   7.260 -14.357  1.00 97.40           N  
ATOM   1077  CA  THR A 138      16.946   7.698 -15.758  1.00 97.40           C  
ATOM   1078  C   THR A 138      17.371   9.159 -15.887  1.00 97.40           C  
ATOM   1079  CB  THR A 138      15.540   7.504 -16.344  1.00 97.40           C  
ATOM   1080  O   THR A 138      18.207   9.470 -16.730  1.00 97.40           O  
ATOM   1081  CG2 THR A 138      15.467   7.868 -17.826  1.00 97.40           C  
ATOM   1082  OG1 THR A 138      15.161   6.150 -16.233  1.00 97.40           O  
ATOM   1083  N   LEU A 139      16.870  10.035 -15.007  1.00 96.95           N  
ATOM   1084  CA  LEU A 139      17.268  11.445 -14.968  1.00 96.95           C  
ATOM   1085  C   LEU A 139      18.760  11.604 -14.662  1.00 96.95           C  
ATOM   1086  CB  LEU A 139      16.412  12.206 -13.941  1.00 96.95           C  
ATOM   1087  O   LEU A 139      19.451  12.303 -15.391  1.00 96.95           O  
ATOM   1088  CG  LEU A 139      14.930  12.353 -14.329  1.00 96.95           C  
ATOM   1089  CD1 LEU A 139      14.165  12.996 -13.171  1.00 96.95           C  
ATOM   1090  CD2 LEU A 139      14.732  13.212 -15.579  1.00 96.95           C  
ATOM   1091  N   ARG A 140      19.293  10.872 -13.672  1.00 95.26           N  
ATOM   1092  CA  ARG A 140      20.737  10.893 -13.387  1.00 95.26           C  
ATOM   1093  C   ARG A 140      21.559  10.487 -14.605  1.00 95.26           C  
ATOM   1094  CB  ARG A 140      21.093   9.979 -12.211  1.00 95.26           C  
ATOM   1095  O   ARG A 140      22.511  11.179 -14.936  1.00 95.26           O  
ATOM   1096  CG  ARG A 140      20.604  10.521 -10.867  1.00 95.26           C  
ATOM   1097  CD  ARG A 140      21.005   9.526  -9.776  1.00 95.26           C  
ATOM   1098  NE  ARG A 140      20.342   9.833  -8.497  1.00 95.26           N  
ATOM   1099  NH1 ARG A 140      19.243   7.823  -8.221  1.00 95.26           N  
ATOM   1100  NH2 ARG A 140      19.007   9.456  -6.706  1.00 95.26           N  
ATOM   1101  CZ  ARG A 140      19.540   9.033  -7.820  1.00 95.26           C  
ATOM   1102  N   ILE A 141      21.220   9.382 -15.269  1.00 95.18           N  
ATOM   1103  CA  ILE A 141      21.961   8.922 -16.454  1.00 95.18           C  
ATOM   1104  C   ILE A 141      21.888   9.970 -17.569  1.00 95.18           C  
ATOM   1105  CB  ILE A 141      21.442   7.546 -16.927  1.00 95.18           C  
ATOM   1106  O   ILE A 141      22.913  10.258 -18.185  1.00 95.18           O  
ATOM   1107  CG1 ILE A 141      21.770   6.461 -15.874  1.00 95.18           C  
ATOM   1108  CG2 ILE A 141      22.064   7.154 -18.283  1.00 95.18           C  
ATOM   1109  CD1 ILE A 141      20.982   5.160 -16.075  1.00 95.18           C  
ATOM   1110  N   ALA A 142      20.713  10.565 -17.792  1.00 94.28           N  
ATOM   1111  CA  ALA A 142      20.535  11.630 -18.770  1.00 94.28           C  
ATOM   1112  C   ALA A 142      21.444  12.828 -18.455  1.00 94.28           C  
ATOM   1113  CB  ALA A 142      19.055  12.018 -18.839  1.00 94.28           C  
ATOM   1114  O   ALA A 142      22.215  13.229 -19.323  1.00 94.28           O  
ATOM   1115  N   ASP A 143      21.459  13.311 -17.211  1.00 92.35           N  
ATOM   1116  CA  ASP A 143      22.323  14.418 -16.790  1.00 92.35           C  
ATOM   1117  C   ASP A 143      23.806  14.094 -17.042  1.00 92.35           C  
ATOM   1118  CB  ASP A 143      22.081  14.744 -15.304  1.00 92.35           C  
ATOM   1119  O   ASP A 143      24.509  14.863 -17.693  1.00 92.35           O  
ATOM   1120  CG  ASP A 143      20.674  15.270 -14.987  1.00 92.35           C  
ATOM   1121  OD1 ASP A 143      20.032  15.846 -15.894  1.00 92.35           O  
ATOM   1122  OD2 ASP A 143      20.262  15.098 -13.815  1.00 92.35           O  
ATOM   1123  N   HIS A 144      24.283  12.912 -16.630  1.00 87.05           N  
ATOM   1124  CA  HIS A 144      25.679  12.504 -16.851  1.00 87.05           C  
ATOM   1125  C   HIS A 144      26.014  12.355 -18.343  1.00 87.05           C  
ATOM   1126  CB  HIS A 144      25.992  11.194 -16.109  1.00 87.05           C  
ATOM   1127  O   HIS A 144      27.129  12.670 -18.751  1.00 87.05           O  
ATOM   1128  CG  HIS A 144      25.996  11.312 -14.604  1.00 87.05           C  
ATOM   1129  CD2 HIS A 144      27.064  11.186 -13.757  1.00 87.05           C  
ATOM   1130  ND1 HIS A 144      24.902  11.540 -13.813  1.00 87.05           N  
ATOM   1131  CE1 HIS A 144      25.279  11.544 -12.532  1.00 87.05           C  
ATOM   1132  NE2 HIS A 144      26.596  11.319 -12.441  1.00 87.05           N  
ATOM   1133  N   SER A 145      25.063  11.901 -19.166  1.00 84.61           N  
ATOM   1134  CA  SER A 145      25.253  11.791 -20.617  1.00 84.61           C  
ATOM   1135  C   SER A 145      25.336  13.155 -21.307  1.00 84.61           C  
ATOM   1136  CB  SER A 145      24.163  10.916 -21.243  1.00 84.61           C  
ATOM   1137  O   SER A 145      26.105  13.304 -22.255  1.00 84.61           O  
ATOM   1138  OG  SER A 145      22.904  11.557 -21.320  1.00 84.61           O  
ATOM   1139  N   LEU A 146      24.615  14.163 -20.803  1.00 73.85           N  
ATOM   1140  CA  LEU A 146      24.678  15.529 -21.324  1.00 73.85           C  
ATOM   1141  C   LEU A 146      25.997  16.220 -20.958  1.00 73.85           C  
ATOM   1142  CB  LEU A 146      23.460  16.337 -20.841  1.00 73.85           C  
ATOM   1143  O   LEU A 146      26.537  16.950 -21.782  1.00 73.85           O  
ATOM   1144  CG  LEU A 146      22.102  15.882 -21.413  1.00 73.85           C  
ATOM   1145  CD1 LEU A 146      21.002  16.825 -20.924  1.00 73.85           C  
ATOM   1146  CD2 LEU A 146      22.070  15.859 -22.943  1.00 73.85           C  
ATOM   1147  N   TYR A 147      26.561  15.936 -19.780  1.00 66.08           N  
ATOM   1148  CA  TYR A 147      27.889  16.436 -19.401  1.00 66.08           C  
ATOM   1149  C   TYR A 147      29.051  15.661 -20.044  1.00 66.08           C  
ATOM   1150  CB  TYR A 147      28.017  16.467 -17.871  1.00 66.08           C  
ATOM   1151  O   TYR A 147      30.157  16.183 -20.116  1.00 66.08           O  
ATOM   1152  CG  TYR A 147      27.033  17.399 -17.185  1.00 66.08           C  
ATOM   1153  CD1 TYR A 147      27.079  18.784 -17.436  1.00 66.08           C  
ATOM   1154  CD2 TYR A 147      26.065  16.885 -16.303  1.00 66.08           C  
ATOM   1155  CE1 TYR A 147      26.137  19.644 -16.840  1.00 66.08           C  
ATOM   1156  CE2 TYR A 147      25.102  17.734 -15.727  1.00 66.08           C  
ATOM   1157  OH  TYR A 147      24.216  19.937 -15.429  1.00 66.08           O  
ATOM   1158  CZ  TYR A 147      25.136  19.115 -15.996  1.00 66.08           C  
ATOM   1159  N   ALA A 148      28.831  14.436 -20.536  1.00 64.78           N  
ATOM   1160  CA  ALA A 148      29.864  13.643 -21.211  1.00 64.78           C  
ATOM   1161  C   ALA A 148      30.050  13.997 -22.700  1.00 64.78           C  
ATOM   1162  CB  ALA A 148      29.532  12.159 -21.027  1.00 64.78           C  
ATOM   1163  O   ALA A 148      31.063  13.629 -23.293  1.00 64.78           O  
ATOM   1164  N   LEU A 149      29.088  14.697 -23.309  1.00 62.44           N  
ATOM   1165  CA  LEU A 149      29.165  15.149 -24.704  1.00 62.44           C  
ATOM   1166  C   LEU A 149      29.815  16.534 -24.864  1.00 62.44           C  
ATOM   1167  CB  LEU A 149      27.768  15.059 -25.348  1.00 62.44           C  
ATOM   1168  O   LEU A 149      29.932  17.012 -25.990  1.00 62.44           O  
ATOM   1169  CG  LEU A 149      27.298  13.616 -25.614  1.00 62.44           C  
ATOM   1170  CD1 LEU A 149      25.830  13.628 -26.045  1.00 62.44           C  
ATOM   1171  CD2 LEU A 149      28.103  12.932 -26.726  1.00 62.44           C  
ATOM   1172  N   GLU A 150      30.280  17.151 -23.773  1.00 50.21           N  
ATOM   1173  CA  GLU A 150      31.087  18.375 -23.805  1.00 50.21           C  
ATOM   1174  C   GLU A 150      32.565  18.008 -23.550  1.00 50.21           C  
ATOM   1175  CB  GLU A 150      30.509  19.412 -22.818  1.00 50.21           C  
ATOM   1176  O   GLU A 150      32.960  17.753 -22.409  1.00 50.21           O  
ATOM   1177  CG  GLU A 150      30.500  20.851 -23.368  1.00 50.21           C  
ATOM   1178  CD  GLU A 150      31.868  21.553 -23.406  1.00 50.21           C  
ATOM   1179  OE1 GLU A 150      32.121  22.255 -24.412  1.00 50.21           O  
ATOM   1180  OE2 GLU A 150      32.613  21.455 -22.404  1.00 50.21           O  
ATOM   1181  N   PRO A 151      33.397  17.867 -24.601  1.00 58.24           N  
ATOM   1182  CA  PRO A 151      34.840  17.771 -24.427  1.00 58.24           C  
ATOM   1183  C   PRO A 151      35.360  19.133 -23.945  1.00 58.24           C  
ATOM   1184  CB  PRO A 151      35.390  17.384 -25.802  1.00 58.24           C  
ATOM   1185  O   PRO A 151      34.915  20.147 -24.476  1.00 58.24           O  
ATOM   1186  CG  PRO A 151      34.373  17.977 -26.779  1.00 58.24           C  
ATOM   1187  CD  PRO A 151      33.052  17.945 -26.013  1.00 58.24           C  
ATOM   1188  N   PRO A 152      36.320  19.196 -23.001  1.00 53.51           N  
ATOM   1189  CA  PRO A 152      36.770  20.464 -22.441  1.00 53.51           C  
ATOM   1190  C   PRO A 152      37.313  21.357 -23.557  1.00 53.51           C  
ATOM   1191  CB  PRO A 152      37.829  20.104 -21.391  1.00 53.51           C  
ATOM   1192  O   PRO A 152      38.376  21.084 -24.124  1.00 53.51           O  
ATOM   1193  CG  PRO A 152      38.342  18.738 -21.850  1.00 53.51           C  
ATOM   1194  CD  PRO A 152      37.105  18.095 -22.476  1.00 53.51           C  
ATOM   1195  N   ALA A 153      36.571  22.418 -23.878  1.00 54.80           N  
ATOM   1196  CA  ALA A 153      37.012  23.427 -24.823  1.00 54.80           C  
ATOM   1197  C   ALA A 153      38.392  23.961 -24.387  1.00 54.80           C  
ATOM   1198  CB  ALA A 153      35.959  24.538 -24.903  1.00 54.80           C  
ATOM   1199  O   ALA A 153      38.570  24.355 -23.225  1.00 54.80           O  
ATOM   1200  N   PRO A 154      39.397  23.982 -25.280  1.00 54.86           N  
ATOM   1201  CA  PRO A 154      40.672  24.588 -24.967  1.00 54.86           C  
ATOM   1202  C   PRO A 154      40.470  26.102 -24.869  1.00 54.86           C  
ATOM   1203  CB  PRO A 154      41.632  24.152 -26.075  1.00 54.86           C  
ATOM   1204  O   PRO A 154      40.190  26.784 -25.851  1.00 54.86           O  
ATOM   1205  CG  PRO A 154      40.711  23.926 -27.273  1.00 54.86           C  
ATOM   1206  CD  PRO A 154      39.378  23.504 -26.652  1.00 54.86           C  
ATOM   1207  N   HIS A 155      40.576  26.594 -23.638  1.00 46.40           N  
ATOM   1208  CA  HIS A 155      41.141  27.884 -23.255  1.00 46.40           C  
ATOM   1209  C   HIS A 155      41.811  28.647 -24.417  1.00 46.40           C  
ATOM   1210  CB  HIS A 155      42.131  27.620 -22.098  1.00 46.40           C  
ATOM   1211  O   HIS A 155      42.987  28.473 -24.717  1.00 46.40           O  
ATOM   1212  CG  HIS A 155      43.017  26.406 -22.304  1.00 46.40           C  
ATOM   1213  CD2 HIS A 155      44.249  26.375 -22.901  1.00 46.40           C  
ATOM   1214  ND1 HIS A 155      42.678  25.100 -22.015  1.00 46.40           N  
ATOM   1215  CE1 HIS A 155      43.672  24.306 -22.444  1.00 46.40           C  
ATOM   1216  NE2 HIS A 155      44.660  25.038 -22.975  1.00 46.40           N  
ATOM   1217  N   CYS A 156      41.053  29.557 -25.017  1.00 45.15           N  
ATOM   1218  CA  CYS A 156      41.553  30.736 -25.714  1.00 45.15           C  
ATOM   1219  C   CYS A 156      40.884  31.892 -24.955  1.00 45.15           C  
ATOM   1220  CB  CYS A 156      41.154  30.636 -27.198  1.00 45.15           C  
ATOM   1221  O   CYS A 156      39.665  31.994 -24.939  1.00 45.15           O  
ATOM   1222  SG  CYS A 156      42.577  30.984 -28.273  1.00 45.15           S  
ATOM   1223  N   GLY A 157      41.573  32.638 -24.100  1.00 46.29           N  
ATOM   1224  CA  GLY A 157      42.662  33.508 -24.497  1.00 46.29           C  
ATOM   1225  C   GLY A 157      42.094  34.917 -24.666  1.00 46.29           C  
ATOM   1226  O   GLY A 157      41.600  35.250 -25.732  1.00 46.29           O  
ATOM   1227  N   GLU A 158      42.234  35.711 -23.600  1.00 39.98           N  
ATOM   1228  CA  GLU A 158      42.612  37.128 -23.686  1.00 39.98           C  
ATOM   1229  C   GLU A 158      41.495  38.204 -23.843  1.00 39.98           C  
ATOM   1230  CB  GLU A 158      43.805  37.237 -24.673  1.00 39.98           C  
ATOM   1231  O   GLU A 158      40.792  38.302 -24.841  1.00 39.98           O  
ATOM   1232  CG  GLU A 158      44.823  38.351 -24.378  1.00 39.98           C  
ATOM   1233  CD  GLU A 158      46.306  37.979 -24.387  1.00 39.98           C  
ATOM   1234  OE1 GLU A 158      47.099  38.932 -24.214  1.00 39.98           O  
ATOM   1235  OE2 GLU A 158      46.642  36.785 -24.532  1.00 39.98           O  
ATOM   1236  N   LEU A 159      41.479  39.098 -22.838  1.00 49.52           N  
ATOM   1237  CA  LEU A 159      41.003  40.499 -22.796  1.00 49.52           C  
ATOM   1238  C   LEU A 159      39.519  40.803 -22.520  1.00 49.52           C  
ATOM   1239  CB  LEU A 159      41.537  41.345 -23.974  1.00 49.52           C  
ATOM   1240  O   LEU A 159      38.688  40.896 -23.414  1.00 49.52           O  
ATOM   1241  CG  LEU A 159      43.025  41.161 -24.273  1.00 49.52           C  
ATOM   1242  CD1 LEU A 159      43.486  41.960 -25.485  1.00 49.52           C  
ATOM   1243  CD2 LEU A 159      43.943  41.484 -23.085  1.00 49.52           C  
ATOM   1244  N   GLY A 160      39.274  41.240 -21.278  1.00 44.32           N  
ATOM   1245  CA  GLY A 160      38.659  42.556 -21.077  1.00 44.32           C  
ATOM   1246  C   GLY A 160      37.289  42.604 -20.396  1.00 44.32           C  
ATOM   1247  O   GLY A 160      36.262  42.542 -21.058  1.00 44.32           O  
ATOM   1248  N   SER A 161      37.325  42.944 -19.101  1.00 59.94           N  
ATOM   1249  CA  SER A 161      36.380  43.815 -18.364  1.00 59.94           C  
ATOM   1250  C   SER A 161      35.496  43.153 -17.290  1.00 59.94           C  
ATOM   1251  CB  SER A 161      35.531  44.738 -19.245  1.00 59.94           C  
ATOM   1252  O   SER A 161      34.653  42.315 -17.605  1.00 59.94           O  
ATOM   1253  OG  SER A 161      36.370  45.481 -20.106  1.00 59.94           O  
ATOM   1254  N   PRO A 162      35.625  43.578 -16.013  1.00 52.63           N  
ATOM   1255  CA  PRO A 162      34.745  43.180 -14.924  1.00 52.63           C  
ATOM   1256  C   PRO A 162      33.556  44.149 -14.854  1.00 52.63           C  
ATOM   1257  CB  PRO A 162      35.633  43.269 -13.678  1.00 52.63           C  
ATOM   1258  O   PRO A 162      33.743  45.355 -14.709  1.00 52.63           O  
ATOM   1259  CG  PRO A 162      36.552  44.459 -13.970  1.00 52.63           C  
ATOM   1260  CD  PRO A 162      36.622  44.515 -15.497  1.00 52.63           C  
ATOM   1261  N   GLY A 163      32.320  43.665 -14.938  1.00 49.38           N  
ATOM   1262  CA  GLY A 163      31.174  44.555 -14.745  1.00 49.38           C  
ATOM   1263  C   GLY A 163      29.841  43.896 -15.042  1.00 49.38           C  
ATOM   1264  O   GLY A 163      29.420  43.844 -16.189  1.00 49.38           O  
ATOM   1265  N   GLY A 164      29.158  43.415 -14.005  1.00 49.14           N  
ATOM   1266  CA  GLY A 164      27.800  42.894 -14.145  1.00 49.14           C  
ATOM   1267  C   GLY A 164      27.347  42.123 -12.915  1.00 49.14           C  
ATOM   1268  O   GLY A 164      27.584  40.929 -12.804  1.00 49.14           O  
ATOM   1269  N   SER A 165      26.727  42.845 -11.986  1.00 59.58           N  
ATOM   1270  CA  SER A 165      26.139  42.374 -10.728  1.00 59.58           C  
ATOM   1271  C   SER A 165      25.242  41.130 -10.899  1.00 59.58           C  
ATOM   1272  CB  SER A 165      25.283  43.534 -10.207  1.00 59.58           C  
ATOM   1273  O   SER A 165      24.355  41.162 -11.755  1.00 59.58           O  
ATOM   1274  OG  SER A 165      24.873  43.328  -8.877  1.00 59.58           O  
ATOM   1275  N   PRO A 166      25.378  40.071 -10.075  1.00 58.27           N  
ATOM   1276  CA  PRO A 166      24.447  38.946 -10.082  1.00 58.27           C  
ATOM   1277  C   PRO A 166      23.086  39.405  -9.554  1.00 58.27           C  
ATOM   1278  CB  PRO A 166      25.069  37.845  -9.212  1.00 58.27           C  
ATOM   1279  O   PRO A 166      22.976  39.881  -8.424  1.00 58.27           O  
ATOM   1280  CG  PRO A 166      26.511  38.304  -8.997  1.00 58.27           C  
ATOM   1281  CD  PRO A 166      26.431  39.824  -9.109  1.00 58.27           C  
ATOM   1282  N   GLY A 167      22.065  39.295 -10.403  1.00 53.58           N  
ATOM   1283  CA  GLY A 167      20.679  39.593 -10.071  1.00 53.58           C  
ATOM   1284  C   GLY A 167      20.185  38.780  -8.875  1.00 53.58           C  
ATOM   1285  O   GLY A 167      20.316  37.557  -8.825  1.00 53.58           O  
ATOM   1286  N   ASP A 168      19.619  39.514  -7.927  1.00 56.26           N  
ATOM   1287  CA  ASP A 168      18.939  39.071  -6.720  1.00 56.26           C  
ATOM   1288  C   ASP A 168      17.649  38.305  -7.070  1.00 56.26           C  
ATOM   1289  CB  ASP A 168      18.675  40.358  -5.914  1.00 56.26           C  
ATOM   1290  O   ASP A 168      16.621  38.893  -7.404  1.00 56.26           O  
ATOM   1291  CG  ASP A 168      17.967  40.138  -4.580  1.00 56.26           C  
ATOM   1292  OD1 ASP A 168      17.949  38.974  -4.113  1.00 56.26           O  
ATOM   1293  OD2 ASP A 168      17.438  41.137  -4.044  1.00 56.26           O  
ATOM   1294  N   TRP A 169      17.698  36.972  -7.011  1.00 65.71           N  
ATOM   1295  CA  TRP A 169      16.520  36.103  -7.159  1.00 65.71           C  
ATOM   1296  C   TRP A 169      15.749  35.912  -5.837  1.00 65.71           C  
ATOM   1297  CB  TRP A 169      16.931  34.777  -7.821  1.00 65.71           C  
ATOM   1298  O   TRP A 169      14.829  35.097  -5.767  1.00 65.71           O  
ATOM   1299  CG  TRP A 169      17.255  34.883  -9.281  1.00 65.71           C  
ATOM   1300  CD1 TRP A 169      18.488  35.035  -9.816  1.00 65.71           C  
ATOM   1301  CD2 TRP A 169      16.329  34.895 -10.412  1.00 65.71           C  
ATOM   1302  CE2 TRP A 169      17.083  35.046 -11.614  1.00 65.71           C  
ATOM   1303  CE3 TRP A 169      14.925  34.811 -10.540  1.00 65.71           C  
ATOM   1304  NE1 TRP A 169      18.393  35.117 -11.191  1.00 65.71           N  
ATOM   1305  CH2 TRP A 169      15.080  35.017 -12.972  1.00 65.71           C  
ATOM   1306  CZ2 TRP A 169      16.480  35.105 -12.879  1.00 65.71           C  
ATOM   1307  CZ3 TRP A 169      14.307  34.871 -11.805  1.00 65.71           C  
ATOM   1308  N   GLY A 170      16.097  36.652  -4.777  1.00 57.04           N  
ATOM   1309  CA  GLY A 170      15.569  36.453  -3.425  1.00 57.04           C  
ATOM   1310  C   GLY A 170      14.262  37.180  -3.090  1.00 57.04           C  
ATOM   1311  O   GLY A 170      13.724  36.972  -2.005  1.00 57.04           O  
ATOM   1312  N   SER A 171      13.722  38.023  -3.978  1.00 57.61           N  
ATOM   1313  CA  SER A 171      12.804  39.101  -3.558  1.00 57.61           C  
ATOM   1314  C   SER A 171      11.327  38.968  -3.977  1.00 57.61           C  
ATOM   1315  CB  SER A 171      13.419  40.454  -3.939  1.00 57.61           C  
ATOM   1316  O   SER A 171      10.605  39.961  -4.008  1.00 57.61           O  
ATOM   1317  OG  SER A 171      13.148  41.414  -2.937  1.00 57.61           O  
ATOM   1318  N   LEU A 172      10.824  37.765  -4.298  1.00 52.32           N  
ATOM   1319  CA  LEU A 172       9.440  37.596  -4.801  1.00 52.32           C  
ATOM   1320  C   LEU A 172       8.519  36.655  -4.008  1.00 52.32           C  
ATOM   1321  CB  LEU A 172       9.456  37.306  -6.316  1.00 52.32           C  
ATOM   1322  O   LEU A 172       7.423  36.357  -4.472  1.00 52.32           O  
ATOM   1323  CG  LEU A 172       9.880  38.510  -7.181  1.00 52.32           C  
ATOM   1324  CD1 LEU A 172       9.963  38.064  -8.641  1.00 52.32           C  
ATOM   1325  CD2 LEU A 172       8.893  39.681  -7.111  1.00 52.32           C  
ATOM   1326  N   TYR A 173       8.870  36.246  -2.786  1.00 53.20           N  
ATOM   1327  CA  TYR A 173       7.928  35.503  -1.933  1.00 53.20           C  
ATOM   1328  C   TYR A 173       7.936  35.999  -0.481  1.00 53.20           C  
ATOM   1329  CB  TYR A 173       8.096  33.980  -2.128  1.00 53.20           C  
ATOM   1330  O   TYR A 173       8.375  35.319   0.440  1.00 53.20           O  
ATOM   1331  CG  TYR A 173       6.862  33.310  -2.714  1.00 53.20           C  
ATOM   1332  CD1 TYR A 173       5.892  32.742  -1.865  1.00 53.20           C  
ATOM   1333  CD2 TYR A 173       6.679  33.263  -4.111  1.00 53.20           C  
ATOM   1334  CE1 TYR A 173       4.753  32.113  -2.408  1.00 53.20           C  
ATOM   1335  CE2 TYR A 173       5.543  32.637  -4.659  1.00 53.20           C  
ATOM   1336  OH  TYR A 173       3.492  31.441  -4.341  1.00 53.20           O  
ATOM   1337  CZ  TYR A 173       4.581  32.056  -3.810  1.00 53.20           C  
ATOM   1338  N   SER A 174       7.413  37.210  -0.269  1.00 56.05           N  
ATOM   1339  CA  SER A 174       6.930  37.657   1.045  1.00 56.05           C  
ATOM   1340  C   SER A 174       5.402  37.559   1.075  1.00 56.05           C  
ATOM   1341  CB  SER A 174       7.385  39.087   1.355  1.00 56.05           C  
ATOM   1342  O   SER A 174       4.729  38.432   0.523  1.00 56.05           O  
ATOM   1343  OG  SER A 174       8.687  39.067   1.899  1.00 56.05           O  
ATOM   1344  N   PRO A 175       4.810  36.519   1.693  1.00 61.85           N  
ATOM   1345  CA  PRO A 175       3.380  36.491   1.927  1.00 61.85           C  
ATOM   1346  C   PRO A 175       3.078  37.443   3.085  1.00 61.85           C  
ATOM   1347  CB  PRO A 175       3.036  35.028   2.207  1.00 61.85           C  
ATOM   1348  O   PRO A 175       3.407  37.178   4.243  1.00 61.85           O  
ATOM   1349  CG  PRO A 175       4.317  34.461   2.820  1.00 61.85           C  
ATOM   1350  CD  PRO A 175       5.444  35.346   2.279  1.00 61.85           C  
ATOM   1351  N   VAL A 176       2.452  38.572   2.756  1.00 56.14           N  
ATOM   1352  CA  VAL A 176       1.810  39.472   3.714  1.00 56.14           C  
ATOM   1353  C   VAL A 176       0.900  38.657   4.639  1.00 56.14           C  
ATOM   1354  CB  VAL A 176       1.077  40.614   2.973  1.00 56.14           C  
ATOM   1355  O   VAL A 176      -0.196  38.233   4.279  1.00 56.14           O  
ATOM   1356  CG1 VAL A 176       0.053  40.161   1.919  1.00 56.14           C  
ATOM   1357  CG2 VAL A 176       0.389  41.578   3.946  1.00 56.14           C  
ATOM   1358  N   SER A 177       1.370  38.415   5.859  1.00 60.27           N  
ATOM   1359  CA  SER A 177       0.544  37.886   6.937  1.00 60.27           C  
ATOM   1360  C   SER A 177      -0.305  39.035   7.470  1.00 60.27           C  
ATOM   1361  CB  SER A 177       1.414  37.240   8.020  1.00 60.27           C  
ATOM   1362  O   SER A 177       0.048  39.687   8.449  1.00 60.27           O  
ATOM   1363  OG  SER A 177       2.019  36.073   7.499  1.00 60.27           O  
ATOM   1364  N   GLN A 178      -1.429  39.318   6.805  1.00 54.58           N  
ATOM   1365  CA  GLN A 178      -2.511  40.062   7.442  1.00 54.58           C  
ATOM   1366  C   GLN A 178      -3.111  39.159   8.521  1.00 54.58           C  
ATOM   1367  CB  GLN A 178      -3.558  40.554   6.426  1.00 54.58           C  
ATOM   1368  O   GLN A 178      -3.946  38.294   8.257  1.00 54.58           O  
ATOM   1369  CG  GLN A 178      -3.292  42.010   6.015  1.00 54.58           C  
ATOM   1370  CD  GLN A 178      -4.346  42.530   5.044  1.00 54.58           C  
ATOM   1371  NE2 GLN A 178      -3.976  42.878   3.831  1.00 54.58           N  
ATOM   1372  OE1 GLN A 178      -5.521  42.626   5.353  1.00 54.58           O  
ATOM   1373  N   ALA A 179      -2.653  39.363   9.755  1.00 54.11           N  
ATOM   1374  CA  ALA A 179      -3.329  38.911  10.957  1.00 54.11           C  
ATOM   1375  C   ALA A 179      -4.683  39.637  11.058  1.00 54.11           C  
ATOM   1376  CB  ALA A 179      -2.403  39.153  12.158  1.00 54.11           C  
ATOM   1377  O   ALA A 179      -4.823  40.672  11.705  1.00 54.11           O  
ATOM   1378  N   GLY A 180      -5.685  39.100  10.362  1.00 45.82           N  
ATOM   1379  CA  GLY A 180      -7.084  39.494  10.466  1.00 45.82           C  
ATOM   1380  C   GLY A 180      -7.670  39.010  11.787  1.00 45.82           C  
ATOM   1381  O   GLY A 180      -8.310  37.965  11.857  1.00 45.82           O  
ATOM   1382  N   SER A 181      -7.419  39.780  12.842  1.00 51.16           N  
ATOM   1383  CA  SER A 181      -8.137  39.731  14.113  1.00 51.16           C  
ATOM   1384  C   SER A 181      -9.621  40.024  13.870  1.00 51.16           C  
ATOM   1385  CB  SER A 181      -7.509  40.776  15.052  1.00 51.16           C  
ATOM   1386  O   SER A 181      -9.992  41.172  13.631  1.00 51.16           O  
ATOM   1387  OG  SER A 181      -8.427  41.254  16.014  1.00 51.16           O  
ATOM   1388  N   LEU A 182     -10.481  39.010  13.970  1.00 58.36           N  
ATOM   1389  CA  LEU A 182     -11.933  39.182  14.035  1.00 58.36           C  
ATOM   1390  C   LEU A 182     -12.442  38.668  15.384  1.00 58.36           C  
ATOM   1391  CB  LEU A 182     -12.621  38.533  12.820  1.00 58.36           C  
ATOM   1392  O   LEU A 182     -12.915  37.542  15.519  1.00 58.36           O  
ATOM   1393  CG  LEU A 182     -12.237  39.142  11.457  1.00 58.36           C  
ATOM   1394  CD1 LEU A 182     -12.948  38.365  10.349  1.00 58.36           C  
ATOM   1395  CD2 LEU A 182     -12.629  40.615  11.318  1.00 58.36           C  
ATOM   1396  N   SER A 183     -12.324  39.527  16.392  1.00 51.48           N  
ATOM   1397  CA  SER A 183     -13.087  39.439  17.636  1.00 51.48           C  
ATOM   1398  C   SER A 183     -14.521  39.923  17.384  1.00 51.48           C  
ATOM   1399  CB  SER A 183     -12.456  40.348  18.700  1.00 51.48           C  
ATOM   1400  O   SER A 183     -14.686  41.043  16.900  1.00 51.48           O  
ATOM   1401  OG  SER A 183     -11.157  39.898  19.024  1.00 51.48           O  
ATOM   1402  N   PRO A 184     -15.574  39.172  17.753  1.00 60.45           N  
ATOM   1403  CA  PRO A 184     -16.907  39.734  17.894  1.00 60.45           C  
ATOM   1404  C   PRO A 184     -17.076  40.280  19.317  1.00 60.45           C  
ATOM   1405  CB  PRO A 184     -17.886  38.607  17.554  1.00 60.45           C  
ATOM   1406  O   PRO A 184     -17.121  39.533  20.294  1.00 60.45           O  
ATOM   1407  CG  PRO A 184     -17.035  37.333  17.490  1.00 60.45           C  
ATOM   1408  CD  PRO A 184     -15.633  37.738  17.952  1.00 60.45           C  
ATOM   1409  N   ALA A 185     -17.172  41.604  19.415  1.00 46.48           N  
ATOM   1410  CA  ALA A 185     -17.621  42.323  20.596  1.00 46.48           C  
ATOM   1411  C   ALA A 185     -19.157  42.277  20.707  1.00 46.48           C  
ATOM   1412  CB  ALA A 185     -17.113  43.768  20.485  1.00 46.48           C  
ATOM   1413  O   ALA A 185     -19.852  42.651  19.767  1.00 46.48           O  
ATOM   1414  N   ALA A 186     -19.667  41.849  21.864  1.00 54.73           N  
ATOM   1415  CA  ALA A 186     -20.942  42.257  22.474  1.00 54.73           C  
ATOM   1416  C   ALA A 186     -20.949  41.679  23.910  1.00 54.73           C  
ATOM   1417  CB  ALA A 186     -22.136  41.750  21.649  1.00 54.73           C  
ATOM   1418  O   ALA A 186     -20.908  40.465  24.072  1.00 54.73           O  
ATOM   1419  N   SER A 187     -20.694  42.492  24.946  1.00 47.76           N  
ATOM   1420  CA  SER A 187     -21.714  43.196  25.759  1.00 47.76           C  
ATOM   1421  C   SER A 187     -22.545  42.195  26.595  1.00 47.76           C  
ATOM   1422  CB  SER A 187     -22.597  44.076  24.853  1.00 47.76           C  
ATOM   1423  O   SER A 187     -23.146  41.305  26.012  1.00 47.76           O  
ATOM   1424  OG  SER A 187     -23.159  45.165  25.548  1.00 47.76           O  
ATOM   1425  N   LEU A 188     -22.677  42.212  27.927  1.00 53.25           N  
ATOM   1426  CA  LEU A 188     -22.339  43.131  29.020  1.00 53.25           C  
ATOM   1427  C   LEU A 188     -22.752  42.403  30.340  1.00 53.25           C  
ATOM   1428  CB  LEU A 188     -23.113  44.445  28.731  1.00 53.25           C  
ATOM   1429  O   LEU A 188     -23.734  41.664  30.321  1.00 53.25           O  
ATOM   1430  CG  LEU A 188     -23.335  45.509  29.821  1.00 53.25           C  
ATOM   1431  CD1 LEU A 188     -23.463  46.895  29.176  1.00 53.25           C  
ATOM   1432  CD2 LEU A 188     -24.649  45.279  30.564  1.00 53.25           C  
ATOM   1433  N   GLU A 189     -21.998  42.628  31.431  1.00 56.73           N  
ATOM   1434  CA  GLU A 189     -22.287  42.341  32.869  1.00 56.73           C  
ATOM   1435  C   GLU A 189     -22.297  40.905  33.443  1.00 56.73           C  
ATOM   1436  CB  GLU A 189     -23.542  43.116  33.296  1.00 56.73           C  
ATOM   1437  O   GLU A 189     -22.740  39.969  32.794  1.00 56.73           O  
ATOM   1438  CG  GLU A 189     -23.088  44.555  33.558  1.00 56.73           C  
ATOM   1439  CD  GLU A 189     -24.026  45.400  34.396  1.00 56.73           C  
ATOM   1440  OE1 GLU A 189     -23.554  46.512  34.716  1.00 56.73           O  
ATOM   1441  OE2 GLU A 189     -25.166  44.959  34.658  1.00 56.73           O  
ATOM   1442  N   GLU A 190     -21.853  40.601  34.679  1.00 49.21           N  
ATOM   1443  CA  GLU A 190     -21.183  41.314  35.793  1.00 49.21           C  
ATOM   1444  C   GLU A 190     -20.596  40.232  36.763  1.00 49.21           C  
ATOM   1445  CB  GLU A 190     -22.205  42.163  36.595  1.00 49.21           C  
ATOM   1446  O   GLU A 190     -21.306  39.296  37.115  1.00 49.21           O  
ATOM   1447  CG  GLU A 190     -21.625  43.328  37.409  1.00 49.21           C  
ATOM   1448  CD  GLU A 190     -22.483  43.608  38.658  1.00 49.21           C  
ATOM   1449  OE1 GLU A 190     -21.966  43.321  39.764  1.00 49.21           O  
ATOM   1450  OE2 GLU A 190     -23.634  44.059  38.503  1.00 49.21           O  
ATOM   1451  N   ARG A 191     -19.312  40.370  37.164  1.00 49.74           N  
ATOM   1452  CA  ARG A 191     -18.674  40.101  38.502  1.00 49.74           C  
ATOM   1453  C   ARG A 191     -18.685  38.693  39.206  1.00 49.74           C  
ATOM   1454  CB  ARG A 191     -19.080  41.321  39.355  1.00 49.74           C  
ATOM   1455  O   ARG A 191     -19.325  37.768  38.731  1.00 49.74           O  
ATOM   1456  CG  ARG A 191     -18.181  42.554  39.079  1.00 49.74           C  
ATOM   1457  CD  ARG A 191     -16.704  42.538  39.538  1.00 49.74           C  
ATOM   1458  NE  ARG A 191     -15.742  41.920  38.584  1.00 49.74           N  
ATOM   1459  NH1 ARG A 191     -13.839  42.856  39.476  1.00 49.74           N  
ATOM   1460  NH2 ARG A 191     -13.676  41.637  37.622  1.00 49.74           N  
ATOM   1461  CZ  ARG A 191     -14.431  42.134  38.565  1.00 49.74           C  
ATOM   1462  N   PRO A 192     -17.783  38.435  40.205  1.00 47.73           N  
ATOM   1463  CA  PRO A 192     -16.682  37.453  40.075  1.00 47.73           C  
ATOM   1464  C   PRO A 192     -16.491  36.438  41.245  1.00 47.73           C  
ATOM   1465  CB  PRO A 192     -15.454  38.373  40.046  1.00 47.73           C  
ATOM   1466  O   PRO A 192     -16.947  36.650  42.362  1.00 47.73           O  
ATOM   1467  CG  PRO A 192     -15.773  39.364  41.164  1.00 47.73           C  
ATOM   1468  CD  PRO A 192     -17.298  39.366  41.228  1.00 47.73           C  
ATOM   1469  N   GLY A 193     -15.680  35.392  41.023  1.00 50.28           N  
ATOM   1470  CA  GLY A 193     -15.058  34.543  42.065  1.00 50.28           C  
ATOM   1471  C   GLY A 193     -14.063  33.563  41.418  1.00 50.28           C  
ATOM   1472  O   GLY A 193     -14.463  32.780  40.568  1.00 50.28           O  
ATOM   1473  N   LEU A 194     -12.749  33.806  41.495  1.00 55.02           N  
ATOM   1474  CA  LEU A 194     -11.775  33.384  42.521  1.00 55.02           C  
ATOM   1475  C   LEU A 194     -11.271  31.924  42.372  1.00 55.02           C  
ATOM   1476  CB  LEU A 194     -12.193  33.737  43.970  1.00 55.02           C  
ATOM   1477  O   LEU A 194     -12.022  30.978  42.577  1.00 55.02           O  
ATOM   1478  CG  LEU A 194     -11.932  35.187  44.422  1.00 55.02           C  
ATOM   1479  CD1 LEU A 194     -12.509  35.391  45.824  1.00 55.02           C  
ATOM   1480  CD2 LEU A 194     -10.441  35.541  44.494  1.00 55.02           C  
ATOM   1481  N   LEU A 195      -9.941  31.829  42.166  1.00 55.07           N  
ATOM   1482  CA  LEU A 195      -8.991  30.705  42.355  1.00 55.07           C  
ATOM   1483  C   LEU A 195      -8.920  29.677  41.200  1.00 55.07           C  
ATOM   1484  CB  LEU A 195      -9.203  30.025  43.731  1.00 55.07           C  
ATOM   1485  O   LEU A 195      -9.944  29.173  40.772  1.00 55.07           O  
ATOM   1486  CG  LEU A 195      -9.558  30.918  44.943  1.00 55.07           C  
ATOM   1487  CD1 LEU A 195      -9.401  30.130  46.241  1.00 55.07           C  
ATOM   1488  CD2 LEU A 195      -8.698  32.181  45.070  1.00 55.07           C  
ATOM   1489  N   GLY A 196      -7.782  29.261  40.629  1.00 48.68           N  
ATOM   1490  CA  GLY A 196      -6.347  29.457  40.873  1.00 48.68           C  
ATOM   1491  C   GLY A 196      -5.552  28.357  40.117  1.00 48.68           C  
ATOM   1492  O   GLY A 196      -6.108  27.290  39.879  1.00 48.68           O  
ATOM   1493  N   ALA A 197      -4.274  28.630  39.791  1.00 55.74           N  
ATOM   1494  CA  ALA A 197      -3.200  27.743  39.265  1.00 55.74           C  
ATOM   1495  C   ALA A 197      -3.284  27.308  37.766  1.00 55.74           C  
ATOM   1496  CB  ALA A 197      -3.026  26.572  40.246  1.00 55.74           C  
ATOM   1497  O   ALA A 197      -4.261  26.680  37.381  1.00 55.74           O  
ATOM   1498  N   THR A 198      -2.403  27.619  36.785  1.00 49.76           N  
ATOM   1499  CA  THR A 198      -0.913  27.685  36.623  1.00 49.76           C  
ATOM   1500  C   THR A 198      -0.227  26.359  37.003  1.00 49.76           C  
ATOM   1501  CB  THR A 198      -0.241  28.908  37.273  1.00 49.76           C  
ATOM   1502  O   THR A 198      -0.400  25.939  38.135  1.00 49.76           O  
ATOM   1503  CG2 THR A 198      -0.916  30.244  36.978  1.00 49.76           C  
ATOM   1504  OG1 THR A 198      -0.153  28.781  38.671  1.00 49.76           O  
ATOM   1505  N   PHE A 199       0.527  25.588  36.206  1.00 55.69           N  
ATOM   1506  CA  PHE A 199       1.549  25.784  35.155  1.00 55.69           C  
ATOM   1507  C   PHE A 199       1.702  24.426  34.404  1.00 55.69           C  
ATOM   1508  CB  PHE A 199       2.860  26.099  35.900  1.00 55.69           C  
ATOM   1509  O   PHE A 199       1.435  23.388  34.997  1.00 55.69           O  
ATOM   1510  CG  PHE A 199       2.933  27.482  36.502  1.00 55.69           C  
ATOM   1511  CD1 PHE A 199       3.253  28.584  35.687  1.00 55.69           C  
ATOM   1512  CD2 PHE A 199       2.713  27.665  37.879  1.00 55.69           C  
ATOM   1513  CE1 PHE A 199       3.320  29.874  36.243  1.00 55.69           C  
ATOM   1514  CE2 PHE A 199       2.789  28.955  38.434  1.00 55.69           C  
ATOM   1515  CZ  PHE A 199       3.076  30.060  37.615  1.00 55.69           C  
ATOM   1516  N   SER A 200       1.912  24.347  33.086  1.00 56.88           N  
ATOM   1517  CA  SER A 200       3.159  24.432  32.288  1.00 56.88           C  
ATOM   1518  C   SER A 200       3.595  23.075  31.714  1.00 56.88           C  
ATOM   1519  CB  SER A 200       4.350  25.151  32.925  1.00 56.88           C  
ATOM   1520  O   SER A 200       3.515  22.030  32.349  1.00 56.88           O  
ATOM   1521  OG  SER A 200       5.391  25.299  31.977  1.00 56.88           O  
ATOM   1522  N   ALA A 201       4.030  23.163  30.461  1.00 46.51           N  
ATOM   1523  CA  ALA A 201       4.435  22.126  29.532  1.00 46.51           C  
ATOM   1524  C   ALA A 201       5.726  21.396  29.919  1.00 46.51           C  
ATOM   1525  CB  ALA A 201       4.667  22.864  28.206  1.00 46.51           C  
ATOM   1526  O   ALA A 201       6.635  22.016  30.464  1.00 46.51           O  
ATOM   1527  N   CYS A 202       5.834  20.125  29.514  1.00 50.01           N  
ATOM   1528  CA  CYS A 202       6.989  19.558  28.798  1.00 50.01           C  
ATOM   1529  C   CYS A 202       6.722  18.078  28.446  1.00 50.01           C  
ATOM   1530  CB  CYS A 202       8.323  19.727  29.561  1.00 50.01           C  
ATOM   1531  O   CYS A 202       6.576  17.233  29.322  1.00 50.01           O  
ATOM   1532  SG  CYS A 202       8.167  19.557  31.362  1.00 50.01           S  
ATOM   1533  N   LEU A 203       6.665  17.752  27.152  1.00 54.01           N  
ATOM   1534  CA  LEU A 203       6.777  16.378  26.653  1.00 54.01           C  
ATOM   1535  C   LEU A 203       7.979  16.336  25.708  1.00 54.01           C  
ATOM   1536  CB  LEU A 203       5.472  15.918  25.966  1.00 54.01           C  
ATOM   1537  O   LEU A 203       7.912  16.837  24.588  1.00 54.01           O  
ATOM   1538  CG  LEU A 203       4.362  15.459  26.933  1.00 54.01           C  
ATOM   1539  CD1 LEU A 203       3.036  15.336  26.180  1.00 54.01           C  
ATOM   1540  CD2 LEU A 203       4.665  14.095  27.560  1.00 54.01           C  
ATOM   1541  N   SER A 204       9.079  15.761  26.192  1.00 58.75           N  
ATOM   1542  CA  SER A 204      10.201  15.310  25.366  1.00 58.75           C  
ATOM   1543  C   SER A 204       9.792  14.071  24.565  1.00 58.75           C  
ATOM   1544  CB  SER A 204      11.391  14.894  26.242  1.00 58.75           C  
ATOM   1545  O   SER A 204       9.224  13.148  25.152  1.00 58.75           O  
ATOM   1546  OG  SER A 204      12.030  16.024  26.789  1.00 58.75           O  
ATOM   1547  N   PRO A 205      10.135  13.966  23.273  1.00 57.51           N  
ATOM   1548  CA  PRO A 205      10.120  12.694  22.565  1.00 57.51           C  
ATOM   1549  C   PRO A 205      11.483  12.011  22.725  1.00 57.51           C  
ATOM   1550  CB  PRO A 205       9.770  13.021  21.108  1.00 57.51           C  
ATOM   1551  O   PRO A 205      12.497  12.480  22.210  1.00 57.51           O  
ATOM   1552  CG  PRO A 205       9.591  14.543  21.072  1.00 57.51           C  
ATOM   1553  CD  PRO A 205      10.316  15.041  22.319  1.00 57.51           C  
ATOM   1554  N   GLY A 206      11.498  10.908  23.474  1.00 58.05           N  
ATOM   1555  CA  GLY A 206      12.636  10.002  23.588  1.00 58.05           C  
ATOM   1556  C   GLY A 206      12.756   9.079  22.373  1.00 58.05           C  
ATOM   1557  O   GLY A 206      11.769   8.537  21.884  1.00 58.05           O  
ATOM   1558  N   SER A 207      14.003   8.942  21.928  1.00 53.92           N  
ATOM   1559  CA  SER A 207      14.564   8.028  20.930  1.00 53.92           C  
ATOM   1560  C   SER A 207      14.013   6.597  20.979  1.00 53.92           C  
ATOM   1561  CB  SER A 207      16.063   7.964  21.261  1.00 53.92           C  
ATOM   1562  O   SER A 207      14.046   5.970  22.035  1.00 53.92           O  
ATOM   1563  OG  SER A 207      16.766   7.120  20.380  1.00 53.92           O  
ATOM   1564  N   LEU A 208      13.621   6.051  19.822  1.00 65.07           N  
ATOM   1565  CA  LEU A 208      13.680   4.612  19.558  1.00 65.07           C  
ATOM   1566  C   LEU A 208      14.206   4.382  18.138  1.00 65.07           C  
ATOM   1567  CB  LEU A 208      12.329   3.913  19.799  1.00 65.07           C  
ATOM   1568  O   LEU A 208      13.547   4.689  17.145  1.00 65.07           O  
ATOM   1569  CG  LEU A 208      11.944   3.741  21.283  1.00 65.07           C  
ATOM   1570  CD1 LEU A 208      10.590   3.036  21.376  1.00 65.07           C  
ATOM   1571  CD2 LEU A 208      12.948   2.893  22.076  1.00 65.07           C  
ATOM   1572  N   ALA A 209      15.428   3.859  18.090  1.00 58.44           N  
ATOM   1573  CA  ALA A 209      16.068   3.306  16.914  1.00 58.44           C  
ATOM   1574  C   ALA A 209      15.264   2.106  16.392  1.00 58.44           C  
ATOM   1575  CB  ALA A 209      17.490   2.895  17.320  1.00 58.44           C  
ATOM   1576  O   ALA A 209      14.886   1.224  17.163  1.00 58.44           O  
ATOM   1577  N   PHE A 210      15.029   2.075  15.084  1.00 59.65           N  
ATOM   1578  CA  PHE A 210      14.585   0.886  14.366  1.00 59.65           C  
ATOM   1579  C   PHE A 210      15.751   0.447  13.483  1.00 59.65           C  
ATOM   1580  CB  PHE A 210      13.289   1.171  13.583  1.00 59.65           C  
ATOM   1581  O   PHE A 210      15.982   1.019  12.418  1.00 59.65           O  
ATOM   1582  CG  PHE A 210      12.103   0.357  14.060  1.00 59.65           C  
ATOM   1583  CD1 PHE A 210      11.840  -0.905  13.493  1.00 59.65           C  
ATOM   1584  CD2 PHE A 210      11.271   0.851  15.081  1.00 59.65           C  
ATOM   1585  CE1 PHE A 210      10.740  -1.661  13.933  1.00 59.65           C  
ATOM   1586  CE2 PHE A 210      10.170   0.094  15.522  1.00 59.65           C  
ATOM   1587  CZ  PHE A 210       9.902  -1.161  14.945  1.00 59.65           C  
ATOM   1588  N   SER A 211      16.507  -0.527  13.974  1.00 56.73           N  
ATOM   1589  CA  SER A 211      17.414  -1.329  13.161  1.00 56.73           C  
ATOM   1590  C   SER A 211      16.669  -2.596  12.724  1.00 56.73           C  
ATOM   1591  CB  SER A 211      18.695  -1.678  13.932  1.00 56.73           C  
ATOM   1592  O   SER A 211      15.861  -3.129  13.482  1.00 56.73           O  
ATOM   1593  OG  SER A 211      19.320  -0.513  14.455  1.00 56.73           O  
ATOM   1594  N   ASP A 212      16.986  -3.054  11.513  1.00 62.42           N  
ATOM   1595  CA  ASP A 212      16.871  -4.443  11.041  1.00 62.42           C  
ATOM   1596  C   ASP A 212      15.535  -4.892  10.408  1.00 62.42           C  
ATOM   1597  CB  ASP A 212      17.492  -5.414  12.064  1.00 62.42           C  
ATOM   1598  O   ASP A 212      14.631  -5.439  11.038  1.00 62.42           O  
ATOM   1599  CG  ASP A 212      18.849  -4.894  12.571  1.00 62.42           C  
ATOM   1600  OD1 ASP A 212      19.612  -4.349  11.737  1.00 62.42           O  
ATOM   1601  OD2 ASP A 212      19.081  -4.933  13.799  1.00 62.42           O  
ATOM   1602  N   PHE A 213      15.466  -4.716   9.081  1.00 57.52           N  
ATOM   1603  CA  PHE A 213      14.657  -5.524   8.160  1.00 57.52           C  
ATOM   1604  C   PHE A 213      15.453  -5.727   6.854  1.00 57.52           C  
ATOM   1605  CB  PHE A 213      13.247  -4.922   7.959  1.00 57.52           C  
ATOM   1606  O   PHE A 213      15.130  -5.156   5.813  1.00 57.52           O  
ATOM   1607  CG  PHE A 213      12.127  -5.952   7.962  1.00 57.52           C  
ATOM   1608  CD1 PHE A 213      11.790  -6.677   6.802  1.00 57.52           C  
ATOM   1609  CD2 PHE A 213      11.429  -6.197   9.158  1.00 57.52           C  
ATOM   1610  CE1 PHE A 213      10.752  -7.630   6.840  1.00 57.52           C  
ATOM   1611  CE2 PHE A 213      10.388  -7.142   9.197  1.00 57.52           C  
ATOM   1612  CZ  PHE A 213      10.048  -7.859   8.037  1.00 57.52           C  
ATOM   1613  N   LEU A 214      16.550  -6.482   6.950  1.00 63.57           N  
ATOM   1614  CA  LEU A 214      17.322  -7.071   5.850  1.00 63.57           C  
ATOM   1615  C   LEU A 214      17.835  -8.437   6.310  1.00 63.57           C  
ATOM   1616  CB  LEU A 214      18.468  -6.129   5.408  1.00 63.57           C  
ATOM   1617  O   LEU A 214      18.293  -8.513   7.471  1.00 63.57           O  
ATOM   1618  CG  LEU A 214      18.140  -5.310   4.150  1.00 63.57           C  
ATOM   1619  CD1 LEU A 214      19.097  -4.126   4.041  1.00 63.57           C  
ATOM   1620  CD2 LEU A 214      18.273  -6.152   2.879  1.00 63.57           C  
ATOM   1621  OXT LEU A 214      17.684  -9.369   5.495  1.00 63.57           O  
TER    1622      LEU A 214                                                      
ENDMDL                                                                          
END                                                                             
