# Supplementary material for: Neurogenic inducers inhibit the proliferation of pancreatic cancer by promoting tumor cell transdifferentiation
Source: J Exp Clin Cancer Res. 2025 Nov 12;44:304. doi: 10.1186/s13046-025-03563-9 (PMC12613626; doi:10.1186/s13046-025-03563-9)
Supplement: Supplementary file 5 — Supplementary Material 5. [file 13046_2025_3563_MOESM5_ESM.zip › Table S6/receptor-ligand.res]

G R A M M   v2.0   prerelease
Global Range Molecular Matching
                                          Dec 18, 2024
______________________________________________________
[molecules]
receptor  ( receptor.pdb fragment *  2803 atoms)
ligand  ( ligand.pdb fragment *  1621 atoms)
______________________________________________________

Generic matching
Potential range equal to grid step ( 9.0,-1.0,-0.0)
Cumulative projection (all atoms)
Grid step ............................ 3.5
Grid size ............................ 128 
Energy values are divided by ......... 15.0
No.of matches to output .............. 30000
Angle interv.for rot.(deg) ........... 10  
______________________________________________________

  No.  Energy   Rotation           Translation
        (-)
______________________________________________________
 [match]
    1   535    63  127   44    11.07   -4.71  -22.79
    2   534   315   89  124    11.07  -11.71  -12.29
    3   510   186  141  228    11.07    2.29  -36.79
    4   507     0   74  139    -2.93   -4.71  -22.79
    5   504    38   38  206   -23.93  -15.21  -15.79
    6   500   136   59  307    -2.93    2.29  -22.79
    7   496   321   22   13     7.57    9.29    1.71
    8   495   331   85   58   -23.93   -4.71   12.21
    9   494   354   63    0    -2.93   -1.21  -19.29
   10   493   296   52  240   -20.43  -15.21  -26.29
   11   485     5  123    8    -9.93   16.29  -15.79
   12   484   276  128  141    -6.43   -4.71    5.21
   13   482    27   68  173    14.57  -11.71   -8.79
   14   481   259  116  214    28.57    5.79  -15.79
   15   481    39  174  214     7.57  -15.21   -8.79
   16   480   231   91  171    25.07    9.29  -36.79
   17   477    79   24  182     4.07   -1.21  -12.29
   18   475   251  110  195     7.57    2.29   -8.79
   19   474   230  125  150     0.57    2.29  -40.29
   20   474   353  135   76    -2.93   -8.21    1.71
   21   473     2   85  219   -30.93   -8.21  -26.29
   22   471   173  158   44     4.07    9.29  -47.29
   23   471   239   92  181     4.07   -8.21    5.21
   24   470   323  127   44    -6.43   -8.21    8.71
   25   470   142   60  330    25.07   16.29   -5.29
   26   470   357  142  187     0.57   -1.21    5.21
   27   469   249   76   51    -9.93  -11.71  -33.29
   28   469   236  138  220     7.57    5.79  -26.29
   29   469   121   27  230     4.07    5.79  -19.29
   30   469     4  129  188    18.07   -8.21   -5.29
   31   467   241   61  128   -20.43    5.79   -8.79
   32   467   336  155  161     7.57  -22.21  -50.79
   33   467   249   76   51    -6.43  -11.71  -33.29
   34   467   332  108   72    -6.43   -8.21    5.21
   35   467   303   39   49   -23.93   -4.71   15.71
   36   466   238  132  169    -6.43   -4.71  -19.29
   37   466   289  151  313    21.57   -1.21  -15.79
   38   466   204    5  183     0.57   -4.71  -29.79
   39   465    90  137   37    14.57   -8.21  -26.29
   40   463   156   69  162   -16.93   -4.71   -8.79
   41   463    48   31  203    18.07  -15.21  -36.79
   42   461    68  100  218    25.07  -25.71  -12.29
   43   461   294  164  330    21.57   -1.21  -15.79
   44   460    53   63  262   -16.93  -11.71   -8.79
   45   460   220   81  332    14.57   -4.71  -40.29
   46   460   181   69  324   -13.43  -11.71  -43.79
   47   460    53  147   67   -30.93  -22.21    5.21
   48   459    34   11  199    -6.43   -4.71    1.71
   49   459   251   72   43    -6.43   -8.21  -36.79
   50   459   218   51   20     4.07  -11.71  -15.79
   51   459   315   89  124    11.07   -8.21  -12.29
   52   458    63  119   38    11.07   -4.71  -22.79
   53   458   105    3    8    21.57   12.79    8.71
   54   457   315  111    8     0.57  -25.71  -33.29
   55   457   329   76   51   -23.93   -1.21   12.21
   56   457   239   92  181     0.57   -4.71    5.21
   57   457   115   99  190    -6.43  -18.71  -22.79
   58   457   303   39   23    25.07    9.29  -19.29
   59   457   138   77  155    -9.93   -1.21  -54.29
   60   456   125  112  304     0.57   -4.71  -19.29
   61   456   332  108   72    -2.93   -8.21    1.71
   62   455   301   17  176    -2.93    5.79  -22.79
   63   455   234  106  196    -6.43   -4.71  -33.29
   64   455    21   24  238    11.07   12.79  -15.79
   65   455   344  110  323    21.57    9.29  -12.29
   66   454   298   75  120     0.57  -15.21    1.71
   67   454   308   17   64    -2.93  -11.71   -8.79
   68   454     0   13  303    -2.93  -25.71  -26.29
   69   454     6   60  161    14.57  -18.71   -8.79
   70   453    39  153  236    35.57  -11.71   -5.29
   71   452   136  162   59   -20.43  -22.21   -8.79
   72   452   136   59  307    18.07    9.29   -5.29
   73   451    38   78  313    21.57   -4.71   -1.79
   74   451     6   60  161    18.07  -18.71   -8.79
   75   451   313   47  193    14.57   -1.21  -12.29
   76   451   218   17   64    -2.93    5.79   -8.79
   77   451   309   59  232   -13.43  -15.21  -26.29
   78   451   182   17  108    -6.43    2.29  -26.29
   79   450   332  140   59    -6.43   -8.21    5.21
   80   450    24  177  250    -9.93   -4.71  -12.29
   81   450    19   71  156    28.57  -25.71  -22.79
   82   450   145   89  140     7.57    2.29   -8.79
   83   449   264  130  178    11.07    2.29  -29.79
   84   449   119  138    8     4.07   23.29  -19.29
   85   449   225   54  151   -13.43  -25.71  -22.79
   86   448   277   53  120     0.57   -8.21  -29.79
   87   448   273  153  185     0.57    2.29  -40.29
   88   448   310  124  151    14.57    5.79  -29.79
   89   448    40  137   37   -23.93  -15.21  -36.79
   90   448    80  179  233    11.07  -22.21  -50.79
   91   448   319  102    8     4.07  -29.21  -36.79
   92   447   321   63   60   -23.93   -4.71   12.21
   93   447   150   59  168   -16.93   -4.71  -15.79
   94   447   303   25  161     0.57    9.29  -19.29
   95   446   353   61  345     4.07  -15.21    5.21
   96   446   121   90  327    14.57   16.29  -12.29
   97   446   344  110  323    21.57    5.79  -12.29
   98   445   253   84  171    -2.93   -4.71    5.21
   99   445   164  179  239    14.57  -11.71  -47.29
  100   445   181  167   26    14.57   19.79  -36.79
  101   444   115   83  291    -9.93   -4.71  -12.29
  102   444   221   95  188     0.57   -8.21    8.71
  103   444   323   81  199     4.07    5.79  -19.29
  104   444   311   83   28    -9.93   16.29   -5.29
  105   444   317  133   21     0.57    2.29   -1.79
  106   443   237  170   18     4.07   -1.21  -33.29
  107   443    82   21  191     4.07   -1.21   -8.79
  108   443    96   99  297    -6.43    2.29  -29.79
  109   443   173  153  343    25.07   19.79  -15.79
  110   443    82   21  191     4.07   -1.21  -12.29
  111   443    90  137   37    14.57   -8.21  -29.79
  112   443   104  133  205    18.07    9.29  -36.79
  113   442   103  147   23   -20.43   -1.21  -36.79
  114   442   338   87   20    21.57    2.29  -12.29
  115   442   249   76   51    -9.93   -8.21  -33.29
  116   442   342  108   72    -6.43    9.29  -26.29
  117   442   158   70  194    18.07   12.79  -12.29
  118   441    12  110   58     0.57    9.29  -15.79
  119   441    41  111  183    18.07  -18.71   -1.79
  120   441     4  178   64    -2.93   -8.21    5.21
  121   441    49  120  236    18.07   -8.21  -33.29
  122   440   217  128  181     0.57    2.29   12.21
  123   440   271   94   13   -16.93  -15.21  -33.29
  124   440    61    0  214   -16.93  -22.21  -22.79
  125   440   212   81  338   -13.43  -18.71  -22.79
  126   439    37  117  190    18.07  -11.71   -1.79
  127   439   198  108  322    -6.43  -15.21  -40.29
  128   438    25  151  226     7.57   -4.71  -36.79
  129   438   224   63    0    11.07   12.79  -26.29
  130   438   337   61   21    -9.93   -4.71  -15.79
  131   437    48  131  236     4.07    2.29    5.21
  132   437   326  100  318    21.57    9.29   -8.79
  133   437   136   59  307    -2.93    2.29  -19.29
  134   437   138   34  157     0.57   -4.71   -8.79
  135   437   354   63    0    -6.43   -1.21  -19.29
  136   436   340   60  189     4.07    5.79  -12.29
  137   436    12  110   58    -2.93    9.29  -15.79
  138   436    84   96  340    21.57  -25.71  -26.29
  139   436   334   83  161   -13.43   -1.21  -29.79
  140   436   114  125  193    42.57   -4.71  -22.79
  141   435   102  110   58    11.07   12.79  -15.79
  142   435   290  107  142    -2.93  -11.71  -43.79
  143   435   116   43  160     4.07    5.79  -15.79
  144   435    39  174  214     7.57  -11.71   -8.79
  145   435    53   91  183    18.07  -22.21   -8.79
  146   434   176  106  177     7.57   12.79  -22.79
  147   434   219  102    8   -20.43    9.29   -8.79
  148   434    67  114  251    -2.93    5.79    8.71
  149   434    31   93  342     0.57    5.79  -33.29
  150   434    23  158   44   -20.43  -15.21    5.21
  151   433   136   15  228     4.07    5.79  -19.29
  152   433   158   77  155   -20.43   -4.71   -8.79
  153   433    53   63  262   -16.93   -8.21   -8.79
  154   432   322  107  142    11.07   -8.21   -8.79
  155   432   261   85   58     0.57   -8.21  -29.79
  156   432    11  169  236    35.57   -8.21   -1.79
  157   432    40  126  191    18.07  -15.21   -1.79
  158   432   288  116  158     4.07  -25.71  -29.79
  159   432   114   76  247    18.07   -4.71  -26.29
  160   432    59    7  206    -2.93    2.29   -1.79
  161   432   171  130   13   -20.43  -29.21   -1.79
  162   431   213   51  187   -20.43  -22.21  -57.79
  163   431    28  154  234    32.07  -11.71   -1.79
  164   431    38  150  253    -6.43    9.29    5.21
  165   431   271   33  298     0.57   -4.71  -19.29
  166   431   129   63  256    18.07   -4.71  -26.29
  167   431   195  159    8    35.57  -15.21  -26.29
  168   431    35  177   12    -6.43   -1.21  -22.79
  169   430   332   73  200     4.07    5.79  -19.29
  170   430   160   44  111    25.07  -15.21  -47.29
  171   430    31  108   43     0.57   16.29  -26.29
  172   430   265  107  208    25.07    2.29  -15.79
  173   430     1   80   15    25.07    5.79  -12.29
  174   430    98  123   20    39.07  -11.71  -19.29
  175   429    57   23  201   -27.43  -11.71  -12.29
  176   429   315  111    8    -2.93  -22.21  -33.29
  177   429   307   18  167    -2.93    5.79  -19.29
  178   429   260  112  196    28.57  -11.71    5.21
  179   429   186   47  318    18.07  -11.71  -33.29
  180   429   179  104  160    11.07   16.29  -22.79
  181   429   198  178  265     7.57  -15.21  -19.29
  182   428   185  177   12    39.07  -29.21  -29.79
  183   428   218   51   20     4.07   -8.21  -15.79
  184   428   276  143  191     0.57    5.79  -36.79
  185   428    38   38  206   -23.93  -15.21  -12.29
  186   428   165    8  214     0.57    2.29  -19.29
  187   428   227   95  179     4.07   -8.21    5.21
  188   428   148   61  158    14.57   -1.21   -1.79
  189   427   100    0    0    21.57   12.79    8.71
  190   427   206   17  117    -2.93  -11.71    5.21
  191   427   131  138  314    -2.93   -8.21  -33.29
  192   427   261   85   58    -6.43   -8.21  -33.29
  193   427   249   76   51    -6.43   -8.21  -33.29
  194   427   145   79  146     4.07   -1.21   -5.29
  195   427   243   24  281    32.07  -18.71  -36.79
  196   427    90  137   37    11.07   -8.21  -26.29
  197   427    30    9  173     7.57   -4.71  -43.79
  198   427   204   29  300   -13.43    9.29  -40.29
  199   427   356  162   59    -2.93  -11.71    5.21
  200   427   146   53  240     7.57  -11.71  -26.29
  201   427    69   76   51   -20.43  -11.71  -15.79
  202   427   297  140  327    25.07   -1.21  -19.29
  203   426   156  162   59     7.57  -11.71  -36.79
  204   426   265   69   16    35.57    5.79  -15.79
  205   426   154   97  146     7.57    5.79   -8.79
  206   426   324  138   28     0.57    2.29   -1.79
  207   425   142   93  218    -2.93   -1.21  -12.29
  208   425   254    0   19    35.57    2.29  -15.79
  209   425   148    0  244    28.57    9.29  -33.29
  210   425    89   13  187     0.57   -1.21   -8.79
  211   425   125   66  203    -6.43   -4.71  -19.29
  212   425     4  178   64    -6.43   -8.21    5.21
  213   425   245   85  188    14.57   -8.21    1.71
  214   425    45    0   59    -6.43   16.29    1.71
  215   424    82  143  210    -6.43   -1.21  -12.29
  216   424   178  128  203   -16.93  -18.71  -40.29
  217   424   121   47  136   -13.43   12.79  -19.29
  218   424   320    0    0    14.57    2.29    5.21
  219   424    20  176   81    -2.93   -8.21    5.21
  220   424    47  117  198    18.07  -11.71   -5.29
  221   423    31  102  346     0.57    2.29  -33.29
  222   423   170  108    0    18.07   19.79   -1.79
  223   423   316   75  157    14.57   -8.21  -47.29
  224   423     1   72   43   -34.43   -1.21  -19.29
  225   423   201  122  138     7.57  -11.71  -29.79
  226   423   142   60  330    18.07   16.29    1.71
  227   422   162  140   59   -13.43   23.29  -15.79
  228   422   332  140   59    -6.43  -11.71    5.21
  229   422   227  168  195     4.07   12.79   19.21
  230   422    70  169   72     7.57  -18.71  -57.79
  231   422   239   92  181     0.57   -8.21    5.21
  232   422   156  162   59     7.57  -11.71  -33.29
  233   421   179  102    8    18.07   23.29   -1.79
  234   421   250  168    9    -9.93  -15.21  -26.29
  235   421   179  179    3     4.07   16.29  -19.29
  236   421   354  158  180     0.57   -1.21    8.71
  237   421   121   92  221   -16.93   -8.21   -8.79
  238   421    73  127   44    14.57   -8.21  -26.29
  239   421    64   81    0    -6.43    2.29  -54.29
  240   421   157  158   34    -2.93    5.79  -40.29
  241   420     5  123    8    -9.93   16.29  -19.29
  242   420   332  112  328     4.07    2.29    1.71
  243   420    11  119   28     4.07   -8.21  -19.29
  244   420   225  178   22     7.57    2.29   -8.79
  245   420   202   17  108    -2.93  -11.71    5.21
  246   420   247   25   21    11.07   12.79  -22.79
  247   420    49   91  156     7.57  -22.21   -8.79
  248   420   188   49  352    -9.93    2.29  -12.29
  249   420    37  136  230     0.57    2.29    8.71
  250   419   290   67  264    14.57  -15.21  -29.79
  251   419   173  153  343    25.07   19.79  -19.29
  252   419   176    0  209     0.57   -1.21  -19.29
  253   419    54   70  159    11.07  -11.71   -1.79
  254   419   158   70  194    18.07    9.29  -12.29
  255   419   139   30    8   -20.43  -15.21  -22.79
  256   419    36   20  201    28.57   -4.71   -5.29
  257   419    40  137   37   -34.43  -15.21   -1.79
  258   419   126  156  194     7.57   -8.21  -29.79
  259   419   160   59  168   -16.93   -4.71  -19.29
  260   418   240  144    0   -20.43  -11.71  -22.79
  261   418   242  123  189     7.57  -22.21  -40.29
  262   418   101  147   41    14.57   -8.21  -26.29
  263   418   310    0    0    -6.43  -18.71   -8.79
  264   418    47  117  198    21.57  -11.71   -5.29
  265   418   291   22  230    14.57    9.29   -8.79
  266   418   223    0  190     0.57   -4.71  -26.29
  267   418   254   51  198     4.07    2.29    1.71
  268   418   257   25   21    35.57   -8.21  -15.79
  269   418    34   11  199    -9.93  -29.21  -15.79
  270   417   296   52  240   -16.93  -15.21  -29.79
  271   417    58   97  339   -20.43   -1.21   -5.29
  272   417   173  104  297     0.57  -18.71   -8.79
  273   417    45   98  211    -6.43    5.79  -47.29
  274   417   158   99  134     4.07    9.29   -8.79
  275   417   217   67  317    28.57   -1.21  -33.29
  276   417    24  110  165    18.07  -15.21   -8.79
  277   417   343  147   67    -6.43   -8.21    5.21
  278   417   167   97  306    35.57   -4.71   -5.29
  279   417   289  151  313    25.07   -1.21  -15.79
  280   417   184  102   28     4.07    9.29  -22.79
  281   417   241  115   50    11.07   -1.21  -47.29
  282   417    57   97   21    11.07    9.29   -5.29
  283   416   191    8   15     7.57    2.29    8.71
  284   416   247  135  206    28.57   -1.21    8.71
  285   416   207   63  304     7.57  -11.71   -8.79
  286   416   314   69  212    -9.93  -22.21  -26.29
  287   416   179  179    3     4.07   16.29  -22.79
  288   416   281  136  319     0.57   -8.21  -26.29
  289   416    38  101  231   -16.93   -1.21  -29.79
  290   416   261  147  255     7.57    2.29  -19.29
  291   416   270   23   36    18.07   23.29  -47.29
  292   416    58   80  339    25.07  -15.21  -29.79
  293   416     8   51   20    18.07    5.79   -1.79
  294   416   128   37  216    18.07  -18.71  -15.79
  295   416   253   38   33    28.57   19.79   -5.29
  296   416   332  140   59    -2.93  -11.71    5.21
  297   416   220   81  332    14.57   -4.71  -36.79
  298   415   128   48  238     0.57    2.29   -1.79
  299   415   193  104  194    14.57   -8.21    8.71
  300   415   318   17  243   -20.43   -8.21  -26.29
  301   415    93   45   72     7.57    5.79    1.71
  302   415   310   36    0     4.07  -29.21   -1.79
  303   415    12   76  139    25.07  -29.21  -22.79
  304   415   322   70   68   -27.43  -11.71   15.71
  305   415    17    7  243    14.57  -15.21  -19.29
  306   415   313   64  307    21.57   -1.21   -8.79
  307   415    12  110   58     0.57    9.29  -19.29
  308   415   265  165  222    18.07   12.79  -12.29
  309   415   323   54  342   -13.43   12.79  -15.79
  310   415   272  110   58    25.07  -22.21  -15.79
  311   415   194   63    0    11.07   16.29  -40.29
  312   415   217  136  100     0.57   -4.71    8.71
  313   415    74    6  182     4.07    2.29   -8.79
  314   414    47  123  183    18.07  -18.71   -1.79
  315   414    95   57  197    11.07    2.29  -36.79
  316   414    31   90  303    25.07   -1.21   -5.29
  317   414   204   98   51     7.57  -25.71  -26.29
  318   414   178  162  245    14.57  -11.71  -50.79
  319   414    12   43  183    28.57   -8.21  -12.29
  320   414   241   81  174     0.57   -8.21    5.21
  321   414   340  128  333    14.57   19.79  -22.79
  322   414   111   15  233    25.07  -11.71  -12.29
  323   413   344  110  323    21.57    2.29  -12.29
  324   413   197  104  345    28.57   -8.21  -12.29
  325   413    38   38  206   -23.93  -11.71  -15.79
  326   413   103  147   23   -16.93   -1.21  -36.79
  327   413   275  169  319    -2.93  -25.71  -19.29
  328   413    55  137  234    32.07  -15.21   -5.29
  329   413    46   32  319     0.57    9.29   22.71
  330   413   144   70  185   -27.43   -4.71  -19.29
  331   413   345    3    8    11.07    5.79    5.21
  332   413    39  147  193    21.57   -4.71   -5.29
  333   413    55   96  174    18.07  -22.21  -12.29
  334   413   254   87  190    14.57   -8.21    5.21
  335   413    37  117  190    21.57  -15.21   -1.79
  336   413    27   68  173    25.07  -15.21  -12.29
  337   412   156  162   59    -9.93   19.79  -19.29
  338   412   296   75  157    35.57  -25.71  -40.29
  339   412    40  126  191    21.57  -15.21   -1.79
  340   412   348   85  173   -13.43  -11.71  -22.79
  341   412   118   26  221    18.07  -22.21  -15.79
  342   412   160  136  309     0.57  -15.21  -36.79
  343   412   343    6  171    21.57  -32.71  -19.29
  344   412   356    3  193    -9.93   -1.21  -36.79
  345   412   263  111  141   -23.93   -1.21  -29.79
  346   412   171   58   13     0.57   -1.21  -22.79
  347   412   333  119   38    -6.43  -11.71    5.21
  348   412   175   82  304    35.57   -8.21   -1.79
  349   412   183  110   33     4.07    9.29  -26.29
  350   412   146   66  335    18.07   16.29    1.71
  351   412   195   95  343   -13.43   -8.21  -40.29
  352   412   104   10  141    -2.93    5.79   -8.79
  353   412   136   43  160     4.07   -4.71   -8.79
  354   412   342  102  326    21.57    2.29   -8.79
  355   412    21   58   13    -2.93  -18.71  -15.79
  356   412    66   72  139     4.07  -18.71  -12.29
  357   412   319  123   64    -2.93  -11.71    5.21
  358   412   139  102  225     4.07  -15.21  -15.79
  359   412    30   67  343    21.57  -15.21  -26.29
  360   412   172  103  307    35.57   -1.21   -1.79
  361   411   167  100  325    32.07    2.29   -1.79
  362   411   137   64  252    11.07   -8.21  -19.29
  363   411   212    8  322    -9.93  -11.71  -43.79
  364   411   325   33   16    -2.93    9.29   12.21
  365   411   345   55  202   -27.43   12.79  -22.79
  366   411   251   72   43    -6.43   -8.21  -33.29
  367   411   328  129   53    -2.93  -11.71    5.21
  368   411   346  128  320    21.57   16.29  -22.79
  369   411    11  131  129   -13.43  -11.71  -33.29
  370   411    48  123   20    25.07    9.29   -1.79
  371   411   100   90    0   -16.93  -22.21   -5.29
  372   411   301   92   32    -6.43  -11.71    5.21
  373   411   313  127   44    -6.43   -8.21    8.71
  374   411   352  108   72    -9.93    5.79  -22.79
  375   411   161   98  288    11.07    2.29  -40.29
  376   411    87   67  172   -16.93    2.29   -5.29
  377   411   330   54  143    -2.93  -11.71  -33.29
  378   410   161   98  288     7.57    5.79  -40.29
  379   410   121   67  332    14.57   19.79   -8.79
  380   410   307   18  167     0.57    5.79  -19.29
  381   410   159   60  146   -20.43   -1.21   -5.29
  382   410   293   86  177    -6.43   -1.21  -36.79
  383   410    86  130  223   -16.93   -4.71  -12.29
  384   410   343   95  192     0.57    5.79  -15.79
  385   410   199  179    3     4.07   -4.71  -36.79
  386   410     0  176  196     7.57    2.29    1.71
  387   410    63  127   44    11.07   -8.21  -22.79
  388   410   167  173  186    11.07   12.79   -1.79
  389   410   186   75  327    -9.93  -11.71  -47.29
  390   410   339   62  163     4.07   -4.71  -33.29
  391   410   330   62  127    11.07  -11.71  -15.79
  392   410    30  176   81     4.07   12.79  -26.29
  393   410   342   76  193   -13.43  -25.71  -26.29
  394   410    78  117  301    -9.93    2.29  -22.79
  395   410   314   99    0     0.57  -25.71  -36.79
  396   410   355   69   16    28.57   -1.21   -8.79
  397   410   125  110  167     4.07    2.29  -12.29
  398   409    18   74  194   -23.93   -1.21  -33.29
  399   409   231  151  335    21.57    2.29  -15.79
  400   409   249   76   51    -9.93   -8.21  -29.79
  401   409   252   75  186    14.57   -8.21   -1.79
  402   409   342   17   29    11.07   -1.21    8.71
  403   409   109  123  236     0.57  -15.21  -12.29
  404   409   324   62   51   -23.93   -4.71   12.21
  405   409    24  110  178    18.07  -11.71   -8.79
  406   409   240   96  172     0.57   -4.71    5.21
  407   409    74   46  219    -6.43    2.29    5.21
  408   409    21  106  119    -9.93  -22.21    5.21
  409   409   359   29   56   -13.43    5.79  -26.29
  410   409    72   21  191    11.07  -11.71  -36.79
  411   409    37  117  190    18.07  -15.21   -1.79
  412   408   164    0  209     0.57    2.29  -15.79
  413   408   151  128   32   -30.93  -22.21  -40.29
  414   408   180   57  211    21.57  -15.21   -8.79
  415   408     7  148   32    14.57    5.79   -1.79
  416   408    32   61  209   -13.43  -18.71  -29.79
  417   408    54  153   52    11.07   -8.21  -19.29
  418   408   341   98  137     7.57  -11.71   -8.79
  419   408   320  153  196     0.57    9.29  -29.79
  420   408   358   95  322     4.07   -1.21    5.21
  421   408   240   99   38   -16.93   -8.21  -22.79
  422   408   217  170   18     7.57    2.29   -8.79
  423   408   163  165  182    11.07   12.79   -1.79
  424   408   353  135   76    -6.43   -8.21    5.21
  425   408   345   95   65   -13.43    5.79  -15.79
  426   408    18  103  159    21.57  -22.21   -8.79
  427   408    14   13  333     7.57    2.29   -8.79
  428   407   340  147  138    11.07    2.29  -15.79
  429   407    85  142  323     7.57    9.29  -47.29
  430   407   325   89  124    11.07  -11.71  -12.29
  431   407   229   29   56    -9.93    5.79    1.71
  432   407   295  168   49    -6.43   12.79  -33.29
  433   407   183   11   78    -2.93    5.79   -5.29
  434   407   321   85  232    -9.93  -29.21  -19.29
  435   407    94   81    0    25.07    5.79   -5.29
  436   407    68   61  158    25.07   -8.21   12.21
  437   407   161  167   26     0.57   19.79  -29.79
  438   407    24  135    0    11.07   12.79  -22.79
  439   407   251   72   43    -9.93   -8.21  -33.29
  440   407   293  123  128   -13.43   -1.21   15.71
  441   407   255   33   16     7.57    5.79   12.21
  442   407    35   12  246    -9.93    2.29  -15.79
  443   407   173   26  325    35.57    2.29    8.71
  444   407   341   58   13    -9.93   -4.71  -15.79
  445   406   121  130  175     0.57   -1.21  -15.79
  446   406   244   51  330    -9.93    9.29  -12.29
  447   406    17    7  243    11.07  -15.21  -19.29
  448   406   317   25   21     7.57    9.29    1.71
  449   406   357  119  124     7.57    9.29  -36.79
  450   406   210  133  186     4.07    2.29    8.71
  451   406   141   94   13    -2.93   -4.71  -22.79
  452   406    10  111  258   -16.93  -22.21   15.71
  453   406   163   39  211   -16.93  -36.21  -26.29
  454   406    53    7  155     7.57    2.29  -12.29
  455   406   245  142  223    25.07   16.29    1.71
  456   406   164    0  209     4.07    2.29  -19.29
  457   406    95  105   16    -2.93  -18.71   -5.29
  458   406   197  104  345   -13.43  -11.71  -40.29
  459   406    15   87    8    35.57   -4.71   -8.79
  460   406   292   24   47    -2.93  -18.71  -33.29
  461   405   322   53   45    -9.93  -25.71  -26.29
  462   405   356   82  104     7.57  -15.21  -15.79
  463   405   107  154  197    14.57  -15.21  -33.29
  464   405    95  178   22    11.07  -11.71   -5.29
  465   405    89  116  144    32.07   -8.21   -5.29
  466   405   200   90    0    11.07   -1.21   -8.79
  467   405   291   71  169   -16.93  -25.71  -19.29
  468   405   303   45   72   -23.93  -11.71   15.71
  469   405    69  109  303    28.57   16.29  -40.29
  470   405   196  142  203   -27.43  -22.21  -26.29
  471   405   245   51    8    35.57  -15.21  -15.79
  472   405   309   83  188   -20.43  -22.21  -22.79
  473   405   313   26  171    -2.93    5.79  -19.29
  474   405   237  124  212    11.07   -1.21   -5.29
  475   405   145  123    8    18.07   19.79  -40.29
  476   405   309   59  232    -9.93  -15.21  -26.29
  477   405   173  158   44     4.07    9.29  -43.79
  478   405    30  176   81    -2.93  -11.71    5.21
  479   405   252  140   59    18.07  -18.71   -8.79
  480   405   303   47   38   -20.43  -25.71  -22.79
  481   405   325   95   65    -6.43   -8.21    5.21
  482   405    53    7  155    11.07    5.79  -15.79
  483   404   263   75   23   -27.43   -4.71  -12.29
  484   404   185   41  348    25.07   16.29   -1.79
  485   404   172  169   38     0.57   16.29  -22.79
  486   404    51  128   32    11.07   -4.71  -19.29
  487   404     4   46  327     0.57    2.29  -15.79
  488   404   166   73  198   -30.93  -11.71  -15.79
  489   404   191   16  154    14.57  -18.71  -15.79
  490   404   186   47  318    21.57  -11.71  -33.29
  491   404    38   38  206    28.57   -8.21   -5.29
  492   404   237  136  100    -2.93   26.79   -8.79
  493   404   354  153   52    -2.93  -11.71    5.21
  494   404   135   89  234     0.57  -15.21  -15.79
  495   404    41  119  174   -27.43    5.79  -22.79
  496   404    84  108  320    -6.43  -18.71  -36.79
  497   404   314   93  156    14.57  -11.71  -12.29
  498   404   103  147   23   -20.43   -4.71  -36.79
  499   404   135   51    8    11.07   -1.21  -33.29
  500   404   245  111    8    25.07  -32.71  -15.79
  501   404   344  123  295    25.07   -4.71   -8.79
  502   404   136   49  243     0.57    2.29   -1.79
  503   403    91   82  212    14.57   -1.21  -36.79
  504   403     3  110   33     4.07  -11.71  -19.29
  505   403   308  137  215    -2.93   -4.71  -19.29
  506   403   244   58  159    21.57    2.29  -47.29
  507   403    86  130  223   -16.93   -1.21  -12.29
  508   403    16  114  169    25.07    2.29  -50.79
  509   403    40  170  156     4.07  -36.21  -19.29
  510   403    48  131  236     4.07   -1.21    5.21
  511   403   208  125  191     4.07   -1.21    8.71
  512   403   145   89  140     7.57    2.29   -5.29
  513   403   101   80   15   -16.93  -29.21   -5.29
  514   403   185   79   94    -6.43  -32.71  -19.29
  515   403   155  153  136   -13.43   12.79  -19.29
  516   403    31   56   32     0.57  -15.21  -12.29
  517   403   131   91  184   -13.43    2.29   -1.79
  518   403   100   90    0   -16.93  -25.71   -5.29
  519   403   158  115  341     0.57  -18.71  -22.79
  520   403   139  141  255    11.07    2.29    8.71
  521   403   295  107  244    -2.93   -1.21  -15.79
  522   403   333  147   67    -6.43   -8.21    5.21
  523   402    83    0  226    -6.43  -25.71  -19.29
  524   402   249  163  328    -2.93  -11.71  -40.29
  525   402    28    5  198     4.07  -15.21  -29.79
  526   402   351  108   43   -23.93   12.79  -15.79
  527   402   350  139  298    21.57   12.79  -22.79
  528   402   216   70  343    -9.93    5.79  -15.79
  529   402   108  105  185    11.07  -25.71   -5.29
  530   402   343  147   67    -6.43  -11.71    5.21
  531   402   146   43  160     0.57   -4.71   -8.79
  532   402    12  178  249    -6.43    9.29    1.71
  533   402   236   86  318    11.07  -11.71  -54.29
  534   402   357  152  267    11.07  -22.21  -26.29
  535   402   127   35  119    32.07   -4.71   -1.79
  536   402   145   89  140     4.07    2.29   -8.79
  537   402   209   77  348    11.07   -1.21   -5.29
  538   402    94  117    0    21.57   -8.21  -19.29
  539   402   261  128   32    11.07    2.29  -47.29
  540   402   129   60  315    18.07    9.29   -5.29
  541   402    12  178  249    -6.43    5.79    1.71
  542   401   142   31  136    -9.93    9.29  -12.29
  543   401    55  137  234     4.07    2.29    5.21
  544   401   150   59  168   -16.93   -4.71  -12.29
  545   401   288  131  143    -9.93    2.29   15.71
  546   401   345  147  128   -13.43    9.29    1.71
  547   401   277  102  126    -6.43   -8.21  -43.79
  548   401   240  113  218    21.57   -4.71   12.21
  549   401   321   92   32     4.07    9.29   -5.29
  550   401    33  132  197     0.57  -25.71   15.71
  551   401    54   47   56    -2.93  -18.71   -5.29
  552   401    50  110  160     4.07   12.79  -22.79
  553   401    35  179  235    18.07   -1.21  -36.79
  554   401   211    6  170    -6.43   -1.21  -22.79
  555   401    69   13  187   -34.43  -11.71  -12.29
  556   401   110  101  278    -2.93   12.79    8.71
  557   401    27   14  305    -2.93  -32.71  -19.29
  558   401   166  154  293    11.07    9.29  -12.29
  559   401   209  102  344    -9.93  -32.71  -19.29
  560   401   180  171  175    25.07   -1.21  -40.29
  561   401   326  122  311    21.57    2.29   -8.79
  562   401   279   60  166    25.07   -1.21  -19.29
  563   401   141   80  320    21.57   12.79   -5.29
  564   401   328   63  194     4.07    5.79  -15.79
  565   401   303   45   72   -23.93  -15.21   15.71
  566   401   251  110  195     7.57    2.29  -12.29
  567   401   207   15  304    14.57   -1.21  -36.79
  568   400    51  131  129    35.57    2.29  -12.29
  569   400   277   53  120    -2.93   -8.21  -29.79
  570   400   219   44  157    11.07    9.29  -19.29
  571   400     1   72   43    -2.93  -22.21   -5.29
  572   400   323   39   49     0.57  -15.21  -12.29
  573   400    41   14  161    11.07   12.79  -22.79
  574   400    50  176   81   -27.43  -18.71   22.71
  575   400   350  144    0    -6.43   12.79  -19.29
  576   400   270   13   43    14.57   19.79  -43.79
  577   400    78   71  333     7.57  -15.21  -15.79
  578   400   341   94   13     7.57    5.79    1.71
  579   400   242   70   68    -6.43  -11.71  -33.29
  580   400   279   60  166    -9.93   -1.21  -29.79
  581   400   239  115  193    11.07   -1.21   -5.29
  582   400   277   50  212   -20.43    5.79  -22.79
  583   400   125  110  167     4.07   -1.21   -8.79
  584   400   114  118  226     0.57  -18.71  -12.29
  585   400   145   89  140     7.57    5.79   -8.79
  586   400   124   87  151    25.07  -22.21  -36.79
  587   400   100   92  306    11.07   16.29  -12.29
  588   400   209   39  153     7.57    5.79  -19.29
  589   400   251   94   13     7.57    2.29  -33.29
  590   400   100   53  206     0.57   -4.71  -15.79
  591   400   344   27    0   -13.43   -1.21   26.21
  592   400   259  102  233    -6.43  -15.21  -43.79
  593   400   119  179    3     7.57   12.79  -26.29
  594   399   148   61  158   -23.93   -1.21  -19.29
  595   399   199  113  132   -20.43   -8.21   -8.79
  596   399   316  162   59   -20.43    5.79  -12.29
  597   399   212   81  338   -13.43  -22.21  -22.79
  598   399   219   49  322    11.07   -4.71  -47.29
  599   399   295   39    8     7.57  -18.71    1.71
  600   399   249   76   51    -6.43  -11.71  -36.79
  601   399    24   81    0     4.07  -11.71  -15.79
  602   399    96  156  190     4.07    9.29  -19.29
  603   399   144   97  146     7.57    5.79   -8.79
  604   399   183  156  218    18.07   12.79  -15.79
  605   399    60   90    0    11.07   -1.21  -64.79
  606   399    23    7  155    35.57    2.29  -26.29
  607   399   133   52  163     4.07   -4.71   -8.79
  608   399   292   53   45     0.57    9.29   -1.79
  609   399   327   59  254   -23.93    2.29  -33.29
  610   399   216    0  197    -2.93   -8.21  -33.29
  611   399   340  138  335   -23.93    2.29  -29.79
  612   399    32  144  241    -6.43    2.29  -40.29
  613   399    73  162  219    -6.43   19.79   -5.29
  614   399   132  140   59     7.57  -11.71  -36.79
  615   399   308  178   55    -6.43  -29.21  -19.29
  616   399   124   99    0    11.07   -1.21    8.71
  617   399    41  119  174   -23.93    5.79  -22.79
  618   399   194  163  172   -16.93  -22.21  -22.79
  619   399   278  169  196    -6.43  -11.71  -33.29
  620   399    50   90    0    -6.43  -15.21  -12.29
  621   399   194  117    0    -9.93   -4.71  -19.29
  622   399    50    7  195   -13.43  -18.71  -29.79
  623   399   179  101  315    35.57    2.29   -1.79
  624   398    16  114  169    21.57  -11.71   -5.29
  625   398   167  100  325    35.57    2.29   -5.29
  626   398    53   30  194    18.07  -15.21  -40.29
  627   398   144  153   52   -16.93  -18.71  -12.29
  628   398   310    0    0    -2.93  -15.21  -12.29
  629   398   231  120  158    21.57  -18.71  -29.79
  630   398   333    9  290    11.07  -11.71  -50.79
  631   398   239   92  181     4.07   -4.71    1.71
  632   398   319  102    8     4.07  -29.21  -33.29
  633   398   340  108    0    32.07  -11.71  -12.29
  634   398   154  135    0   -20.43    9.29   -8.79
  635   398   109  103  236     4.07  -11.71  -15.79
  636   398   313  100  340    32.07  -25.71  -26.29
  637   398   321    8   15     7.57    5.79    5.21
  638   398   170  168    9   -27.43   -4.71  -12.29
  639   398    80    9  173     7.57    5.79   -8.79
  640   398   151  116   15     0.57    5.79    8.71
  641   398   164   36  316   -13.43  -11.71   19.21
  642   398   121  100  328    14.57   19.79  -15.79
  643   398   270  155  157    14.57  -32.71   -8.79
  644   398   184  178   64    14.57   12.79  -12.29
  645   398   223   41  349    14.57  -15.21  -22.79
  646   398   323  127   44    -2.93   -8.21    8.71
  647   398    67   25   21     4.07  -11.71  -15.79
  648   398    37   76  228    32.07   -4.71   -1.79
  649   398   275   34   41    28.57  -15.21    8.71
  650   398    46   32  319     0.57    5.79   22.71
  651   398   133   80  219    -6.43  -11.71  -15.79
  652   397   268  103  196    14.57   -1.21   -1.79
  653   397    19  115  185    -6.43   -4.71    8.71
  654   397   303  132  115     4.07    2.29  -12.29
  655   397   243   66  181    -9.93    9.29  -22.79
  656   397   235  162  313    35.57   -1.21   12.21
  657   397   331   56   32   -20.43   -1.21   15.71
  658   397    51   14  161    11.07   12.79  -22.79
  659   397   335   18  346   -23.93  -18.71  -22.79
  660   397   109   76   51    -2.93    2.29   12.21
  661   397   304   31  136    21.57  -15.21  -22.79
  662   397    37   73  208    -6.43   -1.21    5.21
  663   397   165  105   16    25.07  -39.71  -19.29
  664   397   229  158  179    21.57  -25.71  -43.79
  665   397   155  123    8    -6.43    5.79  -29.79
  666   397   334   27    0   -13.43   -1.21   26.21
  667   397   306  109  209     7.57    2.29  -26.29
  668   397    28  154  234    35.57  -11.71   -1.79
  669   397   175  114  321     0.57   -8.21  -33.29
  670   397   311  102  128    -2.93   23.29   -8.79
  671   397   285   65  155   -13.43    5.79  -26.29
  672   397   210  133  186     0.57    2.29    8.71
  673   397   162   96  314    35.57   -1.21   -5.29
  674   397   265   34   41    -2.93    9.29   -1.79
  675   397   189  139  238     7.57    2.29  -40.29
  676   397   185  127  314     4.07  -11.71  -40.29
  677   397   189  127  114     7.57   -8.21  -40.29
  678   397   265   51    8    35.57    5.79  -15.79
  679   396   194  153    0   -16.93  -22.21  -15.79
  680   396   351  106  119     7.57  -11.71   -8.79
  681   396   181  155  188    18.07   19.79  -22.79
  682   396   341   89  199     0.57    2.29  -15.79
  683   396   161   92   32    11.07   23.29  -43.79
  684   396   342   55  214   -16.93    9.29  -12.29
  685   396    34    2  185    -2.93   -8.21    5.21
  686   396   263   74   33    32.07   16.29  -15.79
  687   396    60  122  209    14.57  -11.71  -29.79
  688   396    72   33  166     4.07    9.29  -26.29
  689   396    69   91  337     7.57  -22.21  -12.29
  690   396   146   66  335    25.07   16.29   -5.29
  691   396   208  123   20   -16.93  -11.71   12.21
  692   396   173  138  161     4.07   -4.71   15.71
  693   396    12  110   58   -13.43    5.79  -15.79
  694   396    63    7  155     4.07    9.29  -15.79
  695   396   124  117    0   -23.93  -29.21  -36.79
  696   396   259   70  300    25.07  -22.21  -19.29
  697   396   324   48  305    21.57   -8.21  -12.29
  698   396    45   27  212   -23.93  -11.71  -15.79
  699   396   233   38   33    32.07    2.29  -22.79
  700   396   170   45  170   -13.43   -4.71  -22.79
  701   396   125   90  316    21.57  -11.71  -40.29
  702   396   157  166  233     7.57   16.29  -12.29
  703   396   254   17  134   -34.43  -36.21   12.21
  704   396   213   11   78   -23.93    2.29  -22.79
  705   396   189    6  151    14.57  -18.71  -15.79
  706   396   211    6  170    -2.93   -1.21  -26.29
  707   396   293   38   33   -23.93  -25.71  -22.79
  708   396   359  149  174    -2.93   -4.71    8.71
  709   396    67   20  207    21.57    5.79  -12.29
  710   396    93   43  128    25.07   -1.21  -50.79
  711   396   222   14   55    -9.93    5.79   -1.79
  712   395   196    7  250   -13.43   -8.21  -33.29
  713   395    17   62  162    18.07  -25.71   -8.79
  714   395   325   41  190     4.07    5.79   -8.79
  715   395     8  143  214   -16.93  -15.21  -54.29
  716   395   319   30    8    -2.93    9.29   12.21
  717   395   249  163  328    -2.93  -15.21  -36.79
  718   395   136  115  327    -2.93   -8.21  -22.79
  719   395   163  137  185     7.57   -1.21   12.21
  720   395   331  119   28     4.07    5.79   -1.79
  721   395   194  138   28    11.07   26.79  -19.29
  722   395   328  129   53    -6.43  -11.71    5.21
  723   395   348  163  173    -2.93   -1.21    1.71
  724   395   311   63   60   -23.93   -4.71   12.21
  725   395   148   52  154     7.57    2.29   -5.29
  726   395   268  122  207    -2.93    9.29  -43.79
  727   395   233   75   23     4.07  -15.21   -8.79
  728   395   261   85   58    -2.93   -8.21  -29.79
  729   395   117  162  140    21.57   -4.71  -22.79
  730   395    55  179  215   -23.93  -15.21   -8.79
  731   395   303   11   78    -2.93    9.29  -19.29
  732   395   302  142  245     4.07    9.29  -26.29
  733   395   214  102   28    32.07   -4.71  -33.29
  734   395   270   54  143    14.57   -1.21  -47.29
  735   395   265   95   65     0.57   -8.21  -29.79
  736   395   183   39   49   -16.93    5.79  -40.29
  737   395   109  123   64     7.57   12.79  -15.79
  738   395   310  126    0     0.57    9.29   -1.79
  739   395     8  129  178   -13.43  -18.71  -15.79
  740   394   190  160  201     0.57  -25.71    8.71
  741   394   124  135    0   -13.43   -8.21  -33.29
  742   394   181   88  240    25.07  -39.71  -50.79
  743   394   333   65  219   -16.93    9.29  -15.79
  744   394    30  170  156    21.57   12.79   -5.29
  745   394    38  101  231    18.07  -32.71    1.71
  746   394   160   72    0     0.57   -1.21  -22.79
  747   394   100  105  215    -2.93  -11.71  -12.29
  748   394   283   83  148    -9.93  -15.21   26.21
  749   394   220    0    0    -6.43  -22.21  -29.79
  750   394   284   41  206   -20.43    5.79  -22.79
  751   394     8   95  297    14.57  -11.71  -22.79
  752   394     3  119   38   -30.93   -8.21    8.71
  753   394   161    8  324     4.07  -18.71  -36.79
  754   394   117  108  234     0.57  -15.21  -15.79
  755   394   252  148  237    18.07   12.79  -22.79
  756   394   199  142  299   -13.43  -29.21  -29.79
  757   394   112   72  130    18.07   -1.21  -54.29
  758   394   228  178   55    28.57   -4.71  -43.79
  759   394   303  101  159    14.57   -8.21   -8.79
  760   394   344  123  295    25.07   -8.21   -8.79
  761   394    69   83  260    11.07  -18.71  -29.79
  762   394   241   61  128   -16.93    2.29  -12.29
  763   394   243   24  281    32.07  -15.21  -36.79
  764   393    26  123  138     7.57   19.79  -47.29
  765   393   292   24   47    21.57  -11.71   -8.79
  766   393   200   28  309    14.57    2.29  -40.29
  767   393    24   81    0     7.57  -11.71  -15.79
  768   393   181  128   32     0.57   -4.71  -19.29
  769   393   180  120  351    28.57   16.29   -8.79
  770   393   315    3    8    11.07    5.79    5.21
  771   393   318   51   20    -2.93   16.29    1.71
  772   393   180  126    0    25.07   19.79  -12.29
  773   393   330  126    0     7.57   12.79  -12.29
  774   393   178  110  108     0.57   -1.21    5.21
  775   393    58  169  350     7.57    2.29  -26.29
  776   393   272   94  192    21.57    2.29  -19.29
  777   393   152  155  243     4.07  -18.71  -22.79
  778   393   359   76   51   -30.93   -4.71  -22.79
  779   393   321   58   13    28.57   -8.21   15.71
  780   393   105  114  189    -6.43   23.29   -5.29
  781   393   351   37   64    -2.93   -8.21  -12.29
  782   393   305   33   16    -2.93    9.29    8.71
  783   393   247  135  206    28.57    2.29    5.21
  784   393   164  179  239    14.57   -8.21  -50.79
  785   393   273   38   33    -2.93    9.29    1.71
  786   393    34   11  199    -9.93   -8.21    5.21
  787   393    90    0    0     7.57  -11.71  -40.29
  788   393    86  130  223   -16.93   -1.21   -8.79
  789   393    59   47  216   -27.43  -18.71   -8.79
  790   393    51  140   48     7.57  -11.71  -15.79
  791   393    88  153  186    28.57  -11.71  -43.79
  792   393   155   93  165    -2.93    2.29  -47.29
  793   393   182   92  262    32.07  -22.21  -40.29
  794   393    44   10  337   -30.93  -29.21  -12.29
  795   393   180  126    0   -13.43  -39.71  -12.29
  796   393   116  155  193    18.07  -36.21    1.71
  797   393   241  115   50    11.07   -1.21  -43.79
  798   393    21  128   32   -34.43  -11.71    1.71
  799   392     5  123    8    -6.43   16.29  -15.79
  800   392   220   81  332    11.07   -4.71  -40.29
  801   392   338  132  163    11.07   -1.21  -12.29
  802   392   232   53   45    11.07  -11.71  -22.79
  803   392   171  147   41     4.07   12.79  -43.79
  804   392   136   59  307    18.07    9.29   -1.79
  805   392   204   62   51   -20.43   -8.21  -22.79
  806   392   230  118  252   -23.93  -22.21  -26.29
  807   392    35   96  147    -9.93   -8.21  -57.79
  808   392   355  123    8    -9.93   16.29  -15.79
  809   392   258   94  165    11.07  -15.21  -29.79
  810   392    91   12  297    11.07   -4.71  -26.29
  811   392     4   46  327     0.57    5.79  -15.79
  812   392   156   17  117     0.57   -1.21   -1.79
  813   392   359  149  174     0.57   -4.71    8.71
  814   392   192   81  214   -30.93  -18.71  -43.79
  815   392    91    8   15     4.07   -1.21  -12.29
  816   392     9   76   51   -41.43  -11.71    8.71
  817   392    65  127  164    11.07    5.79    1.71
  818   392   281   83   28    -9.93   -4.71  -29.79
  819   392   248  129   53    18.07  -18.71   -8.79
  820   392   299   87  133    -9.93    9.29    1.71
  821   392   312   89   45    21.57  -15.21  -43.79
  822   392   337   88  314    21.57   -1.21   -8.79
  823   392   170   60  178   -13.43  -11.71  -15.79
  824   392   136   43  160    14.57   -4.71   -1.79
  825   392   104   10  141     0.57   -1.21   -8.79
  826   391   333   39   49    -2.93  -15.21  -12.29
  827   391   280   90    0   -23.93  -15.21  -29.79
  828   391   197  136  100    14.57   -8.21  -40.29
  829   391   146   53  240     7.57  -11.71  -22.79
  830   391   305  140  299    25.07   -1.21  -12.29
  831   391   309  179    3    14.57  -18.71  -29.79
  832   391    65   24  163    32.07  -18.71  -40.29
  833   391    90   39  197    14.57   12.79  -36.79
  834   391   344   30   28    11.07    2.29    8.71
  835   391    45  158  162    -2.93  -18.71  -26.29
  836   391    41   54  342    -2.93   -8.21  -19.29
  837   391   170  168  218     0.57  -18.71  -19.29
  838   391   354   98   51     4.07   12.79  -12.29
  839   391   231  167   26     0.57   -1.21  -33.29
  840   391   224   30   28    32.07    2.29  -26.29
  841   391   163   47   38   -34.43   -8.21  -29.79
  842   391   145   89  140     4.07    5.79   -8.79
  843   391   165  146  128    14.57    2.29  -50.79
  844   391   167   97   21   -16.93  -15.21  -15.79
  845   391   148  169  180    11.07   12.79   -1.79
  846   391   318  160  298    25.07    9.29  -22.79
  847   391   265  120  147   -23.93   -4.71  -29.79
  848   391   113   45   72     0.57   -1.21  -33.29
  849   391    37   76  228    32.07   -1.21   -1.79
  850   391   341  167  327    -6.43   12.79  -19.29
  851   391    21  147   41   -20.43  -11.71    1.71
  852   391   178   69  342     0.57   12.79  -43.79
  853   391   214   36  311     7.57  -11.71   -8.79
  854   391   333   83   38    -9.93   -8.21  -22.79
  855   391     4   66   28    14.57  -18.71  -19.29
  856   391   261   85   58    -6.43   -8.21  -29.79
  857   391   356  162   59    -2.93   -8.21    5.21
  858   391    73  135  161   -20.43   -8.21  -29.79
  859   391   316  123  340    21.57    2.29   -8.79
  860   390   312   14   55    -2.93  -11.71   -8.79
  861   390   278  155  336    21.57   -1.21  -19.29
  862   390   156  162  141   -16.93    9.29  -22.79
  863   390   311   63   60     4.07    5.79    1.71
  864   390   181   72   43    -9.93  -15.21    8.71
  865   390   105   41  347   -27.43  -29.21  -19.29
  866   390   321   83   28     4.07    9.29   -5.29
  867   390   135  105   16   -16.93    9.29  -22.79
  868   390   142  104  342    32.07   -4.71   -5.29
  869   390   143  165  150    -9.93  -22.21   -1.79
  870   390   296  153  320    21.57   -4.71  -15.79
  871   390   259  102  233    18.07    2.29  -12.29
  872   390   117   35  119    -2.93  -25.71  -12.29
  873   390   100   99   38    -6.43   16.29  -29.79
  874   390    90  168    9    -9.93  -22.21   -1.79
  875   390   174  117    0     7.57   12.79  -29.79
  876   390    29   77  148    25.07  -32.71  -22.79
  877   390    96    0  236    -6.43  -15.21  -61.29
  878   390   175  110  167    11.07   12.79  -22.79
  879   390   345   95   65   -13.43    5.79  -19.29
  880   390   331   98  137    11.07  -11.71  -12.29
  881   390    68   52  154    -2.93    2.29  -40.29
  882   390   175  110  167    11.07   16.29  -26.29
  883   390   242  123  189     7.57  -22.21  -43.79
  884   390   115    3    8    25.07   12.79    8.71
  885   390    84   27    0    25.07   -8.21   -8.79
  886   390   283   74  152    -6.43  -22.21  -22.79
  887   390   263  111   23    11.07    2.29  -40.29
  888   390   267   97   21   -16.93   -1.21  -26.29
  889   390   113   11   78     4.07   19.79  -33.29
  890   390   353   61  345     4.07  -11.71    5.21
  891   390    12  110   58    -9.93    5.79  -15.79
  892   390   335   18  346   -20.43  -18.71  -26.29
  893   390   334  149  303    25.07   12.79  -22.79
  894   390   271  130   13    25.07  -22.21  -19.29
  895   389   343   32  257    25.07   -8.21  -47.29
  896   389   314   93  156    14.57   -8.21  -12.29
  897   389    47   39  209    21.57  -15.21  -36.79
  898   389   278  152  294    25.07   -8.21  -12.29
  899   389   356  162  124     4.07    9.29  -26.29
  900   389   233   72  146   -20.43  -25.71  -33.29
  901   389   262   17  108   -23.93  -25.71   15.71
  902   389     5   34   41    -9.93  -22.21   12.21
  903   389   186   96  180   -27.43  -22.21  -15.79
  904   389    61   58   13   -13.43   -8.21   -8.79
  905   389    24   63    0     4.07  -15.21  -19.29
  906   389    95   87    8   -16.93  -22.21   -1.79
  907   389   290   92  184    11.07   -4.71   -5.29
  908   389    11  167   26    32.07  -18.71  -50.79
  909   389   332   98  251    35.57   19.79  -33.29
  910   389     6  107  317    11.07  -29.21  -36.79
  911   389    84   73  306     7.57    2.29  -36.79
  912   389   133    0   31     7.57   19.79  -40.29
  913   389    21  138  136     7.57    5.79  -12.29
  914   389    21   58   13    -2.93  -18.71  -19.29
  915   389    53  119   38    11.07   -4.71  -22.79
  916   389    94   46  239    25.07   12.79  -50.79
  917   389   195   36  339    -6.43    5.79   -8.79
  918   389    75  159    8    -9.93  -15.21  -40.29
  919   389   186   97  305    35.57   -1.21   -1.79
  920   389   265  106  130   -20.43    2.29  -29.79
  921   389    61  128   32    11.07   -4.71  -22.79
  922   389    73   52  163    32.07   -4.71  -29.79
  923   389   214   60  190    -6.43   -4.71  -19.29
  924   389   158   68  151   -23.93   -1.21   -8.79
  925   389    65   35  242   -13.43   -1.21  -29.79
  926   389    69   60  146    14.57  -11.71  -19.29
  927   389   173  176  247    14.57  -15.21  -50.79
  928   389   207   77  286    11.07    2.29  -40.29
  929   389   315  107  323    21.57   12.79   -8.79
  930   389    84   96  340    21.57  -29.21  -26.29
  931   389   121   96  230     4.07   -4.71  -12.29
  932   388   180   99   38     4.07   23.29  -29.79
  933   388   146   43  160     4.07   -4.71   -8.79
  934   388   340  126    0     7.57   12.79  -15.79
  935   388    94  117    0    18.07   -8.21  -22.79
  936   388   341   22   13     7.57    9.29    5.21
  937   388   148  149  190     4.07    2.29   12.21
  938   388   295  118  108   -27.43  -11.71  -15.79
  939   388    39   11  325    25.07  -22.21  -22.79
  940   388    37   76  228    35.57   -1.21   -1.79
  941   388   248   87   20    -9.93   -1.21  -26.29
  942   388   344   51  240   -23.93  -18.71   15.71
  943   388   191  167   26    14.57   19.79  -36.79
  944   388    54  153   52     7.57   -8.21  -19.29
  945   388   148  103  314   -20.43   -8.21  -19.29
  946   388   146   66  335    21.57   16.29   -1.79
  947   388   281   37   64    21.57   -8.21   -5.29
  948   388   354  117    0    -9.93   23.29  -12.29
  949   388   100   78  338   -27.43  -36.21  -26.29
  950   388     0  176  196     7.57    2.29    5.21
  951   388   265  159    8     7.57  -15.21   -1.79
  952   388   351  116   15   -23.93   26.79   -5.29
  953   388    10   34  180    21.57  -11.71   -8.79
  954   388   121  100  328    14.57   16.29  -12.29
  955   388   305  176  265   -23.93   -8.21    1.71
  956   388   341  106  119     7.57  -11.71   -8.79
  957   388   119  163  188    18.07   -8.21    5.21
  958   388   231   91  171    21.57    9.29  -36.79
  959   388   320   99   38     0.57    9.29   -5.29
  960   388   292   45  166    -9.93  -46.71   15.71
  961   388    54  113  133    11.07  -29.21  -15.79
  962   387    94   63    0   -34.43   -4.71    5.21
  963   387   341  179  220    11.07    5.79  -12.29
  964   387    83  148  202    -6.43   -1.21  -12.29
  965   387    41   14  161    14.57   12.79  -26.29
  966   387    63    0   31    14.57   -8.21    1.71
  967   387   198  108  322    -2.93  -15.21  -40.29
  968   387   252   70   68    -9.93  -15.21  -33.29
  969   387    83   52  163   -13.43  -29.21  -29.79
  970   387   174  178   64     7.57   -8.21  -33.29
  971   387   341   85   58   -27.43   -4.71   12.21
  972   387   159   58  323   -23.93    5.79  -12.29
  973   387   158   61  158   -20.43   -1.21   -8.79
  974   387   351  162  321    -2.93   12.79  -22.79
  975   387   330   62  127    11.07   -8.21  -15.79
  976   387   334  113  133    11.07   -4.71   -8.79
  977   387    51   14  161    11.07   16.29  -26.29
  978   387   296   52  240   -20.43  -15.21  -22.79
  979   387    34   11  199    -9.93  -29.21  -12.29
  980   387    41   14  161    46.07   -8.21  -40.29
  981   387   305   33   16     4.07  -15.21  -15.79
  982   387   249  146  202    -2.93    5.79  -12.29
  983   387   130   76  301    28.57  -11.71  -43.79
  984   387    15   34   41   -13.43   -8.21  -12.29
  985   387    16   66  172    14.57  -11.71   -8.79
  986   387    19   67  146    25.07  -36.21  -22.79
  987   387     1   80   15    11.07   -1.21  -43.79
  988   387   281   72   43    -9.93   12.79   -1.79
  989   387   281   47   28    -2.93    9.29  -50.79
  990   387   240    9  205   -16.93   -4.71   -8.79
  991   387   117   85  160     4.07  -22.21   -8.79
  992   387    84  127  302   -13.43   -8.21  -36.79
  993   387   297   25   21   -23.93   12.79  -26.29
  994   387   120   85  335    21.57   19.79  -19.29
  995   387   192   81  214   -30.93  -22.21  -43.79
  996   387   170   57  196    25.07    5.79  -22.79
  997   387    14   25  178    35.57  -25.71   -5.29
  998   386   156  103  126     4.07    9.29   -5.29
  999   386   321   56   32    21.57    9.29  -15.79
 1000   386   179  105  328    11.07   -8.21  -43.79
 1001   386     9   51  237     0.57    9.29  -22.79
 1002   386   276   42  158     7.57  -15.21  -43.79
 1003   386   191    8   15     4.07    2.29    8.71
 1004   386   135  110  167     0.57   -1.21  -12.29
 1005   386   220    0  206     0.57   19.79  -29.79
 1006   386   125  170  181    -6.43  -22.21   -8.79
 1007   386   178  110  108    11.07   -8.21  -40.29
 1008   386   321  108   43    -2.93  -11.71    5.21
 1009   386   245   99  184     4.07   -4.71    1.71
 1010   386   355  159    8    -6.43    5.79  -22.79
 1011   386    43  119   38     4.07   19.79  -33.29
 1012   386     4  178   64    -2.93   -8.21    1.71
 1013   386   332   35  199    18.07   -4.71  -50.79
 1014   386    90  137  298     0.57    5.79  -54.29
 1015   386   339   80  170   -16.93   -8.21  -22.79
 1016   386    76  160  341    28.57    2.29  -19.29
 1017   386    56  147  231     4.07    5.79    1.71
 1018   386   146  155  148    -9.93  -22.21   -5.29
 1019   386     8  178   55    -2.93   -8.21    5.21
 1020   386   351  102  128     7.57  -11.71   -8.79
 1021   386   298   51   20    -2.93   12.79    5.21
 1022   386     6  140  323    -6.43   19.79  -15.79
 1023   386   191  117  172   -23.93   -4.71  -43.79
 1024   386   356  158  150     7.57   12.79  -40.29
 1025   386    53  179   42     0.57  -18.71   -1.79
 1026   386    13  174  350    25.07   12.79  -33.29
 1027   386   167  170   18     0.57   16.29  -15.79
 1028   386   262  117  204    28.57    5.79  -15.79
 1029   386   192   27  201    21.57    2.29  -33.29
 1030   386   235  150  305    -6.43    9.29  -57.79
 1031   386   261   85   58    -9.93   -8.21  -29.79
 1032   386   206   17  117    -6.43  -11.71    5.21
 1033   386   251   14  149   -16.93  -29.21    5.21
 1034   386   351  128   32    -2.93  -32.71  -19.29
 1035   386   348   75  120    -9.93  -25.71    5.21
 1036   386   322   70   68    -2.93   -1.21    5.21
 1037   386    34  114  168    18.07  -15.21  -12.29
 1038   386   323  179  215   -20.43   -8.21  -12.29
 1039   386   177   97  334    32.07    5.79    1.71
 1040   385   343  129  307    21.57   -8.21   -8.79
 1041   385   201   56   32   -16.93   12.79  -36.79
 1042   385   316   13  126    11.07   -4.71   -5.29
 1043   385   260  168    9     7.57  -11.71   -1.79
 1044   385    47  127  323   -23.93   -1.21  -12.29
 1045   385    45   87    8    28.57   -1.21  -50.79
 1046   385   167  173  186    25.07    2.29  -43.79
 1047   385   323   75   23     4.07    9.29   -1.79
 1048   385   229   66    8     7.57   16.29  -26.29
 1049   385    80  162    0    11.07  -18.71   -5.29
 1050   385   145   79  146     4.07   -1.21   -8.79
 1051   385    16   66  172    18.07  -15.21   -8.79
 1052   385    45  158  162     7.57   -4.71    1.71
 1053   385   162   73  332   -20.43   -1.21  -15.79
 1054   385   309  123   64   -16.93    5.79  -12.29
 1055   385   198  108  322    -6.43  -18.71  -40.29
 1056   385   151  130   13     0.57    5.79    5.21
 1057   385    63  143  282     0.57    9.29   12.21
 1058   385   267  148  179    -6.43   23.29  -19.29
 1059   385   317   61   21    -2.93   16.29   -1.79
 1060   385    94   72  343   -16.93  -15.21   -8.79
 1061   385   343  135   76    -2.93   -4.71    1.71
 1062   385   234   47   56    39.07   19.79  -15.79
 1063   385   208  125  191     4.07    2.29    8.71
 1064   385   313   38   33   -23.93   -1.21   19.21
 1065   385    47  140  199    -2.93   16.29   -5.29
 1066   385   262   17  108   -27.43  -25.71   15.71
 1067   385   261   56  200     0.57    9.29    1.71
 1068   385   190  126    0   -16.93  -22.21  -29.79
 1069   385   159   43  150   -20.43    2.29   -5.29
 1070   385   335   10  334    -2.93  -22.21    8.71
 1071   385   276   40  245   -27.43  -32.71  -36.79
 1072   385   342  102  326    21.57    2.29  -12.29
 1073   385   254   83  305     0.57    9.29  -22.79
 1074   385   190  171  175    -6.43   12.79   12.21
 1075   385    50  123  227    28.57  -18.71   -5.29
 1076   385   243   25  161    39.07    5.79  -33.29
 1077   385   356   75  157    21.57  -36.21  -22.79
 1078   385    25  141   16     4.07    9.29  -19.29
 1079   385   329   75  348     0.57    2.29  -19.29
 1080   385   279   76   51    -2.93   12.79   -5.29
 1081   385   335   95   65    -9.93    5.79  -22.79
 1082   385    68  135  170    11.07    5.79   -1.79
 1083   385    67  114  251    -2.93    9.29    8.71
 1084   385   166  150  348    25.07   19.79  -19.29
 1085   385   271   92   32    21.57  -32.71  -19.29
 1086   385   138  135  322    -2.93   -8.21  -22.79
 1087   385   195   40  349     7.57    9.29    1.71
 1088   385   199  102    8   -30.93  -18.71  -15.79
 1089   385    74   10  141    -2.93   26.79  -36.79
 1090   385   254   87  190    14.57   -8.21    1.71
 1091   385   109  101  225     0.57  -11.71  -12.29
 1092   385   271   96  206    14.57   -1.21   -1.79
 1093   384   356    7  341    -2.93  -22.21    1.71
 1094   384   354   93  156    -2.93  -11.71  -22.79
 1095   384   137   61   21   -27.43   -1.21  -43.79
 1096   384   222   72  130   -23.93    2.29   15.71
 1097   384   161   44  198   -23.93   -1.21  -22.79
 1098   384   222   70   68    18.07    5.79   12.21
 1099   384    84  127  302   -13.43   -8.21  -33.29
 1100   384    75   30  193   -13.43    2.29  -33.29
 1101   384   351   82  338     4.07   -1.21    5.21
 1102   384   322   53   45   -20.43   -8.21   15.71
 1103   384   344   93  156   -13.43   -1.21  -26.29
 1104   384   240    0  272    11.07    5.79    8.71
 1105   384   315   52  134    -9.93  -29.21    8.71
 1106   384   202  125  256     0.57   19.79  -19.29
 1107   384   197  158   34   -20.43  -29.21  -26.29
 1108   384   112  174  259    11.07    5.79    8.71
 1109   384    92   19  208    -6.43  -15.21  -61.29
 1110   384   176    0  209     0.57    2.29  -19.29
 1111   384   307   35  119    32.07   -4.71  -15.79
 1112   384    30  123  196     0.57  -25.71   12.21
 1113   384   304   47   56   -23.93   -4.71   15.71
 1114   384   321   72   43   -23.93    2.29   15.71
 1115   384     3  158  176     0.57   -4.71    8.71
 1116   384   313  147  250   -23.93   -4.71  -29.79
 1117   384     8  111  192   -37.93   -1.21  -22.79
 1118   384   138   86  217    -6.43  -11.71  -15.79
 1119   384    97   83  104     0.57   16.29  -12.29
 1120   384     8   87   20     7.57   -4.71  -19.29
 1121   384    12   70   68    -2.93   -8.21  -15.79
 1122   384    30   67  343    18.07  -15.21  -26.29
 1123   384    99   60  146    25.07   -1.21  -50.79
 1124   384   255   79   94     4.07   -4.71  -40.29
 1125   384   308   87   20    -6.43   19.79   -5.29
 1126   384   185  178   22     7.57   16.29  -22.79
 1127   384   125  108  118    14.57    2.29  -57.79
 1128   384   280   18    0    -2.93  -22.21    1.71
 1129   384    93    0  223    -2.93  -25.71  -15.79
 1130   384   189   59  318     4.07   -8.21  -47.29
 1131   384    47   25   21    18.07   -1.21   -1.79
 1132   384   317   25   21     4.07    9.29    1.71
 1133   384   108  105  185    11.07  -22.21   -5.29
 1134   384    35   85  210    -6.43   -1.21    5.21
 1135   384   299   60  235   -16.93  -15.21  -26.29
 1136   384    70  124  224    21.57   -8.21  -33.29
 1137   384    32  119  318    -2.93   23.29  -19.29
 1138   384    23  111   23    11.07  -11.71  -15.79
 1139   384   190   75  266    32.07  -18.71  -40.29
 1140   384    24  110  178    18.07   -8.21   -8.79
 1141   384   239  115  193    11.07   -1.21   -8.79
 1142   384   131  117  172    25.07  -15.21  -43.79
 1143   383   137   53  120    32.07    2.29   -1.79
 1144   383   298   51   20     0.57   12.79    1.71
 1145   383   280  135  185     4.07    2.29  -33.29
 1146   383   210   72    0    14.57   19.79  -19.29
 1147   383   298  121  161    25.07   12.79  -15.79
 1148   383   231  115   50    11.07    2.29  -47.29
 1149   383   165  139  136    14.57    2.29  -50.79
 1150   383   186   17  117     4.07    2.29  -15.79
 1151   383   299    8  349     4.07  -11.71  -15.79
 1152   383   300    0    0    -2.93  -18.71   -8.79
 1153   383   262  165  171     7.57  -15.21  -43.79
 1154   383   101  128   32    39.07   -4.71  -26.29
 1155   383   301  141  318    25.07   -1.21  -15.79
 1156   383   118  179  195     7.57  -15.21  -22.79
 1157   383   169  113  338    32.07   12.79   -8.79
 1158   383   322   70   68     0.57   -1.21    5.21
 1159   383   188  178   55   -13.43   19.79  -19.29
 1160   383   324   66   28   -13.43   -1.21  -19.29
 1161   383   213  114  155    11.07  -11.71    8.71
 1162   383   166   73  198   -34.43  -11.71  -15.79
 1163   383   200   75  344    11.07   -1.21   -8.79
 1164   383   125  177  188    -2.93  -15.21  -12.29
 1165   383   213  111   23   -20.43  -15.21  -22.79
 1166   383   218  100  180    21.57    9.29   -5.29
 1167   383   104   10  141    -2.93   -1.21   -8.79
 1168   383   103   87  219     0.57   -8.21  -12.29
 1169   383    51   90  134    11.07  -22.21  -22.79
 1170   383     5  147    8    -2.93  -15.21  -54.29
 1171   383   190  162    0    -9.93    2.29    5.21
 1172   383   152   45  330    -9.93    2.29   -5.29
 1173   383   311   44   15    -2.93  -18.71    1.71
 1174   383    31  171  235     7.57    2.29    1.71
 1175   383   129  116  199     0.57   19.79   19.21
 1176   383   204    5  183    -2.93   -4.71  -29.79
 1177   383   226   89  323    18.07  -15.21  -26.29
 1178   383    15   34   41     4.07    9.29   -1.79
 1179   383    45  167  132   -13.43  -18.71  -15.79
 1180   383   193  104  194    14.57  -11.71    8.71
 1181   383   265  165  222    18.07   12.79  -15.79
 1182   383    13  123  187    -6.43   -1.21    8.71
 1183   383   104   32  257   -13.43   16.29  -22.79
 1184   383    43  119   38     7.57   19.79  -33.29
 1185   383   199  179    3     4.07   16.29  -22.79
 1186   383   195    3    8    14.57  -22.21  -22.79
 1187   383   164    0  209     0.57    2.29  -19.29
 1188   383   198   44  341    21.57  -15.21   -1.79
 1189   383   323  127   44     0.57  -22.21  -29.79
 1190   383    19    0  254    25.07   -8.21  -50.79
 1191   383   331   98  137     7.57  -11.71   -8.79
 1192   383    45    0   59    -6.43   16.29    5.21
 1193   383    55  159    8   -13.43   -4.71  -40.29
 1194   382    86  108  255   -13.43   -8.21   -8.79
 1195   382   201   13  298   -30.93  -11.71   -8.79
 1196   382   116  155  193   -13.43   -8.21  -12.29
 1197   382   351   37   64    -2.93   -8.21  -15.79
 1198   382    85   45  242   -20.43  -15.21  -12.29
 1199   382   341   85   58     0.57   12.79  -15.79
 1200   382   191  179  190    -6.43  -29.21  -26.29
 1201   382   327   53  120    11.07  -11.71  -12.29
 1202   382    49   58  219   -27.43  -18.71   -8.79
 1203   382   204   12  174    21.57   12.79   -8.79
 1204   382   197   15  236     4.07    5.79   -1.79
 1205   382     5  123    8    -9.93   16.29  -12.29
 1206   382   177  173  166    -9.93   12.79  -36.79
 1207   382   321   44   15    -2.93   16.29    5.21
 1208   382   216  155  148    -9.93   12.79   12.21
 1209   382   291   22  230    14.57    5.79   -8.79
 1210   382    17   19  168   -16.93  -11.71  -43.79
 1211   382   344  117    0    -6.43  -29.21  -26.29
 1212   382   190   16  199    25.07    9.29  -19.29
 1213   382   344  111  170     0.57   23.29  -29.79
 1214   382   253  111  170    21.57   12.79  -33.29
 1215   382   146  162   59    14.57   19.79  -26.29
 1216   382    45  134  222    32.07  -22.21   -1.79
 1217   382   284   27    0    -2.93  -22.21    5.21
 1218   382   239   76   51    32.07   12.79  -19.29
 1219   382    24  127  308    25.07    9.29  -15.79
 1220   382    33   51  349     4.07  -11.71   12.21
 1221   382    90  176   81     4.07   -8.21    5.21
 1222   382   178  132  326    -6.43  -15.21  -68.29
 1223   382   194   53  346   -16.93    2.29  -15.79
 1224   382   166   17  117   -20.43   19.79    1.71
 1225   382    35  177   12   -30.93   -8.21  -29.79
 1226   382    37   29  204    25.07   -1.21   -5.29
 1227   382   259   76   51    -9.93  -11.71  -33.29
 1228   382   226   28  247   -23.93    9.29  -15.79
 1229   382   174  102   28     0.57    9.29  -26.29
 1230   382   244   70  121    -6.43   19.79   -1.79
 1231   382   175   87    8    18.07   19.79    5.21
 1232   382   254  169  148    11.07    2.29  -26.29
 1233   381    68  149  203    -2.93   19.79    1.71
 1234   381    17  123  200     7.57  -25.71   12.21
 1235   381   125    3    8    25.07   19.79  -22.79
 1236   381    23  111   23     7.57  -11.71  -15.79
 1237   381    39  153  236     4.07    2.29    1.71
 1238   381   344   94   85     0.57    9.29  -26.29
 1239   381     0   90  313    28.57    9.29  -15.79
 1240   381   332   73  200     4.07    5.79  -15.79
 1241   381    41  138  136    -9.93   -4.71  -19.29
 1242   381   158   61  158   -20.43   -4.71   -8.79
 1243   381   113  113  180    11.07  -22.21   -1.79
 1244   381   156   17  117    -2.93    2.29   -1.79
 1245   381    71   46  313   -23.93   -8.21    1.71
 1246   381   100   59  168    14.57    5.79  -19.29
 1247   381   278  146  180    -9.93   -1.21  -12.29
 1248   381   144   70  185    18.07   12.79  -40.29
 1249   381    14   81    0    -2.93  -11.71  -15.79
 1250   381   303    0   31    18.07  -29.21   -5.29
 1251   381   188   73  292    18.07    5.79   -1.79
 1252   381   268   87   20   -16.93   -4.71  -22.79
 1253   381   251  141  211    18.07  -18.71  -43.79
 1254   381   114   10  141     0.57   -1.21   -8.79
 1255   381   105  160  300    35.57  -32.71  -22.79
 1256   381   223  161  335    -9.93   -8.21    5.21
 1257   381    67  172  212    -6.43   19.79   -8.79
 1258   381   165  152  170     7.57    2.29   12.21
 1259   381   243  137  121    -9.93   -1.21  -54.29
 1260   381   145  133  343   -16.93  -22.21  -12.29
 1261   381   209  141  341    -9.93  -15.21  -40.29
 1262   381   174   98   51     0.57   12.79  -26.29
 1263   381   163   83   38   -13.43    2.29  -12.29
 1264   381   344   89  348     0.57   -1.21    5.21
 1265   381   276  128  141    -6.43   -1.21    5.21
 1266   381    63  119   38     7.57   -8.21  -29.79
 1267   381    97   97   21    -6.43   19.79  -29.79
 1268   381   161   80   15    18.07   19.79    5.21
 1269   381    98   87   20   -13.43  -29.21   -1.79
 1270   381    29    7  229    -9.93   -8.21    5.21
 1271   381     2  117  328    21.57  -11.71  -33.29
 1272   381    56   43  160   -16.93    5.79   -1.79
 1273   381    87  116  215   -16.93    2.29   -8.79
 1274   381    30  137   37   -34.43  -11.71    1.71
 1275   381    90   90    0   -13.43  -25.71   -1.79
 1276   381   109  130  300     4.07   -1.21  -61.29
 1277   381   110  166  192    14.57  -18.71  -29.79
 1278   381   108   54  233     4.07   -1.21  -15.79
 1279   381    56  156  116     0.57  -22.21   15.71
 1280   381   219   75  320   -16.93   -8.21  -54.29
 1281   381   331  140  130   -13.43    9.29    1.71
 1282   381    34   94   85     4.07   -8.21  -22.79
 1283   381   226  110  202    -2.93   -4.71  -33.29
 1284   381    74   81    0    21.57    2.29  -33.29
 1285   381   216   15  308    18.07   -1.21  -36.79
 1286   381    96   43  160    -9.93  -32.71    8.71
 1287   381   231  100  145    -2.93   -8.21  -22.79
 1288   381    24  177  250    -6.43   16.29   -1.79
 1289   381    96  116  243     0.57   -8.21  -15.79
 1290   381    73   76  174     7.57   -1.21   19.21
 1291   381    32  132  240     7.57   -1.21  -47.29
 1292   381   184   62  333    -9.93  -11.71  -43.79
 1293   381    38  116  201     0.57  -25.71   12.21
 1294   380   130   85  333    14.57   16.29   -8.79
 1295   380   170   45  170   -13.43   -4.71  -19.29
 1296   380   272  138  304    25.07   -8.21  -12.29
 1297   380   270   36    0    35.57  -22.21  -26.29
 1298   380   159   85  170    18.07   12.79  -40.29
 1299   380    17   19  168    35.57  -29.21   -8.79
 1300   380    47   39  209   -23.93  -11.71  -15.79
 1301   380    44  178   64    -2.93    5.79  -26.29
 1302   380     3   38   33   -34.43  -18.71   -8.79
 1303   380   220  171  175     7.57    9.29  -33.29
 1304   380   261   58   13    35.57    9.29  -15.79
 1305   380   172   97  315    35.57   -1.21   -1.79
 1306   380   164   52  173    -6.43  -22.21  -43.79
 1307   380    73  127   44    11.07   -8.21  -29.79
 1308   380    17  135  226    -9.93    9.29   -5.29
 1309   380   133  126  176    -2.93    2.29  -19.29
 1310   380   174  158  335    25.07   19.79  -19.29
 1311   380   352   89   45   -13.43   12.79   -8.79
 1312   380   311   76   77     0.57  -15.21    1.71
 1313   380   281   47   28    -2.93    9.29  -54.29
 1314   380   335   51    8   -41.43  -11.71  -19.29
 1315   380    13  110   33     7.57   -8.21  -19.29
 1316   380   131   92  323    14.57   19.79  -12.29
 1317   380   187   49  342    -9.93    5.79   -8.79
 1318   380    12  169   38    14.57    5.79   -8.79
 1319   380   218   17   64    -2.93    5.79  -12.29
 1320   380   104  133  205    18.07    9.29  -33.29
 1321   380   275   39    8    14.57  -29.21    1.71
 1322   380   202   25  186    -6.43   -1.21  -33.29
 1323   380    41   80   15   -13.43  -15.21   -8.79
 1324   380   161   43  261    18.07   -4.71  -26.29
 1325   380    80  125  222   -16.93   -1.21   -8.79
 1326   380    10  165  189     7.57   -1.21    1.71
 1327   380    37   29  204    -6.43   -4.71    5.21
 1328   380    73  135  161    11.07   -1.21  -36.79
 1329   380   302   24   47   -16.93  -22.21  -29.79
 1330   380   221  149  349    -6.43  -22.21  -36.79
 1331   380   231   72   43    35.57   23.29   -1.79
 1332   380    41  128   32   -34.43  -15.21   -1.79
 1333   380     7  173  168     0.57   -1.21    8.71
 1334   380   272  140   59     7.57   -1.21   -8.79
 1335   380   332  112  328     4.07   -1.21    1.71
 1336   380    86  102  158    -9.93   -4.71  -12.29
 1337   380   259   91  197     4.07   -4.71  -36.79
 1338   380   355  123    8    -6.43   16.29  -15.79
 1339   380    22   31  169     4.07  -18.71  -40.29
 1340   380   355  106  319    28.57   12.79  -19.29
 1341   380   121   85   58     0.57   -8.21  -29.79
 1342   380    31  128   32     7.57  -11.71  -15.79
 1343   379    52  101  185    18.07  -18.71   -8.79
 1344   379   189   59  318    21.57   12.79   -1.79
 1345   379   342  102  326    21.57    5.79   -8.79
 1346   379   334  149  303    28.57    9.29  -22.79
 1347   379    31   83   28     7.57   -1.21  -15.79
 1348   379   231  140   48    11.07    2.29  -43.79
 1349   379   127   85  160    25.07  -18.71  -36.79
 1350   379    76  139  217    -2.93   19.79    5.21
 1351   379   111   47  136     0.57  -18.71  -15.79
 1352   379   133  114  155     0.57    2.29  -12.29
 1353   379   307  133   21   -13.43  -22.21  -22.79
 1354   379   216    0  197    -2.93   -4.71  -33.29
 1355   379   200  171  175   -16.93   -8.21   -5.29
 1356   379   342  108   72    -9.93    5.79  -26.29
 1357   379   192   72  130    -9.93  -22.21  -19.29
 1358   379    14  170  196    11.07   -1.21    5.21
 1359   379    20   36    0     7.57  -25.71  -26.29
 1360   379   172  169   38    -2.93   16.29  -19.29
 1361   379    51  140   48     7.57  -11.71  -12.29
 1362   379     7   62  230    32.07  -15.21  -12.29
 1363   379   136  162   59   -16.93  -22.21   -8.79
 1364   379   244   33  146   -20.43  -25.71   12.21
 1365   379     3  151  136    14.57  -11.71  -50.79
 1366   379    29  102    8    28.57   -1.21    5.21
 1367   379   304   99  336    14.57    5.79  -33.29
 1368   379   121  168  156    -2.93  -22.21    1.71
 1369   379    14  178   64    -2.93  -11.71    5.21
 1370   379   162    9  334   -20.43   -8.21  -15.79
 1371   379    14   18  221    14.57   12.79  -15.79
 1372   379   175  111    8    18.07   26.79   -5.29
 1373   379   320  103  309    -9.93  -11.71  -22.79
 1374   379   270   87  165     4.07   -8.21    1.71
 1375   379   153   43  128     7.57  -29.21  -15.79
 1376   379    65  108  322    25.07   16.29  -22.79
 1377   379   183  110   33     4.07    5.79  -26.29
 1378   379    24  127  308     0.57   30.29  -22.79
 1379   379   337   35  119    -9.93    2.29  -19.29
 1380   379   314   27    0     4.07  -29.21   -5.29
 1381   379   219  151  161    11.07   -1.21  -26.29
 1382   379    56   61  306   -13.43  -25.71   19.21
 1383   379   138   86  217    -2.93   -4.71  -12.29
 1384   379   208  160  339    14.57   -1.21  -57.79
 1385   379   204    0   19    -2.93    5.79   -5.29
 1386   379   222   14   55    -9.93    5.79    1.71
 1387   379    37  136  100   -13.43  -22.21    8.71
 1388   379    24   45    0    32.07  -15.21   -8.79
 1389   379   283   75  184    14.57   -8.21   -1.79
 1390   379   130   33  226     4.07   -4.71  -61.29
 1391   379   151  152   15    14.57   -1.21  -43.79
 1392   379    90   89  294    -2.93    9.29  -36.79
 1393   379   217   83  104   -13.43  -11.71  -57.79
 1394   379   246   13  126   -34.43  -32.71   15.71
 1395   379   192   89   45     4.07   -4.71  -26.29
 1396   379   345   75  130    11.07  -11.71  -15.79
 1397   379   312   53   45   -23.93   -4.71   15.71
 1398   379   204   12  174     0.57   -4.71  -26.29
 1399   379    42   75  151     7.57  -18.71  -12.29
 1400   379   303  111   23    -2.93    5.79    1.71
 1401   379   345  105   16     4.07    9.29    1.71
 1402   379   294   73  238     4.07    2.29  -54.29
 1403   379   352  108   72   -27.43  -11.71   12.21
 1404   379    44   10  203    -6.43   -4.71    1.71
 1405   379    94   17  134     0.57    5.79   -8.79
 1406   378    73  127   44    14.57   -8.21  -29.79
 1407   378   259  138  161    18.07  -32.71  -19.29
 1408   378    31   17  230    14.57   12.79  -15.79
 1409   378   333   98  307    25.07   16.29   -5.29
 1410   378    29  179    3     4.07  -22.21   -1.79
 1411   378     3  111   23   -27.43   -4.71    5.21
 1412   378   331   22   13    -2.93    5.79   15.71
 1413   378    20   57  228   -27.43   -4.71  -33.29
 1414   378   109   21  155    18.07  -32.71  -29.79
 1415   378   125   31  350    21.57  -32.71   -5.29
 1416   378   180  120  351    32.07   16.29   -8.79
 1417   378    79  108  227    18.07   -1.21  -33.29
 1418   378    98   50  144    32.07   16.29  -50.79
 1419   378    32   53   45     0.57   -1.21  -19.29
 1420   378    31  128   32   -34.43  -11.71    1.71
 1421   378   223   39   49    11.07   26.79  -40.29
 1422   378    93   39   49    -2.93   -1.21  -36.79
 1423   378   136   66  338    14.57   19.79   -1.79
 1424   378   148  149  190     7.57    2.29   12.21
 1425   378   280  176   81     0.57   -8.21    5.21
 1426   378   102  161  211    -2.93   -8.21  -22.79
 1427   378   146  162  141   -16.93    5.79  -26.29
 1428   378    55   95   65   -37.93  -36.21  -19.29
 1429   378   170  124  349    28.57   16.29  -12.29
 1430   378   167   94  334    35.57    9.29   -5.29
 1431   378   102  126  212   -16.93    2.29   -8.79
 1432   378   135   89  140    -2.93  -22.21  -12.29
 1433   378   111   14  161    18.07  -32.71  -29.79
 1434   378    44  153    0    21.57    9.29    8.71
 1435   378    56   88  226    21.57   16.29   -8.79
 1436   378   183  178  260     0.57    5.79  -12.29
 1437   378   136   24  257    11.07    9.29  -15.79
 1438   378   198  108  322    35.57    2.29  -33.29
 1439   378   162   31  136     7.57   -4.71  -12.29
 1440   378   113   43  128   -13.43   12.79  -15.79
 1441   378   267   45  254     7.57    9.29    1.71
 1442   378   351   34  346     0.57   23.29   -1.79
 1443   378   278  146  180     0.57    2.29  -36.79
 1444   378   119  104  160     4.07   -1.21   -8.79
 1445   378   241   49  276    18.07    5.79  -43.79
 1446   378    23  119  314    25.07    5.79  -12.29
 1447   378   176    0  209     4.07    2.29  -19.29
 1448   378    16  132  183    -6.43   -1.21    8.71
 1449   378   221  108   43    -6.43  -18.71    5.21
 1450   378   262  111  175    14.57    9.29  -22.79
 1451   378    27   26  217    -6.43  -15.21    5.21
 1452   378   241   94   13   -16.93   12.79  -50.79
 1453   378     3  127   44    28.57    5.79   -5.29
 1454   378   171   94   13    18.07   19.79    1.71
 1455   378   225  147    8    -9.93  -22.21  -15.79
 1456   378   250  126    0   -23.93  -18.71  -22.79
 1457   378    22  130  200     7.57  -29.21   15.71
 1458   378    17  123  200     7.57  -29.21   12.21
 1459   378   202  101  331    14.57   -4.71  -50.79
 1460   378   124   43  233     4.07  -22.21  -36.79
 1461   378   141  159  293    11.07   -4.71   15.71
 1462   378   309  150  352    18.07    2.29  -19.29
 1463   377   195  122  241    14.57  -11.71  -15.79
 1464   377   125  149  153   -27.43    2.29  -22.79
 1465   377   323   47   38   -20.43  -25.71  -26.29
 1466   377   113   45   72     0.57   -4.71  -33.29
 1467   377   219   44  157     4.07    5.79  -61.29
 1468   377   212    8  322    -6.43  -11.71  -43.79
 1469   377   187   68  112    25.07  -11.71  -47.29
 1470   377    65   34   41     0.57  -11.71  -19.29
 1471   377   181  167  317    28.57   16.29  -12.29
 1472   377   309  179    3    18.07  -18.71  -29.79
 1473   377   211   63   60   -16.93  -11.71  -26.29
 1474   377   240   13   43    11.07  -15.21  -36.79
 1475   377    39   84  201    14.57  -25.71   -1.79
 1476   377    50   32  217   -23.93  -11.71  -15.79
 1477   377   223  147   23   -13.43  -11.71  -26.29
 1478   377   213   17  172    -6.43   -1.21  -26.29
 1479   377   232  119  344    -2.93   -4.71  -33.29
 1480   377   184  137  317     4.07   -8.21  -36.79
 1481   377    71  128   32    14.57   -8.21  -29.79
 1482   377   131   48  321   -30.93   -1.21  -15.79
 1483   377   331  109  310    25.07   19.79  -12.29
 1484   377   154   97  146     7.57    9.29   -8.79
 1485   377   110    0    0    25.07   12.79    8.71
 1486   377   231  111  177    21.57   16.29  -40.29
 1487   377    23   47   38     7.57    9.29   -1.79
 1488   377   135   89  140     4.07    5.79   -8.79
 1489   377   136   59  307     0.57   16.29  -12.29
 1490   377   111   14  149    21.57    5.79  -43.79
 1491   377   300   36    0     4.07   12.79  -19.29
 1492   377   155  147    8   -27.43   -4.71   -8.79
 1493   377   347   79  346     4.07   -8.21    5.21
 1494   377   301   37   64   -23.93  -15.21   15.71
 1495   377   222   34  295    21.57  -15.21  -15.79
 1496   377   251  170  158    14.57  -22.21  -40.29
 1497   377   299  161   17   -20.43  -32.71    5.21
 1498   377   110  170  155   -13.43  -29.21   19.21
 1499   377   317  133   21     0.57    5.79   -1.79
 1500   377    35  111    8    25.07  -25.71  -26.29
 1501   377    41  147   41   -27.43  -15.21    1.71
 1502   377    20  170  166    -2.93    2.29   -1.79
 1503   377   240  166  307   -13.43   -8.21  -26.29
 1504   377   336   50  328    -6.43   -4.71  -33.29
 1505   377   354   63    0    -6.43    2.29  -19.29
 1506   377   166  103  126    -6.43  -15.21  -22.79
 1507   377   275    0   59    -9.93  -15.21  -26.29
 1508   377   315   51    8   -23.93  -25.71    8.71
 1509   377   313    9   35    14.57    2.29    8.71
 1510   377    32  144  241    35.57  -15.21   -5.29
 1511   377    64   16  179    11.07    9.29  -15.79
 1512   377   104   10  141    21.57    5.79  -43.79
 1513   377   220  123  189     4.07    2.29    8.71
 1514   377    73   45   72     0.57   -1.21  -33.29
 1515   376    21  152   15     7.57  -25.71  -19.29
 1516   376   337   97   21    25.07    2.29  -15.79
 1517   376   137  160  339    39.07   -8.21  -57.79
 1518   376    41  111  183    21.57  -18.71   -1.79
 1519   376   191    8   15     0.57    2.29    5.21
 1520   376   146   57  339   -27.43   -4.71   -8.79
 1521   376   214  100  194    18.07   -1.21  -29.79
 1522   376   220  171  175    18.07  -36.21  -19.29
 1523   376    24  177  250    -9.93   -8.21  -12.29
 1524   376     4  113  133    11.07   -8.21  -12.29
 1525   376   217   31  333   -13.43  -22.21   -1.79
 1526   376    70   58  217    21.57   16.29  -33.29
 1527   376   158  110  224    21.57    9.29  -40.29
 1528   376   270    8  333    21.57  -15.21   12.21
 1529   376   186   72  139    -9.93  -18.71  -19.29
 1530   376     5   79   94   -30.93  -36.21    8.71
 1531   376   136  115  327    -2.93   -8.21  -19.29
 1532   376   298   75  120     0.57  -11.71    1.71
 1533   376   130   42  169     4.07   -4.71   -5.29
 1534   376   180  126    0    28.57   19.79  -12.29
 1535   376   167  110  347    28.57   16.29   -8.79
 1536   376   328   55  200     4.07    9.29  -15.79
 1537   376   158   15   20    49.57   12.79   -8.79
 1538   376   334   30  225     4.07    5.79  -64.79
 1539   376   265  120  147   -23.93  -15.21  -15.79
 1540   376    26    0  226    -9.93   -8.21    5.21
 1541   376   221   14  197    35.57   -1.21   -1.79
 1542   376   144   76  343    21.57   19.79   -8.79
 1543   376   127  120  320    11.07    9.29  -54.29
 1544   376    36    0  204    -6.43    9.29  -40.29
 1545   376    41  131  174    21.57  -11.71   -5.29
 1546   376   158   70  194    18.07    9.29  -15.79
 1547   376   269  144  198    21.57    2.29  -15.79
 1548   376   251   94   13     7.57    2.29  -36.79
 1549   376   275  141   16   -13.43  -29.21  -22.79
 1550   376   312   53   45   -23.93   -1.21   15.71
 1551   376    78  127  165    14.57  -22.21  -47.29
 1552   376   341  179  220    -2.93  -18.71  -36.79
 1553   376   209  102    8    11.07   -1.21   -5.29
 1554   376   195    3    8     0.57  -22.21  -26.29
 1555   376     5  167  153     7.57   12.79  -40.29
 1556   376   309   59  232    18.07  -18.71  -57.79
 1557   376    49  115  177    18.07  -22.21   -5.29
 1558   376    13   30  229    11.07  -36.21  -29.79
 1559   376   305  177   12    14.57  -22.21  -29.79
 1560   376   279  143  164     7.57    2.29  -43.79
 1561   376   313   26  171    -2.93    9.29  -19.29
 1562   376   196  171  342    -2.93  -11.71    5.21
 1563   376   184  153    0   -16.93  -25.71  -15.79
 1564   376     1  164  184     0.57   -1.21    8.71
 1565   376   229  161   17     4.07   -1.21  -33.29
 1566   376   353   87  142    32.07    5.79  -26.29
 1567   376   225   95   65   -27.43  -18.71  -15.79
 1568   376   355   71  346     0.57   -4.71    8.71
 1569   376   279  168  219     4.07   -8.21  -29.79
 1570   376   289  102    8   -20.43  -18.71  -29.79
 1571   376   312   70   68     4.07    5.79    1.71
 1572   376   126  103  126    -9.93  -15.21  -22.79
 1573   376   277   10  238    32.07    2.29   -8.79
 1574   376    40  137   37    11.07   -8.21  -15.79
 1575   376   326  100  231     0.57   -1.21  -19.29
 1576   376   244   27    0     0.57    9.29   -1.79
 1577   376   238   90  295    21.57  -22.21  -19.29
 1578   375   178   69  342     4.07   12.79  -43.79
 1579   375   182  155  347    25.07   23.29  -26.29
 1580   375    73  147  172    11.07    5.79   -5.29
 1581   375    86   27  301    -6.43   -1.21  -33.29
 1582   375   144  153   52    -9.93   23.29  -22.79
 1583   375   108   13  327     0.57  -39.71  -15.79
 1584   375   173   38   33     4.07  -11.71  -40.29
 1585   375   119  150  202    18.07  -32.71   -1.79
 1586   375   170  155  178    14.57    9.29    1.71
 1587   375   314  157  188     0.57    9.29  -29.79
 1588   375   324  138  333    25.07    5.79  -19.29
 1589   375    70   44  111    18.07    5.79   -5.29
 1590   375   275   81  185    18.07   -4.71  -47.29
 1591   375   164   66   28   -23.93   -8.21  -50.79
 1592   375   249  163  328     0.57  -15.21  -36.79
 1593   375   225    0   59    21.57   23.29  -54.29
 1594   375   294  125  317     4.07   -4.71  -26.29
 1595   375   161  120  290    14.57    9.29   -8.79
 1596   375    38  101  231    14.57  -32.71    1.71
 1597   375    27   28  207    -6.43   -8.21    5.21
 1598   375   307  133   21    -9.93  -22.21  -22.79
 1599   375   195  177   12     4.07   16.29  -22.79
 1600   375   341   75  178   -13.43  -11.71  -26.29
 1601   375   203   45   72   -13.43    5.79    1.71
 1602   375    45   79   94    28.57  -15.21   -1.79
 1603   375   231   63   60    -6.43  -11.71  -33.29
 1604   375   335   18  346   -23.93  -18.71  -26.29
 1605   375   259   76   51    -2.93   -8.21  -33.29
 1606   375   217  136  100     0.57   -4.71    5.21
 1607   375   261  119  137   -30.93   -8.21  -15.79
 1608   375   341   75  178   -16.93  -15.21  -22.79
 1609   375    75   73  301    11.07    5.79  -36.79
 1610   375   274  119  135    -6.43   -4.71    5.21
 1611   375   289   61  186    21.57   -8.21  -50.79
 1612   375    30    9  173     4.07   -4.71  -40.29
 1613   375   110   42  169    28.57   16.29  -43.79
 1614   375   189  179    3     4.07   12.79  -22.79
 1615   375   359  123   64    -9.93  -22.21  -22.79
 1616   375   130  119  162     4.07    2.29  -12.29
 1617   375    26  123  138     7.57   16.29  -43.79
 1618   375   171   94   13   -20.43   -8.21   15.71
 1619   375    27   43  348     0.57  -11.71  -22.79
 1620   375   261   85   58    -6.43  -11.71  -33.29
 1621   375   156   71  121    28.57    5.79   -8.79
 1622   375   295   89  210   -27.43    9.29  -43.79
 1623   375   177   35  119   -23.93   19.79   -1.79
 1624   375   258  137  219    -9.93  -29.21  -22.79
 1625   375    21   24  238    11.07   12.79  -12.29
 1626   375    59   47  216   -23.93  -18.71   -8.79
 1627   375   128   37  216    18.07  -22.21  -19.29
 1628   375   211    6  170    -2.93   -1.21  -22.79
 1629   375    20   43  245   -20.43   -1.21  -36.79
 1630   375   326   89  292    -6.43   -8.21   12.21
 1631   375    25  163  163     0.57  -25.71  -26.29
 1632   375   338   15  183    -6.43  -25.71    8.71
 1633   375   335  120  330    18.07    2.29  -12.29
 1634   375   291  102  155   -16.93  -25.71  -22.79
 1635   375   146   13  126     0.57  -25.71  -19.29
 1636   375   271   83  208    18.07    2.29  -12.29
 1637   375    13  159  246    -9.93    2.29    1.71
 1638   375   158   61  158   -16.93   -4.71   -5.29
 1639   375   216  146  238     4.07  -11.71  -40.29
 1640   375   105  114  189    14.57  -18.71   -1.79
 1641   375     4  102   28     0.57  -11.71  -19.29
 1642   375   198  178   55    11.07   16.29   -1.79
 1643   375   270   97  227     0.57   16.29  -22.79
 1644   375   167  106  210    25.07  -32.71  -29.79
 1645   375    51  140  284   -16.93   -8.21  -33.29
 1646   375   348  142  320    14.57  -11.71  -22.79
 1647   375   250   13   43    11.07  -18.71  -36.79
 1648   375   184  117    0    -9.93   -4.71  -19.29
 1649   375   283   45   72    21.57   -4.71   -1.79
 1650   375    21  119   28    11.07  -11.71  -15.79
 1651   374   321   22   13    -2.93    9.29   12.21
 1652   374    33   14  350     4.07   19.79    5.21
 1653   374    64  171    0     7.57    2.29  -26.29
 1654   374   295  167  149    18.07  -11.71   15.71
 1655   374   288  131  244     4.07   -1.21  -29.79
 1656   374     2   17   29    21.57  -18.71  -33.29
 1657   374   344  113  133    11.07   -8.21   -8.79
 1658   374   154   81    0    -2.93   -8.21  -22.79
 1659   374   346  146  172    -2.93   -4.71    5.21
 1660   374    84   96  340    21.57  -18.71  -26.29
 1661   374   317   68  112     0.57   -1.21  -29.79
 1662   374   354   65  183   -23.93   -8.21  -22.79
 1663   374   300    0    0    -2.93  -18.71  -12.29
 1664   374     6   88  329    -2.93  -22.21  -22.79
 1665   374   323   47   38   -16.93  -25.71  -26.29
 1666   374   251  110  195   -13.43  -25.71  -26.29
 1667   374   275  123    8    25.07  -25.71  -19.29
 1668   374   353   38   33     4.07   12.79   -5.29
 1669   374   161   77  319   -16.93    2.29  -12.29
 1670   374   316   92  241    -2.93   -1.21  -19.29
 1671   374   191  132  181   -27.43  -11.71    1.71
 1672   374    11  169  236    39.07   -8.21   -1.79
 1673   374   344   33  146     4.07  -32.71  -12.29
 1674   374   103  172  185     7.57   16.29   -1.79
 1675   374    29   48  221   -23.93   -8.21  -33.29
 1676   374   340  168    9    -9.93  -32.71   12.21
 1677   374   240   97  299    25.07  -22.21  -15.79
 1678   374   218   91  176    28.57   12.79  -43.79
 1679   374     2  117  328    -2.93   -8.21  -33.29
 1680   374   102  119  205   -16.93    2.29   -8.79
 1681   374   173  176  247    11.07  -15.21  -50.79
 1682   374   191    8   15     0.57  -22.21  -26.29
 1683   374    62  157   25    21.57   -4.71  -26.29
 1684   374   174   27    0     7.57    9.29    1.71
 1685   374    38    9  190    -2.93   -8.21    5.21
 1686   374    57  107  155     4.07   12.79  -19.29
 1687   374   240   28  304   -23.93   -1.21  -33.29
 1688   374    20   74  177    14.57  -11.71   -8.79
 1689   374   175  156  196    18.07   19.79  -22.79
 1690   374   297  139  346   -20.43   -8.21  -33.29
 1691   374    50   90    0    -9.93  -15.21  -12.29
 1692   374   124   43  233     4.07  -22.21  -40.29
 1693   374    40   23   36   -13.43  -11.71   -8.79
 1694   374    85   45  242    25.07   12.79  -47.29
 1695   374   144   76  343    21.57   19.79   -5.29
 1696   374    63  147   23    21.57   -8.21  -26.29
 1697   374   160    9  175    14.57  -29.21  -26.29
 1698   374     6   88  329     7.57   -1.21    5.21
 1699   374   341   85   58    -2.93   12.79  -15.79
 1700   374    74  153   52   -20.43   -8.21    8.71
 1701   374   109  103  338    25.07   19.79  -33.29
 1702   374    80  129  212     0.57   16.29    8.71
 1703   374   200   89  187   -27.43  -22.21  -47.29
 1704   374   207   30  232    -2.93  -18.71  -26.29
 1705   374   177   33  176   -20.43   -4.71  -15.79
 1706   374    30  137   37     7.57   -8.21  -19.29
 1707   374   339   30    8   -13.43   -1.21   22.71
 1708   373     5  147  128    32.07  -11.71  -36.79
 1709   373    48  131  236    35.57  -18.71   -8.79
 1710   373   229   46  317    11.07  -11.71  -47.29
 1711   373    97   21  330    11.07   -4.71  -26.29
 1712   373   241  108   43    11.07    2.29  -43.79
 1713   373   281   72   43   -13.43   12.79   -1.79
 1714   373    73  135  161    11.07    2.29  -36.79
 1715   373   284   27    0    -2.93  -18.71    1.71
 1716   373    64  171    0    -9.93   -8.21  -43.79
 1717   373   298   32  206    11.07    5.79  -12.29
 1718   373   254   61  230     7.57    2.29    1.71
 1719   373   154  102   28   -20.43   12.79  -15.79
 1720   373   171  165  191    11.07   12.79   -1.79
 1721   373   293   11   78     0.57  -15.21  -12.29
 1722   373    41  111  183    18.07  -18.71   -5.29
 1723   373    96   46  102   -27.43  -11.71  -26.29
 1724   373   268   42  199   -27.43  -29.21    1.71
 1725   373   107   62  206     7.57    2.29  -40.29
 1726   373    19  115  185   -44.93   -1.21  -19.29
 1727   373   251   22   13     7.57    2.29   12.21
 1728   373    23    7  155     0.57   16.29  -22.79
 1729   373    38  116  201    21.57   -8.21   -5.29
 1730   373   132   33  166     0.57   -4.71   -8.79
 1731   373   333  111   23     7.57    2.29   -1.79
 1732   373   286   62  173   -13.43   12.79  -33.29
 1733   373    63  119   38    18.07   -8.21  -26.29
 1734   373    73   45   72     0.57   -1.21  -36.79
 1735   373    54    6  165     7.57    5.79  -12.29
 1736   373   350   74  248    14.57    5.79  -15.79
 1737   373   305   34   41   -23.93   -4.71   19.21
 1738   373   359  123   64    -6.43  -22.21  -22.79
 1739   373    61  121  340    -6.43   23.29   -8.79
 1740   373    42  143  229    32.07  -18.71   -1.79
 1741   373   193  156  220    18.07    9.29  -19.29
 1742   373    96   46  102   -27.43  -11.71  -22.79
 1743   373   280   82  311    18.07   12.79  -33.29
 1744   373   255  109  204     4.07    2.29   -8.79
 1745   373   277   53  120     0.57   -4.71  -29.79
 1746   373    30   23   36    -9.93   -1.21  -12.29
 1747   373    35   75    8     0.57  -15.21  -19.29
 1748   373   348  123   20    25.07  -32.71  -19.29
 1749   373    18   75  120    11.07  -32.71  -22.79
 1750   373   145  146  143    -9.93  -18.71   -8.79
 1751   373    60    0    0     7.57   -8.21  -15.79
 1752   373   252   75  186    11.07   -8.21   -1.79
 1753   373   144   97  146     4.07    5.79   -8.79
 1754   373   148   34  157    -2.93   -1.21  -12.29
 1755   373   319    8  181   -23.93   -4.71  -12.29
 1756   373    20  134  212   -30.93  -11.71  -19.29
 1757   373   141  153  240    21.57  -18.71  -26.29
 1758   373   310  103  230    42.57  -15.21   -8.79
 1759   373   251   44   15    18.07  -18.71    1.71
 1760   373   200  162    0   -37.93   -8.21   -8.79
 1761   373   259   76   51    -6.43   -8.21  -33.29
 1762   373   159   58  323     0.57  -43.21  -12.29
 1763   373    10  107  345    11.07   -1.21    8.71
 1764   373   298   94  232     7.57    2.29  -15.79
 1765   373   114   97  146    -2.93    2.29  -40.29
 1766   373   230   18    0   -20.43  -15.21  -22.79
 1767   373   261   85   58    -2.93   -8.21  -33.29
 1768   373   273   74  152    -6.43  -15.21  -29.79
 1769   373    82   33  343    28.57   -1.21   -5.29
 1770   373   156  117  302   -16.93  -18.71  -19.29
 1771   373   272   72  133    -9.93   -8.21    5.21
 1772   373   195    6  301    25.07   -8.21  -29.79
 1773   373    57   39  212   -23.93   -8.21  -19.29
 1774   373   265   69   16    35.57    5.79  -12.29
 1775   373   142   14   55     7.57   19.79  -26.29
 1776   373   263   75   23    -2.93   -4.71  -29.79
 1777   373   327   97   21    -2.93  -15.21    5.21
 1778   372    23  135   76    -9.93    2.29  -26.29
 1779   372   253   45   72    -2.93   16.29  -36.79
 1780   372   331   37   64   -13.43   16.29  -29.79
 1781   372   282  143  251     0.57   -1.21  -19.29
 1782   372    20   74  177    18.07  -11.71   -8.79
 1783   372   272  157   25    -6.43  -29.21  -19.29
 1784   372    29    4   49    18.07   -4.71  -33.29
 1785   372    51   22   13    11.07   -1.21  -36.79
 1786   372    22    7  310    -2.93  -32.71  -19.29
 1787   372   202   25  186    -2.93   -1.21  -33.29
 1788   372    55  159    8   -16.93   -4.71  -36.79
 1789   372   325  111    8    21.57  -36.21  -40.29
 1790   372   269  122  306     0.57    2.29  -26.29
 1791   372   108   87  330     7.57    2.29   12.21
 1792   372   115   89  140    -2.93    2.29  -40.29
 1793   372   321  116   15    -2.93  -29.21  -22.79
 1794   372   331   83   28    -6.43   -4.71  -26.29
 1795   372   167   29  127    11.07  -32.71  -15.79
 1796   372   340  152  345    -6.43  -29.21  -15.79
 1797   372   234  148  108    18.07  -11.71    1.71
 1798   372    65  112  172    32.07  -39.71  -19.29
 1799   372   174  158  335    25.07   19.79  -15.79
 1800   372   251   85   58    -2.93  -11.71  -33.29
 1801   372    77  113  346    21.57  -11.71  -19.29
 1802   372   242   14   55    11.07  -18.71  -36.79
 1803   372   114  118  226     0.57  -15.21  -12.29
 1804   372   283  173  174    21.57    9.29   12.21
 1805   372   144   98   51   -16.93   -8.21  -15.79
 1806   372   159  161   17    -6.43  -11.71  -40.29
 1807   372   143    7  155     7.57   -1.21  -19.29
 1808   372   359  152  293    14.57    5.79  -15.79
 1809   372   359   29   56    -9.93    5.79  -26.29
 1810   372   118  161  200    18.07  -32.71    1.71
 1811   372   100  146  341     4.07   -4.71  -40.29
 1812   372   163   46  330   -20.43    5.79  -12.29
 1813   372   101  116   15    42.57  -11.71  -15.79
 1814   372     7  136  100    -6.43   -8.21  -33.29
 1815   372   215   53  177   -37.93  -22.21  -29.79
 1816   372    39   83  153     7.57  -18.71   -8.79
 1817   372   325   91  228    18.07    9.29  -15.79
 1818   372    42  157   25    -2.93    2.29  -22.79
 1819   372   356  162   59    -6.43   -8.21    5.21
 1820   372    18   32  199    18.07  -15.21  -36.79
 1821   372   107   61   21    14.57  -15.21    5.21
 1822   372   123   39   23    14.57  -11.71  -43.79
 1823   372   194  171    0    21.57   12.79  -15.79
 1824   372   297  133   21     4.07  -18.71  -26.29
 1825   372   209   30  115    -2.93   -8.21    5.21
 1826   372   311  114  152    14.57    9.29  -29.79
 1827   372     5   92  347    11.07   -8.21    8.71
 1828   372   253  127   44    11.07   -1.21  -47.29
 1829   372   306   11  228   -13.43   -1.21  -57.79
 1830   372   119   88  310    21.57  -11.71  -43.79
 1831   372   129   43  150    14.57  -36.21    5.21
 1832   372   343   96  147   -13.43    2.29  -29.79
 1833   372   209  102    8    14.57    2.29   -5.29
 1834   372   191  119  230   -13.43  -15.21  -15.79
 1835   372   241   47   28    35.57    5.79  -22.79
 1836   372    94   16  179     4.07    5.79  -15.79
 1837   372   265   33   16    -6.43  -15.21  -40.29
 1838   372    62  110   58   -41.43  -15.21   -1.79
 1839   372   347   29  127    -9.93    5.79  -22.79
 1840   372   356   71  336     4.07   -4.71    8.71
 1841   372    29   61  351     7.57   -8.21   12.21
 1842   372    44   99    0    21.57   19.79  -19.29
 1843   372   356  150  217    21.57   -1.21  -54.29
 1844   372   103    7  155    25.07  -15.21  -47.29
 1845   372   235   39    8    35.57  -18.71  -15.79
 1846   372    14  170  196    18.07   -4.71  -47.29
 1847   372   235  155  172    21.57  -25.71  -43.79
 1848   372   101   19  240    32.07   26.79  -19.29
 1849   372   158  178   55   -16.93  -22.21   -8.79
 1850   372   127   35  119    32.07   -1.21   -1.79
 1851   372   251    8   15     7.57   12.79  -12.29
 1852   372   161   63  180    21.57    5.79  -12.29
 1853   372   183  169  205    14.57   12.79  -22.79
 1854   372    26   67  153    32.07  -29.21  -26.29
 1855   372   311  114  152    11.07   12.79  -29.79
 1856   372   302  140   59    -9.93  -18.71  -26.29
 1857   372   237  158   34     4.07   -1.21   -5.29
 1858   372   170  124  349    -6.43    5.79  -19.29
 1859   371   352  145  196    21.57   -4.71   -5.29
 1860   371    28  129   53   -13.43    5.79  -19.29
 1861   371    82  164  336    28.57    2.29  -19.29
 1862   371   145  168   49   -13.43  -22.21   -8.79
 1863   371    21   94   13    39.07   -4.71   -8.79
 1864   371   328   25  304    18.07  -15.21  -43.79
 1865   371     3  150  183     0.57   -4.71    8.71
 1866   371   222   49  217    11.07   -1.21  -29.79
 1867   371    82   82  188   -20.43  -22.21  -29.79
 1868   371   179  138    8   -16.93   -8.21  -57.79
 1869   371   346   97  240   -13.43   -1.21  -29.79
 1870   371   230  125  150     0.57    2.29  -36.79
 1871   371   120    8  205    18.07   -4.71   -8.79
 1872   371   335   95   65   -13.43    5.79  -19.29
 1873   371   133  147  192     7.57   -8.21  -29.79
 1874   371    68   61  158    32.07   -4.71  -33.29
 1875   371   185   15    8    11.07    5.79    8.71
 1876   371   347   14  176    18.07  -22.21   -8.79
 1877   371   268   42  199    -2.93    9.29    5.21
 1878   371   341  106  119    11.07  -11.71   -8.79
 1879   371   294  178   64    -2.93   30.29  -15.79
 1880   371   173    8  334     7.57    9.29  -15.79
 1881   371   198   97  324    32.07    9.29   -1.79
 1882   371   135   89  140    14.57   -1.21  -57.79
 1883   371    84    6  182     4.07    2.29   -8.79
 1884   371   313  147   67   -16.93    5.79   -8.79
 1885   371   149  161   17    -9.93  -11.71  -36.79
 1886   371    40   99   38   -51.93  -11.71   -1.79
 1887   371   319    6  164     0.57    9.29  -22.79
 1888   371   324   32  196     4.07    9.29   -8.79
 1889   371   103   11   78    -2.93   -1.21  -22.79
 1890   371   131   53  307    -2.93   -1.21  -19.29
 1891   371    77   29  127    -2.93  -32.71    8.71
 1892   371   324   17  134     7.57  -46.71  -29.79
 1893   371    78   71  333     7.57  -15.21  -12.29
 1894   371   254  169  148    11.07    2.29  -29.79
 1895   371    54   55  209   -23.93  -18.71  -12.29
 1896   371   170   13   43     7.57  -15.21   -8.79
 1897   371   343   29  170   -23.93   -1.21  -15.79
 1898   371   146   53  240   -34.43  -22.21    1.71
 1899   371   170  124  349    -9.93    5.79  -19.29
 1900   371    15  129  168    21.57  -15.21   -5.29
 1901   371   187  148   32    14.57   23.29  -33.29
 1902   371    43   57  207   -23.93  -18.71  -12.29
 1903   371   252  148  237    21.57   12.79  -22.79
 1904   371   173  161  155    -2.93   -4.71   19.21
 1905   371   254  169  148   -27.43    5.79  -33.29
 1906   371   156  162  141   -20.43    9.29  -22.79
 1907   371   338   87   20    25.07    2.29  -12.29
 1908   371   242   34  298    42.57  -18.71    1.71
 1909   371   213  137  151   -34.43  -11.71  -36.79
 1910   371   175  111    8    18.07   23.29   -5.29
 1911   371    65   24  163     7.57   19.79  -33.29
 1912   370   113   22  228     4.07    5.79  -15.79
 1913   370    71   22  237    -2.93  -29.21  -15.79
 1914   370   186  155  148    18.07  -11.71  -29.79
 1915   370   243  109  231   -20.43  -15.21  -26.29
 1916   370    63   25  173     4.07    5.79  -50.79
 1917   370   350   36    0    25.07  -18.71   -5.29
 1918   370   153   75  176    14.57   12.79  -36.79
 1919   370   101  152   15   -16.93   -4.71  -36.79
 1920   370   299    8  349     7.57  -11.71  -19.29
 1921   370   351    8   15    32.07   -4.71  -36.79
 1922   370   146  146  326   -30.93    5.79  -12.29
 1923   370   178   52  347    21.57   19.79   -8.79
 1924   370   354   30   28   -23.93    5.79  -26.29
 1925   370   270  123  156   -13.43    9.29  -50.79
 1926   370   218  150  208     4.07    5.79   -1.79
 1927   370   258   90  323   -16.93   12.79   -8.79
 1928   370   303   83   38    18.07  -15.21  -43.79
 1929   370   345   79   94     4.07  -15.21  -12.29
 1930   370   321   92   32    25.07   -1.21  -15.79
 1931   370   260    7  201    35.57  -25.71  -19.29
 1932   370    84   36  308   -16.93    5.79   -1.79
 1933   370    72   34  296    11.07  -39.71  -36.79
 1934   370   282   45  166    25.07   -4.71  -19.29
 1935   370   112    0  219    21.57    2.29  -19.29
 1936   370    47   66  212   -23.93  -18.71  -12.29
 1937   370     8   19  213    35.57    5.79   -1.79
 1938   370     4   50  207   -20.43   12.79   -5.29
 1939   370   310  114  239     4.07    9.29  -40.29
 1940   370   303    9   35    18.07  -29.21   -5.29
 1941   370    16  114  169    28.57    2.29  -50.79
 1942   370   149   75  334    25.07   19.79   -8.79
 1943   370    40   70  254   -16.93   -8.21   -8.79
 1944   370   300   76  139    14.57  -11.71  -12.29
 1945   370   191  115   50     0.57   12.79  -26.29
 1946   370   247  173  166   -16.93    5.79  -40.29
 1947   370    82  151  157   -16.93  -22.21   22.71
 1948   370   328  110  190    -6.43  -22.21  -29.79
 1949   370   140  126    0    -6.43   12.79  -26.29
 1950   370    56   43  160    32.07   -1.21  -29.79
 1951   370   313   26  171    -2.93    9.29  -15.79
 1952   370   154  121  282     7.57    2.29  -40.29
 1953   370   150  168    9   -20.43  -29.21  -26.29
 1954   370   185   79   94    -2.93   -8.21  -19.29
 1955   370    90   39  197    14.57   12.79  -33.29
 1956   370   257  159  164     0.57   -1.21   -5.29
 1957   370    59   58  216    25.07   16.29  -33.29
 1958   370    53   91  183    18.07  -25.71   -8.79
 1959   370   158   61  158   -20.43   -1.21  -19.29
 1960   370    22  110   58   -34.43  -15.21    5.21
 1961   370    94  117    0    18.07   -8.21  -19.29
 1962   370   209   39  153    35.57   -8.21  -36.79
 1963   370   164  179  239    14.57  -11.71  -43.79
 1964   370    39  179    3    -2.93    2.29  -19.29
 1965   370     1  164  184     4.07   -1.21    8.71
 1966   370   213   17  172   -23.93  -29.21  -29.79
 1967   370    61   54  248   -23.93   -4.71   -1.79
 1968   370   211    6  170    -2.93   -4.71  -26.29
 1969   370   105   87    8   -13.43  -29.21   -8.79
 1970   370    63  119   38     7.57   -8.21  -26.29
 1971   370   119  150  202    18.07  -36.21   -1.79
 1972   370   308   51   20    -2.93   12.79    5.21
 1973   370   142   87  339     0.57    5.79  -22.79
 1974   370    92  123  215   -13.43    5.79  -12.29
 1975   370   112   46  203    -2.93    2.29  -22.79
 1976   370   204   47   56   -27.43   -8.21  -12.29
 1977   370    73  158   44   -23.93   -8.21    5.21
 1978   370   240    0  272    11.07    5.79    5.21
 1979   370   303  119   38    -6.43   19.79  -22.79
 1980   370   155   87    8     4.07    2.29  -22.79
 1981   370   136   59  307    -2.93    5.79  -22.79
 1982   370   359  104  178     4.07  -15.21  -22.79
 1983   370   310    0    0    -6.43  -15.21   -8.79
 1984   370   125   90  316    18.07  -11.71  -40.29
 1985   370   301  128   32   -13.43  -22.21  -22.79
 1986   370   102  108  305    -6.43   -1.21  -19.29
 1987   370   320   89  343    32.07  -25.71  -22.79
 1988   370    40   92  164     0.57   16.29  -29.79
 1989   370   167   29  127     7.57  -32.71  -15.79
 1990   370   328  123   20     4.07    5.79   -1.79
 1991   370    71   76   77    -6.43  -15.21  -36.79
 1992   370    44    6  165    18.07   16.29  -22.79
 1993   370   141   63   60   -23.93  -32.71  -19.29
 1994   369   210    5  150   -16.93    5.79  -29.79
 1995   369   209   30  115    -2.93  -11.71    5.21
 1996   369    48  161  171    -2.93   -1.21  -19.29
 1997   369   150   12  225     4.07    5.79  -22.79
 1998   369    18   19  185    25.07   -8.21   -8.79
 1999   369   199  179    3     4.07   -4.71  -40.29
 2000   369   169   29  229    21.57  -15.21   -8.79
 2001   369   313   64  307    21.57   -1.21   -5.29
 2002   369   275  141   16    -9.93  -29.21  -22.79
 2003   369   311  106  119    11.07    2.29  -12.29
 2004   369   297  113  215    25.07   16.29  -33.29
 2005   369   320    0    0    -6.43  -15.21   -8.79
 2006   369   283   83  148    11.07   -8.21   -8.79
 2007   369   237  136  100    -6.43    9.29  -19.29
 2008   369   257   83  180    11.07   -8.21    1.71
 2009   369   209  102  344   -27.43   -4.71  -26.29
 2010   369   337   63  198     4.07    5.79  -15.79
 2011   369   345    3    8    18.07   -8.21    5.21
 2012   369   117   97   21   -23.93  -22.21   -1.79
 2013   369    38    0  194     4.07   16.29  -22.79
 2014   369   102  176  265    18.07  -22.21  -54.29
 2015   369   349  102    8    21.57  -25.71  -26.29
 2016   369   255   33   16     7.57    5.79    8.71
 2017   369   312   96  212    35.57   12.79    1.71
 2018   369    38  126  226    -6.43    2.29    1.71
 2019   369   216  103  126     7.57  -18.71    5.21
 2020   369     1  166  195     7.57   -1.21    1.71
 2021   369    14   10  141   -16.93  -25.71  -15.79
 2022   369   207   15  304    14.57   -1.21  -40.29
 2023   369   112   19  208    18.07   -1.21   -8.79
 2024   369     0   78  194     0.57  -25.71    5.21
 2025   369   191  119  230   -13.43  -15.21  -19.29
 2026   369   321   85  232   -30.93  -32.71    5.21
 2027   369   313   39   49   -23.93   -4.71   15.71
 2028   369   316  123  340    21.57    2.29  -12.29
 2029   369   341  102  128     7.57  -11.71   -8.79
 2030   369   153   67  342   -23.93   -1.21  -15.79
 2031   369   131   36  243     0.57    5.79   -1.79
 2032   369   165   87  123    25.07   23.29  -22.79
 2033   369    32  144  241    -9.93    5.79    5.21
 2034   369   284    9    0    -6.43  -18.71   -1.79
 2035   369    79  108  227    18.07   -1.21  -36.79
 2036   369   165    8  214     4.07    2.29  -19.29
 2037   369   334  156  180    49.57   -8.21  -15.79
 2038   369   108   61  317    14.57   16.29   -5.29
 2039   369    91   58   13    -9.93  -11.71  -43.79
 2040   369    14   81    0    35.57  -32.71  -22.79
 2041   369   351  131  129    11.07   -8.21   -8.79
 2042   369    11   85   58   -30.93   -4.71  -26.29
 2043   369     4  102   28     4.07  -11.71  -19.29
 2044   369   225  178   22     4.07    2.29   -8.79
 2045   369   111   14  161     0.57   -1.21   -8.79
 2046   369   134   66  317     0.57   12.79  -12.29
 2047   369   339   80  170   -13.43   -8.21  -26.29
 2048   369   299   24  232    14.57    9.29  -12.29
 2049   369     6  132  169   -16.93  -25.71  -12.29
 2050   369   316   92  241     0.57   -1.21  -19.29
 2051   369    48  104  339   -20.43   -1.21   -5.29
 2052   369    11   85   58   -37.93  -15.21    8.71
 2053   369    33  127   44   -30.93  -15.21    1.71
 2054   369    68  160  334     4.07    9.29   -8.79
 2055   369   223  161  155    11.07   -4.71  -22.79
 2056   369   235  111    8    25.07  -32.71  -15.79
 2057   369   275  177   12     4.07   19.79  -40.29
 2058   369   347   40  326   -13.43    2.29  -29.79
 2059   369   147  158   34    32.07  -11.71  -29.79
 2060   369    48   87   20   -13.43  -15.21   -8.79
 2061   369   109   76   51    -6.43    2.29   12.21
 2062   369    44  109  195    21.57  -11.71   -5.29
 2063   369   147   12  198    21.57   16.29  -15.79
 2064   369   344    0  233    21.57   12.79   -8.79
 2065   369   335   95   65    -6.43    9.29  -22.79
 2066   369   187  124  177    32.07   16.29  -33.29
 2067   369   331    8   15     7.57    5.79    5.21
 2068   369   186  141  228    11.07    2.29  -40.29
 2069   369   317  104  204    11.07    2.29  -26.29
 2070   369   229  161   17     4.07    2.29  -33.29
 2071   369     0  175   31   -20.43    5.79  -12.29
 2072   368   133   75   23    -2.93    9.29  -54.29
 2073   368   337   72  215    -2.93  -29.21  -26.29
 2074   368   281   83   28    -6.43   -4.71  -29.79
 2075   368   353  142  178    -2.93   -1.21    8.71
 2076   368   350  106  175     0.57    2.29   -8.79
 2077   368    63  119   38    18.07  -11.71  -29.79
 2078   368   239   66  216     0.57   19.79  -33.29
 2079   368   259  179    3     7.57  -11.71   -1.79
 2080   368   167  129  318    49.57   -8.21   -8.79
 2081   368   344   33  146     4.07  -29.21  -12.29
 2082   368    71   26  212    -6.43  -29.21  -19.29
 2083   368    21   80  169    14.57  -15.21  -12.29
 2084   368   133   77  166   -23.93    5.79  -40.29
 2085   368   213   47   38    11.07   23.29  -26.29
 2086   368    50   18    0     4.07   19.79    8.71
 2087   368   196  142  203    32.07   -1.21  -54.29
 2088   368   108  130  216    18.07    9.29  -36.79
 2089   368   121    9  224     4.07    2.29  -12.29
 2090   368    39   66    8     0.57  -15.21  -19.29
 2091   368   354   93  156     0.57  -11.71  -26.29
 2092   368   156   69  162   -20.43   -4.71  -12.29
 2093   368   144   45    0   -16.93  -22.21  -19.29
 2094   368   198  127  207     0.57  -22.21  -15.79
 2095   368   280  126    0    28.57  -15.21  -15.79
 2096   368    42   24   47    -2.93   -4.71  -15.79
 2097   368   140  169   72   -16.93   -1.21  -33.29
 2098   368   305   79   94     4.07    9.29  -47.29
 2099   368    17   97   21    18.07    2.29    5.21
 2100   368   127   29  127     0.57   -4.71   -1.79
 2101   368    93   43  128    25.07   -1.21  -47.29
 2102   368   202  101  331    14.57   -4.71  -47.29
 2103   368    49   91  156     7.57  -18.71   -8.79
 2104   368    14   94   85     0.57  -15.21  -12.29
 2105   368   278   85  194    14.57   -4.71   -1.79
 2106   368   258   24  315     7.57    5.79    8.71
 2107   368   306   11  228    14.57   12.79   -8.79
 2108   368   329  152  229     7.57    9.29   -8.79
 2109   368   295    9  172    21.57   -8.21    1.71
 2110   368   186  104  343    -6.43    9.29  -15.79
 2111   368   205  143  199   -30.93  -22.21  -26.29
 2112   368    54   66   28   -34.43    2.29  -29.79
 2113   368   169  100  345    32.07   12.79   -5.29
 2114   368   222   34  295   -16.93   -8.21  -22.79
 2115   368   182   70   68     0.57   -4.71  -26.29
 2116   368   183   11   78    -6.43    5.79   -1.79
 2117   368   293   86  177    11.07   -8.21   -5.29
 2118   368   150   99  334     0.57  -22.21  -26.29
 2119   368   210  144    0   -27.43  -15.21   19.21
 2120   368   311   47   28    28.57    5.79  -19.29
 2121   368   111   90  205    11.07   12.79  -22.79
 2122   368    63   10  260   -20.43  -32.71  -26.29
 2123   368    53  147   67   -30.93  -25.71    5.21
 2124   368   302  140   59   -13.43  -18.71  -26.29
 2125   368    10  107  345    11.07   -1.21    5.21
 2126   368    27   53  120    35.57    2.29  -19.29
 2127   367   290   44  111   -16.93  -29.21   15.71
 2128   367    26    0  226    -9.93  -11.71    5.21
 2129   367    50  160  290   -13.43   -8.21  -33.29
 2130   367    25  126  152   -30.93    5.79  -26.29
 2131   367   185   15    8     4.07    2.29    5.21
 2132   367   159  179    3    -2.93   19.79  -19.29
 2133   367   226  129  158    35.57  -15.21  -43.79
 2134   367    38  107  163    -2.93   -4.71  -33.29
 2135   367   174   85  350     4.07  -25.71  -33.29
 2136   367   107   47  253    32.07   19.79  -26.29
 2137   367   185  123    8    25.07   23.29  -12.29
 2138   367   184   81    0    11.07   -8.21   -5.29
 2139   367   314   94   85     4.07  -11.71    1.71
 2140   367   331  102  128     7.57  -11.71   -8.79
 2141   367    72  104  243    -2.93    5.79    8.71
 2142   367    88  119  162   -13.43   -8.21  -12.29
 2143   367    87   45  279    11.07   16.29  -29.79
 2144   367   114   45    0   -27.43  -25.71  -19.29
 2145   367   261   85   58    -2.93  -11.71  -33.29
 2146   367   273   39   23    -6.43  -25.71  -15.79
 2147   367    85   87  123    21.57  -25.71   -8.79
 2148   367   265   39    8    35.57  -18.71  -22.79
 2149   367   196   12  189    -2.93  -29.21   -1.79
 2150   367   141  131  294    18.07    5.79   -5.29
 2151   367    12  178  249    -9.93    9.29    1.71
 2152   367   136   24  257    28.57   19.79  -29.79
 2153   367    41   14  161    42.57   -8.21  -40.29
 2154   367   130  163  186    14.57   16.29   -1.79
 2155   367    16   66  172    18.07  -11.71   -8.79
 2156   367    38    0  194    18.07    5.79   -5.29
 2157   367   213   17  172    -2.93   -1.21  -26.29
 2158   367   320   44  111     7.57  -11.71  -15.79
 2159   367   193  105  151     0.57  -25.71  -12.29
 2160   367   103   90  114     4.07   16.29  -12.29
 2161   367    38  120  234    32.07  -11.71   -5.29
 2162   367   177   49  215    -6.43   -1.21   -8.79
 2163   367   340  168    9    -9.93  -29.21   12.21
 2164   367   200   90    0     7.57   -1.21   -8.79
 2165   367   344    0  233    25.07   12.79   -8.79
 2166   367   120   54  293    14.57   12.79   -8.79
 2167   367   216   46  102    32.07  -11.71  -12.29
 2168   367   190  128  325    35.57    9.29   -5.29
 2169   367   154   60  137    -9.93  -18.71  -40.29
 2170   367    59   85  236    18.07   -4.71   -8.79
 2171   367   154  135    0    11.07   -4.71  -71.79
 2172   367   253  119   38    11.07    2.29  -43.79
 2173   367   244   63    0   -23.93   -4.71  -36.79
 2174   367   358   24  185     7.57   -1.21  -40.29
 2175   367   329   30    8   -13.43   -1.21   22.71
 2176   367   185  177   12     7.57   16.29  -22.79
 2177   367   181  117  172   -20.43   -4.71  -43.79
 2178   367   315  147  328    -6.43  -39.71  -15.79
 2179   367    14    6  165    35.57  -11.71  -33.29
 2180   367    99  179  228     7.57    2.29   12.21
 2181   367   331   80   15    21.57   -1.21  -12.29
 2182   367   161   68  324   -27.43    9.29  -12.29
 2183   367   120   85  335    18.07   19.79  -19.29
 2184   367   274    0   19     4.07  -15.21   12.21
 2185   367   209    4   49     4.07  -22.21  -29.79
 2186   367   174  102   28     0.57    5.79  -26.29
 2187   367   146   71  121    32.07  -29.21  -36.79
 2188   367    93   25  173    11.07   -8.21   19.21
 2189   367   243  119  289   -20.43  -25.71  -15.79
 2190   367    34   96  177    -9.93   12.79  -26.29
 2191   367    89  115  171   -13.43   -8.21  -12.29
 2192   367   170  168  218     0.57  -18.71  -15.79
 2193   367   149   76   51   -13.43   12.79  -22.79
 2194   367   224  170  338   -23.93  -22.21  -19.29
 2195   367     8  129  178    25.07   -8.21   -5.29
 2196   367   175  134  172     4.07   -1.21   12.21
 2197   367   352  108   72   -27.43  -11.71   15.71
 2198   367   331   76   77     0.57   12.79  -22.79
 2199   367   157   53  120     0.57   23.29  -40.29
 2200   367   345   95   65   -16.93    5.79  -15.79
 2201   367   108   61  158     7.57    9.29  -22.79
 2202   367   138   81  249    -6.43   23.29   -5.29
 2203   367    82   23  142     7.57   23.29  -54.29
 2204   367   314  117    0    -2.93    2.29    1.71
 2205   367    59   55  171     7.57    2.29  -26.29
 2206   367   224  144  223     7.57    5.79  -22.79
 2207   367   141  116   15     0.57    5.79    8.71
 2208   367   258  129   53    18.07  -18.71  -12.29
 2209   367   305  123    8     0.57    9.29   -1.79
 2210   366    89   57  208     4.07   -1.21  -15.79
 2211   366    96   17  117    21.57    5.79  -40.29
 2212   366   222  146  154   -34.43   -8.21  -33.29
 2213   366   286  147  331    -2.93    2.29   -1.79
 2214   366    73   56  227    14.57  -15.21  -40.29
 2215   366   101   57  188    14.57   16.29  -12.29
 2216   366   261  128   32   -23.93  -11.71  -19.29
 2217   366   357  170   18    -2.93  -18.71  -54.29
 2218   366   323   83   38    -6.43   -4.71  -29.79
 2219   366   155   29  252   -13.43  -11.71  -36.79
 2220   366   326  111  336     4.07   -1.21    1.71
 2221   366   249  146  202    -2.93    5.79   -8.79
 2222   366     5  105   16   -27.43   -4.71    5.21
 2223   366    90  105  213   -16.93   -1.21   -5.29
 2224   366   340  147  138    11.07    5.79  -15.79
 2225   366   314   47   56    -6.43   -4.71    8.71
 2226   366   229  154  209    18.07    2.29   19.21
 2227   366   100  108  140     0.57  -18.71   -8.79
 2228   366    15   34   41    11.07    9.29   -1.79
 2229   366   313  138  123     4.07    5.79  -19.29
 2230   366    36  128  321    25.07    5.79  -12.29
 2231   366   331    8   15    18.07  -15.21    1.71
 2232   366   192  169   38     4.07   23.29  -29.79
 2233   366    17   36  210     4.07  -29.21  -12.29
 2234   366   104   25  291     7.57   12.79  -26.29
 2235   366   338  158  116     4.07    5.79  -26.29
 2236   366   333   28  172    -2.93  -15.21    8.71
 2237   366    14    6  165    35.57  -11.71  -29.79
 2238   366   238   19  330   -20.43  -22.21   -5.29
 2239   366   219  106  164    18.07  -25.71  -22.79
 2240   366   179  101  315    39.07    2.29   -5.29
 2241   366   274  176  189    -9.93   -4.71  -12.29
 2242   366   260  157  199    21.57    5.79  -22.79
 2243   366   244  117  205    11.07   -1.21   -5.29
 2244   366   300   99   38    -6.43   -8.21    5.21
 2245   366   274  119  135   -23.93  -15.21  -15.79
 2246   366     4  117    0    -9.93   19.79  -15.79
 2247   366   339  117  310    32.07    9.29  -19.29
 2248   366   169  119  312     0.57   -8.21  -33.29
 2249   366   344   89  348     4.07   -1.21    5.21
 2250   366   179   88  283    18.07    5.79   -1.79
 2251   366   113   43  128    -9.93   12.79  -15.79
 2252   366    78  178   55   -44.93  -25.71  -12.29
 2253   366   251  110  195    11.07    2.29   -8.79
 2254   366   205  111    8    14.57   19.79    8.71
 2255   366   291  116   15   -20.43  -18.71  -26.29
 2256   366    36    0  204    -9.93    9.29  -40.29
 2257   366   356  123  138    11.07    5.79  -15.79
 2258   366    24    0   19    -6.43  -29.21   -8.79
 2259   366   315    3    8   -30.93  -39.71  -26.29
 2260   366   178   52  347   -13.43    2.29  -15.79
 2261   366    64    6  182    11.07    5.79  -12.29
 2262   366    98  123   20    39.07  -11.71  -22.79
 2263   366   195   95  343   -13.43  -11.71  -40.29
 2264   366   117  162  332   -30.93  -22.21   -1.79
 2265   366    53  135   76   -30.93  -18.71  -26.29
 2266   366   201   58   13   -20.43   -8.21  -26.29
 2267   366   330  126    0     7.57   12.79   -8.79
 2268   366   311  132  205     4.07  -22.21  -40.29
 2269   366    38  120  234    35.57  -11.71   -5.29
 2270   366    95   24  163    -6.43  -32.71   -1.79
 2271   366    60   77  165    11.07   -8.21   -1.79
 2272   366   102  176  265    11.07    5.79    8.71
 2273   366   114  153  338   -20.43   -4.71  -12.29
 2274   366   204  171    0     4.07   16.29  -22.79
 2275   366   331  109  310    21.57   -1.21   -8.79
 2276   366   145  153  136   -16.93    9.29  -22.79
 2277   366   191   22   13     7.57   12.79  -36.79
 2278   366    31   22   13    14.57    5.79    1.71
 2279   366   122   24   47     7.57   12.79  -29.79
 2280   366   311    0   41    21.57   -4.71  -26.29
 2281   366   318    8  340   -41.43  -39.71  -15.79
 2282   366   289   80  197    18.07   -4.71   -1.79
 2283   366    84   18  238   -20.43  -11.71  -12.29
 2284   366   237  126  222    14.57  -18.71  -40.29
 2285   366   125  110  167     0.57   -1.21   -8.79
 2286   366   292  117  315   -20.43   -1.21  -54.29
 2287   366   200  115  205    18.07   -1.21  -26.29
 2288   366   311   63   60     7.57    5.79    1.71
 2289   366   254   10  141   -16.93  -29.21    1.71
 2290   366   357  111  310    28.57   12.79  -19.29
 2291   366     0   36    0     4.07  -11.71  -50.79
 2292   366   110  108    0     4.07    5.79    8.71
 2293   365   343  128  222     7.57    5.79   -5.29
 2294   365    51  128   32    11.07   -4.71  -22.79
 2295   365   105   15    8    21.57   16.29    5.21
 2296   365   142  106  289     7.57    5.79  -36.79
 2297   365   136   13  126     4.07  -29.21  -19.29
 2298   365   349  133  175     0.57   -4.71    8.71
 2299   365   337   97   21     7.57    5.79    1.71
 2300   365   232  119  344    -6.43   -4.71  -33.29
 2301   365   222   85  170    28.57   12.79  -40.29
 2302   365   143  119   38    14.57   16.29   -8.79
 2303   365    20  169   72    -6.43   -8.21    1.71
 2304   365   136  173  168     0.57    9.29    8.71
 2305   365   253   45   72   -20.43   -4.71  -26.29
 2306   365    40  126  191    18.07  -11.71   -1.79
 2307   365   232  110   58   -27.43  -18.71  -15.79
 2308   365   158  115  341     0.57  -22.21  -22.79
 2309   365   142  140   59    11.07   12.79  -19.29
 2310   365   164   45  320   -13.43  -11.71   19.21
 2311   365   205   39    8   -20.43  -29.21  -19.29
 2312   365   163   45   72    -2.93   -1.21  -22.79
 2313   365   213   61  155   -30.93   -1.21  -33.29
 2314   365   206  129  158   -37.93  -18.71  -36.79
 2315   365    28  168  346     0.57  -22.21   -5.29
 2316   365   309   45  204   -37.93    9.29  -19.29
 2317   365   333  127   44    -6.43  -11.71    5.21
 2318   365   254   55  207     4.07    2.29    1.71
 2319   365   304    9    0     4.07   -8.21  -19.29
 2320   365   164  157  327   -16.93  -22.21  -19.29
 2321   365   314   27    0     4.07  -32.71   -5.29
 2322   365   298  123  141    18.07    9.29   -5.29
 2323   365   285   87    8   -20.43  -22.21  -33.29
 2324   365   212    8  322   -37.93   -4.71  -29.79
 2325   365   185  147    8    -6.43  -11.71  -22.79
 2326   365    83  147   23    18.07  -25.71  -36.79
 2327   365   117  170   18   -27.43   -4.71  -19.29
 2328   365   151   90  212    21.57  -11.71   -5.29
 2329   365   325    3    8    11.07    5.79    5.21
 2330   365   107  123  316    18.07    2.29  -33.29
 2331   365   181  119   28    11.07   33.79  -15.79
 2332   365   173  104  297     4.07  -22.21   -8.79
 2333   365   251  128   32    11.07   -1.21  -47.29
 2334   365   141  153  240    25.07  -18.71  -26.29
 2335   365   199  164  191     7.57   30.29  -33.29
 2336   365   179  151  161    18.07  -11.71  -29.79
 2337   365   287   53  120     0.57   -4.71  -29.79
 2338   365    13  111   23   -30.93   -1.21    5.21
 2339   365   349  179    3   -13.43    5.79  -15.79
 2340   365   272   94  192    21.57   -1.21  -19.29
 2341   365    45   96  326    18.07    5.79   -1.79
 2342   365     0  126    0    39.07  -11.71   -8.79
 2343   365   280    0  263    11.07  -18.71  -54.29
 2344   365    65   24  163     7.57   16.29  -29.79
 2345   365   103  173  237     7.57    2.29   12.21
 2346   365    95  177   12    -9.93  -22.21    1.71
 2347   365    48  123   20   -20.43  -11.71  -40.29
 2348   365    44  148  108     0.57  -43.21  -19.29
 2349   365   343    6  171    18.07  -29.21  -12.29
 2350   365    18   75  332     0.57   12.79  -26.29
 2351   365   129  153  185    -6.43   -4.71  -15.79
 2352   365   125   79  146    18.07  -22.21  -43.79
 2353   365    72  161  229    -6.43   19.79   -1.79
 2354   365    69   13  187     7.57    2.29   -8.79
 2355   365   244    9    0    35.57  -18.71  -33.29
 2356   365   205   85  202   -13.43  -25.71  -12.29
 2357   365   100   61  341   -23.93   -8.21    5.21
 2358   365   289  146  144    -9.93    2.29    8.71
 2359   365   144  117    0    -6.43   12.79  -22.79
 2360   365   325   45  102    -2.93  -22.21  -33.29
 2361   365   319   87  133    11.07  -11.71  -12.29
 2362   365    47  123  183    21.57  -22.21   -1.79
 2363   365     5  171  178    11.07  -25.71  -22.79
 2364   364    51   44   15   -13.43  -15.21  -43.79
 2365   364   326  162   59    -9.93  -18.71  -26.29
 2366   364   210  137   37   -13.43  -29.21  -12.29
 2367   364   263  111  141   -23.93   -4.71  -29.79
 2368   364   253   47   38    -9.93    9.29    5.21
 2369   364   210   90    0    14.57   -1.21   -1.79
 2370   364   155  125  201    25.07  -29.21  -29.79
 2371   364    55  179  192    -9.93   -4.71  -19.29
 2372   364   132  108   72   -13.43   16.29  -40.29
 2373   364   156   69  162   -20.43   -4.71   -8.79
 2374   364   297   35  119    32.07   -8.21  -15.79
 2375   364   223   83   38    -9.93   -8.21  -22.79
 2376   364   265  103  180    35.57   19.79  -29.79
 2377   364    43   45   72    -6.43  -15.21  -36.79
 2378   364   181  132  181   -27.43  -11.71    1.71
 2379   364   247   90  198    11.07   -4.71    1.71
 2380   364   310  126    0     0.57    5.79   -1.79
 2381   364   152  106  186   -16.93    9.29   -8.79
 2382   364   281   80   15   -23.93  -18.71  -33.29
 2383   364   287  136  100     0.57  -22.21  -40.29
 2384   364    92  160  340    -2.93    9.29  -54.29
 2385   364   210   75  199    28.57   16.29  -40.29
 2386   364   135   87    8     4.07   -4.71  -19.29
 2387   364    21    7   25     0.57  -29.21  -12.29
 2388   364   295   15    8     0.57   19.79   -5.29
 2389   364   313   92  113     0.57  -11.71    1.71
 2390   364   302  152  301   -16.93  -39.71  -19.29
 2391   364    59  123  197     0.57  -25.71   12.21
 2392   364   192  157   25     7.57   26.79  -29.79
 2393   364    21    7   25    -2.93  -29.21   -8.79
 2394   364   240   28  304   -23.93   -4.71  -33.29
 2395   364   168   77  155    28.57  -15.21   -1.79
 2396   364     7  179  201    14.57   -4.71  -50.79
 2397   364   182  155  347    25.07   23.29  -22.79
 2398   364   112   23  142    21.57    5.79  -43.79
 2399   364   191  179  190    11.07  -15.21  -47.29
 2400   364     6   25  229    11.07   12.79  -19.29
 2401   364   150  137  332    -9.93  -25.71   -8.79
 2402   364   187   11  242     0.57   23.29  -54.29
 2403   364   300   45  254   -16.93  -22.21  -29.79
 2404   364   160  144    0     0.57    2.29    8.71
 2405   364   245   79   94    -9.93  -11.71  -29.79
 2406   364   352   89   45     7.57   12.79  -12.29
 2407   364   133    9  328     0.57   12.79  -26.29
 2408   364   301   56   32   -20.43   -1.21  -15.79
 2409   364   119   21  155     0.57   -1.21   -8.79
 2410   364   195  111    8     0.57    2.29  -33.29
 2411   364   350   18    0   -13.43   -4.71   26.21
 2412   364    26  118  171    18.07   -8.21   -8.79
 2413   364   274   81    0     4.07  -15.21  -64.79
 2414   364   259   81  199    18.07   -8.21    1.71
 2415   364    56  147  231     4.07    9.29    1.71
 2416   364   313  138  123     4.07    5.79  -26.29
 2417   364   240    0  272    11.07    2.29    8.71
 2418   364   157   85  132    -2.93  -32.71   -1.79
 2419   364   174   97  146   -16.93   -1.21   -5.29
 2420   364   319    6  164    28.57   -4.71   -8.79
 2421   364    66   71  121    21.57  -25.71   -5.29
 2422   364   282  122  332    35.57  -22.21  -19.29
 2423   364    73   25  173    11.07    2.29  -19.29
 2424   364   272  134  193   -30.93  -15.21  -22.79
 2425   364    57  159  316     4.07    9.29  -12.29
 2426   364   113   15  199    18.07   -1.21  -12.29
 2427   364   345  154  178    -2.93   -1.21    1.71
 2428   364   185   87  123    21.57   19.79   -8.79
 2429   364   161  167   26    -2.93   19.79  -19.29
 2430   364    12   76  139    25.07  -29.21  -19.29
 2431   364   265   95   65    -2.93   -8.21  -29.79
 2432   364   231  128   32    11.07  -29.21  -36.79
 2433   364   179   44  174    -9.93   -1.21  -12.29
 2434   364    22   17   29    11.07    2.29  -29.79
 2435   364    19    0  254    28.57   -8.21  -50.79
 2436   364   315   85  151    -2.93   -4.71    1.71
 2437   364   184  137  317     4.07   -8.21  -40.29
 2438   364   250   53  189    -9.93    2.29  -22.79
 2439   364   112   30  149     4.07    5.79  -19.29
 2440   364   187  156  255     0.57   19.79  -29.79
 2441   364   331   55  169     4.07   -8.21  -33.29
 2442   364    65   75  282   -16.93    9.29  -33.29
 2443   364   132   89   45   -16.93   -8.21  -15.79
 2444   364    58   87   20    11.07    9.29   -1.79
 2445   363     3   70  147    -2.93   -4.71  -22.79
 2446   363   343  129  307    21.57   -4.71   -8.79
 2447   363    78   42  207    -9.93   -1.21   15.71
 2448   363   262   24  306     7.57    5.79    8.71
 2449   363   332   51  337    -6.43   -1.21  -33.29
 2450   363   108  129   53    11.07   12.79  -19.29
 2451   363   145  111  347    32.07   -1.21   -5.29
 2452   363   285   52  134    14.57  -15.21   -5.29
 2453   363    84   94   85    -2.93    5.79  -47.29
 2454   363   255   75    8   -20.43   -4.71  -26.29
 2455   363   165  146  143    11.07    2.29  -50.79
 2456   363   205    0  241     4.07    5.79   -8.79
 2457   363   314  138   28    -6.43  -22.21  -22.79
 2458   363   145   89  140     4.07    9.29   -8.79
 2459   363   115  108  223     0.57  -18.71  -15.79
 2460   363   283  179   42     4.07   -1.21   -5.29
 2461   363   154  171    0   -20.43    5.79  -19.29
 2462   363   286  112  232    32.07    9.29   -1.79
 2463   363   264   23  142   -34.43  -43.21    8.71
 2464   363    22  148  234    18.07  -25.71  -54.29
 2465   363   286  164  313   -23.93  -36.21  -15.79
 2466   363   186   17  163    -9.93   -1.21  -22.79
 2467   363   214   94   85    11.07  -11.71   -1.79
 2468   363   337   29  127    11.07    9.29  -33.29
 2469   363   297  170   18   -20.43   16.29    1.71
 2470   363   264  169  148    11.07  -18.71  -36.79
 2471   363   107  124  200    18.07    9.29  -33.29
 2472   363   106   68  327     0.57  -29.21  -22.79
 2473   363   233  133  206    11.07  -18.71  -40.29
 2474   363   198  172  198     7.57   16.29  -12.29
 2475   363   134  124  346    11.07   16.29  -26.29
 2476   363   259   34  205     0.57    2.29    5.21
 2477   363   214   94   85    11.07  -15.21   -1.79
 2478   363    10  126    0    -2.93   16.29  -22.79
 2479   363    62   87  334   -20.43   -1.21   -5.29
 2480   363   293   43  128     0.57  -29.21  -26.29
 2481   363    22   24   47     4.07    5.79   -1.79
 2482   363   157  119  229   -16.93   -1.21  -15.79
 2483   363    40  175   31   -16.93   -1.21  -22.79
 2484   363   347  119  124    11.07   -8.21   -8.79
 2485   363   357   13  236    -6.43  -15.21  -57.79
 2486   363    27   28  207    -6.43  -11.71    8.71
 2487   363   148  169  180    11.07   16.29   -1.79
 2488   363    71  156  176     7.57   16.29   -5.29
 2489   363   108   13  327    35.57   -8.21  -22.79
 2490   363   112   19  208    18.07   -1.21  -12.29
 2491   363     3  158   44     4.07  -15.21  -54.29
 2492   363   355   71  346     0.57   -1.21    8.71
 2493   363   270   44  149   -27.43  -43.21   19.21
 2494   363   184   66   28     7.57  -15.21  -43.79
 2495   363   313   43  128    -9.93   19.79  -19.29
 2496   363   315  177   12   -23.93   19.79   -8.79
 2497   363   240    9  205   -16.93   -4.71  -12.29
 2498   363    55  137  234     4.07    5.79    5.21
 2499   363   354    7  173    21.57  -25.71  -15.79
 2500   363   188    0  197    25.07   12.79  -36.79
 2501   363     2  168  144     7.57   12.79  -40.29
 2502   363   171  119   28   -27.43   -8.21  -43.79
 2503   363   195  139  136    21.57  -18.71  -29.79
 2504   363    63   38   33     7.57  -15.21  -54.29
 2505   363   187   35  119   -16.93  -22.21  -26.29
 2506   363   101   19  240    32.07   26.79  -15.79
 2507   363    19  105  185    28.57    2.29  -50.79
 2508   363   343  105  307    21.57   -1.21   -8.79
 2509   363   327  118  146     4.07  -15.21  -22.79
 2510   363    91   79  326    25.07  -22.21  -33.29
 2511   363   166   69  162   -16.93   -4.71  -12.29
 2512   363   118  161  200    18.07  -32.71    5.21
 2513   363   167   35  119     0.57    2.29   -5.29
 2514   363    56  163  203    -9.93   19.79   -5.29
 2515   363    34  148  108     7.57  -11.71   -8.79
 2516   363   212    8  322     7.57  -11.71  -12.29
 2517   363   292  169   38     0.57   -4.71   -1.79
 2518   363   322  160  336    -9.93   37.29  -15.79
 2519   363   117   81  222    -2.93   -8.21  -12.29
 2520   363    41  130   13     7.57   16.29  -33.29
 2521   363   254   62   51    -6.43   16.29  -15.79
 2522   363   332   17   29   -20.43    5.79  -26.29
 2523   363   329   62  163     4.07   -4.71  -29.79
 2524   363   132   33  166     4.07   -4.71   -5.29
 2525   363    74   16  346    18.07    9.29  -22.79
 2526   363   274  153   52    25.07    5.79   -8.79
 2527   363   133   40  209    18.07  -18.71  -15.79
 2528   363   148  123   20     0.57    9.29    5.21
 2529   363    38  130  340    -9.93  -11.71  -36.79
 2530   363   138   52  154    11.07   -1.21   -1.79
 2531   363   176   69  162    -2.93   -4.71  -15.79
 2532   363   154  178  234     7.57   16.29  -19.29
 2533   363   122   69  285    -9.93   -4.71   -8.79
 2534   363   241   80   15   -13.43    2.29  -22.79
 2535   363    21  114  107     7.57  -15.21  -12.29
 2536   363   283   43  286    11.07    9.29   -5.29
 2537   362   158  123   20     0.57    5.79    5.21
 2538   362   207   77  286    14.57    2.29  -40.29
 2539   362    60  141  296   -13.43   -8.21  -33.29
 2540   362    30  162    0    11.07    9.29  -33.29
 2541   362    13  138  121     7.57    5.79  -40.29
 2542   362   184   37  214    21.57   12.79  -19.29
 2543   362   295  168   49    -9.93   12.79  -33.29
 2544   362    58  113  181    14.57  -22.21   -5.29
 2545   362   351    8   15    11.07    2.29    8.71
 2546   362   102  126  212   -13.43    9.29  -12.29
 2547   362   294  164  330    21.57   -1.21  -19.29
 2548   362   163   37  326   -20.43    2.29   -8.79
 2549   362   354    0   19    -9.93   12.79  -36.79
 2550   362     3  147   67     4.07  -11.71  -57.79
 2551   362   349   31  178   -20.43   -4.71  -19.29
 2552   362   301  116  146     4.07  -25.71  -29.79
 2553   362   344  122  348     4.07   16.29  -15.79
 2554   362    22  161  244    -9.93    5.79    1.71
 2555   362   291   28  350   -20.43  -18.71  -15.79
 2556   362    23  114  305     0.57   26.79  -12.29
 2557   362   208   17   64     0.57    9.29  -15.79
 2558   362   163   47   38   -34.43   -4.71  -29.79
 2559   362   315  107  323    21.57    9.29   -8.79
 2560   362    64    0   19   -16.93    5.79  -40.29
 2561   362    26  118  171    18.07  -11.71   -8.79
 2562   362   188   73  292    11.07    2.29  -36.79
 2563   362    84    0  238   -13.43   -4.71  -29.79
 2564   362    81  129  129    46.07    9.29   -5.29
 2565   362   171   34  308    -6.43   12.79  -33.29
 2566   362    23   39  199    21.57  -15.21  -36.79
 2567   362    44  142  243    35.57  -15.21   -5.29
 2568   362   220  169   72    -2.93   26.79  -43.79
 2569   362   199   59  176   -20.43   -8.21  -15.79
 2570   362   110  146  178     7.57   -1.21  -19.29
 2571   362   209   33  145    11.07    5.79  -19.29
 2572   362   256  135  202   -30.93   -8.21  -19.29
 2573   362    21   58   13     0.57  -18.71  -15.79
 2574   362    79   24  182    35.57   -4.71  -36.79
 2575   362    54  153   52    11.07   -8.21  -15.79
 2576   362   112   31  136     7.57   -8.21    8.71
 2577   362   288   87   20    28.57    5.79   -5.29
 2578   362   313   83   38   -23.93   -4.71  -22.79
 2579   362   219   51  346     7.57  -15.21    1.71
 2580   362   170  155  178    11.07    9.29    1.71
 2581   362   259  116  214    28.57    9.29  -15.79
 2582   362    50  177  249    11.07    5.79    5.21
 2583   362    53    7  155     4.07    2.29  -12.29
 2584   362   329  123   64    -2.93  -11.71    5.21
 2585   362    70  162    0    -9.93  -11.71  -43.79
 2586   362    88  178   55   -23.93  -11.71    5.21
 2587   362    45    0   59    -9.93   16.29    5.21
 2588   362   147   85  160   -16.93  -25.71   15.71
 2589   362   300   36    0   -13.43  -22.21  -15.79
 2590   362   185    3    8     4.07    2.29    8.71
 2591   362   299   24  232    14.57   12.79   -8.79
 2592   362   254  118  189    25.07   -8.21    5.21
 2593   362   248   90  315    14.57  -25.71  -33.29
 2594   362   167   30  200    25.07    5.79  -19.29
 2595   362    15  147    8    56.57   19.79  -26.29
 2596   362    86  152  176    11.07   12.79   -5.29
 2597   362   344  113  133     7.57   -8.21   -8.79
 2598   362    43  153  313     4.07    5.79  -47.29
 2599   362    57   23  201   -27.43  -15.21  -12.29
 2600   362   305   72  205     4.07    9.29  -19.29
 2601   362   105  171  164    11.07   12.79  -29.79
 2602   362   275  148  155   -16.93   -1.21  -15.79
 2603   362   200   28  309    14.57   -1.21  -33.29
 2604   362    23  145  144     4.07    2.29  -50.79
 2605   362    61  147  306     4.07    9.29   -8.79
 2606   362    82   23  142    11.07   23.29  -54.29
 2607   362   328    0  247    11.07  -22.21  -19.29
 2608   362   139  127  114    -2.93   16.29  -12.29
 2609   362    61   54  248   -20.43   -4.71   -1.79
 2610   362   167  157  187    11.07    9.29    1.71
 2611   362    96   73  196    11.07    2.29  -40.29
 2612   362    27  158   34    11.07  -11.71  -19.29
 2613   362    20   87  207   -34.43  -11.71  -15.79
 2614   362   151  117  172    -6.43  -11.71  -29.79
 2615   362   108   83  200    11.07   12.79  -19.29
 2616   362   161   25  195    14.57    9.29  -29.79
 2617   362   290   54    0    -2.93  -15.21    5.21
 2618   362   323   96  147    -2.93   -4.71    1.71
 2619   362    41  158  288   -16.93   -8.21  -33.29
 2620   362   134   87  151     0.57  -22.21  -12.29
 2621   362   337   39  191   -34.43   -1.21  -15.79
 2622   362   213   39   23     4.07   -8.21  -12.29
 2623   362   359  152  293    18.07    5.79  -15.79
 2624   361     5   79   94     7.57  -46.71  -47.29
 2625   361   219   44  157     7.57    9.29  -19.29
 2626   361   301    0  204   -23.93   -1.21  -12.29
 2627   361     7  104  199   -41.43   -1.21  -22.79
 2628   361    59    7  206    -2.93   -1.21   -1.79
 2629   361   333   79  223    21.57    5.79  -15.79
 2630   361    31  102  346    25.07  -18.71  -26.29
 2631   361   155   22  309     7.57  -18.71  -36.79
 2632   361   130   99   38    14.57    5.79   -1.79
 2633   361   178   41  333    39.07    5.79    8.71
 2634   361   212   28  171   -20.43  -15.21  -22.79
 2635   361    38   78  313    21.57   -1.21   -1.79
 2636   361    44  178   64    -2.93    9.29  -26.29
 2637   361   359   87  133    14.57   -8.21  -15.79
 2638   361     5  123    8   -13.43   19.79  -15.79
 2639   361   267   74  312    11.07  -25.71  -33.29
 2640   361   110   91  303    -6.43   -8.21  -19.29
 2641   361    71   22  237   -20.43  -11.71  -12.29
 2642   361   157  133   21     0.57    9.29    1.71
 2643   361    14    6  165     4.07   16.29  -26.29
 2644   361   235   12  326   -23.93  -15.21   -8.79
 2645   361   294   17  134    18.07  -18.71  -22.79
 2646   361    79   13  187     4.07    2.29  -12.29
 2647   361    99  127  336   -23.93   -4.71   -1.79
 2648   361   230   72    0     7.57   16.29  -26.29
 2649   361    47  158   34    21.57  -29.21  -19.29
 2650   361    74  109  316    -6.43  -15.21  -36.79
 2651   361   324   62   51   -27.43   -4.71   15.71
 2652   361   353  128  293    25.07   12.79  -19.29
 2653   361   269  104  150    21.57   12.79  -36.79
 2654   361   358  123   20    18.07   -1.21    5.21
 2655   361   122   30  149     0.57   -4.71  -12.29
 2656   361   104   16  179   -30.93  -36.21  -29.79
 2657   361    38   78  313    25.07   19.79  -12.29
 2658   361   313   64  307    21.57   -4.71   -8.79
 2659   361   253  111  170     0.57   -1.21    1.71
 2660   361   301   38  216    14.57    5.79  -12.29
 2661   361   117   59  128   -13.43    9.29  -19.29
 2662   361   306   90  252   -34.43  -22.21   -8.79
 2663   361   156   15  300     4.07  -22.21  -40.29
 2664   361   303  132  115     4.07    2.29  -15.79
 2665   361   359   30    8     4.07   -1.21  -22.79
 2666   361   155  168   49    32.07   -8.21  -33.29
 2667   361    17   19  168    39.07  -11.71  -33.29
 2668   361    59   47  216    21.57   16.29  -29.79
 2669   361   260   36    0    39.07  -18.71  -29.79
 2670   361   341  147   41    11.07    2.29   -5.29
 2671   361   176   13  309   -13.43    5.79   -5.29
 2672   361    39  174  214     4.07  -15.21   -8.79
 2673   361    36  162   59   -27.43  -11.71    8.71
 2674   361   202   14   55    -2.93    5.79  -15.79
 2675   361   203   39   23    18.07   -8.21   12.21
 2676   361    84  117    0    21.57   -8.21  -19.29
 2677   361   244   27    0    46.07  -15.21  -40.29
 2678   361   255   39    8    -6.43  -29.21  -15.79
 2679   361   306   89  202     4.07    5.79  -22.79
 2680   361    66   40  251   -20.43  -11.71   -8.79
 2681   361   347   14  176    14.57  -22.21   -8.79
 2682   361   301  135  209    -2.93   -4.71  -19.29
 2683   361   352  110   58    -2.93  -22.21  -40.29
 2684   361   178  110  108     0.57   -1.21    8.71
 2685   361   292  166  307    25.07    9.29  -22.79
 2686   361   191    0   41   -34.43   -4.71   -1.79
 2687   361   288   54  306    21.57  -25.71   -5.29
 2688   361   254  144  166     0.57   -1.21   -1.79
 2689   361   309  150  352    11.07   -4.71  -47.29
 2690   361   162   14   55    35.57   12.79   -8.79
 2691   361   119   43  150    -2.93   -4.71   -5.29
 2692   361   210  108    0   -37.93   -4.71   -5.29
 2693   361   321  131  329    25.07    2.29  -15.79
 2694   361   330   45  197     4.07    5.79  -12.29
 2695   361   354   27    0    -6.43  -11.71  -15.79
 2696   361    91  145  303    -9.93   -4.71  -12.29
 2697   361   110   42  169    -9.93    9.29  -40.29
 2698   361    14  102   28     0.57  -11.71  -19.29
 2699   361   103   87  219     0.57   -4.71  -12.29
 2700   361   116   42  227     4.07   -4.71  -61.29
 2701   361   194   81    0    18.07   12.79   15.71
 2702   361     1  131  159     0.57  -15.21  -15.79
 2703   360   273  147   23   -13.43  -32.71  -19.29
 2704   360    78   33  316    21.57    2.29  -26.29
 2705   360   180   99   38     0.57   12.79  -22.79
 2706   360   100   99   38    -9.93   16.29  -29.79
 2707   360    14   81    0    -2.93   -8.21  -19.29
 2708   360   130  108    0    11.07    2.29    8.71
 2709   360   235  103  327    18.07  -25.71  -29.79
 2710   360    97  148   32   -23.93   -4.71  -36.79
 2711   360    34  141  217    -6.43   16.29   -8.79
 2712   360   272   24   47    14.57   19.79  -43.79
 2713   360    15   75  130    25.07  -32.71  -22.79
 2714   360    20  108    0    21.57  -15.21  -33.29
 2715   360    56  144  250    18.07  -11.71  -33.29
 2716   360   171   94   13    14.57   16.29    8.71
 2717   360   271   72   43   -16.93   16.29   -1.79
 2718   360   244  117  205    14.57   -1.21   -8.79
 2719   360   107   34  175     0.57   23.29  -47.29
 2720   360   351  140   48    -2.93  -11.71    5.21
 2721   360   281   47   28    -2.93   12.79    1.71
 2722   360    69  128  240     4.07    2.29    8.71
 2723   360   177  173  166    11.07    2.29    8.71
 2724   360   321  119   28    -6.43   -8.21  -26.29
 2725   360   302  110   58    -9.93  -11.71  -29.79
 2726   360   184   45  260    -9.93   16.29   -1.79
 2727   360    82   63  227     4.07    9.29   -5.29
 2728   360   169  102    8    18.07   19.79   -1.79
 2729   360   359   93  339    -2.93  -22.21  -22.79
 2730   360   336   50  328    -6.43   -1.21  -33.29
 2731   360   168   34  157    25.07    9.29  -26.29
 2732   360   314  171    0     4.07   -1.21   -5.29
 2733   360   113   52  163    28.57   16.29  -50.79
 2734   360    25  141   16     4.07    9.29  -22.79
 2735   360    24  110  165    21.57  -15.21   -8.79
 2736   360    30  101  299     4.07   26.79   -8.79
 2737   360   161  119  332     7.57   -8.21  -22.79
 2738   360    31  108   43     4.07  -11.71  -15.79
 2739   360    80  113  219    14.57   -8.21  -26.29
 2740   360   328  110  190    -2.93  -22.21  -29.79
 2741   360   170   36    0     7.57    9.29   -1.79
 2742   360   277   72  177    11.07   -8.21   -1.79
 2743   360   273   39   23    -2.93  -25.71  -15.79
 2744   360    21  106  119    -6.43  -22.21    5.21
 2745   360   280  175   31    21.57  -15.21    5.21
 2746   360   113   52  163    28.57   16.29  -47.29
 2747   360   212  121  240     0.57   19.79  -19.29
 2748   360    81   16  210    18.07    5.79  -12.29
 2749   360   259   91  197    18.07   -4.71    1.71
 2750   360     5   19  174    32.07  -29.21   -8.79
 2751   360   355   45  330    -2.93  -18.71  -40.29
 2752   360   151   25  342    -2.93   12.79  -22.79
 2753   360    17  125  327   -23.93   -1.21   -5.29
 2754   360    93  119   38    11.07  -11.71  -47.29
 2755   360   249   79  129    -6.43  -18.71  -26.29
 2756   360   157  166  233    14.57  -32.71  -43.79
 2757   360   331   76   77     4.07  -15.21  -12.29
 2758   360    92   23  142     4.07   19.79  -26.29
 2759   360     3  111  210    35.57  -22.21   -8.79
 2760   360   351  173  324     4.07    2.29  -19.29
 2761   360   256  163  309   -27.43   -8.21  -12.29
 2762   360    42  133  144    14.57    5.79  -12.29
 2763   360   193  147   23   -16.93  -15.21  -54.29
 2764   360   196  162  141     4.07  -11.71   15.71
 2765   360   192  104  335    14.57   -4.71  -47.29
 2766   360   260   44  111    11.07    5.79  -47.29
 2767   360   274  117    0     7.57    9.29  -40.29
 2768   360    24    4  184    -9.93    2.29    5.21
 2769   360   251  115   50    11.07    2.29  -43.79
 2770   360   187   11  242     4.07    5.79   -5.29
 2771   360    29   66    8     7.57  -18.71  -19.29
 2772   360    10  126    0    -6.43   19.79  -26.29
 2773   360    33   51  349     0.57  -22.21  -19.29
 2774   360   347  100  317    21.57    9.29   -8.79
 2775   360   330   45  197    18.07   -8.21  -50.79
 2776   360   316  155  137    14.57  -22.21    5.21
 2777   360   272   24   47    25.07  -22.21    8.71
 2778   360   268  138  206   -41.43   -8.21   -8.79
 2779   360   114  125  193    42.57   -4.71  -19.29
 2780   360    93  107  184   -16.93   -1.21   -8.79
 2781   360   162   27  341    -6.43  -36.21  -22.79
 2782   360   128   37  216    18.07  -22.21  -15.79
 2783   360   163  111   23   -27.43   -8.21  -43.79
 2784   360   221  128   32     7.57    2.29   -8.79
 2785   360    37   85  232    -6.43  -15.21   12.21
 2786   360   330   62  127    11.07   -8.21  -12.29
 2787   360    87   34  175     7.57    9.29  -29.79
 2788   360   333   38   33    39.07   -1.21  -43.79
 2789   360   143   39   49    11.07   26.79  -29.79
 2790   360   118    9  342     7.57   16.29  -26.29
 2791   360   252  148  237    14.57   12.79  -22.79
 2792   360     4   62   51    28.57   -8.21  -47.29
 2793   360    88  129   53   -13.43   -1.21  -36.79
 2794   360   326  100  318    21.57   12.79   -8.79
 2795   360   334   46  225   -13.43  -11.71    8.71
 2796   360   104    9    0    25.07   16.29    5.21
 2797   360    10   81  338     0.57   16.29  -29.79
 2798   360     5  171  178     4.07   -1.21   12.21
 2799   360   100   42  169     4.07   12.79  -50.79
 2800   360   251   20  228     4.07  -18.71  -33.29
 2801   360   344  102   28    21.57    5.79  -15.79
 2802   360   274   71  302     4.07    9.29  -19.29
 2803   360   356  158  150     4.07   12.79  -40.29
 2804   360   184  117    0    28.57   19.79   -8.79
 2805   360   168   34  157    25.07   12.79  -26.29
 2806   359   155  105  231    21.57   12.79  -40.29
 2807   359    21  108   43     0.57  -11.71  -19.29
 2808   359   185   15    8     0.57    2.29    5.21
 2809   359   216   70  343    14.57  -15.21  -50.79
 2810   359    84   30   28    -6.43  -25.71  -26.29
 2811   359    41   76  195   -37.93   -8.21   -5.29
 2812   359    37   29  204    25.07   -8.21   -5.29
 2813   359   264  169  148    11.07    2.29  -26.29
 2814   359    94   10  141    -2.93    2.29   -8.79
 2815   359    32   24  249    -9.93    2.29  -15.79
 2816   359   184  122  196     7.57   -1.21    8.71
 2817   359   232   81  170    21.57    2.29  -36.79
 2818   359   135  139  136    -9.93  -22.21  -12.29
 2819   359   188  110  108   -20.43   -4.71  -12.29
 2820   359    54   66   28   -37.93    2.29  -29.79
 2821   359   294  146  338    -9.93  -43.21  -19.29
 2822   359   286  165  323    21.57   -1.21  -15.79
 2823   359   337   63  198     0.57    5.79  -15.79
 2824   359     1  119   28    -9.93  -29.21  -19.29
 2825   359   104   10  141     0.57    2.29   -8.79
 2826   359   327   97   21     0.57  -15.21    5.21
 2827   359   129  166  173    -6.43  -22.21  -12.29
 2828   359    67   50  173    35.57   -1.21  -50.79
 2829   359    42  143  229    14.57  -29.21  -50.79
 2830   359   104  127  306    18.07   -1.21  -29.79
 2831   359    93    0  223    -2.93  -25.71  -19.29
 2832   359   337   35  119     7.57    9.29  -29.79
 2833   359   311  119   28    -6.43    5.79    1.71
 2834   359   255   15    8     4.07  -22.21    1.71
 2835   359   211  152   15     4.07    2.29  -36.79
 2836   359   303   39   23    28.57    9.29  -22.79
 2837   359    20    9  173     4.07   12.79  -22.79
 2838   359   274  102   28    -6.43    5.79  -29.79
 2839   359   154   81    0     4.07   -1.21  -22.79
 2840   359   204   63    0   -44.93  -25.71  -29.79
 2841   359   172   95  156    25.07  -18.71   -5.29
 2842   359    20    0    0    11.07  -25.71   -1.79
 2843   359    68  100  218    25.07  -22.21  -12.29
 2844   359   181   55  329    21.57  -11.71  -33.29
 2845   359   222   52  293    14.57    2.29  -40.29
 2846   359   340  147  138     7.57    2.29  -15.79
 2847   359   101   82  302    14.57   12.79  -12.29
 2848   359   136   72  139     4.07   -1.21   -5.29
 2849   359    82  151  157   -16.93  -18.71   22.71
 2850   359   238  132  169    14.57  -32.71  -19.29
 2851   359   241   17  300   -13.43  -11.71  -22.79
 2852   359   264  145  153     7.57    2.29  -15.79
 2853   359     3   37  239   -20.43  -18.71   19.21
 2854   359   159   65  333   -23.93    2.29  -15.79
 2855   359   321   83   28    25.07   -1.21  -15.79
 2856   359   346  161  185   -23.93  -22.21   15.71
 2857   359   187   59  216    21.57  -11.71   -8.79
 2858   359   158   68  151   -20.43   -1.21   -8.79
 2859   359   354  117    0    14.57   -4.71  -47.29
 2860   359    53   91  183    18.07  -18.71   -8.79
 2861   359   264  175  219    -6.43    2.29  -19.29
 2862   359     0  168    9    -9.93    9.29  -26.29
 2863   359    10   18    0   -20.43   -8.21   -5.29
 2864   359   169   43  150   -20.43   -1.21   -8.79
 2865   359   294   88  143    11.07   -8.21  -12.29
 2866   359    41  111  183     0.57  -32.71    8.71
 2867   359   282   53   45    -2.93    9.29    1.71
 2868   359   344  148  108    14.57  -18.71  -50.79
 2869   359    63  116  232     4.07    2.29    5.21
 2870   359   247  139  185    14.57    2.29  -47.29
 2871   359   296  100  121   -16.93  -29.21  -19.29
 2872   359   181  162  326    25.07   16.29  -12.29
 2873   359   218   99  134   -20.43  -18.71  -26.29
 2874   359   180   18    0     4.07    2.29    5.21
 2875   359   352   17   29     7.57   -1.21   12.21
 2876   359   159   85  170    -9.93  -32.71   15.71
 2877   359   350   90    0   -23.93    9.29  -22.79
 2878   359   164    0   19   -37.93  -11.71  -19.29
 2879   359   347   68  112     7.57  -11.71  -15.79
 2880   359    21  115   50     0.57  -11.71  -15.79
 2881   359    82   56  247    35.57   16.29  -19.29
 2882   359    92   42  179   -13.43   -1.21   -8.79
 2883   359   162   86  319   -34.43    5.79   -5.29
 2884   359   351  147   41    11.07   16.29  -19.29
 2885   359   170   90    0    21.57   16.29    5.21
 2886   359   277   35  304   -16.93   -8.21  -29.79
 2887   359   215   53  177     0.57   -8.21  -22.79
 2888   359    51   75  227    21.57   16.29  -29.79
 2889   359   237  158   34   -13.43    5.79  -33.29
 2890   359   214   18  184     4.07   16.29    1.71
 2891   359   195   95  343   -16.93   -8.21  -40.29
 2892   359   171  130   13    -9.93  -15.21  -12.29
 2893   359    37   29  204    28.57   -4.71   -5.29
 2894   359   210  168    9   -16.93  -11.71  -57.79
 2895   359   265  178   22    -2.93  -22.21  -19.29
 2896   359    56   61  306   -16.93  -22.21  -12.29
 2897   359   215  127  215   -20.43    5.79   -5.29
 2898   359    65   59  328   -30.93  -18.71    5.21
 2899   359   328   75  120     7.57  -11.71   -8.79
 2900   359   257   35  119     7.57    2.29  -47.29
 2901   359    85   30  193    14.57    5.79  -22.79
 2902   359   274   55  152    14.57    2.29  -47.29
 2903   359   171   94   13    18.07   23.29   -1.79
 2904   359    28  154  234    35.57  -15.21   -1.79
 2905   359   211   63   60   -16.93  -11.71  -29.79
 2906   359    90  167  332     0.57    9.29  -57.79
 2907   359   339  102    8    32.07  -11.71  -12.29
 2908   359   105   24  163     4.07  -11.71  -33.29
 2909   359   253    0   31   -16.93    2.29  -33.29
 2910   359    34  169  147    18.07    5.79    1.71
 2911   359    19  115  185    21.57  -11.71   -5.29
 2912   359    92   23  142     7.57   26.79  -54.29
 2913   359   159  127  114   -23.93  -15.21  -40.29
 2914   359   124   99    0    11.07    2.29    8.71
 2915   359   247   20  327    21.57    2.29  -54.29
 2916   359   113   45   72     0.57   -4.71  -36.79
 2917   358   142   57  178    -9.93   -8.21  -15.79
 2918   358   188   73  292    14.57    2.29  -40.29
 2919   358   262  139  196    21.57    2.29  -19.29
 2920   358   217  157  225    28.57   23.29  -29.79
 2921   358   165   79  146    25.07  -18.71   -1.79
 2922   358   161  115  216    49.57    2.29  -15.79
 2923   358   187  123  304    25.07    2.29   12.21
 2924   358   215   19  324    14.57    2.29  -43.79
 2925   358   204   28  336    11.07    5.79    8.71
 2926   358   198   10  308    11.07    5.79   -1.79
 2927   358   141  159  293    -2.93    9.29  -43.79
 2928   358    51   56  199   -37.93  -11.71   -1.79
 2929   358   138  152  333   -23.93    9.29   -8.79
 2930   358   218   91  164    -2.93   -8.21    8.71
 2931   358   174   97  146    25.07  -22.21   -5.29
 2932   358   345   79   94    -2.93    2.29  -26.29
 2933   358   283   95  285    -2.93  -39.71  -15.79
 2934   358   325   75  130   -16.93  -46.71   -8.79
 2935   358   177   97  334    32.07    9.29    1.71
 2936   358   344    6  182    -6.43   19.79  -22.79
 2937   358   227  128  218    14.57  -18.71  -47.29
 2938   358   343   65  285    18.07    5.79  -33.29
 2939   358   331  115   50    -6.43   -8.21    5.21
 2940   358     5  171  178     0.57   -1.21    8.71
 2941   358    93  127   44    11.07  -15.21  -43.79
 2942   358   333  119   38    -2.93  -11.71    5.21
 2943   358   312  176  258    11.07   16.29  -26.29
 2944   358   204   60  137    -6.43   -1.21  -54.29
 2945   358   334   94   85     0.57  -18.71   -1.79
 2946   358   124   79  318    18.07   12.79   -5.29
 2947   358   333  111   23    32.07   -8.21  -12.29
 2948   358   146   71  121    21.57   -4.71   -1.79
 2949   358   167  133   21    -2.93    5.79    5.21
 2950   358   223   11   78    -2.93   16.29  -33.29
 2951   358   207   51  307     4.07  -18.71   -5.29
 2952   358   301  163  203    -2.93  -32.71  -26.29
 2953   358   270   63   38   -13.43   12.79    1.71
 2954   358    90   60  235    56.57    9.29  -57.79
 2955   358   353   87  142    32.07    2.29  -26.29
 2956   358   202   53   45    28.57  -22.21  -22.79
 2957   358   152   23  142    -2.93   23.29  -47.29
 2958   358   331  106  119     7.57  -11.71   -8.79
 2959   358   334   99    0    32.07  -15.21  -12.29
 2960   358    21    7   25    -6.43  -29.21   -8.79
 2961   358    59   43  150    -6.43    5.79  -36.79
 2962   358   175   21  256   -13.43  -11.71  -29.79
 2963   358   182  140   59    11.07   -1.21  -47.29
 2964   358   319    4   49    -9.93   16.29  -15.79
 2965   358   121  100  328    14.57   19.79  -12.29
 2966   358   135   89  234    -2.93  -15.21  -15.79
 2967   358    27    0  269   -27.43    2.29  -33.29
 2968   358    96  134  199     7.57    9.29  -22.79
 2969   358   343  158   44   -44.93   -4.71  -12.29
 2970   358    63  147   67    -9.93    5.79  -61.29
 2971   358   157    9  194    14.57   -1.21   -1.79
 2972   358    48   22  243   -23.93  -29.21  -19.29
 2973   358   273  153  185     0.57   -4.71  -40.29
 2974   358    56  143  201     7.57   -4.71  -40.29
 2975   358   183   43  128   -30.93    9.29    8.71
 2976   358    24  178   64   -13.43    2.29  -22.79
 2977   358    90  144    0    11.07  -18.71   -5.29
 2978   358   186  141  228    11.07    2.29  -33.29
 2979   358   350  161  212    32.07  -22.21  -29.79
 2980   358   347   79  346     0.57   -4.71    8.71
 2981   358   218  175  199   -23.93  -11.71  -43.79
 2982   358   314   63    0   -16.93   -8.21  -29.79
 2983   358   183   34  205     0.57   26.79  -36.79
 2984   358    73  104  202    -9.93  -11.71   19.21
 2985   358   344   89  348     4.07   -4.71    5.21
 2986   358     7  175  189     7.57    2.29   -1.79
 2987   358   263   74   33    32.07   16.29  -12.29
 2988   358   169  102    8    18.07   19.79    1.71
 2989   358    25   87    8     4.07  -11.71  -15.79
 2990   358   145  111    8     7.57  -15.21   12.21
 2991   358   246   99  323    18.07  -25.71  -33.29
 2992   358   115  105  243     4.07   -4.71  -12.29
 2993   358   257   97   21   -23.93  -22.21  -26.29
 2994   358    95  159    8    21.57  -18.71   -5.29
 2995   358   261   44   15    18.07  -18.71    1.71
 2996   358   203   11   78   -23.93   -1.21  -26.29
 2997   358    29  137  152     4.07  -15.21  -29.79
 2998   358   127   50  183   -37.93   -8.21  -26.29
 2999   358   280  108    0     7.57    5.79  -36.79
 3000   358   319   30    8     4.07  -22.21  -19.29
 3001   358    57   30  208    21.57  -15.21  -36.79
 3002   358    91   64  332   -20.43   -4.71    5.21
 3003   358    23   71  165    14.57  -18.71   -8.79
 3004   358   134  146  202     0.57   23.29    5.21
 3005   358   164  179  200    14.57   16.29  -22.79
 3006   358    53   98  330   -20.43   -1.21   -5.29
 3007   358   183   24  243     4.07    5.79   -5.29
 3008   358    44  148  108     4.07  -39.71  -19.29
 3009   358   148  178   55   -16.93  -22.21   -8.79
 3010   358   173  176  247    11.07  -15.21  -47.29
 3011   358    44    6  165    18.07   16.29  -26.29
 3012   358   253   71  233    -2.93  -25.71  -15.79
 3013   358   118   77  155    25.07  -22.21  -36.79
 3014   358   198  151  205     4.07    5.79    5.21
 3015   358   323   47   38   -16.93   -8.21   15.71
 3016   358   148    0  189   -13.43   12.79  -15.79
 3017   358   122   69  285    -6.43   -8.21  -15.79
 3018   358     3    9   35     4.07   -4.71  -29.79
 3019   358   161  140   48    -9.93  -25.71    1.71
 3020   358    51    1  208   -20.43  -22.21  -22.79
 3021   358    68   15   20     0.57   -1.21   -8.79
 3022   357   323   81  199     7.57    5.79  -19.29
 3023   357   257   18  167    39.07    2.29   -8.79
 3024   357    23   39  199    11.07  -15.21   -1.79
 3025   357    22  157   25   -16.93  -15.21    1.71
 3026   357   112   23  142     0.57    2.29   -8.79
 3027   357   211  162  329   -20.43  -18.71  -22.79
 3028   357   321  119   28     0.57    5.79   -1.79
 3029   357    59   85  236   -16.93    2.29  -43.79
 3030   357   187  158   34     4.07   23.29  -26.29
 3031   357   125  132  347    14.57   19.79  -26.29
 3032   357   148    0  244    28.57   12.79  -33.29
 3033   357   113   83   38    -6.43    9.29   12.21
 3034   357   240  177  240    28.57  -22.21  -50.79
 3035   357    50  111  187    18.07  -18.71   -5.29
 3036   357   139  123   64    11.07    2.29  -50.79
 3037   357   104  138   28    11.07  -11.71  -33.29
 3038   357    11  161  154    21.57   16.29   -5.29
 3039   357   249    0  205   -16.93   -4.71  -12.29
 3040   357   254  115  179     7.57    9.29  -19.29
 3041   357   315    3    8    11.07    2.29    5.21
 3042   357     1  106  119    11.07  -11.71  -12.29
 3043   357   212   48  125    21.57   -8.21    1.71
 3044   357   202   17   29     7.57    2.29   12.21
 3045   357   337   61   21   -16.93   -1.21   15.71
 3046   357     0   36    0     0.57  -11.71  -50.79
 3047   357    92   90  316    14.57   16.29  -19.29
 3048   357   113  137  152   -27.43    2.29  -22.79
 3049   357    31  127  175    18.07   -8.21   -8.79
 3050   357   213  140  193     0.57    5.79    8.71
 3051   357   309   50  282    25.07  -15.21  -26.29
 3052   357    83  103  299    -6.43  -11.71  -43.79
 3053   357   104   66   28    14.57    9.29  -36.79
 3054   357    13  121  175    18.07  -11.71   -8.79
 3055   357    36    0  204   -23.93  -25.71  -19.29
 3056   357    20   36    0     7.57  -25.71  -29.79
 3057   357   249   41  180   -13.43   16.29  -12.29
 3058   357   313   39   49    -9.93  -25.71  -26.29
 3059   357   324  156  324     0.57  -43.21   -8.79
 3060   357    35  122  335   -30.93    2.29  -12.29
 3061   357   202   26  326    28.57    5.79    1.71
 3062   357   175   21  316    18.07   -4.71  -61.29
 3063   357   292  169   38     0.57   -1.21   -1.79
 3064   357    34  141  217    14.57   -4.71  -50.79
 3065   357   167  157  187     7.57    9.29    5.21
 3066   357   307  133   21     0.57   -1.21  -50.79
 3067   357    50  126    0     4.07   16.29  -33.29
 3068   357    85   45  242    25.07   12.79  -50.79
 3069   357    29  113  188    18.07  -11.71   -8.79
 3070   357   152   99  347     0.57    5.79  -26.29
 3071   357   246  158  352    -6.43  -25.71  -19.29
 3072   357   256  171  326    -2.93  -11.71  -36.79
 3073   357    53  158   44    11.07  -15.21  -12.29
 3074   357    80    7  195   -34.43  -11.71  -12.29
 3075   357    53    7  155     7.57    2.29   -8.79
 3076   357    63  147   23    21.57   -8.21  -22.79
 3077   357   335  177   12    18.07   -4.71    5.21
 3078   357   322   59  219     0.57    2.29  -15.79
 3079   357    31   36  224    -6.43  -11.71    5.21
 3080   357   156   71  121    25.07   23.29  -19.29
 3081   357   114   66   28    14.57  -15.21    5.21
 3082   357   250   61  221    -6.43  -22.21  -19.29
 3083   357   301   15  159     0.57    5.79  -19.29
 3084   357   322   38  181     7.57   26.79  -15.79
 3085   357    27   38  208   -13.43  -11.71  -33.29
 3086   357   175  153  136     7.57    2.29  -47.29
 3087   357   198  127  207    -2.93  -22.21  -15.79
 3088   357    14    6  182     4.07   12.79  -22.79
 3089   357   146   46  102     0.57   -4.71    5.21
 3090   357   330    0  222    21.57   12.79  -12.29
 3091   357   289    4   49   -23.93   -8.21   19.21
 3092   357    70  144  163    -9.93    9.29   12.21
 3093   357   162   84  216    21.57  -11.71   -5.29
 3094   357   134   60  137     0.57  -22.21  -36.79
 3095   357    45  179  237    14.57   -1.21  -36.79
 3096   357   278   52  160    -9.93    2.29  -29.79
 3097   357   184    9    0     4.07    2.29    5.21
 3098   357    11   94   13   -30.93   12.79  -22.79
 3099   357    97  133   21    21.57   -8.21  -19.29
 3100   357    28   51   20    11.07   12.79   -5.29
 3101   357   311   72   43    -6.43   -4.71  -29.79
 3102   357   103   28  212     0.57    5.79  -15.79
 3103   357   188   17   64    -9.93    2.29   -5.29
 3104   357   252  132  280     4.07    2.29  -19.29
 3105   357    54  114  327    21.57    5.79   -8.79
 3106   357    53  179   42   -27.43  -25.71    5.21
 3107   357   160   36  193     4.07   26.79  -36.79
 3108   357   145   69  303     0.57   -4.71  -26.29
 3109   357   268   15   20     7.57   -4.71    8.71
 3110   357   312  110   58   -16.93   -8.21  -26.29
 3111   357   190   28  306    11.07    5.79    1.71
 3112   357    76   69  162   -27.43    9.29  -29.79
 3113   357   299   24  232    11.07   12.79   -8.79
 3114   357   240   18    0     4.07    5.79    1.71
 3115   357   138   81  249    -2.93   19.79   -5.29
 3116   357    71  128   32    14.57   12.79  -22.79
 3117   357   281   58   13     0.57   16.29  -36.79
 3118   357   101   56   32    14.57    5.79  -33.29
 3119   357   172   97  315    39.07   -1.21   -5.29
 3120   357   183  147   67    11.07   -1.21  -47.29
 3121   357    30  170  156    -2.93  -25.71  -26.29
 3122   357   319  167  320    -2.93   16.29  -12.29
 3123   357    38   92  257   -20.43   -4.71   -1.79
 3124   357   281   64  146    21.57   26.79  -19.29
 3125   357   107  123  316    18.07   -1.21  -29.79
 3126   357   185    0   59    -6.43    5.79   -8.79
 3127   357   214   18  184     0.57   -8.21  -33.29
 3128   357   345  105   16     0.57    9.29    1.71
 3129   357   259   64  137    -2.93   -4.71  -29.79
 3130   357    78  123   20   -13.43  -25.71  -33.29
 3131   357   312   34  164    11.07    2.29    8.71
 3132   357   161  147   41     4.07    9.29  -47.29
 3133   357   325  132  139     7.57   -4.71   -5.29
 3134   357   135  167  132    21.57   -4.71  -26.29
 3135   357   277    0   70     0.57  -15.21   -8.79
 3136   357   197  158   34   -23.93  -29.21  -26.29
 3137   357   240  113  218    21.57   -8.21   15.71
 3138   357   175  110  167     7.57   12.79  -19.29
 3139   357   159  127  114   -20.43  -15.21  -40.29
 3140   357   184  164  349    25.07   -4.71   -5.29
 3141   357   326  131  211   -16.93   -4.71  -54.29
 3142   357    86   69  340     7.57  -15.21  -12.29
 3143   357     9   76   51   -41.43  -15.21    8.71
 3144   357   195    6  301    21.57   -8.21  -29.79
 3145   357    37  161  278    32.07    2.29  -12.29
 3146   357   300    0    0     0.57  -18.71  -12.29
 3147   357   277  152  325    18.07   19.79    5.21
 3148   357   211    7  337   -16.93   -8.21  -50.79
 3149   356   219   44  157    11.07    5.79  -19.29
 3150   356   226   38  327   -16.93  -22.21   -1.79
 3151   356    65   36  195    14.57  -18.71  -33.29
 3152   356   102   89   45    -2.93    2.29  -36.79
 3153   356    20   57  228    32.07  -11.71  -15.79
 3154   356   313  138  123     4.07    5.79  -22.79
 3155   356    15  105   16   -37.93   -1.21    5.21
 3156   356    42   99  343   -30.93    2.29   -5.29
 3157   356   244  157  176    11.07    5.79  -29.79
 3158   356   147   53  316    28.57   12.79   -5.29
 3159   356    82   72  130    18.07   12.79  -12.29
 3160   356   240    0  272     7.57  -15.21  -26.29
 3161   356   269    0  210     7.57   12.79  -22.79
 3162   356    40   13   43    -2.93  -15.21  -15.79
 3163   356   323   47   38    -9.93  -25.71  -26.29
 3164   356   171  122  138     7.57   -1.21  -50.79
 3165   356   129  179    3     7.57    9.29  -29.79
 3166   356   165  110  167     4.07   12.79  -19.29
 3167   356   106  139  184     4.07   -1.21  -15.79
 3168   356   221  122  138    11.07  -18.71    8.71
 3169   356   201   96  230     7.57  -25.71  -61.29
 3170   356   158   97  327   -13.43  -11.71  -22.79
 3171   356    13  111   23     4.07  -11.71  -19.29
 3172   356   118  132  217     0.57   12.79   12.21
 3173   356    14  178   64    -2.93   -8.21    5.21
 3174   356   358  122  281    32.07   12.79  -19.29
 3175   356    92   96  324     0.57   33.79  -47.29
 3176   356    14   15  177    -2.93   12.79  -22.79
 3177   356   249  179    3   -41.43   -1.21  -12.29
 3178   356   318  134  304    25.07    2.29  -12.29
 3179   356   102   72  130    21.57   -1.21  -50.79
 3180   356   355   75  130    14.57   -8.21  -15.79
 3181   356   193   11   78    -6.43    2.29   -1.79
 3182   356   353   80  313    -2.93  -32.71  -29.79
 3183   356    91   14  161     0.57   26.79  -36.79
 3184   356   242   70   68    -6.43   -8.21  -33.29
 3185   356   217   18  348   -16.93   12.79  -22.79
 3186   356    16   13  126   -20.43    9.29  -29.79
 3187   356   102  145  302   -13.43   19.79   15.71
 3188   356   281    0  245     7.57  -15.21   15.71
 3189   356    67   68  112     7.57  -15.21  -47.29
 3190   356   300   88  285     0.57  -22.21   -1.79
 3191   356    78   99  332    21.57  -25.71  -29.79
 3192   356   301  135  209     0.57   -4.71  -15.79
 3193   356     8   95  297    11.07  -15.21  -22.79
 3194   356     3  110   33     7.57  -11.71  -19.29
 3195   356    38    0  194   -27.43  -25.71  -15.79
 3196   356   351   80   15    28.57    2.29  -12.29
 3197   356   261   80   15   -16.93   -4.71  -26.29
 3198   356   282   34  164    14.57   -8.21   15.71
 3199   356   117   85  160     4.07  -18.71   -8.79
 3200   356    87   12  341    35.57  -15.21   -5.29
 3201   356    57   30  208   -27.43  -11.71  -12.29
 3202   356   335   51    8    -6.43    2.29   15.71
 3203   356   180   36    0   -16.93   -8.21  -22.79
 3204   356   235  172  208    25.07  -29.21  -19.29
 3205   356   290   54  143    14.57  -11.71   -5.29
 3206   356   318   85  208     0.57    5.79  -19.29
 3207   356    29   56  341     7.57  -15.21    8.71
 3208   356   335  123    8   -23.93   -1.21    5.21
 3209   356   351  114  107     7.57  -11.71   -8.79
 3210   356   162   73  332   -23.93   -1.21  -15.79
 3211   356   263    0  186     0.57   19.79   -1.79
 3212   356   283  110   33   -20.43  -22.21  -22.79
 3213   356     7   97   21    -9.93  -11.71  -40.29
 3214   356   119  138    8     7.57   23.29  -19.29
 3215   356    38   47  177    -6.43    5.79  -57.79
 3216   356   104  133  205    18.07   12.79  -36.79
 3217   356   113  137  121    -6.43  -11.71  -43.79
 3218   356    86   94  307    32.07   19.79  -36.79
 3219   356   338   77  206     0.57    2.29  -15.79
 3220   356   214  149  290   -13.43  -25.71  -22.79
 3221   356    17   20  211    -6.43   -8.21    5.21
 3222   356   238  162  182    42.57    9.29  -15.79
 3223   356   259  123  240    -9.93  -39.71  -15.79
 3224   356   199    0  233    18.07   23.29  -40.29
 3225   356     5   92  347    25.07   12.79  -15.79
 3226   356   334   66   28   -16.93   -1.21   15.71
 3227   356   267  173  166     0.57   -1.21   -8.79
 3228   356   206   17  117     0.57    5.79  -29.79
 3229   356   339   62  163     4.07   23.29  -47.29
 3230   356   135    0   59     4.07  -11.71  -29.79
 3231   356    10   18    0   -20.43  -25.71   -8.79
 3232   356    27  148   32     7.57  -15.21  -19.29
 3233   356   137   85  132     7.57    2.29   -5.29
 3234   356    41   14  161    11.07    9.29  -19.29
 3235   356    21  127  176    18.07  -11.71   -8.79
 3236   356   204   28  336    11.07    5.79    5.21
 3237   356     5   99  287   -16.93   16.29   -5.29
 3238   356    71    7   25    -6.43  -29.21  -26.29
 3239   356   291   35  261    18.07  -11.71   22.71
 3240   356    11  167   26    28.57  -18.71  -50.79
 3241   356   254   23  142   -37.93  -22.21   -8.79
 3242   356   171  130   13    -6.43  -15.21  -12.29
 3243   356   255    3    8    -6.43  -11.71  -15.79
 3244   356   353   38   33    32.07   -4.71  -29.79
 3245   356    55  159    8   -13.43   -4.71  -36.79
 3246   356    42   83  295   -16.93    9.29   -5.29
 3247   356   308   51   20    -6.43   12.79    5.21
 3248   356   357   71  238    14.57    5.79  -15.79
 3249   356   138   62  295   -20.43   -1.21   -8.79
 3250   356   214  171    0     0.57  -11.71    5.21
 3251   356   351    8   15     4.07   19.79   -8.79
 3252   356    50  123  227    28.57  -22.21   -5.29
 3253   356   133   80  219    -6.43  -11.71  -12.29
 3254   356   167  129  318     0.57   -8.21  -33.29
 3255   356    88   83  180    35.57   -1.21  -33.29
 3256   356   102  110   58    -6.43  -11.71  -36.79
 3257   356   326  127  129    11.07   -8.21   -5.29
 3258   356    40  126  191   -30.93   -4.71  -19.29
 3259   356    91   94  258   -16.93   -4.71   -8.79
 3260   356    31   48  330    -2.93    9.29   19.21
 3261   356   156   19  320   -27.43    2.29    1.71
 3262   356   264  175  219    -9.93    2.29  -19.29
 3263   356   240   90    0   -16.93    5.79  -19.29
 3264   356    69  123   64   -30.93  -11.71    5.21
 3265   356   158  147  185     4.07    2.29   12.21
 3266   356   208   14  145    14.57    9.29  -12.29
 3267   356   204   28  336    14.57    5.79    8.71
 3268   356    58  113  181    18.07  -25.71   -5.29
 3269   356   344   33  339    -2.93  -22.21    8.71
 3270   356   324  113  133     7.57   -1.21   -8.79
 3271   356   279   93  199    14.57   -1.21   -1.79
 3272   356   167  136  100     0.57   12.79   -5.29
 3273   356    35   12  181     0.57   12.79  -26.29
 3274   355   320   54    0   -16.93   -4.71  -33.29
 3275   355   137   50  173    21.57   16.29  -33.29
 3276   355    10   18  193    25.07    5.79  -12.29
 3277   355   172  133  220    21.57   16.29  -12.29
 3278   355   308   27  348    14.57    9.29    8.71
 3279   355   162  145  324     0.57   -8.21  -36.79
 3280   355     4   27    0    -6.43  -11.71  -15.79
 3281   355   151   83   28   -23.93   -4.71  -43.79
 3282   355   279   85  222     0.57   16.29  -22.79
 3283   355   175   93  165     7.57    5.79   -8.79
 3284   355    30  169   72    -2.93    5.79  -26.29
 3285   355   143  127   44    18.07   19.79  -15.79
 3286   355   353  152  188     0.57   -1.21    5.21
 3287   355   284    0   19     4.07  -18.71    8.71
 3288   355   302   47  194     7.57  -11.71  -40.29
 3289   355   159  161   17    14.57   -1.21  -40.29
 3290   355   220   92  149   -27.43  -15.21  -22.79
 3291   355   161  167   26     0.57   19.79  -26.29
 3292   355   256  127  187     7.57  -22.21  -43.79
 3293   355   212   24   47    -2.93    5.79  -22.79
 3294   355   161   43  261    21.57   -4.71  -26.29
 3295   355   339   80  170   -16.93   -8.21  -26.29
 3296   355   229  111  164    21.57  -11.71  -50.79
 3297   355   303   95  149    14.57   -8.21  -12.29
 3298   355     6   82  104     7.57  -15.21  -19.29
 3299   355   187   49  342    -6.43    5.79   -8.79
 3300   355   185  163  182   -23.93   -4.71  -40.29
 3301   355   116  146  244   -23.93    9.29  -26.29
 3302   355   301  155  215   -13.43  -36.21   -8.79
 3303   355   263  104  167   -13.43  -32.71  -15.79
 3304   355    58  132  167    11.07    5.79   -1.79
 3305   355   357  119  124     7.57   -8.21   -8.79
 3306   355    17  123  200     4.07  -29.21   12.21
 3307   355    13   47  165    18.07  -29.21   -8.79
 3308   355   112  174  259    -9.93   -4.71  -19.29
 3309   355   342   76  193    -9.93  -22.21  -26.29
 3310   355     9   72  230    25.07  -15.21  -36.79
 3311   355    54  169  147   -23.93   12.79  -36.79
 3312   355   348   17   64    11.07  -15.21  -15.79
 3313   355   292    8  342    14.57  -15.21   15.71
 3314   355    75   73  301     7.57    5.79  -36.79
 3315   355    26  120  181    -6.43   -4.71    8.71
 3316   355   269   22  219     0.57  -32.71  -26.29
 3317   355   246  158  352    18.07    9.29  -22.79
 3318   355   151   10  214    18.07   12.79  -40.29
 3319   355    34  152  185    25.07   -4.71   -1.79
 3320   355   353   30  229   -30.93    2.29  -22.79
 3321   355   296   52  240   -16.93  -15.21  -26.29
 3322   355    42  157   25   -37.93   -8.21  -29.79
 3323   355   268   66  327   -20.43  -25.71  -12.29
 3324   355    95  108  118    -9.93  -22.21    8.71
 3325   355   168  110  108    -6.43   -1.21  -33.29
 3326   355   252  128  199    28.57   -4.71    5.21
 3327   355   348  129   53     4.07  -11.71  -57.79
 3328   355   351  106  119    11.07  -11.71   -8.79
 3329   355    83  151  136     4.07  -25.71   -1.79
 3330   355   134   66  317    -6.43    2.29  -22.79
 3331   355   207   61   21    32.07  -18.71    8.71
 3332   355   311  114  152    14.57    9.29  -26.29
 3333   355   116   72  139    18.07   -1.21  -57.79
 3334   355    20   43  245    14.57    9.29  -22.79
 3335   355   313  138  123     0.57    5.79  -19.29
 3336   355   182   30  333    -6.43  -43.21  -22.79
 3337   355   174  179  203    11.07   12.79  -22.79
 3338   355    25  141   16     7.57    9.29  -19.29
 3339   355    65   50  322   -30.93  -18.71    5.21
 3340   355   165    8  214     0.57   -1.21  -19.29
 3341   355   168  160  242    -2.93  -18.71  -29.79
 3342   355   303   39   49     0.57   16.29  -36.79
 3343   355   218  169  327   -23.93  -22.21  -19.29
 3344   355    24  138   28   -37.93    5.79  -19.29
 3345   355   206   11  313    39.07  -18.71    5.21
 3346   355   338  129   53    -6.43  -11.71  -26.29
 3347   355   162   90  247    -6.43  -50.21  -29.79
 3348   355   119   40  292    14.57    9.29  -36.79
 3349   355   351    0   41     0.57   16.29    1.71
 3350   355   351  171  198     7.57    2.29    1.71
 3351   355   319    6  164     4.07    9.29  -26.29
 3352   355     1  153  337     0.57    9.29  -22.79
 3353   355   200  126    0   -41.43   -4.71    5.21
 3354   355   357   71  238    18.07    5.79  -19.29
 3355   355   102   89   45    -6.43   19.79  -22.79
 3356   355    14   98   51   -37.93  -11.71    8.71
 3357   355    63  170  258    -6.43   -8.21  -47.29
 3358   355    86  108  255    -6.43    9.29   15.71
 3359   355   175   20  285    25.07   30.29  -29.79
 3360   355   119   48  286    14.57    9.29   -8.79
 3361   355    63  117  189    -2.93  -25.71   12.21
 3362   355   322  110   58    -2.93  -15.21    5.21
 3363   355   163  105  151     7.57    2.29   -5.29
 3364   355    30  176   81    -2.93   -8.21    5.21
 3365   355   323  158   44    -2.93    2.29   -5.29
 3366   355   194  153    0   -20.43  -22.21  -12.29
 3367   355   125  177  188    -2.93  -18.71  -12.29
 3368   355   205  147    8   -23.93  -32.71  -12.29
 3369   355    96   65  202    11.07    2.29  -36.79
 3370   355   160   44  111    21.57  -15.21  -43.79
 3371   355    85   51    8   -13.43  -22.21  -43.79
 3372   355   348  163  173    21.57   12.79   -8.79
 3373   355   347   12  346    -6.43   -8.21   29.71
 3374   355   207  136  100   -16.93   -4.71  -15.79
 3375   355   161   92   32   -23.93  -22.21   -8.79
 3376   355   329  127  337    21.57    2.29  -12.29
 3377   355   155   56  176   -16.93   -8.21  -19.29
 3378   355    27    0  269   -30.93  -22.21   -8.79
 3379   355    49   58  219   -23.93  -18.71  -12.29
 3380   355   299  170  183    11.07  -18.71   -5.29
 3381   355   108   51   20    14.57  -18.71    1.71
 3382   355   312   17   29    -9.93  -11.71  -15.79
 3383   355   300   63   38    -2.93   12.79   -1.79
 3384   355   155  139  136     0.57  -15.21  -40.29
 3385   355   126   72  139    18.07   -1.21  -54.29
 3386   355   109  161   17    18.07   -8.21   -8.79
 3387   355   138   86  217    -6.43   -8.21  -12.29
 3388   355   277   25  180    18.07   -1.21  -50.79
 3389   355   103  167  308    -9.93   12.79  -12.29
 3390   355   317  133   21    -2.93    5.79   -1.79
 3391   355     1  165  306    -6.43  -18.71  -36.79
 3392   355    89   13  187     4.07   -1.21   -8.79
 3393   355   121  169  195     7.57  -15.21  -26.29
 3394   355    91  160  161     4.07   12.79  -26.29
 3395   355     7  179  201    21.57   -4.71  -47.29
 3396   355   238   87   20    32.07   12.79  -29.79
 3397   355   127  106  239     7.57  -11.71  -19.29
 3398   354   255   35  186    21.57    2.29  -50.79
 3399   354   240  110  202    -6.43    9.29  -50.79
 3400   354   237  158   34     4.07    2.29   -5.29
 3401   354   173  176  247    14.57  -15.21  -47.29
 3402   354    56  111  142   -13.43   19.79  -12.29
 3403   354   260   36  292    11.07    5.79    5.21
 3404   354   303   39   23   -16.93  -32.71  -47.29
 3405   354   245   95   65     0.57  -29.21   -1.79
 3406   354   104  172  316    -6.43   12.79  -12.29
 3407   354    83   47   38     7.57   26.79  -15.79
 3408   354    67   17  169   -20.43  -25.71  -26.29
 3409   354    58   51   20   -13.43  -15.21  -40.29
 3410   354   309    4   49    -6.43   16.29  -15.79
 3411   354   353   47   38     7.57   12.79   -5.29
 3412   354    63  143  282    18.07   -1.21  -26.29
 3413   354   187   49  342    -9.93    5.79  -12.29
 3414   354    56  129  227    32.07  -18.71   -5.29
 3415   354   276   27  339   -27.43  -36.21   -8.79
 3416   354   177   33  176   -23.93   -4.71  -19.29
 3417   354   185    3    8     7.57    2.29    8.71
 3418   354    96    0  236    28.57   26.79   -1.79
 3419   354   109   39  224     4.07   -4.71  -12.29
 3420   354     7  158   34    14.57    5.79   -1.79
 3421   354    33   14  350     0.57   19.79    8.71
 3422   354   200  162    0     7.57   19.79  -19.29
 3423   354    48  131  236    32.07  -18.71   -5.29
 3424   354   351  108   43   -20.43   12.79  -15.79
 3425   354   155  153  172     4.07    2.29   12.21
 3426   354   134   97  146    14.57   -4.71  -57.79
 3427   354   200    0  191     0.57  -25.71   -5.29
 3428   354   268  110  108   -20.43    5.79    8.71
 3429   354   196  171  342    -6.43  -11.71    5.21
 3430   354   276   13  126   -20.43   -8.21    8.71
 3431   354   199   86  210    25.07  -29.21  -26.29
 3432   354   210  120  335    28.57    2.29   15.71
 3433   354   100   99   38    -6.43   16.29  -26.29
 3434   354    33  135   76   -23.93  -15.21    8.71
 3435   354   144   86  208    -2.93   -4.71  -12.29
 3436   354   241   44   15   -13.43    9.29  -19.29
 3437   354    72   95  227    18.07   -8.21  -40.29
 3438   354   305   72  205     0.57   12.79  -19.29
 3439   354    62  155  160     4.07  -29.21  -29.79
 3440   354   239  159  345    21.57   19.79    1.71
 3441   354    26  142  341    -2.93  -25.71  -29.79
 3442   354   121   90  327    14.57   16.29   -8.79
 3443   354    31  128   32   -30.93  -11.71    1.71
 3444   354   213  140  193     0.57    5.79   12.21
 3445   354   174   99    0    18.07   19.79    1.71
 3446   354   104   66   28    14.57   12.79  -36.79
 3447   354    92   11  214    14.57    2.29  -12.29
 3448   354   141   46  317    21.57    9.29   -1.79
 3449   354   201   81  330    28.57    2.29  -29.79
 3450   354   335   33   16    -2.93    9.29   12.21
 3451   354   229  158  199    11.07  -32.71  -19.29
 3452   354   128   99  134    -9.93    5.79  -33.29
 3453   354   179  113  132    32.07   -1.21    8.71
 3454   354   306   16  292   -27.43  -18.71  -22.79
 3455   354   341  106  119    11.07   -8.21   -8.79
 3456   354   346  128  320    21.57   19.79  -26.29
 3457   354    47  136  100     4.07  -15.21  -12.29
 3458   354   335  164  333    -6.43   12.79  -15.79
 3459   354    26  162   59    18.07   19.79  -26.29
 3460   354   137  160  339    -6.43   23.29  -22.79
 3461   354     1    0   41     4.07   -8.21   15.71
 3462   354   279  156  162     7.57    2.29  -43.79
 3463   354   243  179   42    -2.93   30.29  -36.79
 3464   354   204   81    0     7.57   -8.21   -1.79
 3465   354   247   46  201    28.57   16.29  -15.79
 3466   354   308   15   20     4.07    9.29    1.71
 3467   354    59   47  216   -23.93  -15.21  -12.29
 3468   354   177  129  190    28.57   -4.71  -47.29
 3469   354    63  119   38    14.57   -8.21  -26.29
 3470   354   184    9    0     7.57    2.29    5.21
 3471   354   303  110   33    -6.43    5.79    5.21
 3472   354   336  176  247     4.07    9.29  -15.79
 3473   354   133   40  209    11.07    2.29  -40.29
 3474   354   229   61  142   -20.43  -25.71  -36.79
 3475   354    26  142  341    -2.93  -25.71  -33.29
 3476   354   144  117    0    18.07   19.79  -40.29
 3477   354   334  159  299    25.07    9.29  -26.29
 3478   354   113  134  179     4.07    2.29  -15.79
 3479   354   318   29  179    -2.93    2.29  -22.79
 3480   354   160   36    0   -23.93   -4.71  -26.29
 3481   354    89   89  330    25.07  -25.71  -29.79
 3482   354   190  137   37     4.07   30.29  -22.79
 3483   354   352  108   72    -6.43  -25.71  -22.79
 3484   354    92  151  310     7.57    9.29  -50.79
 3485   354   343  170  205    25.07  -11.71  -33.29
 3486   354     7  151  345     0.57    9.29  -22.79
 3487   354   268  103  196    14.57   -4.71   -1.79
 3488   354   209   33  145    32.07  -11.71  -40.29
 3489   354    63  134  158    11.07   -1.21  -36.79
 3490   354   223  111   23    32.07  -18.71  -33.29
 3491   354   131  117  172    -2.93   -1.21  -15.79
 3492   354    35  166  307     4.07    5.79    5.21
 3493   354    42   18  193    -2.93   -4.71    1.71
 3494   354   338   98  348     0.57    2.29    5.21
 3495   354    35  173  243    -9.93   19.79   -1.79
 3496   354   303   47   38   -23.93  -29.21  -19.29
 3497   354    64   55  225   -23.93  -15.21  -12.29
 3498   354   225   46  302    14.57    2.29  -36.79
 3499   354   185   75    8    11.07    9.29   19.21
 3500   354    80   44  111    18.07    9.29   -5.29
 3501   354   350  179  192    11.07    2.29    1.71
 3502   354    42  176  245    -9.93   -1.21  -15.79
 3503   354   265   87    8   -20.43  -11.71  -33.29
 3504   354    98   67  351   -16.93  -18.71  -12.29
 3505   354    36  112  233    18.07   19.79  -12.29
 3506   354   187  172  185     4.07   12.79    5.21
 3507   354   282  123  308     0.57   -1.21  -26.29
 3508   354   329  130  351    -9.93  -32.71  -12.29
 3509   354   260   36  292     7.57    9.29    5.21
 3510   354   313  141  284   -13.43    9.29  -36.79
 3511   354   284   98   51    -9.93  -15.21  -54.29
 3512   354    19   87  133    25.07  -29.21  -19.29
 3513   354   104   17  134    11.07  -11.71   12.21
 3514   354    46   53  315   -34.43  -11.71    8.71
 3515   354    23   47   38    11.07    9.29   -5.29
 3516   354   180  175   31    -2.93  -32.71  -43.79
 3517   354   157   71  184    21.57    5.79  -15.79
 3518   354   176  129  158     4.07   -4.71   15.71
 3519   354   131   76   77     7.57    2.29    1.71
 3520   354   324  117    0    -2.93  -32.71  -19.29
 3521   354   311   19  225    -9.93   -8.21    8.71
 3522   354   189   85  304    35.57   -4.71   -1.79
 3523   354   202  169   38    14.57  -11.71  -29.79
 3524   354    27   63  162    39.07  -22.21  -29.79
 3525   354   137   50  342     7.57    2.29  -19.29
 3526   354   145   87    8     4.07    9.29  -61.29
 3527   354    54  148  108    28.57  -11.71  -22.79
 3528   354   110   93  185    -2.93   16.29    5.21
 3529   354   261   81  242     0.57   19.79  -22.79
 3530   354    29   29   56    -2.93   -1.21  -15.79
 3531   354   181  108   43     4.07   16.29  -29.79
 3532   354   136   66  338    14.57   19.79    1.71
 3533   354     0  126    0    -2.93   16.29  -19.29
 3534   354   155  177   12    -2.93   19.79   -8.79
 3535   354    23  110   33     4.07  -11.71  -15.79
 3536   353   109  102    8   -30.93  -22.21  -29.79
 3537   353   179  179    3     4.07   12.79  -19.29
 3538   353   273   39   49    14.57   23.29  -47.29
 3539   353   243   48  184    11.07   19.79  -33.29
 3540   353   137   29  127    -2.93   -1.21    1.71
 3541   353     2   53   45   -44.93  -15.21   12.21
 3542   353    81   63   60   -23.93  -11.71  -22.79
 3543   353   163   47   38    14.57  -22.21  -15.79
 3544   353   237  136  100    -2.93   -8.21  -19.29
 3545   353   295  111    8   -20.43  -15.21  -26.29
 3546   353     9  139  162    18.07   12.79    1.71
 3547   353   106  109  314    -6.43   -1.21  -19.29
 3548   353   259   88  313    11.07  -25.71  -33.29
 3549   353   154   81    0     4.07    2.29  -22.79
 3550   353   163    8  313     0.57  -18.71  -43.79
 3551   353    53  147   67   -27.43  -22.21    5.21
 3552   353   203   54  151   -37.93  -22.21  -50.79
 3553   353   174   85  350    21.57   12.79    8.71
 3554   353   283   26  171    18.07   -1.21  -50.79
 3555   353   323   87  142    11.07   -8.21  -43.79
 3556   353   170   73  246    -6.43  -15.21  -12.29
 3557   353   302  110   58    -9.93   -8.21  -29.79
 3558   353   175  110  167   -20.43  -29.21  -12.29
 3559   353    99  161   17     0.57   19.79  -22.79
 3560   353    53  119  191   -13.43    9.29   15.71
 3561   353   144   76  195     0.57   -8.21  -61.29
 3562   353    89  176  252     7.57    2.29   12.21
 3563   353   197  158   34     4.07   23.29  -26.29
 3564   353     3   80  287   -20.43   -1.21  -26.29
 3565   353   263   43  128   -13.43  -43.21   -5.29
 3566   353   132  164  149     0.57  -32.71  -50.79
 3567   353    22   76  139    28.57  -32.71  -26.29
 3568   353   353  135   76    -6.43   -8.21    1.71
 3569   353   308  149  317    21.57    9.29  -19.29
 3570   353   314   30   28   -20.43   -4.71   19.21
 3571   353   304   32  322   -20.43    2.29    1.71
 3572   353    95   59  293    11.07    9.29  -36.79
 3573   353   130  144    0     0.57   23.29  -29.79
 3574   353   100  105  215     0.57  -11.71  -12.29
 3575   353    49  115  177    18.07  -22.21   -1.79
 3576   353   114  137  190   -16.93    2.29  -22.79
 3577   353   273  150  317    25.07   -1.21  -19.29
 3578   353    90   54    0   -34.43   -8.21    5.21
 3579   353   126   68  324    -2.93    9.29   -8.79
 3580   353   358  135  194    21.57   -8.21   -5.29
 3581   353   270   23   36    -6.43  -32.71  -19.29
 3582   353   236  128  339    18.07   23.29   -5.29
 3583   353     6   10  217    -6.43   -8.21    5.21
 3584   353    62   68  310     7.57  -29.21   15.71
 3585   353   190  126    0   -41.43   -4.71    5.21
 3586   353     0  104  206    32.07    5.79  -12.29
 3587   353   158  160  164     7.57    2.29   12.21
 3588   353   102   21  218     0.57    2.29  -12.29
 3589   353     7  175  189    11.07   -1.21    5.21
 3590   353   150   12  225    18.07   12.79  -43.79
 3591   353   264   62   51     7.57  -11.71   -5.29
 3592   353   335   79   94     0.57    5.79  -26.29
 3593   353    41  119   28     7.57   19.79  -33.29
 3594   353   201  108   43    -9.93  -11.71    8.71
 3595   353   212    8  322    -9.93  -11.71  -47.29
 3596   353    47  118  146   -20.43   16.29  -19.29
 3597   353    85   95   65    -2.93  -11.71  -40.29
 3598   353    53  119   38    14.57   -8.21  -26.29
 3599   353   279    4   49    -6.43   16.29  -29.79
 3600   353   229   77  339    14.57  -11.71  -50.79
 3601   353   108   50  144     0.57  -18.71  -54.29
 3602   353   245   73  314   -16.93  -22.21  -19.29
 3603   353    58  113  181    -2.93  -29.21    8.71
 3604   353   213  117  185     0.57   -1.21   12.21
 3605   353     1  116   15   -13.43   16.29  -12.29
 3606   353   304  102   28    -2.93    2.29    5.21
 3607   353   108  143  202    39.07  -15.21  -19.29
 3608   353   198  120  318    32.07    9.29   -1.79
 3609   353   278    0  214     0.57  -18.71  -29.79
 3610   353   346  128  320    21.57   16.29  -26.29
 3611   353    33  119   38     7.57  -15.21  -19.29
 3612   353   169  151  161     7.57    2.29   12.21
 3613   353   315   33   16    -2.93    9.29    8.71
 3614   353   274   31  136    14.57  -15.21   -1.79
 3615   353   285   99  200   -13.43  -29.21  -19.29
 3616   353   246  158  352    -9.93  -25.71  -19.29
 3617   353   343   95  192     0.57    5.79  -12.29
 3618   353   285  155  293    28.57   26.79   15.71
 3619   353   139  104  308   -30.93   -1.21  -15.79
 3620   353    53   83   38   -16.93   12.79  -26.29
 3621   353   185   23  302    25.07   -8.21  -29.79
 3622   353   270   63   38    -9.93   12.79    1.71
 3623   353   249   81  335    18.07   -8.21  -19.29
 3624   353     9   70  177     0.57  -18.71  -33.29
 3625   353   321   72   43    -9.93   -4.71  -26.29
 3626   353   222   17  108    -6.43   -8.21    1.71
 3627   353   150  126    0    -2.93   16.29  -26.29
 3628   353    50  168    9     0.57   -1.21  -36.79
 3629   353   255   62  161    18.07    2.29  -47.29
 3630   353   156   69  162   -16.93   -4.71  -12.29
 3631   353   219   76   51   -20.43   -8.21  -26.29
 3632   353   289  113  135    -6.43  -11.71  -40.29
 3633   353   142   43  349   -20.43  -18.71  -15.79
 3634   353   271   19  298     7.57    5.79    8.71
 3635   353   157   29  127     4.07   -1.21   -8.79
 3636   353    59   58  216   -23.93  -18.71  -12.29
 3637   353   104  133  205   -13.43   -4.71  -15.79
 3638   353   340  137   37    11.07    2.29   -1.79
 3639   353   158  166  309    21.57   12.79   -8.79
 3640   353    25  117  226   -27.43    5.79  -33.29
 3641   353   334   92  223    -2.93  -22.21  -22.79
 3642   353   210   17  193    -2.93   -8.21  -36.79
 3643   353    10  126    0    -6.43   19.79  -22.79
 3644   353   240  168    9   -20.43  -22.21  -22.79
 3645   353   120  132  336    18.07   -1.21  -36.79
 3646   353    30  176   81     4.07   16.29  -26.29
 3647   353   126  156  194     0.57  -18.71  -15.79
 3648   353   244   77  301   -20.43  -29.21  -19.29
 3649   353    23   75   23    35.57    2.29   -5.29
 3650   353   248   57  180    -9.93   12.79  -19.29
 3651   353   345   95   65    -6.43    9.29  -22.79
 3652   353   340   23   36   -13.43    2.29  -26.29
 3653   353   322  110   58   -20.43    5.79  -19.29
 3654   353   284   89  344   -16.93    9.29  -22.79
 3655   353   115  177   12   -13.43  -25.71  -36.79
 3656   353    93   94  213     0.57   -4.71  -12.29
 3657   353   348  134  328    25.07   -4.71   -5.29
 3658   353   185  141   16   -16.93  -15.21  -54.29
 3659   353   253  151  246     0.57   -4.71  -22.79
 3660   353   305   80  218    -9.93  -22.21  -26.29
 3661   353   337   88  314   -13.43   -4.71  -36.79
 3662   353   189  118  207     7.57   -1.21    8.71
 3663   353   174  125  335    32.07    5.79   -1.79
 3664   353   157  133   21    -6.43    5.79    8.71
 3665   353   346  136  201    28.57   12.79  -19.29
 3666   353    89  100  167    -9.93   -8.21  -12.29
 3667   353     5  159    8    -9.93    5.79  -26.29
 3668   353   270  168    9    42.57   19.79  -19.29
 3669   353    91   33  232     7.57   -1.21   -8.79
 3670   353    68   28  333   -20.43  -25.71  -19.29
 3671   353   211    6  170    -2.93    2.29  -22.79
 3672   353    34   87  142     4.07  -25.71   -5.29
 3673   352   254   62   51    -6.43   16.29  -19.29
 3674   352    63    0   31    18.07  -32.71  -54.29
 3675   352    93   83   38   -20.43  -15.21   -8.79
 3676   352   171  167  320    28.57   12.79   -8.79
 3677   352   267   74  312     7.57  -25.71  -33.29
 3678   352   329  127  337   -13.43  -18.71  -26.29
 3679   352   294   90  224    11.07    5.79  -26.29
 3680   352    97  159  304   -13.43   23.29    8.71
 3681   352    82   72  130    14.57   12.79   -8.79
 3682   352    92   72  130    25.07  -18.71   -8.79
 3683   352   110   18    0   -16.93  -15.21  -26.29
 3684   352   221  132  192     4.07    5.79    1.71
 3685   352   122   69  285    -9.93   -4.71  -12.29
 3686   352   148  123   20     0.57    5.79    5.21
 3687   352    48  131  236    32.07  -15.21   -5.29
 3688   352   224  150  186   -20.43    9.29  -29.79
 3689   352   341  108   43   -16.93   16.29  -19.29
 3690   352   161    8  324     0.57  -22.21  -36.79
 3691   352   126   25  247    25.07  -11.71   -8.79
 3692   352    73   52  163    32.07   -1.21  -29.79
 3693   352    21   58   13     0.57  -18.71  -19.29
 3694   352   229   76  242    21.57   -8.21  -29.79
 3695   352   302   34  164    14.57  -25.71  -36.79
 3696   352   188   73  292    14.57    5.79  -43.79
 3697   352   170   45  170   -23.93    2.29  -47.29
 3698   352   156  172  185    11.07   16.29   -5.29
 3699   352   333   65  219   -16.93    9.29  -19.29
 3700   352    86  124  143    32.07   -8.21   -5.29
 3701   352   245   99  184     4.07   -4.71    5.21
 3702   352   350   36    0     0.57  -11.71  -50.79
 3703   352   276  143  191     0.57    2.29  -36.79
 3704   352   258  127  150    28.57  -15.21  -50.79
 3705   352   252  128  199    28.57   -1.21    5.21
 3706   352   319   76   51    28.57  -15.21  -47.29
 3707   352   288   98  136    -2.93  -11.71  -36.79
 3708   352   215  123    8    -2.93   -8.21  -22.79
 3709   352   349   31  178   -23.93   16.29   -1.79
 3710   352   201   33  214   -13.43    9.29  -43.79
 3711   352    36  162   59   -27.43  -15.21    8.71
 3712   352    35  153  161     4.07   -4.71  -22.79
 3713   352   170  175   31    -2.93   19.79  -26.29
 3714   352   163   52  163    25.07  -15.21  -33.29
 3715   352   185   72  252     7.57  -18.71  -61.29
 3716   352    57   81  253   -16.93  -15.21   -8.79
 3717   352   167   61   21     4.07   -1.21  -22.79
 3718   352   188    8  191     0.57  -25.71   -1.79
 3719   352    47   97   21    18.07    2.29   15.71
 3720   352    91   44   15   -16.93   -8.21  -12.29
 3721   352   357  119  124     7.57  -11.71   -8.79
 3722   352    29  123   64   -34.43  -18.71    8.71
 3723   352   248   31  232     4.07  -18.71  -29.79
 3724   352    22   43  181    18.07  -18.71  -40.29
 3725   352   174   99    0    21.57   19.79   -1.79
 3726   352   102  108   72    -9.93  -15.21  -36.79
 3727   352   258  179  203    21.57  -32.71  -54.29
 3728   352   223  111  155    11.07  -15.21    8.71
 3729   352   154  102   28    21.57   19.79   -8.79
 3730   352    91   82  346    14.57   -1.21  -29.79
 3731   352   292  122  341     7.57   -1.21  -29.79
 3732   352    44  102  168    18.07  -25.71   -5.29
 3733   352    93   28  212     0.57    2.29  -12.29
 3734   352   158  123   20    -2.93    5.79    5.21
 3735   352   225   33  208    -9.93   -1.21  -15.79
 3736   352   348   78  330    -6.43  -11.71  -29.79
 3737   352   250   53  189    -9.93   -1.21  -22.79
 3738   352   251  170  158    14.57  -22.21  -36.79
 3739   352   290   36    0    -2.93  -15.21    5.21
 3740   352   329   53  211   -13.43   16.29  -15.79
 3741   352   156   84  327   -13.43  -15.21  -22.79
 3742   352    97   95  200     0.57  -11.71  -12.29
 3743   352   350    6  201    -6.43    5.79  -36.79
 3744   352   313   59  342    14.57    2.29    8.71
 3745   352    44   85  342    25.07  -15.21  -29.79
 3746   352    50  123  245    11.07   -8.21  -29.79
 3747   352   273   39   23    -2.93  -22.21  -15.79
 3748   352   179  123   64     7.57   37.29  -47.29
 3749   352   303    0   31    -2.93   12.79  -26.29
 3750   352   345  111    8    32.07   -8.21  -12.29
 3751   352    40   23   36   -13.43  -15.21   -8.79
 3752   352   288   33  155   -13.43  -36.21    8.71
 3753   352   212   38  202    -6.43    9.29  -47.29
 3754   352    58   51  341    -9.93  -25.71  -19.29
 3755   352    73    0  230     4.07  -11.71    1.71
 3756   352   228  120  280     7.57    5.79  -15.79
 3757   352   359   93  339     7.57  -11.71    5.21
 3758   352   200   18  323    18.07    5.79    1.71
 3759   352    44  109  195    18.07  -11.71   -5.29
 3760   352   150  137  332    -2.93   -1.21  -36.79
 3761   352   211  116   15   -23.93  -18.71  -19.29
 3762   352   324   66   28    -6.43  -32.71  -54.29
 3763   352   250   63   38    39.07    5.79  -15.79
 3764   352   127  112  221    -6.43    2.29   22.71
 3765   352   153   43  128    -2.93   -1.21    1.71
 3766   352     7  133  331    -9.93   23.29  -15.79
 3767   352   268   15   20     7.57   -1.21    8.71
 3768   352   157  142  219     0.57  -22.21   -8.79
 3769   352   222   85  170    28.57   12.79  -43.79
 3770   352   241   94   13    32.07    5.79  -33.29
 3771   352   190   42  173    28.57   -8.21   -8.79
 3772   352   345   95   65    -9.93    5.79  -19.29
 3773   352   106   68  327     0.57  -29.21  -26.29
 3774   352   244  148  108    18.07  -15.21    1.71
 3775   352    68   52  154    32.07   -8.21  -29.79
 3776   352   242   38  187   -13.43  -25.71  -61.29
 3777   352   205  110  167   -41.43  -11.71  -36.79
 3778   352   231  120  158   -48.43  -11.71  -26.29
 3779   352   228   22  191    -6.43  -15.21  -33.29
 3780   352   317   25   21   -16.93   -8.21   22.71
 3781   352   138   81  249    -2.93   23.29   -5.29
 3782   352   314   83  161    -2.93   -4.71    1.71
 3783   352    96    9  346    25.07   16.29    5.21
 3784   352   232  157  327    18.07  -25.71  -47.29
 3785   352    52  101  185   -13.43   -4.71   19.21
 3786   351    69  109  303    -9.93  -11.71  -40.29
 3787   351   274  160  198    -6.43  -11.71  -33.29
 3788   351    56  162  140   -20.43   16.29  -33.29
 3789   351    74    6  182     7.57    2.29   -8.79
 3790   351   344  113  133     7.57   -8.21   -5.29
 3791   351   304  153    0   -16.93   16.29    1.71
 3792   351    18  146  155    11.07  -15.21    5.21
 3793   351   301   38  216    11.07    5.79  -12.29
 3794   351   103   45   72     7.57    2.29    1.71
 3795   351   295    9  209   -27.43   -8.21  -26.29
 3796   351   248  159  337     0.57  -15.21  -40.29
 3797   351   205   87    8    -6.43  -15.21    8.71
 3798   351    13   47  165    39.07  -25.71   -5.29
 3799   351   333  179   42    -6.43    2.29   -8.79
 3800   351   235  146  128   -13.43    9.29  -29.79
 3801   351   225    0   59    11.07   16.29  -47.29
 3802   351   264  153   52     7.57   19.79  -12.29
 3803   351   351    8   15    11.07    5.79    8.71
 3804   351    22  169   38     4.07  -15.21  -50.79
 3805   351   309  142  199     7.57  -25.71  -36.79
 3806   351    15   77  311   -23.93   -4.71  -29.79
 3807   351   291   64  146    -9.93   -8.21   15.71
 3808   351   161  172  174    -9.93    9.29  -33.29
 3809   351   161  120  290    14.57    9.29   -5.29
 3810   351   335   41  342    18.07    5.79  -36.79
 3811   351   312  178  204     0.57  -32.71  -22.79
 3812   351    49  120  236    14.57   -8.21  -33.29
 3813   351    84   73  306     4.07    2.29  -33.29
 3814   351   196   45  243     0.57  -11.71  -57.79
 3815   351   156   15  300   -20.43  -29.21   -5.29
 3816   351   345   54  224    -9.93  -15.21  -54.29
 3817   351   174   98   51    -9.93    2.29  -19.29
 3818   351   120  108    0     0.57    5.79   12.21
 3819   351    41    8   15    14.57   -1.21    5.21
 3820   351   102  126  212    14.57    9.29  -33.29
 3821   351    51    8   15    11.07   -1.21  -29.79
 3822   351   141   80  320   -16.93   -4.71   22.71
 3823   351   268   10  305    -2.93  -11.71  -15.79
 3824   351   110  146  178     7.57    2.29  -19.29
 3825   351   127  142  198     0.57   23.29    8.71
 3826   351    94  138   28   -20.43    2.29  -33.29
 3827   351   293   84  164    -2.93    9.29   -5.29
 3828   351    50   32  217   -27.43  -11.71  -15.79
 3829   351    48  131  236    11.07  -25.71  -54.29
 3830   351   209   33  145    11.07    5.79  -15.79
 3831   351    27  170   18   -37.93   -1.21  -22.79
 3832   351   159   43  150    -2.93   -4.71  -54.29
 3833   351   114   76  247    18.07   -4.71  -29.79
 3834   351   359   87  133    14.57   -4.71  -15.79
 3835   351   112   42  179    11.07  -18.71  -19.29
 3836   351   279   85  222    -2.93   16.29  -22.79
 3837   351    59   58  216   -23.93  -15.21  -15.79
 3838   351    31  128   32   -37.93  -15.21    1.71
 3839   351   191  119  230   -20.43   23.29  -40.29
 3840   351   109   66  309   -16.93  -22.21   -5.29
 3841   351   184    5  347    11.07    2.29    5.21
 3842   351   147   94  341   -41.43   -4.71    5.21
 3843   351     9   42  232    -9.93    5.79  -12.29
 3844   351    14    6  165     7.57   16.29  -26.29
 3845   351   252  140   59    18.07  -15.21   -8.79
 3846   351    76  139  217    -6.43   16.29  -19.29
 3847   351    73  107  168     7.57    2.29  -36.79
 3848   351   278   85  194    11.07   -4.71   -1.79
 3849   351   264   58  341     0.57    9.29  -50.79
 3850   351    65   75  307    28.57   16.29  -15.79
 3851   351   122  158  180    -2.93  -18.71  -15.79
 3852   351   234   94   85    11.07   19.79  -40.29
 3853   351     5   34   41    14.57  -22.21  -12.29
 3854   351   124   99    0    11.07   -4.71    8.71
 3855   351    70  120  233    35.57   16.29  -15.79
 3856   351   230   90    0   -20.43   16.29  -47.29
 3857   351   113  113  207   -23.93  -32.71  -15.79
 3858   351   201  167   26    35.57  -11.71  -36.79
 3859   351    45   27  212   -23.93  -15.21  -15.79
 3860   351   132   72  130   -23.93    9.29  -29.79
 3861   351   263    7  155    25.07   23.29  -29.79
 3862   351   225   33  208    21.57   -4.71  -43.79
 3863   351   159  103  202    25.07  -32.71  -33.29
 3864   351   143   75   23   -27.43   -4.71  -43.79
 3865   351    39    0  254   -20.43    2.29  -36.79
 3866   351   216   13  126   -20.43   -1.21  -22.79
 3867   351    41  119  174    -6.43   -1.21  -33.29
 3868   351   116  151  184    14.57  -11.71    5.21
 3869   351   159   30    8   -23.93   -4.71  -26.29
 3870   351   280  124  319     0.57   -1.21  -26.29
 3871   351    63   19  193    -9.93  -25.71  -43.79
 3872   351   181   88  240    25.07  -43.21  -50.79
 3873   351   111   90  205    18.07  -25.71  -12.29
 3874   351   294   88  143    14.57   -8.21   -8.79
 3875   351   224   10  141   -27.43  -25.71    8.71
 3876   351    83  127   44    -9.93   -1.21  -36.79
 3877   351   214  172  254    21.57    9.29  -22.79
 3878   351   235  105   16     4.07  -36.21  -12.29
 3879   351    75   79  277   -13.43   -8.21   -8.79
 3880   351   148   99  134     4.07    5.79   -5.29
 3881   351   333  179   42    -2.93    2.29   -8.79
 3882   351   145  133  343   -20.43    5.79   -5.29
 3883   351   165   79   94   -23.93  -18.71  -12.29
 3884   351   125    3    8    21.57   19.79  -22.79
 3885   351   156   71  121    28.57    2.29   -8.79
 3886   351   225  104  149    14.57  -18.71  -36.79
 3887   351   259   76   51    -9.93   -8.21  -33.29
 3888   351    21  127  176    18.07   -8.21   -8.79
 3889   351     6   60  161    14.57  -18.71   -5.29
 3890   351   180   99   38     0.57   12.79  -26.29
 3891   351   267  176  209   -30.93  -32.71   -5.29
 3892   351    11   80   15    35.57   -4.71   -8.79
 3893   351   102  176  265    18.07  -18.71  -54.29
 3894   351   337   94  184     0.57    5.79  -15.79
 3895   351    57   17  169   -23.93  -22.21  -29.79
 3896   351   265  178   22    21.57  -22.21    8.71
 3897   351   294   81    0    28.57   -1.21   -8.79
 3898   351   243  179   42    -2.93   26.79  -36.79
 3899   351   240  152  196     0.57    9.29   29.71
 3900   351     4   91  210   -30.93  -11.71  -26.29
 3901   351   333  147   23   -23.93   -4.71    5.21
 3902   351    31  119   28     7.57   -8.21  -15.79
 3903   351   323  119   38    -2.93   -8.21    8.71
 3904   351   325   79   94    -2.93    5.79  -29.79
 3905   351   124   99    0   -20.43    9.29  -26.29
 3906   351   190  171  175    -6.43   12.79    8.71
 3907   351   292   53   45     4.07  -11.71  -40.29
 3908   351    99   30    8   -13.43  -25.71  -26.29
 3909   351   324  117    0    -6.43  -32.71  -19.29
 3910   351     6  168  313    14.57    9.29  -29.79
 3911   351    37   69  190   -37.93   -8.21   -5.29
 3912   351    75  121  291    -2.93    2.29   19.21
 3913   351   174  178   64     7.57  -11.71  -33.29
 3914   351   325  111    8     4.07    2.29    1.71
 3915   351    87  163  233   -20.43    9.29  -26.29
 3916   351   197  170   18    14.57   19.79  -36.79
 3917   351   290  107  128    -6.43   -8.21    5.21
 3918   351   181  128   32    -2.93   -4.71  -19.29
 3919   351   203   39   23    18.07   26.79  -22.79
 3920   351    29  166  243    35.57   -8.21   -5.29
 3921   351   301  119   28    -2.93    2.29    1.71
 3922   351    83   52  163    28.57   -1.21  -54.29
 3923   351    49   58  219    35.57   -4.71   -8.79
 3924   351    89   21  155     0.57   23.29  -36.79
 3925   351   204   62   51   -20.43   -8.21  -26.29
 3926   351   335   57  206     4.07    9.29  -12.29
 3927   351    40   23   36    -2.93  -22.21  -15.79
 3928   351   175   64  199    25.07    9.29  -29.79
 3929   351   333   89  173   -13.43   -8.21  -29.79
 3930   351    70   90    0    11.07   26.79  -22.79
 3931   350   100   61  341   -30.93    5.79  -22.79
 3932   350   198   34  202     0.57   30.29  -43.79
 3933   350    12  110   58    21.57   -8.21  -19.29
 3934   350    84  127  302    -9.93   -8.21  -36.79
 3935   350    71   76   77   -13.43  -25.71  -15.79
 3936   350   177   69  304    35.57   -8.21   -1.79
 3937   350   302  100  235    11.07    5.79  -15.79
 3938   350   261  119   28    11.07   -1.21  -43.79
 3939   350   187  113  346   -13.43   -1.21  -19.29
 3940   350   314   45    0   -16.93    2.29  -12.29
 3941   350   303    0   31    -6.43   12.79  -26.29
 3942   350    52   24   47     4.07   -8.21  -15.79
 3943   350    10  112  182    28.57    2.29  -50.79
 3944   350   175  167  132    -2.93   12.79    1.71
 3945   350   339   30    8   -27.43    2.29  -22.79
 3946   350     2   34  199   -27.43   12.79   -5.29
 3947   350   154  102   28   -23.93  -22.21   -8.79
 3948   350   343  128  222   -34.43  -22.21  -26.29
 3949   350   305  140  123     0.57   -1.21   -5.29
 3950   350    73   56  227    11.07  -11.71  -40.29
 3951   350   344  132  184    11.07  -18.71  -22.79
 3952   350    30  176   81     0.57  -11.71    1.71
 3953   350   184  117    0   -13.43   -4.71  -22.79
 3954   350    31  137  253     4.07   -1.21  -47.29
 3955   350    79   24  182     0.57   -1.21  -12.29
 3956   350   210   90    0    11.07   -1.21   -5.29
 3957   350   333  127   44    -2.93  -11.71    5.21
 3958   350    94   49  347    25.07   -4.71   -5.29
 3959   350   301  167  254   -20.43   -4.71  -29.79
 3960   350   311   94   13     0.57  -25.71  -36.79
 3961   350   232  108   72    14.57  -18.71   -5.29
 3962   350   114  151  136    -2.93  -18.71   -5.29
 3963   350   261  119  137    28.57   16.29  -50.79
 3964   350   238  162  328     4.07    2.29  -47.29
 3965   350   145  168   49   -16.93  -22.21   -8.79
 3966   350   326  150  108   -27.43    2.29  -22.79
 3967   350    66  138  204     4.07   12.79  -50.79
 3968   350   271  106  187    25.07    2.29  -19.29
 3969   350    61  147  306     0.57    5.79  -54.29
 3970   350   241  116  160    25.07  -18.71  -36.79
 3971   350    84  108  320    -9.93  -18.71  -36.79
 3972   350   176    0  209     0.57    2.29  -15.79
 3973   350   239  170  333    21.57   -4.71   -8.79
 3974   350   142   30  149    -2.93   -1.21  -12.29
 3975   350    42  146  263   -13.43   -4.71   -8.79
 3976   350    48   74  177    14.57  -29.21  -12.29
 3977   350   315  111    8   -20.43   26.79   -1.79
 3978   350    99   86  347     7.57   23.29  -19.29
 3979   350    50  160  290     7.57    5.79  -19.29
 3980   350   354  113  133    39.07  -15.21   -1.79
 3981   350   135  119  184    -2.93   -1.21  -15.79
 3982   350    87    0   70     0.57   26.79   -8.79
 3983   350   334  149  303    25.07    9.29  -22.79
 3984   350   292  166  307   -16.93   -1.21  -29.79
 3985   350   293  132  233   -23.93  -25.71    1.71
 3986   350   320   13   43    -9.93   -4.71  -26.29
 3987   350   211  116   15     4.07   -1.21  -36.79
 3988   350   359  149  174    14.57   -8.21    5.21
 3989   350    34    2  185     0.57   16.29  -22.79
 3990   350   327   68  112   -20.43   -8.21    8.71
 3991   350   239   72  234    21.57   -8.21  -29.79
 3992   350   303   87  142    14.57  -11.71  -12.29
 3993   350    78   21  337    28.57   -4.71   -8.79
 3994   350   132   33  166     0.57   -4.71   -5.29
 3995   350    29    7  229    -6.43   -8.21    5.21
 3996   350   183  156  218    18.07   12.79  -12.29
 3997   350   146   71  121    35.57  -29.21  -36.79
 3998   350    82   17   29    -6.43  -29.21  -29.79
 3999   350   292   53   45    25.07   12.79    1.71
 4000   350   315    0   59   -13.43    9.29  -54.29
 4001   350   359  152  293   -23.93  -29.21  -15.79
 4002   350   114    0   19    14.57   19.79  -22.79
 4003   350    36  128  321   -23.93   -1.21  -12.29
 4004   350    84   96  340    21.57  -25.71  -29.79
 4005   350   344   66  350    28.57  -18.71  -15.79
 4006   350   105   69   16    42.57   -4.71   -5.29
 4007   350   318   17   64    -2.93  -11.71   -8.79
 4008   350   207   53  120   -30.93   16.29  -22.79
 4009   350   135  105   16    14.57  -15.21   12.21
 4010   350   201  140   48   -13.43   -1.21  -26.29
 4011   350    32   25  234   -23.93  -18.71    8.71
 4012   350   143   35  343    11.07    5.79  -15.79
 4013   350    19  100  343    25.07    9.29  -15.79
 4014   350    40  142  289    -2.93  -15.21  -43.79
 4015   350    50    7  195   -13.43  -22.21  -26.29
 4016   350   100   78  338     0.57    2.29  -57.79
 4017   350    42  157   25   -34.43   -8.21  -29.79
 4018   350   218  138  184     0.57    5.79   12.21
 4019   350    56   72  139    -9.93   16.29    1.71
 4020   350   118    0  189    11.07   -4.71   -5.29
 4021   350   142   31  136    -2.93   -1.21   -1.79
 4022   350   358   51  159    35.57  -15.21  -26.29
 4023   350   292  110   58   -16.93   -4.71  -26.29
 4024   350     4   45    0   -23.93   12.79  -22.79
 4025   350    75  121  291   -13.43   -8.21  -36.79
 4026   350   104   45  318     7.57   16.29  -26.29
 4027   350   335   71  307    14.57  -32.71  -26.29
 4028   350   271  119   28    11.07   -1.21  -43.79
 4029   350   214   18  184    -2.93   -8.21  -33.29
 4030   350   118   61  158    25.07   16.29  -50.79
 4031   350   250  168    9    -9.93  -15.21  -22.79
 4032   350    93   15  199    14.57    2.29  -19.29
 4033   350   163  130  130     0.57    2.29    1.71
 4034   350    49   43  150    32.07   -8.21  -33.29
 4035   350    68   66  240   -20.43  -11.71   -8.79
 4036   350   254    9    0    14.57  -32.71    5.21
 4037   350    25   98  220     7.57   -8.21  -43.79
 4038   350   351  102  128     4.07  -11.71   -8.79
 4039   350   309   30    8    -2.93    9.29   12.21
 4040   350    68   61  158    32.07   -4.71  -29.79
 4041   350    79   24  182     4.07   -1.21  -15.79
 4042   350   339   80  170    -2.93   -1.21    1.71
 4043   350   323   47   38   -20.43   -4.71   15.71
 4044   350    51  102  128    11.07  -29.21  -19.29
 4045   350   213   39   23    14.57  -11.71    8.71
 4046   350    28  130  220   -30.93  -11.71  -19.29
 4047   350   277    0  236    32.07    2.29   -8.79
 4048   350    22  140   59   -23.93  -11.71    5.21
 4049   350   225   87  123    18.07  -32.71   -5.29
 4050   350    66   59  177     7.57    2.29  -29.79
 4051   350   155  153  136   -16.93   12.79  -19.29
 4052   350    39  158  346    18.07    5.79   12.21
 4053   350    71  116  336    11.07   16.29  -36.79
 4054   350   215  159    8   -20.43  -15.21  -22.79
 4055   350   254   58  152    18.07    2.29  -47.29
 4056   350   104   93  226   -37.93    2.29  -15.79
 4057   350   258  165  336    49.57   -1.21   -1.79
 4058   350   112   89   45    -6.43    5.79   12.21
 4059   350    76   69  162    32.07  -18.71  -33.29
 4060   350   180   18    0     4.07    5.79   -1.79
 4061   349   223  137  121    -9.93    9.29  -33.29
 4062   349   346   80  185     0.57    2.29   -8.79
 4063   349    63  143  282    -9.93  -11.71  -12.29
 4064   349     3  147   23     4.07  -15.21  -54.29
 4065   349    52  110   58    11.07   12.79   -1.79
 4066   349   228  100  208   -13.43  -25.71  -33.29
 4067   349     4   30   28   -34.43  -18.71   -5.29
 4068   349    84  127  302   -16.93   -8.21  -33.29
 4069   349   265   95   65    -2.93   -8.21  -33.29
 4070   349   182   17  108    14.57   -8.21  -47.29
 4071   349   299   30    8     7.57  -22.21   -1.79
 4072   349   259   80  320    11.07  -25.71  -33.29
 4073   349   147  170   18   -23.93  -25.71  -26.29
 4074   349   173  176  247    11.07  -11.71  -50.79
 4075   349   211  130   13   -37.93  -15.21   -1.79
 4076   349   303  132  115    -6.43   -4.71  -43.79
 4077   349   190   90    0    18.07   16.29   12.21
 4078   349   325   15    8   -23.93  -25.71  -29.79
 4079   349    92  112  298   -16.93   -4.71   -8.79
 4080   349   335    3    8    11.07    5.79    5.21
 4081   349   237  131  349    32.07  -15.21  -19.29
 4082   349    73   25  173   -16.93  -25.71  -26.29
 4083   349   267   25   21    -6.43  -15.21   -8.79
 4084   349   341   10  216     0.57  -22.21  -22.79
 4085   349   279  113  152    14.57   12.79  -33.29
 4086   349   243    0  234   -16.93   -4.71   -8.79
 4087   349    53    7  155     7.57    5.79  -15.79
 4088   349   223  111  155    14.57  -15.21    5.21
 4089   349   174   27    0   -23.93   16.29   -5.29
 4090   349   118  123   20    39.07  -22.21  -33.29
 4091   349   321   63   60    -2.93  -29.21  -26.29
 4092   349   321   80   15   -16.93   23.29    5.21
 4093   349   134   86  192    39.07    5.79   15.71
 4094   349   325   95   65   -13.43  -18.71  -19.29
 4095   349   204   45  149    32.07  -11.71  -36.79
 4096   349     7  179  201    18.07   -4.71  -47.29
 4097   349   267    0   70    -9.93  -22.21   12.21
 4098   349    99  104  232   -37.93  -15.21  -12.29
 4099   349    35   12  246    35.57   -1.21  -12.29
 4100   349     6  156  116   -34.43   -1.21  -15.79
 4101   349   323   74   33    -9.93   -4.71  -22.79
 4102   349   239   92  181     0.57   -4.71    1.71
 4103   349   218  134  173     0.57    5.79   12.21
 4104   349   286   56  205   -13.43    5.79  -29.79
 4105   349   179  104  160   -23.93  -25.71  -12.29
 4106   349     4  138   28   -30.93   16.29  -12.29
 4107   349   244   94   85     7.57  -15.21   -1.79
 4108   349   359  128  114   -16.93   -1.21   15.71
 4109   349    37   38  348     4.07  -39.71    1.71
 4110   349    21   47   28    -9.93  -11.71  -12.29
 4111   349   341  136  229   -16.93    5.79  -22.79
 4112   349    21  119   28     7.57  -11.71  -19.29
 4113   349   351  173  324   -13.43   23.29  -36.79
 4114   349   157  142  219     0.57  -22.21   -5.29
 4115   349    64    6  182     4.07  -15.21    8.71
 4116   349   121   27  230    21.57   23.29  -36.79
 4117   349   279   99  135    -6.43   -8.21  -43.79
 4118   349    22   57  334     4.07   -1.21  -15.79
 4119   349    47   68  112   -16.93   -8.21  -33.29
 4120   349   351  173  324   -13.43   23.29  -40.29
 4121   349    31   17  230    -9.93  -11.71    5.21
 4122   349   338   33  155   -23.93    9.29   -8.79
 4123   349   345  133  245   -27.43  -25.71  -22.79
 4124   349    54    6  340    -9.93  -29.21  -33.29
 4125   349   231   72   43    -6.43   16.29  -12.29
 4126   349    95   75    8   -34.43   -1.21    1.71
 4127   349   250   80  196    14.57   -8.21   -1.79
 4128   349   154   17  218    18.07  -18.71  -15.79
 4129   349   354   34  186     7.57   -1.21  -40.29
 4130   349   318  178   55    -6.43   12.79  -40.29
 4131   349   339  161   17    -9.93  -32.71    8.71
 4132   349    55  137  234     4.07    5.79    1.71
 4133   349   355  112  246    11.07   23.29  -12.29
 4134   349    38   51  324    -2.93   12.79   19.21
 4135   349   331   98  137     7.57   -8.21   -8.79
 4136   349   279   73  143   -13.43  -18.71   22.71
 4137   349   334  113  133    -2.93  -18.71  -29.79
 4138   349   281   92   32    -9.93   -1.21  -26.29
 4139   349   176  155  148    21.57  -11.71  -26.29
 4140   349   218   98  316    39.07  -11.71   -5.29
 4141   349   148   77  155   -16.93   -1.21  -50.79
 4142   349   177    0   70    -9.93    5.79   -1.79
 4143   349   333    7  155   -27.43    2.29  -19.29
 4144   349   111   57  188    -2.93   -1.21  -40.29
 4145   349   184  135    0   -16.93   -8.21  -57.79
 4146   349   213  137  151   -48.43  -18.71  -29.79
 4147   349   315  167  132    -6.43    2.29    5.21
 4148   349   234   45    0   -20.43  -22.21  -15.79
 4149   349   337   88  314   -13.43   -1.21  -36.79
 4150   349   134  104  214    -6.43    2.29  -12.29
 4151   349   102  119  205   -13.43    9.29   -8.79
 4152   349    83   76  316    11.07   -4.71    8.71
 4153   349   216   70  343     7.57   -8.21   -1.79
 4154   349    61  138  136    11.07   19.79  -43.79
 4155   349    19   62  242    -6.43  -22.21    8.71
 4156   349   161   37  336     4.07   12.79  -29.79
 4157   349   270  123  156   -20.43    2.29   15.71
 4158   349   163   74   33    28.57  -25.71  -36.79
 4159   349   284  148  343    39.07   -4.71  -15.79
 4160   349   355  108  237    -6.43    5.79  -29.79
 4161   349   197  104  345   -13.43   -8.21  -40.29
 4162   349     0   18  319    14.57  -25.71  -22.79
 4163   349   247  135  206    28.57   -1.21    5.21
 4164   349   139   60  146    18.07  -32.71    8.71
 4165   349    20  176   81     0.57   -8.21    1.71
 4166   349   136  171  178    14.57   -1.21    5.21
 4167   349   139  104  308     7.57    9.29  -43.79
 4168   349   153  127   44    11.07   -1.21  -43.79
 4169   349    67  122  137    11.07  -25.71  -12.29
 4170   349   336  100  334     0.57   -4.71    5.21
 4171   349   335   88  258    32.07   19.79  -29.79
 4172   349   331   83   28     0.57  -11.71    5.21
 4173   349    23   19  223    14.57   12.79  -15.79
 4174   349   322   38  181    11.07  -11.71  -36.79
 4175   349   335  155  310    -9.93   -4.71  -36.79
 4176   349   205   20  168   -27.43  -25.71  -29.79
 4177   349   148   68  151   -20.43   -1.21  -12.29
 4178   349   129  104  160     4.07   -1.21   -8.79
 4179   349    95   33   16    14.57  -22.21  -26.29
 4180   349   157  158   34    -6.43    5.79  -40.29
 4181   349   110   87  313    39.07   26.79  -54.29
 4182   349    51   83  291    28.57  -22.21  -40.29
 4183   349   321  115   50    -2.93  -11.71    5.21
 4184   349   113   69  351    21.57   16.29  -36.79
 4185   349    90   89  294    11.07   12.79   -1.79
 4186   349   223  179   42    -2.93   26.79  -36.79
 4187   349   286  122  137    11.07  -29.21  -36.79
 4188   349   165  177   12     0.57  -22.21   -8.79
 4189   349   223   27  201   -16.93   -1.21   -8.79
 4190   349   347  119  124     7.57    5.79  -40.29
 4191   349   162   73  332   -16.93   -8.21   15.71
 4192   349   158   61  158    -6.43   -1.21  -15.79
 4193   349   196   12  189     0.57   -4.71  -33.29
 4194   349   207  136  100    11.07   -8.21  -40.29
 4195   349   178   89  298    18.07  -11.71  -19.29
 4196   349   211   65  146    32.07   -8.21    1.71
 4197   349   225  159    8   -20.43  -11.71  -22.79
 4198   349    61    0  214    18.07   -4.71   -5.29
 4199   349    35   15    8    14.57   -1.21    5.21
 4200   349   305   15    8     4.07   19.79   -5.29
 4201   349     0   99   38    -2.93  -32.71  -19.29
 4202   349   232  172  188     4.07   16.29   15.71
 4203   349   117  108  234     4.07   -1.21  -12.29
 4204   349    97  163  169    11.07    9.29  -26.29
 4205   349    92   76  234   -16.93    2.29  -36.79
 4206   349    53  119   38    18.07   -8.21  -26.29
 4207   349   170  168  218    18.07   12.79  -19.29
 4208   349   250   36  299     0.57   12.79   -1.79
 4209   349   145  133  343   -16.93  -18.71  -12.29
 4210   349   188   49  352   -13.43   -1.21  -15.79
 4211   349    34    2  185    -6.43  -15.21  -33.29
 4212   349   265   42  140   -27.43  -36.21   19.21
 4213   349   268  179  263   -20.43   -8.21  -29.79
 4214   349    34   11  199    -9.93   -4.71    1.71
 4215   349   173    8  334   -16.93    5.79  -15.79
 4216   349   351  122  331    14.57   19.79  -22.79
 4217   349   341   85   58   -23.93   -4.71    8.71
 4218   349    59   66  235    14.57  -15.21  -33.29
 4219   349    73  151  136   -13.43   30.29  -22.79
 4220   349    88   34  157   -16.93  -18.71  -36.79
 4221   349    50  113  309   -16.93    5.79  -12.29
 4222   349    97   68  112    21.57    9.29   -5.29
 4223   349     0   36    0    32.07   -4.71  -54.29
 4224   349    37    8  209    21.57  -15.21  -47.29
 4225   349   150  126  328     0.57   -8.21  -22.79
 4226   349    31   88  320    -9.93  -22.21  -26.29
 4227   349   285   52  134    14.57  -15.21   -1.79
 4228   348   176  117  343   -13.43   -4.71   12.21
 4229   348   160   44  111    18.07  -11.71  -47.29
 4230   348   294   31  136    28.57  -22.21    5.21
 4231   348   355    3    8    28.57   -4.71  -36.79
 4232   348   314   99    0    21.57  -25.71  -61.29
 4233   348   344   31  136    18.07   -1.21   -8.79
 4234   348   154    9    0   -20.43    5.79   -5.29
 4235   348   184  138   28    -6.43   30.29   -5.29
 4236   348   277   72  177    11.07   -8.21   -5.29
 4237   348   165    8  214     0.57    2.29  -22.79
 4238   348   162   23  142    14.57  -22.21  -50.79
 4239   348   142   17   29     4.07    5.79  -54.29
 4240   348   232   28  150   -37.93  -18.71   -8.79
 4241   348    80  114  330    21.57  -22.21  -22.79
 4242   348    31  127  175    -6.43    2.29    8.71
 4243   348   308   90  284    25.07  -11.71   -5.29
 4244   348   207   53  120    18.07  -11.71  -47.29
 4245   348     3   82  208    35.57  -18.71  -15.79
 4246   348   131  108   43    18.07   16.29  -12.29
 4247   348    74   46  219    -6.43    2.29    1.71
 4248   348   173  104  297     0.57  -22.21   -8.79
 4249   348    79  155  182    32.07  -11.71  -40.29
 4250   348    49  102    8    11.07   -4.71  -26.29
 4251   348   206  113  191     0.57   -1.21   12.21
 4252   348   182  157   25    14.57  -15.21  -33.29
 4253   348    91  152   15     0.57   19.79  -22.79
 4254   348   301  140   48    -9.93  -18.71  -26.29
 4255   348   101   27  347     4.07   23.29   15.71
 4256   348   105   56  199   -30.93  -18.71  -22.79
 4257   348   256  127  187    18.07   -4.71   15.71
 4258   348     7  119  124     7.57  -11.71   -8.79
 4259   348    80  131  183   -34.43  -11.71  -19.29
 4260   348   265   87    8   -16.93  -11.71  -33.29
 4261   348   241   76   77    -6.43   -8.21  -29.79
 4262   348    79   97  279    -2.93   -8.21   22.71
 4263   348   134   66  317   -27.43    5.79    8.71
 4264   348   152   99  347   -13.43   -1.21  -54.29
 4265   348    93  136  331     4.07    9.29  -43.79
 4266   348   181  146  310    28.57  -25.71  -15.79
 4267   348   254   31  136   -16.93  -43.21  -12.29
 4268   348   127   59  128   -13.43    9.29  -15.79
 4269   348   230  175   31     4.07    2.29   -8.79
 4270   348   280   13   43    -6.43  -15.21  -33.29
 4271   348    92  158  199   -20.43    5.79  -54.29
 4272   348    87  133   21   -16.93   -1.21  -50.79
 4273   348   209  102    8    11.07   -1.21   -8.79
 4274   348     7  170   18     4.07    2.29  -15.79
 4275   348   144   97  146     4.07    5.79  -12.29
 4276   348    29   66    8     4.07  -18.71  -15.79
 4277   348   153    0   31    11.07   23.29  -33.29
 4278   348   291    8   15     0.57   19.79   -1.79
 4279   348    69    7  346    -6.43    9.29  -43.79
 4280   348   346  113  332    18.07   16.29  -15.79
 4281   348   139  138    8    14.57    2.29  -43.79
 4282   348   309    4   49   -16.93    2.29  -19.29
 4283   348   333  158   44   -48.43   -4.71  -12.29
 4284   348   304   27    0     7.57  -22.21   -8.79
 4285   348   322   70   68   -23.93  -11.71   12.21
 4286   348   280  159  206    -9.93   -1.21  -50.79
 4287   348   301  119   28    -2.93    5.79    1.71
 4288   348   137   50  342     4.07    2.29  -19.29
 4289   348   165  178   22     0.57   19.79  -36.79
 4290   348   285  111    8    -9.93  -25.71  -43.79
 4291   348     7  168  202    18.07   -1.21  -50.79
 4292   348   175   74  294    14.57    5.79  -40.29
 4293   348   295  104  196   -16.93  -29.21  -15.79
 4294   348   161    8  324     0.57  -18.71  -36.79
 4295   348   214   60  190    -6.43   -8.21  -19.29
 4296   348   155   87  123   -23.93  -22.21  -15.79
 4297   348   194  139  187    21.57  -15.21  -26.29
 4298   348    14   25  178    32.07  -25.71   -1.79
 4299   348   156  162  141    14.57    2.29   15.71
 4300   348    42  157   25    -6.43  -22.21   -5.29
 4301   348    90   13   43     0.57  -29.21  -29.79
 4302   348   155  147    8   -30.93  -29.21  -40.29
 4303   348   158   17  199    14.57    5.79  -26.29
 4304   348   232  139  334    21.57    2.29  -15.79
 4305   348   135  177   12     4.07   12.79  -22.79
 4306   348   241   58   13    -9.93   16.29  -19.29
 4307   348   105   85  339    11.07   19.79  -19.29
 4308   348     9   72  230   -23.93   -8.21  -36.79
 4309   348   306   78  309   -27.43  -11.71   -1.79
 4310   348   170   60  178   -16.93  -11.71  -12.29
 4311   348   297  113  215    25.07   16.29  -36.79
 4312   348   267   61  164    -9.93  -25.71  -22.79
 4313   348    88   99  134    25.07   -8.21  -29.79
 4314   348     9  128  114     7.57  -11.71   -8.79
 4315   348    69   90  313   -16.93    9.29  -12.29
 4316   348   232  119  344    -2.93   -1.21  -33.29
 4317   348   192   18  331   -34.43    9.29   -8.79
 4318   348   101   63   60     0.57   -1.21   12.21
 4319   348    62  140  222    21.57   -4.71  -33.29
 4320   348   200   90    0    11.07   -4.71   -5.29
 4321   348   223  161  335    -9.93  -11.71    5.21
 4322   348   181   55  329    18.07   -8.21  -33.29
 4323   348    73  104  202    -9.93  -15.21   19.21
 4324   348   254  105  297     0.57    2.29  -22.79
 4325   348    78   71  333    11.07  -15.21  -15.79
 4326   348   202  140   59    -9.93  -29.21  -36.79
 4327   348    59  123  197    -2.93   16.29    1.71
 4328   348   131   53  307    18.07    9.29   -1.79
 4329   348   323    0   31    25.07   -8.21  -26.29
 4330   348   355   55  331    -9.93  -15.21  -33.29
 4331   348   293    7  155   -20.43   -4.71  -47.29
 4332   348    77  121  198    11.07  -50.21  -29.79
 4333   348    46   98  201    18.07  -29.21   -1.79
 4334   348   303   95  149    14.57   -8.21   -8.79
 4335   348   200   18  323    18.07    2.29    1.71
 4336   348   143  116  317    -6.43   -8.21  -54.29
 4337   348   107  175  250    11.07    2.29   12.21
 4338   348   151  122  138     4.07   16.29  -19.29
 4339   348   130   30  332     4.07    9.29  -15.79
 4340   348    63   10  260    14.57   -4.71    5.21
 4341   348    80  126    0    25.07   -4.71  -19.29
 4342   348   164   97  146     0.57    2.29   -1.79
 4343   348   268  103  196    25.07   -1.21  -15.79
 4344   348   104   70  344    11.07   26.79  -12.29
 4345   348    79   43  150    35.57   -1.21  -50.79
 4346   348   321  132  153     7.57   -1.21  -12.29
 4347   348   107  170   18   -13.43  -25.71   -1.79
 4348   348   235  139  175    -6.43   -4.71  -19.29
 4349   348    19   37  154    11.07  -22.21    5.21
 4350   348   177  145  221    21.57   12.79  -15.79
 4351   348   123    0  230   -16.93   -1.21  -33.29
 4352   348   215  141   16     7.57  -29.21   -1.79
 4353   348   351   85   58    -2.93   12.79  -15.79
 4354   348   163    8  313     4.07  -18.71  -43.79
 4355   348   292   58  300     4.07    5.79  -12.29
 4356   348   271  140   48    46.07   -4.71  -19.29
 4357   348    35  163  163    11.07  -15.21   15.71
 4358   348    13   45   72   -30.93  -36.21  -26.29
 4359   348   139   55  323    25.07   12.79   -5.29
 4360   348   156  131  316     0.57   -8.21  -33.29
 4361   348     3   44  163    14.57  -29.21   -8.79
 4362   348   166   69  162    28.57  -11.71   -1.79
 4363   348    12  167  173     7.57   -1.21    5.21
 4364   348   144   97  146     4.07    9.29  -12.29
 4365   348    65   75  307     7.57    5.79  -33.29
 4366   348   237   81  192    14.57    5.79  -50.79
 4367   348    40  137   37   -34.43  -18.71   -1.79
 4368   348   168   96  256    28.57  -22.21  -40.29
 4369   348   254   48  155    42.57   -8.21  -19.29
 4370   348    18   10  190    28.57    5.79   -8.79
 4371   348   114  125  193    18.07   -1.21    1.71
 4372   348   135   89  140     0.57    5.79   -5.29
 4373   348   121   37  143     0.57  -18.71  -15.79
 4374   348   344  111  170     0.57    2.29   -8.79
 4375   348    77  158   34    28.57    5.79  -12.29
 4376   348   340   23   36    42.57   -4.71  -40.29
 4377   348   116   72  139    21.57   -1.21  -57.79
 4378   348   131   14  149   -13.43  -22.21  -22.79
 4379   348   266   91  289   -23.93  -32.71  -19.29
 4380   348   319  122  157    39.07    9.29  -36.79
 4381   348   355  103  329    -2.93  -22.21   19.21
 4382   348   217  128  181     4.07    2.29    8.71
 4383   348    93  110   33    -6.43   -8.21  -82.29
 4384   347    20  168    9   -16.93  -18.71  -68.29
 4385   347   323   74   33    -9.93   -4.71  -26.29
 4386   347    86   94  307    18.07   12.79  -19.29
 4387   347     6   90  154    21.57  -25.71   -8.79
 4388   347   122  169   38   -20.43  -25.71   -5.29
 4389   347   331   72   43   -23.93   -1.21   12.21
 4390   347   183  147   23    -6.43    5.79    1.71
 4391   347   216   15  308     7.57  -15.21  -15.79
 4392   347   252   25  348    18.07   16.29  -15.79
 4393   347   299  112  118    -6.43   -8.21  -40.29
 4394   347   206  120  325    -6.43  -18.71    1.71
 4395   347    71   26  212    -6.43  -29.21  -22.79
 4396   347    45    0   59    -9.93   16.29    1.71
 4397   347    42  101  181    18.07  -18.71   -5.29
 4398   347   324  151  341    21.57  -18.71  -33.29
 4399   347   341   22   13   -16.93   -4.71   22.71
 4400   347     0  169   72    -2.93  -11.71    5.21
 4401   347   215  127  197    25.07   -4.71  -50.79
 4402   347   184  117    0   -13.43   -4.71  -19.29
 4403   347    80   94  145    -2.93  -18.71  -47.29
 4404   347   184   81    0    18.07   16.29   12.21
 4405   347   321   55  169     4.07  -11.71  -33.29
 4406   347   290   13  303     4.07   -4.71  -19.29
 4407   347   331   83   28    21.57    2.29  -12.29
 4408   347   117   61   21    18.07   30.29  -15.79
 4409   347   214  100  194    21.57    2.29   -1.79
 4410   347   234  171    0     7.57    2.29  -36.79
 4411   347   195  163  182     0.57  -25.71    8.71
 4412   347   354    0   19     4.07   16.29   -5.29
 4413   347   331   37   64    -9.93   16.29  -29.79
 4414   347   123   18  295   -20.43    5.79   -1.79
 4415   347   150   36  197     0.57   23.29  -36.79
 4416   347   161   79  342   -20.43   -1.21  -19.29
 4417   347    45   66  200    25.07  -18.71   -8.79
 4418   347    31  119   28   -16.93  -15.21  -33.29
 4419   347   213   17  172    -2.93   -4.71  -26.29
 4420   347   310  108    0     0.57    2.29    1.71
 4421   347    70   40  306   -23.93  -11.71    1.71
 4422   347    66  152  308   -20.43   -4.71    1.71
 4423   347   232  104  348    32.07    9.29  -33.29
 4424   347   317  161  256    -2.93   -4.71  -36.79
 4425   347   237  124  212   -13.43  -32.71   -8.79
 4426   347   347   61   21    -9.93   -8.21  -15.79
 4427   347   300   99   38    -6.43  -11.71    5.21
 4428   347   143   94  200    18.07  -11.71   -5.29
 4429   347    84  135    0    25.07   -4.71  -19.29
 4430   347    90  168    9    21.57  -18.71   -5.29
 4431   347   191  117  172   -48.43  -15.21  -22.79
 4432   347   303  132  115   -27.43    2.29  -22.79
 4433   347   320   36    0     0.57  -29.21   -1.79
 4434   347   169   89  322    39.07    2.29   -5.29
 4435   347    42  158  180   -44.93  -15.21  -64.79
 4436   347   308  168  315   -16.93   -1.21  -29.79
 4437   347    23  119   38   -30.93  -11.71  -29.79
 4438   347   292  107  212     7.57   23.29  -47.29
 4439   347    43  107  348   -23.93   -4.71   -1.79
 4440   347    25  177   12     0.57   -1.21  -22.79
 4441   347   172   81  191    25.07    9.29  -33.29
 4442   347   301   47   28   -27.43  -22.21  -22.79
 4443   347     7   62  230    35.57   23.29  -22.79
 4444   347    10   53  158    18.07  -32.71  -12.29
 4445   347   331  102  128    11.07   -8.21   -8.79
 4446   347    19  105  185    18.07  -11.71   -5.29
 4447   347    65  147  128   -16.93   30.29  -22.79
 4448   347    41  128   32   -30.93  -15.21   -1.79
 4449   347    91  147   41    -9.93   -8.21  -40.29
 4450   347   288   15   20     7.57  -32.71   -1.79
 4451   347   249   30    8     7.57    5.79   12.21
 4452   347   198  178   55   -16.93  -22.21  -19.29
 4453   347   224   94   85    11.07  -15.21   -1.79
 4454   347    14   25  178    25.07  -11.71  -12.29
 4455   347    38   91  349   -30.93   -1.21   -1.79
 4456   347   322   17  108   -13.43    5.79  -19.29
 4457   347    85   87    8    -6.43   23.29  -19.29
 4458   347   200  132  320     0.57   16.29  -22.79
 4459   347   161   37  143    -2.93   -4.71  -50.79
 4460   347   143   74   33   -23.93  -25.71   -5.29
 4461   347   178   52  347    25.07   19.79   -8.79
 4462   347   140  116  146    -2.93    2.29   -5.29
 4463   347   190  162    0    21.57   16.29  -15.79
 4464   347   300   82  200    -6.43    5.79   -5.29
 4465   347   108   61  317    14.57   19.79   -5.29
 4466   347   219  156  342    -9.93   -8.21    5.21
 4467   347   173  147   67   -13.43   19.79  -15.79
 4468   347     5  105   16   -30.93   -1.21    5.21
 4469   347    34   78  217   -27.43   -8.21  -22.79
 4470   347   118    0  210    21.57   23.29  -33.29
 4471   347    22  140   59   -27.43  -15.21    8.71
 4472   347   106   31  340     7.57   23.29   12.21
 4473   347   301   83   28    -2.93   -1.21    5.21
 4474   347   251   62  199    -9.93   -1.21  -22.79
 4475   347   282   17  108     0.57   19.79  -22.79
 4476   347   202   53   45    18.07  -22.21   -5.29
 4477   347    18   32  199   -34.43  -11.71  -47.29
 4478   347   327   59  254   -23.93   -1.21  -33.29
 4479   347    23   19  223   -23.93  -15.21    8.71
 4480   347   176   43  160     4.07   -4.71  -15.79
 4481   347   196  135  346    -2.93  -39.71   -8.79
 4482   347   257   68  112    -2.93   19.79    8.71
 4483   347   200   44  111    14.57  -11.71  -47.29
 4484   347   330  148  140    11.07    5.79  -19.29
 4485   347   331  144  310    25.07    2.29  -15.79
 4486   347   251   47  210     0.57   16.29  -22.79
 4487   347    39   21  222    -6.43  -11.71    5.21
 4488   347   247  112  186   -20.43   -4.71   -8.79
 4489   347   194   76  334    28.57   -8.21  -40.29
 4490   347    66   43  160    32.07   -8.21  -29.79
 4491   347    70  119  165    25.07  -36.21  -15.79
 4492   347   311  133  333   -37.93  -18.71   -1.79
 4493   347     1  116   15    -9.93   16.29  -15.79
 4494   347    39  108  173    14.57  -18.71   -5.29
 4495   347   246  131  191    25.07   -1.21    5.21
 4496   347    12   39  320    18.07   16.29  -33.29
 4497   347    43  127   44     7.57   -8.21  -15.79
 4498   347   298  123   20     0.57    5.79   -1.79
 4499   347   130   85  306    14.57   12.79    1.71
 4500   347   270   62  127   -13.43  -43.21    1.71
 4501   347   141   80   15     0.57    9.29  -57.79
 4502   347   144  102   28     4.07   -4.71  -15.79
 4503   347   308  137  215     0.57   -4.71  -19.29
 4504   347   211    7  337    46.07   12.79  -50.79
 4505   347   255   75    8   -20.43   -1.21  -22.79
 4506   347   238  132  169    -9.93   -1.21  -15.79
 4507   347   156  131  316   -37.93    5.79   -8.79
 4508   347   172   70   68     0.57   -4.71  -26.29
 4509   347   245  142  223    25.07   12.79    1.71
 4510   347    30  137   37   -34.43  -15.21    1.71
 4511   347   286   62  173    25.07    2.29  -19.29
 4512   347     1  131  159    11.07  -15.21    5.21
 4513   347    52  166  193    -9.93   19.79   -8.79
 4514   347   354  153   52    -6.43  -11.71    5.21
 4515   347   352   17   29     4.07   -4.71   12.21
 4516   347    47   68  112   -13.43   -8.21  -33.29
 4517   347   318   17   64   -13.43   16.29  -29.79
 4518   347   338   52  160     4.07   -4.71  -33.29
 4519   347   357  119  124    11.07  -11.71   -8.79
 4520   347   178   89  298    35.57   -8.21   -1.79
 4521   347   191   96  330    28.57    2.29  -29.79
 4522   347   295  111    8   -23.93  -15.21  -22.79
 4523   347    59  123  197     0.57  -29.21   12.21
 4524   347    43  147   23    -2.93  -18.71   -8.79
 4525   347   291  172  197   -30.93  -11.71  -19.29
 4526   347   321    7   25    11.07  -29.21   -5.29
 4527   347   254  101  327    14.57  -29.21  -33.29
 4528   347   335  123    8     0.57    5.79   -1.79
 4529   347   344  113  133    14.57   -8.21   -8.79
 4530   347   171  157  211     0.57  -18.71  -12.29
 4531   347    73   15  199    -2.93  -11.71    8.71
 4532   347    75  149  328     7.57   -4.71  -36.79
 4533   347   119   37  334    32.07   26.79   -5.29
 4534   347   106  144  329     4.07    9.29  -61.29
 4535   347   131   37   64     0.57   -4.71  -29.79
 4536   347   344   98   51    -2.93  -18.71  -36.79
 4537   347    57  107  155    32.07   16.29  -19.29
 4538   347   204   94   85     7.57   23.29   -5.29
 4539   346   321  115   50    -2.93  -11.71    1.71
 4540   346    16   18  341     7.57    5.79  -12.29
 4541   346     8   19  213    32.07    5.79   -1.79
 4542   346    95    3    8   -20.43   -4.71   -5.29
 4543   346   252  108   72   -20.43  -18.71  -19.29
 4544   346   177   85  132    28.57   26.79  -22.79
 4545   346   334   28  290    14.57  -11.71  -19.29
 4546   346    92  123  215     0.57  -15.21  -12.29
 4547   346   285   87    8   -20.43  -22.21  -29.79
 4548   346    91   80   15   -13.43   -4.71  -19.29
 4549   346   218   99  134    11.07  -15.21    5.21
 4550   346   341   85   58    14.57   23.29  -19.29
 4551   346   188   49  352    -9.93    2.29  -15.79
 4552   346   353   47   38    -2.93   -8.21  -26.29
 4553   346   160  168    9   -27.43   -4.71   -8.79
 4554   346    36  125  167    18.07  -15.21   -8.79
 4555   346   329  125  186   -13.43    2.29  -50.79
 4556   346   142   53   45    -9.93  -29.21  -22.79
 4557   346    32   25  234    11.07   12.79  -15.79
 4558   346    91   57  188     7.57    2.29  -29.79
 4559   346   144   47   56    11.07   26.79  -33.29
 4560   346    90  104  149    11.07   -8.21   -1.79
 4561   346    40  143  182    25.07   -8.21   -1.79
 4562   346    38  150  253    11.07   -8.21  -33.29
 4563   346   204  163  172   -16.93   -8.21   -5.29
 4564   346   285   32  314    -2.93  -22.21    8.71
 4565   346   141   37  143    -2.93   -1.21   -1.79
 4566   346   341   94   13     4.07    5.79    1.71
 4567   346   330   90    0    -6.43  -22.21  -26.29
 4568   346   299   64  184    -6.43   -8.21  -26.29
 4569   346    50  176   81   -23.93  -18.71   19.21
 4570   346   246   99  323    18.07  -22.21  -29.79
 4571   346   279   86  284    28.57  -11.71  -22.79
 4572   346   193   49  325    25.07  -11.71  -33.29
 4573   346   224   35  337    18.07  -15.21  -19.29
 4574   346   112  133  199    21.57    5.79   -5.29
 4575   346   307  130  157     4.07  -25.71  -22.79
 4576   346   147   94  341    -2.93    9.29  -26.29
 4577   346    47  140  199    -2.93   12.79   -5.29
 4578   346   103   94  349   -16.93  -25.71   -1.79
 4579   346   107  162  140    -2.93   16.29  -22.79
 4580   346   308  149  317    21.57   12.79  -22.79
 4581   346    61   13  306   -16.93    5.79  -22.79
 4582   346   358  100  351    11.07   -8.21    5.21
 4583   346   147   29  127     7.57   -1.21   -8.79
 4584   346    92   30  149     7.57   23.29  -57.79
 4585   346   187   35  119   -20.43  -22.21  -26.29
 4586   346   184   48  166    -9.93   -1.21   -8.79
 4587   346    60   77  165     7.57  -29.21  -12.29
 4588   346   348   75  120    14.57   -8.21  -15.79
 4589   346   129  102    8     7.57    2.29    8.71
 4590   346   205  141   16    25.07  -39.71  -22.79
 4591   346   125  111    8    11.07    2.29    5.21
 4592   346   170   18    0     7.57    5.79    1.71
 4593   346    35    0   59    18.07   -1.21  -47.29
 4594   346    12   84  204    35.57   23.29  -15.79
 4595   346   215   53  177     0.57  -11.71  -22.79
 4596   346   304  179  198    35.57   19.79  -26.29
 4597   346   279  117  313   -16.93   -4.71  -19.29
 4598   346    96  162  140   -16.93  -32.71   15.71
 4599   346   321  128   32    -2.93    5.79   -1.79
 4600   346   200   93  196    -2.93  -11.71  -26.29
 4601   346   118  161  200   -16.93  -11.71   -8.79
 4602   346   181  167   26    14.57   19.79  -33.29
 4603   346   334   27    0    -9.93   -1.21   26.21
 4604   346    57  170   18    -2.93  -22.21   -5.29
 4605   346    66  115  202    14.57   -8.21  -29.79
 4606   346   117  170   18   -23.93   -4.71  -19.29
 4607   346    68  108  334    25.07   19.79  -22.79
 4608   346   197  119  344     4.07  -18.71   -1.79
 4609   346   131    7  303   -16.93    5.79    5.21
 4610   346    88   32  319    -6.43  -15.21  -15.79
 4611   346   251   62  199   -13.43    2.29  -22.79
 4612   346   260  112  196    14.57   -1.21   -1.79
 4613   346   355   69   16    -6.43  -29.21  -26.29
 4614   346   265  147    8    -9.93  -15.21  -22.79
 4615   346   151   83   28   -23.93  -25.71   -5.29
 4616   346    24  110  178    25.07  -18.71   -8.79
 4617   346   231   50  188   -20.43   -8.21   -1.79
 4618   346   340   60  189     7.57    2.29  -12.29
 4619   346   155   87    8   -27.43  -11.71  -15.79
 4620   346   305  159  301    18.07   19.79  -40.29
 4621   346   353   43  128    -9.93    5.79  -22.79
 4622   346   164   76  188   -27.43  -11.71  -15.79
 4623   346   312   96  212     4.07    5.79  -26.29
 4624   346   130  108    0     0.57    5.79   12.21
 4625   346     1   80   15    32.07   -1.21  -12.29
 4626   346   252   70   68    25.07  -22.21  -22.79
 4627   346    83   76  316    11.07   -4.71   12.21
 4628   346   327   53  120    11.07  -11.71  -15.79
 4629   346   273  147   67     0.57   26.79   -5.29
 4630   346   233   81  218     0.57   16.29  -33.29
 4631   346   125  113  349     7.57    5.79    8.71
 4632   346   343    6  171    21.57  -29.21  -15.79
 4633   346   200  162    0    -2.93  -18.71    5.21
 4634   346    99   49  215    14.57   -4.71   12.21
 4635   346   338    0  216    -2.93    2.29  -29.79
 4636   346   321   97  237     0.57   -1.21  -19.29
 4637   346   157  107  319   -20.43  -11.71  -19.29
 4638   346   154  135    0   -20.43    9.29   -5.29
 4639   346   351  104  246    -9.93    2.29  -29.79
 4640   346   321   92   32   -20.43   19.79   -1.79
 4641   346   113   50  249   -16.93  -11.71  -12.29
 4642   346   174  138   28    11.07   -8.21  -40.29
 4643   346    93   90  114    21.57  -18.71  -40.29
 4644   346   247  139  185    -9.93    5.79   36.71
 4645   346    35   12  181     4.07   12.79  -26.29
 4646   346   148   34  157     0.57   -4.71   -8.79
 4647   346   296   30  319    -2.93  -18.71    8.71
 4648   346   295   96  131    21.57   12.79  -26.29
 4649   346   147   35  119     7.57  -29.21  -15.79
 4650   346    16   66  172    18.07  -15.21   -5.29
 4651   346    29   30    8    39.07  -25.71  -15.79
 4652   346   332  169   38    -2.93    2.29   -8.79
 4653   346   104   47   56    28.57  -22.21  -33.29
 4654   346   165  177   12   -20.43  -29.21  -26.29
 4655   346   265   69   16    35.57    5.79  -19.29
 4656   346   341   75  178   -13.43  -11.71  -22.79
 4657   346   328   63  194     4.07    2.29  -12.29
 4658   346   232  112  187     0.57   -1.21    5.21
 4659   346   161   94  297    11.07    5.79  -40.29
 4660   346   141  152   15     0.57   23.29  -19.29
 4661   346   163    8  313    14.57  -22.21  -33.29
 4662   346   320   89  343    32.07  -22.21  -22.79
 4663   346     4  153   52     7.57  -15.21  -54.29
 4664   346   325  123    8     4.07    5.79   -1.79
 4665   346    26  118  171    21.57  -11.71   -8.79
 4666   346   293   53  191    21.57   -4.71  -50.79
 4667   346   355  111    8   -20.43  -25.71  -22.79
 4668   346   321   85  232    42.57  -15.21  -12.29
 4669   346   359   93  339     0.57  -22.21  -22.79
 4670   346   125  141   16     4.07   23.29  -19.29
 4671   346   249   16  236   -27.43   12.79  -12.29
 4672   346    91  147   41   -16.93  -11.71  -40.29
 4673   346    17  133   21   -30.93    2.29  -36.79
 4674   346    85  104  310    -9.93  -15.21  -36.79
 4675   346   116  174  187     0.57  -18.71  -12.29
 4676   346   192    0  249   -16.93   -8.21  -33.29
 4677   346    71   79  310   -16.93    9.29  -12.29
 4678   346   236  142  342   -13.43  -15.21  -26.29
 4679   346    27   97   21    39.07   -8.21  -33.29
 4680   346   196  139  248     0.57   19.79  -22.79
 4681   346    84   45    0    -2.93   -8.21  -68.29
 4682   346    30   86  163    18.07  -25.71   -5.29
 4683   346     0   18  319    14.57  -25.71  -26.29
 4684   346    80  179  233    11.07  -22.21  -54.29
 4685   346   257  170   18    11.07  -25.71   12.21
 4686   346   296  164  176    -9.93    2.29  -36.79
 4687   346    11  123  294     4.07   23.29   -8.79
 4688   346     7  173  168   -13.43  -22.21  -36.79
 4689   346   314   62   51   -23.93   -1.21   15.71
 4690   346   263  111  141   -23.93  -15.21  -15.79
 4691   346   219  145  199     4.07    5.79   -1.79
 4692   346   116  171  163     4.07   12.79  -29.79
 4693   346    46   92  219    32.07  -15.21   -8.79
 4694   346   185  154  197    25.07  -15.21  -22.79
 4695   346   229  136  215   -20.43    9.29   -8.79
 4696   346   175    0  219     4.07    2.29  -19.29
 4697   346   213  117  185   -23.93   -8.21   -8.79
 4698   346   203    9   35     7.57  -18.71  -29.79
 4699   346   210   75  199   -20.43    9.29  -19.29
 4700   346   331   80   15    25.07   -1.21  -12.29
 4701   345   190   32  328    11.07  -15.21  -12.29
 4702   345   341   22  189    -9.93   -8.21    8.71
 4703   345   357  142  187     0.57   -4.71    5.21
 4704   345   311   22   13    -2.93    5.79   12.21
 4705   345   256  163  309    -2.93    5.79  -40.29
 4706   345   251  119   28    11.07    2.29  -43.79
 4707   345   101   19  240   -16.93  -29.21  -12.29
 4708   345    76  133  292   -23.93   -8.21  -29.79
 4709   345    32  167  211     7.57  -15.21   -8.79
 4710   345   218   43  213    -9.93    2.29  -50.79
 4711   345    61   65  183   -37.93    5.79   -8.79
 4712   345   172   24   47    35.57    9.29   -5.29
 4713   345   314   93  156    -2.93   -4.71    1.71
 4714   345   341   39  311   -23.93  -29.21  -15.79
 4715   345   229   74  138   -20.43   -4.71  -40.29
 4716   345    66  108  210   -20.43  -18.71  -61.29
 4717   345   329   80  170     4.07    2.29  -12.29
 4718   345    24  110  165    21.57  -18.71   -8.79
 4719   345   209   70  326    14.57  -11.71  -47.29
 4720   345    13   47  165    18.07  -32.71   -8.79
 4721   345   212  170  335    11.07   16.29  -15.79
 4722   345   225   39    8    28.57    5.79  -43.79
 4723   345   176  162  141    -2.93   12.79    1.71
 4724   345   334  112  318     4.07    2.29    1.71
 4725   345   228    8  191     0.57   -4.71  -29.79
 4726   345    82   33  343   -13.43  -25.71  -19.29
 4727   345   272   17   29    21.57   23.29  -36.79
 4728   345     7    0  257   -27.43   -8.21  -40.29
 4729   345    17   36  210    -9.93  -11.71    8.71
 4730   345   231  111  177    21.57   16.29  -36.79
 4731   345   117   50  183    14.57   16.29  -71.79
 4732   345   314  138   28    -2.93    5.79   -1.79
 4733   345   120  125  150     4.07  -25.71  -26.29
 4734   345   163   29  310    18.07   -4.71  -64.79
 4735   345   343   45   72    -2.93    9.29  -19.29
 4736   345     7  173  168     4.07   -1.21   12.21
 4737   345    40  170  156     7.57  -36.21  -19.29
 4738   345    84   86  318   -23.93    9.29  -22.79
 4739   345    65   41  318    21.57    5.79  -26.29
 4740   345   250  109  224    25.07   -4.71   12.21
 4741   345   313   39   23     4.07   12.79   -1.79
 4742   345   223  137  121    -9.93    9.29  -36.79
 4743   345   175  114  321   -27.43   -4.71   15.71
 4744   345   193  137  151     7.57    9.29   -1.79
 4745   345    55   18  209    25.07    5.79   -8.79
 4746   345    74  148  108    25.07  -11.71  -12.29
 4747   345   271   33  298    25.07  -36.21  -36.79
 4748   345   121   27  230     4.07    5.79  -22.79
 4749   345     3   39   49    39.07  -22.21  -33.29
 4750   345   181   77  345    21.57    9.29   12.21
 4751   345   334   30   28   -16.93    2.29  -26.29
 4752   345     3  158   44     7.57  -15.21  -54.29
 4753   345   160   59  168   -16.93   -4.71  -15.79
 4754   345     8   68  209    28.57  -22.21  -19.29
 4755   345   351   94   13   -27.43    2.29  -22.79
 4756   345   344  151  202    21.57   -1.21   -5.29
 4757   345   309   48  184    25.07  -15.21  -50.79
 4758   345   258  129  225    18.07  -15.21  -43.79
 4759   345   125  123  343    14.57   16.29  -26.29
 4760   345    21  119   28    11.07  -11.71  -19.29
 4761   345   329   30    8     0.57    9.29   12.21
 4762   345   286  125  198    25.07    2.29  -15.79
 4763   345    68   99  330    25.07   19.79  -22.79
 4764   345   131  108   43     0.57    2.29  -71.79
 4765   345    17   27  335    25.07  -22.21  -50.79
 4766   345   224   65  348    11.07   -8.21    1.71
 4767   345   283   92  113   -16.93    2.29  -26.29
 4768   345   106   43  160    28.57   12.79  -47.29
 4769   345   239   66  216    -2.93  -29.21  -19.29
 4770   345   192   37  154   -16.93    2.29   -8.79
 4771   345   128   99  134    14.57   -1.21  -54.29
 4772   345   280  175   31     0.57   -1.21   -5.29
 4773   345   136   59  307     0.57   16.29   -8.79
 4774   345    77   71  347    21.57    5.79  -33.29
 4775   345   202  123  301     4.07    9.29  -12.29
 4776   345   112   72  130    18.07   -1.21  -50.79
 4777   345   294  163  348   -13.43   19.79   -1.79
 4778   345   224   10  141   -27.43  -22.21    8.71
 4779   345    30   23   36    -6.43   -1.21  -12.29
 4780   345   207   22  178    39.07   -4.71  -36.79
 4781   345   183   88  274    28.57  -18.71  -40.29
 4782   345    82   17  108    28.57    5.79   -1.79
 4783   345    19  179    3   -16.93    5.79  -54.29
 4784   345    21  130   13    -6.43  -25.71  -36.79
 4785   345    46  162  140   -23.93   12.79  -36.79
 4786   345   330   76  139    11.07   -8.21  -12.29
 4787   345   248   87  179     0.57   -4.71    5.21
 4788   345   164  171    0    -2.93   19.79   -8.79
 4789   345    64   60  137    -2.93  -15.21  -54.29
 4790   345    53   85  347    -6.43  -15.21  -12.29
 4791   345   351  128   32   -23.93   12.79  -36.79
 4792   345   101   22   13   -13.43  -25.71  -26.29
 4793   345   291  152   15    25.07   -8.21  -15.79
 4794   345    71   22  237   -13.43   -1.21  -29.79
 4795   345    90  100  178   -16.93   -4.71   -8.79
 4796   345    54  178   64   -30.93  -29.21   15.71
 4797   345   251   80   15   -20.43   -1.21  -22.79
 4798   345    14    6  182     0.57   12.79  -22.79
 4799   345   272   95  216    18.07    2.29  -12.29
 4800   345   174  117    0     7.57   12.79  -26.29
 4801   345    41  161  154     4.07  -36.21  -22.79
 4802   345   268  133  334    18.07    9.29  -47.29
 4803   345    37  106  320   -23.93    9.29   -8.79
 4804   345   338    0  249   -20.43   -8.21  -26.29
 4805   345   112  167  182     0.57  -15.21  -15.79
 4806   345    84   17  134    -6.43   26.79  -36.79
 4807   345   254   10  141   -20.43  -29.21    5.21
 4808   345   349  123   64   -41.43    2.29  -36.79
 4809   345   193  159  311   -13.43    9.29  -12.29
 4810   345   339   10  163    28.57   -8.21  -64.79
 4811   345   210  133  186     4.07    5.79    8.71
 4812   345   156  137  211    -2.93  -22.21   -8.79
 4813   345   223  105  173    21.57   -8.21  -50.79
 4814   345    27  150  346   -27.43   -8.21  -47.29
 4815   345   190   32  328    21.57    9.29   -5.29
 4816   345   108   54  233     7.57   -1.21  -19.29
 4817   345   162   17  108   -20.43   23.29    5.21
 4818   345   101   96  210    -9.93   -1.21   26.21
 4819   345   185  113  180   -23.93   -8.21  -47.29
 4820   345   330  126    0     4.07   12.79  -12.29
 4821   345   215   53  177     4.07   -8.21  -22.79
 4822   345    17   19  168    35.57  -25.71   -8.79
 4823   345    77   35  119     0.57  -32.71    8.71
 4824   345   105   23  335   -37.93  -18.71    8.71
 4825   345    63  127   44    11.07   -8.21  -26.29
 4826   345   171  122  138    14.57    2.29  -50.79
 4827   345   102   89   45    -6.43   19.79  -19.29
 4828   345   332   70   68     4.07  -15.21  -15.79
 4829   345   269   30    8    25.07   30.29  -36.79
 4830   345   227   29  127   -37.93   -1.21  -36.79
 4831   345    44    6  165    11.07  -15.21  -29.79
 4832   345   271    0   41   -13.43  -22.21   19.21
 4833   345   122   23  142     0.57   -1.21   -8.79
 4834   345    50  137   37   -30.93  -18.71   -1.79
 4835   345   227   28  325     7.57   -4.71  -43.79
 4836   345   325   75  130     7.57  -11.71   -8.79
 4837   345   130   30  280    35.57   16.29  -47.29
 4838   345    41  152   15    -2.93  -18.71   -8.79
 4839   345   198  160  337    11.07   -1.21  -54.29
 4840   345   143  110   33     7.57   -1.21    8.71
 4841   345     7  136  100    -9.93   -8.21  -33.29
 4842   345    74    6  182     4.07    2.29   -5.29
 4843   345   259   66    8     7.57   -4.71    1.71
 4844   345   295   33   16    -2.93    9.29    8.71
 4845   345   232   28  150    18.07  -15.21    1.71
 4846   345   275   42  140   -23.93  -43.21   19.21
 4847   345    45  167  132   -13.43  -15.21  -19.29
 4848   345   297  171  334    21.57    2.29  -19.29
 4849   345   270  145  324     7.57  -15.21  -43.79
 4850   345   121  169  195    18.07  -25.71    5.21
 4851   345   259  179    3     7.57    2.29   -8.79
 4852   345     0    6  165    35.57  -25.71  -29.79
 4853   345    48    0  189    21.57    9.29   -8.79
 4854   345   130   54    0    11.07   -1.21  -33.29
 4855   345   177   97   21   -20.43  -11.71   15.71
 4856   345   244  117  205    11.07   -1.21   -8.79
 4857   345   215   93  210    21.57   12.79  -47.29
 4858   345   185   15    8    11.07   12.79  -33.29
 4859   345    17   27  335     7.57    2.29   -8.79
 4860   345    67  170   18   -41.43  -25.71    1.71
 4861   345   332  140   59    -2.93  -11.71    1.71
 4862   345   262   25  190   -16.93   12.79   -8.79
 4863   345   163  110   33   -16.93  -25.71  -12.29
 4864   345   355   79   94     4.07  -15.21  -15.79
 4865   345   273   74  152    -9.93  -15.21  -29.79
 4866   345   334  149  303    25.07   12.79  -26.29
 4867   345   184   87  151     0.57   19.79   -1.79
 4868   345   131   91  184   -13.43    2.29   -5.29
 4869   345   297  130  324     4.07   -8.21  -26.29
 4870   345   147   85  132     4.07    2.29   -5.29
 4871   345   270  168    9     7.57  -15.21    1.71
 4872   345   260  105  218    28.57    5.79  -15.79
 4873   345   114  137  190    39.07  -18.71  -22.79
 4874   345   271   17  196   -27.43  -39.71   -8.79
 4875   345   121  130  175     0.57    2.29  -15.79
 4876   345   215  105   16     4.07   -1.21  -33.29
 4877   345   270   44  111    -2.93   -8.21  -29.79
 4878   345   209   33  145    35.57   -8.21  -40.29
 4879   344    39   21  222    -9.93  -11.71    5.21
 4880   344   124    6  165   -20.43   19.79  -12.29
 4881   344   155  153  136   -13.43  -18.71  -12.29
 4882   344   167  133   21    14.57   30.29  -26.29
 4883   344    99   30    8   -16.93  -25.71  -26.29
 4884   344   105   93  165     4.07  -29.21   -8.79
 4885   344   173   43  128   -27.43    9.29    5.21
 4886   344     4    9    0    11.07  -29.21   -5.29
 4887   344   274   96  348    39.07  -11.71  -40.29
 4888   344   180  175   31    -2.93   16.29  -19.29
 4889   344   185  127  314     4.07   -8.21  -36.79
 4890   344   319  131  198     4.07   19.79  -40.29
 4891   344    83   52  163   -27.43    5.79  -26.29
 4892   344   325   65  171     4.07   -4.71  -29.79
 4893   344   336  161  188    49.57   -8.21  -19.29
 4894   344    68   15   20     7.57    2.29  -29.79
 4895   344     4   50  207   -16.93   12.79   -5.29
 4896   344   139  102    8    11.07  -18.71  -29.79
 4897   344   310  163  306     0.57   23.29   -5.29
 4898   344   343   93  174     0.57    5.79   -8.79
 4899   344    60  122  209    -9.93    9.29   15.71
 4900   344   136   59  307    -6.43    2.29  -22.79
 4901   344   307   39  225    39.07   19.79  -26.29
 4902   344   136   76  314   -27.43   -4.71  -22.79
 4903   344   158   35  205     0.57   26.79  -33.29
 4904   344   295  108  173   -16.93   23.29  -19.29
 4905   344   202   66  185    -9.93  -11.71  -15.79
 4906   344   223  137  151   -34.43   -8.21  -33.29
 4907   344   209  102  344    -6.43   -1.21  -40.29
 4908   344   311   63   60     0.57    2.29    5.21
 4909   344   161  122  138    -2.93    5.79    1.71
 4910   344   113   45   72     0.57   -1.21  -36.79
 4911   344   320   93  334    32.07  -29.21  -22.79
 4912   344   113  130  130    18.07  -18.71  -43.79
 4913   344   202  115  225    -6.43  -25.71   29.71
 4914   344     1   85   58   -37.93  -15.21   12.21
 4915   344   250   53  189    -6.43    2.29  -22.79
 4916   344    65  127  164    25.07  -36.21   -8.79
 4917   344   127  163  343     7.57   -4.71    1.71
 4918   344   162   89   45    11.07    5.79  -36.79
 4919   344    63   67  162    21.57   -4.71   12.21
 4920   344   308  168  315    21.57    9.29  -26.29
 4921   344   314   47   56    -2.93   -4.71    8.71
 4922   344   164  102   28   -16.93  -29.21  -12.29
 4923   344   229   76   51   -20.43   -1.21  -26.29
 4924   344    24  153   52     4.07    9.29  -22.79
 4925   344    25   14  180     4.07   12.79  -26.29
 4926   344   232  108   72    -2.93  -36.21  -26.29
 4927   344    15  146  168   -16.93  -22.21  -12.29
 4928   344   279  143  164     7.57    5.79  -43.79
 4929   344    40   36  309    -9.93    5.79  -29.79
 4930   344    71  128   32    11.07   -8.21  -29.79
 4931   344   180    5  146   -16.93    5.79  -15.79
 4932   344   285   47  302    32.07    2.29    8.71
 4933   344     0   48  187     4.07  -15.21   22.71
 4934   344     7  137  196    18.07   -4.71   -8.79
 4935   344   283  150  220     4.07   16.29    8.71
 4936   344   346    0  222    25.07   12.79  -12.29
 4937   344   112   96  345     4.07    5.79   12.21
 4938   344   221  149  349    11.07  -22.21  -40.29
 4939   344   337   53  120   -20.43    5.79  -33.29
 4940   344    50   23   36    -6.43   23.29   -5.29
 4941   344    40  125  203     4.07  -25.71   12.21
 4942   344   276  143  191     4.07    2.29  -36.79
 4943   344    15  145  208   -20.43  -11.71  -22.79
 4944   344   130   33  226     4.07   -4.71  -64.79
 4945   344   161   19  234   -34.43  -22.21   -1.79
 4946   344   296   18  250     4.07    9.29    1.71
 4947   344   313   59  342    28.57   -8.21   -1.79
 4948   344    40   68  308    21.57   -4.71   -1.79
 4949   344   278  178   55    21.57  -11.71   -8.79
 4950   344    53  158   44   -44.93  -29.21    1.71
 4951   344   214  167  183   -13.43  -29.21  -26.29
 4952   344    73   97  209    25.07  -25.71  -12.29
 4953   344   154  153   52    14.57   12.79  -15.79
 4954   344   255  168   49     0.57    2.29   -5.29
 4955   344   207   22  178    -9.93  -29.21  -57.79
 4956   344    60  120  319   -30.93   -1.21   -1.79
 4957   344   254  135    0   -23.93  -15.21  -19.29
 4958   344   345  147    8   -13.43   16.29  -15.79
 4959   344   203   86  343   -13.43  -22.21  -19.29
 4960   344   258  115  236    18.07    5.79  -15.79
 4961   344   120  152  146   -20.43    5.79    1.71
 4962   344   185  163  182   -23.93  -29.21   12.21
 4963   344   150   54    0   -20.43  -22.21  -15.79
 4964   344   314  178   64    -6.43   12.79  -36.79
 4965   344   127  120  320    -9.93  -29.21  -36.79
 4966   344   105   87    8   -16.93  -25.71   -5.29
 4967   344    26    0  226   -13.43   -8.21    5.21
 4968   344   336   37  208   -30.93   -4.71  -22.79
 4969   344   198  129  191    -6.43  -11.71  -22.79
 4970   344    60    0    0     7.57   -4.71  -15.79
 4971   344   154  121  282    28.57  -15.21  -40.29
 4972   344   150   59  168   -16.93   -4.71  -19.29
 4973   344   214    9    0    -6.43  -22.21  -29.79
 4974   344    68   66  240   -20.43  -15.21   -8.79
 4975   344   164   98   51    11.07    2.29  -36.79
 4976   344   207   77  286    11.07    2.29  -36.79
 4977   344   110   18    0   -30.93  -22.21  -19.29
 4978   344    36   18  211    21.57  -18.71   -8.79
 4979   344   214  149  290    14.57   16.29  -19.29
 4980   344     9   30    8   -34.43  -36.21    5.21
 4981   344   113  134  179     4.07   -1.21  -15.79
 4982   344   327   20  329    11.07  -29.21   -5.29
 4983   344   251  167   26    14.57  -29.21   12.21
 4984   344    27   97   21    35.57   -8.21  -33.29
 4985   344    20   57  228   -23.93   -4.71  -36.79
 4986   344   267   61  164   -13.43  -25.71  -22.79
 4987   344   261  119   28   -16.93  -22.21  -22.79
 4988   344   323  146  229    -2.93  -25.71  -15.79
 4989   344   272  169   38     0.57    2.29   -5.29
 4990   344    56   10  300   -41.43  -25.71    8.71
 4991   344   285   69   16    25.07  -29.21  -22.79
 4992   344    49  137  152    -2.93  -22.21  -33.29
 4993   344   211   65  146   -37.93  -22.21  -43.79
 4994   344   114  166  148    -2.93   16.29  -19.29
 4995   344   205  147    8   -23.93  -36.21  -12.29
 4996   344   162  108   72    -9.93  -11.71  -15.79
 4997   344    26   20  202    -6.43  -11.71    8.71
 4998   344   105  177   12   -13.43  -22.21   -1.79
 4999   344   113   15  199    18.07   -1.21   -8.79
 5000   344    69  174  233     0.57   19.79   -8.79
 5001   344    72   14   55    18.07   -4.71   -1.79
 5002   344    11  179  238    35.57   -8.21   -1.79
 5003   344    29   87  133    25.07  -32.71  -22.79
 5004   344   294   10  141    -9.93    5.79  -22.79
 5005   344    89   43  150     7.57  -32.71    5.21
 5006   344   304   27    0     4.07  -25.71   -5.29
 5007   344    20   57  228   -27.43   -8.21  -33.29
 5008   344   130  163  186     4.07  -36.21   12.21
 5009   344    60  139  151   -13.43   -1.21  -29.79
 5010   344    39   84  201    18.07  -25.71   -1.79
 5011   344     4  117    0    -6.43   16.29  -15.79
 5012   344   227  104  183     0.57  -11.71  -61.29
 5013   344   150   45  201    -9.93   -4.71  -54.29
 5014   344   307   61   21    35.57   -1.21   15.71
 5015   344   328   30  180    21.57  -43.21   -1.79
 5016   344   139    0  240    28.57   12.79  -33.29
 5017   344   214  148  108     7.57   -8.21  -40.29
 5018   344    27  158  322   -16.93   16.29  -43.79
 5019   344   301  116  146    14.57  -15.21   26.21
 5020   344    38   34  157    11.07  -36.21  -36.79
 5021   344   176  129  158     4.07   -8.21   15.71
 5022   344   203   39   23    18.07   23.29  -22.79
 5023   344   267  133   21    -9.93  -36.21  -22.79
 5024   344     1  178  209    18.07   -1.21  -50.79
 5025   344   202  163  203     4.07    9.29   -1.79
 5026   344   284  109  334    21.57   -1.21  -12.29
 5027   344   269  167  351   -20.43  -18.71  -22.79
 5028   344   129  179    3     4.07   12.79  -26.29
 5029   344   331    0   41    -2.93  -29.21   -5.29
 5030   344    47  170   18    -2.93  -18.71   -5.29
 5031   344    11   95  164    25.07  -22.21   -8.79
 5032   344   148  169  180     4.07    9.29    8.71
 5033   344    49   67  223   -23.93  -15.21  -12.29
 5034   344   163  137  185    -2.93   -4.71  -15.79
 5035   344   252   17  108     4.07  -22.21   -8.79
 5036   344    84  145  334    -6.43    9.29  -22.79
 5037   344   124   97  146    18.07   12.79   -8.79
 5038   344   209  102    8    11.07    2.29   -5.29
 5039   344   351  111  302    32.07   12.79  -19.29
 5040   344   188   73  292    11.07    5.79  -40.29
 5041   344   120  175   31   -27.43   -4.71  -15.79
 5042   344   196  148  195    21.57  -18.71  -22.79
 5043   344    26  123  138    21.57  -50.21  -19.29
 5044   344    79   21  155     0.57   23.29  -36.79
 5045   344   311   44   15     0.57  -18.71    1.71
 5046   344    71   63   60   -16.93   -4.71  -75.29
 5047   344    49   67  223   -20.43  -18.71  -12.29
 5048   344    39    0  254    35.57   -1.21  -12.29
 5049   344    12  110   58    -6.43    9.29  -15.79
 5050   344   354    7  173    -6.43   16.29  -19.29
 5051   344   232  108   72    32.07  -25.71  -15.79
 5052   344   309  140  325   -23.93    9.29  -22.79
 5053   344   351    8   15    11.07    5.79    5.21
 5054   344    37  161  278    14.57   -4.71  -22.79
 5055   344    96   65  182     7.57    2.29  -43.79
 5056   344   325  111    8   -20.43   -4.71    8.71
 5057   344   226  107  320     7.57    9.29  -15.79
 5058   344   123   28  212    42.57   16.29  -33.29
 5059   344   175   87    8     7.57  -22.21  -50.79
 5060   344   289  106  306     4.07    2.29  -22.79
 5061   344    87  116  215   -16.93    2.29   -5.29
 5062   344   151   85   58     7.57    5.79  -40.29
 5063   344   275   53  323    -2.93  -22.21  -15.79
 5064   344    13  111   23     4.07  -15.21  -15.79
 5065   344   155  159    8   -27.43   -1.21   -8.79
 5066   344    32  121  345   -23.93   -1.21   -5.29
 5067   344   303   20  346    18.07    5.79    8.71
 5068   344   100   26  322     4.07  -39.71  -12.29
 5069   344   275   63  158   -23.93  -29.21  -19.29
 5070   344    39  158  346   -34.43  -22.21  -15.79
 5071   344   113   22  228     0.57    5.79  -12.29
 5072   344   193   76  316    14.57  -11.71  -12.29
 5073   344   291   47   28    -2.93   12.79    1.71
 5074   344   342   48  168    42.57  -32.71  -19.29
 5075   344    20   18    0     4.07   33.79  -36.79
 5076   344    41  119  174    -6.43    2.29  -33.29
 5077   344    12  178  249    -9.93    5.79    1.71
 5078   344    21  116   15    28.57   -1.21    1.71
 5079   344   324   45    0    -2.93  -18.71    1.71
 5080   344     9   76   51   -37.93  -11.71    8.71
 5081   343   313   39   23   -20.43   -1.21   19.21
 5082   343   146   15  299   -20.43  -29.21   -5.29
 5083   343   288   33  155   -13.43    9.29   15.71
 5084   343   344   58  170   -34.43   -1.21  -15.79
 5085   343   186  133  143   -34.43  -15.21  -36.79
 5086   343   146   66  335     4.07  -36.21  -29.79
 5087   343   169   89  322    35.57    2.29   -1.79
 5088   343   262   91  173   -20.43    5.79   -5.29
 5089   343   252   96  297    25.07  -11.71  -22.79
 5090   343   229  136  215    11.07  -15.21  -54.29
 5091   343   102   70   68    -9.93    2.29  -64.79
 5092   343   185  113  180   -20.43   -8.21  -47.29
 5093   343   160   44  111     7.57   -4.71   -1.79
 5094   343   267  148  179    -6.43   23.29  -15.79
 5095   343   310    0  223    18.07  -25.71    5.21
 5096   343   339   80  170    -2.93    2.29    1.71
 5097   343   180   55  194   -27.43  -11.71  -19.29
 5098   343   251   44   15    14.57  -18.71    5.21
 5099   343   336   91  342    -9.93  -15.21  -29.79
 5100   343   302   38  181     7.57    2.29   19.21
 5101   343   341   14  149     7.57  -46.71  -26.29
 5102   343   314  153   52    -6.43  -18.71  -26.29
 5103   343    21   85   58   -30.93   -8.21  -29.79
 5104   343   249  163  328     0.57  -11.71  -40.29
 5105   343   263  110  306     4.07   19.79  -33.29
 5106   343   260  126    0    25.07   -4.71  -15.79
 5107   343    20   57  228   -23.93   -8.21  -36.79
 5108   343    53  119  191    21.57  -18.71   -5.29
 5109   343   184  117    0   -13.43   -1.21  -22.79
 5110   343    37  117  190    18.07  -11.71   -5.29
 5111   343   151   14  249    32.07   19.79  -50.79
 5112   343   176   43  160   -23.93   -1.21   -5.29
 5113   343   326   46  175    -2.93    9.29  -26.29
 5114   343   342   76  193   -13.43  -22.21  -26.29
 5115   343   337   88  314    21.57    9.29   -5.29
 5116   343   148   49  183   -20.43  -25.71    8.71
 5117   343   223  105  173    25.07   -8.21  -50.79
 5118   343   264   93  223     0.57   16.29  -19.29
 5119   343   319   62  163    18.07   -8.21  -19.29
 5120   343   108  143  202    21.57    9.29   -8.79
 5121   343   194  138   28    14.57   26.79  -26.29
 5122   343     6   64  333    11.07  -36.21   -1.79
 5123   343   347   14  176   -27.43   -8.21  -12.29
 5124   343   207   95  190   -23.93  -18.71  -47.29
 5125   343    11  131  129    11.07    5.79  -15.79
 5126   343   200   90    0    11.07   -1.21   -5.29
 5127   343    82   21  191     7.57   -1.21  -12.29
 5128   343     5  105   16   -30.93   -4.71    5.21
 5129   343    73   33  339    11.07   19.79  -26.29
 5130   343   283   38   33     4.07   -1.21    8.71
 5131   343   210  175   31   -20.43  -22.21  -26.29
 5132   343   109  161   17    18.07   -8.21   -5.29
 5133   343   160    9  175    14.57  -29.21  -29.79
 5134   343   113   75   23   -27.43  -15.21  -12.29
 5135   343   359    4   49   -13.43   12.79  -15.79
 5136   343    48   76  159     7.57  -32.71  -12.29
 5137   343   238  152  185    42.57    5.79  -15.79
 5138   343    35  104  216     4.07   -8.21  -40.29
 5139   343   105  167  132   -30.93   -1.21  -50.79
 5140   343   152  106  186     7.57   19.79   19.21
 5141   343   225  101  313    -9.93  -18.71   -5.29
 5142   343   180   90    0    21.57   16.29    5.21
 5143   343   112   31  136     7.57   -8.21    5.21
 5144   343    12  141  312    -2.93   19.79  -19.29
 5145   343   318   32  216   -27.43  -18.71    8.71
 5146   343   342   21  341    -6.43  -18.71   12.21
 5147   343    38  116  201    -6.43    5.79  -43.79
 5148   343    50   43  321    28.57   -8.21   -8.79
 5149   343     6   25  229    14.57   12.79  -19.29
 5150   343   240  166  307    11.07  -22.21  -40.29
 5151   343   210   75  199    28.57   23.29  -40.29
 5152   343   204  153   52    -2.93   26.79  -33.29
 5153   343   261   81  242     0.57   19.79  -26.29
 5154   343     5   33   16    28.57   -4.71   -1.79
 5155   343   308   15   20     4.07    9.29    5.21
 5156   343    22   97  238   -16.93    5.79  -29.79
 5157   343   136   24  257    25.07   23.29  -36.79
 5158   343    48   76  159     7.57  -18.71  -12.29
 5159   343   288  131  244     0.57    2.29  -19.29
 5160   343   154   88  348    39.07    2.29  -36.79
 5161   343   160   36    0   -23.93   -4.71  -22.79
 5162   343   212  146  154     0.57    9.29  -43.79
 5163   343   271  128   32    28.57   26.79  -26.29
 5164   343   254  135    0   -16.93  -11.71  -22.79
 5165   343   321  152   15    -2.93    9.29  -12.29
 5166   343   161   94  297     7.57    5.79  -40.29
 5167   343   167   30  200    11.07    9.29  -29.79
 5168   343   219  161   17   -16.93  -18.71  -19.29
 5169   343   185   37  180    -6.43   -1.21  -15.79
 5170   343   302   64  203     4.07    9.29  -19.29
 5171   343    50  123  227    35.57  -22.21   -8.79
 5172   343    36  162  140    11.07  -18.71  -36.79
 5173   343   260   23   36     0.57   -8.21   19.21
 5174   343   262  111  175    25.07   12.79  -36.79
 5175   343   285  157  197    -9.93    2.29  -54.29
 5176   343   206  120  325    42.57  -11.71  -12.29
 5177   343    38   38  206    25.07   -4.71   -1.79
 5178   343    25  128  255    14.57  -22.21  -26.29
 5179   343   187  166  240    11.07  -11.71  -50.79
 5180   343   342  102  326     4.07   -1.21    5.21
 5181   343   163   77  166    32.07   -8.21   -1.79
 5182   343   312  103  154    14.57   -8.21   -8.79
 5183   343   326  150  108   -34.43  -11.71   -5.29
 5184   343    74    6  182    39.07   -1.21  -29.79
 5185   343   255   95   65     0.57  -25.71   -1.79
 5186   343   295  111    8   -13.43   -1.21   15.71
 5187   343   344    6  182     7.57  -29.21  -33.29
 5188   343   334   52  192    18.07   -8.21  -47.29
 5189   343   313   64  307    21.57   -4.71  -12.29
 5190   343   321   58   13    -2.93   16.29    1.71
 5191   343   293   84  152    14.57   -8.21   -8.79
 5192   343   219   44  157    11.07   12.79  -22.79
 5193   343    23  119   38   -27.43  -11.71  -29.79
 5194   343   207   15  304    18.07   -1.21  -40.29
 5195   343   208   86  163    25.07   16.29  -54.29
 5196   343   281  113  120   -23.93    5.79  -26.29
 5197   343   142  156  157   -16.93    2.29  -26.29
 5198   343   245   87  208    14.57   -4.71    1.71
 5199   343   201   13  298    14.57    2.29    1.71
 5200   343   148   99  134     4.07    5.79   -8.79
 5201   343    83  148  202    -9.93  -32.71  -29.79
 5202   343   249  123  182    -9.93   -4.71   36.71
 5203   343   168   56  349    21.57   23.29  -12.29
 5204   343    42   18  193    -6.43   -4.71    5.21
 5205   343    41   47  136    14.57  -11.71  -26.29
 5206   343   162  145  253    21.57   -4.71  -26.29
 5207   343   305   33   16    25.07   12.79  -19.29
 5208   343   223   41  349    18.07  -15.21  -22.79
 5209   343   241   58   13    -9.93   -4.71  -75.29
 5210   343    37  117  190    21.57  -15.21   -5.29
 5211   343    59   69  322   -30.93  -32.71  -36.79
 5212   343   216   64  138   -37.93   -1.21    5.21
 5213   343   251   83   28    11.07  -15.21   -5.29
 5214   343   191   47   28   -20.43   12.79  -33.29
 5215   343   296   18  250     0.57    2.29  -29.79
 5216   343    23   19  223   -20.43    2.29  -57.79
 5217   343   211  115   50   -13.43   12.79  -19.29
 5218   343    47  123  183    18.07  -22.21   -1.79
 5219   343    10  108    0    21.57  -36.21   -8.79
 5220   343   194   81    0    14.57    9.29   19.21
 5221   343    33   60  317    28.57   -4.71   -8.79
 5222   343   226   14  320    11.07   -1.21  -36.79
 5223   343   258   87   20   -23.93  -18.71  -26.29
 5224   343   188   15  183    28.57   16.29  -40.29
 5225   343   329   62  163     7.57   23.29  -47.29
 5226   343   105   87    8   -20.43  -29.21   -1.79
 5227   343   316   42  158    25.07  -32.71  -15.79
 5228   343    35  153  161   -23.93  -25.71   -8.79
 5229   343    24  110  165    18.07  -11.71   -8.79
 5230   343   240  137   37   -16.93   -8.21  -36.79
 5231   343    36  112  233    18.07   19.79   -8.79
 5232   343   100   54    0    11.07   23.29  -47.29
 5233   343    44  133  185    21.57  -11.71   -5.29
 5234   343   334    0  197    -9.93   -1.21  -40.29
 5235   343   212   51  298    11.07    5.79  -40.29
 5236   343   322  108   72    -2.93   -4.71    1.71
 5237   343   224    6  182   -34.43  -18.71  -40.29
 5238   343    41  119   28   -16.93  -15.21  -33.29
 5239   343   236  138  220     7.57    2.29  -26.29
 5240   343   105   33  319     7.57   16.29  -22.79
 5241   343   165   89  140    -2.93  -32.71    1.71
 5242   343    30  137   37    11.07   -8.21  -19.29
 5243   343   188    8  191     0.57  -25.71    1.71
 5244   343   128   37  216    18.07  -18.71  -19.29
 5245   343   281   64  146    -2.93  -18.71  -22.79
 5246   343   264   40  308     0.57   12.79   -5.29
 5247   343   264    9    0     7.57   12.79   -5.29
 5248   343   309   83  188   -23.93  -22.21  -22.79
 5249   343   350   44  349   -37.93    2.29  -19.29
 5250   343   177   33  176   -20.43   -4.71  -19.29
 5251   343   344  117    0    11.07   -4.71    5.21
 5252   343    41  161  154     4.07  -39.71  -22.79
 5253   343    32   23  142   -20.43    5.79  -29.79
 5254   343   317   44  211     7.57  -11.71  -29.79
 5255   343    31   17  230   -23.93  -18.71    8.71
 5256   343   350   66  332    -2.93  -18.71  -33.29
 5257   343    42   18  193    -6.43   -4.71    1.71
 5258   343   277  162  169    18.07  -32.71  -54.29
 5259   343     6  117  319    28.57   -4.71   -5.29
 5260   343   307   50  244     4.07    2.29  -54.29
 5261   343    35   58  334     4.07   -1.21   12.21
 5262   343   212  121  240   -13.43  -11.71  -29.79
 5263   343   325   45  102     7.57  -15.21  -15.79
 5264   343   169  127  167     7.57   -8.21   15.71
 5265   343   190  126  202     7.57    2.29    5.21
 5266   343   345  106  151     4.07  -15.21  -22.79
 5267   343   331    8   15     0.57   12.79  -22.79
 5268   343   328  123   20     4.07    2.29   -1.79
 5269   343   297   91  303    25.07    2.29   -8.79
 5270   342    18  120  161   -16.93  -18.71  -15.79
 5271   342   163   11   78   -16.93    5.79    1.71
 5272   342     7  175  189    11.07    2.29    5.21
 5273   342     7  175  189     4.07   -1.21    5.21
 5274   342   178   52  347    18.07   19.79   -8.79
 5275   342   288  139  157     7.57    2.29  -43.79
 5276   342    50  123  245    14.57   -8.21  -33.29
 5277   342    55   63  203   -20.43   -1.21  -47.29
 5278   342    68   61  158    32.07   -1.21  -29.79
 5279   342   332   98  251    35.57   23.29  -29.79
 5280   342   258  123   20    11.07    2.29  -43.79
 5281   342   167   67  206    -6.43   12.79  -43.79
 5282   342   334   27    0    -9.93   -4.71   26.21
 5283   342   207   51  307   -20.43  -15.21   15.71
 5284   342   175  134  172     7.57   -1.21   12.21
 5285   342   209   77  348    18.07  -18.71  -22.79
 5286   342   309  150  163   -13.43   12.79  -40.29
 5287   342   169   75  326   -20.43    2.29  -19.29
 5288   342   223   38   33    32.07    5.79  -22.79
 5289   342   136   24  257    14.57  -18.71  -33.29
 5290   342    98  104  203    -9.93  -39.71  -33.29
 5291   342   213   39   49    -9.93    5.79   -5.29
 5292   342    90  126    0     0.57   -8.21  -61.29
 5293   342   344   27    0   -23.93    2.29  -22.79
 5294   342     5   97  334     7.57   -8.21    8.71
 5295   342   233   81  151    21.57    9.29  -43.79
 5296   342   349   66    8    28.57   -1.21   -8.79
 5297   342   115   36  299    11.07    9.29  -36.79
 5298   342   193  142  177   -13.43  -25.71   -8.79
 5299   342    49  115  177    18.07  -25.71   -1.79
 5300   342    44   81    0    11.07   -1.21  -22.79
 5301   342    12   93  214     0.57  -15.21  -36.79
 5302   342   244   94   85   -13.43    5.79    1.71
 5303   342   118   26  221     7.57   -1.21  -50.79
 5304   342    93   94  213     0.57   -8.21  -12.29
 5305   342   221   96  204    25.07    5.79   -8.79
 5306   342   132   17   29    -6.43    2.29   -1.79
 5307   342   304   63    0    25.07   -8.21   -1.79
 5308   342   283  137  121    28.57   -8.21  -29.79
 5309   342   191  152   15   -16.93  -11.71  -54.29
 5310   342    22  122  191    18.07   -8.21   -8.79
 5311   342   103  111   23    11.07   -1.21   26.21
 5312   342    19  128  114     7.57  -15.21   -8.79
 5313   342    42   30  149    32.07    2.29  -19.29
 5314   342   161  128   32   -13.43  -22.21   -8.79
 5315   342    29  168  171    56.57   -8.21  -22.79
 5316   342   314   56  188     7.57   -8.21  -29.79
 5317   342   226  165  347    18.07   -8.21  -22.79
 5318   342    51  140  284    21.57   30.29  -33.29
 5319   342   118    0  189    14.57   -4.71   -5.29
 5320   342   345   39    8   -20.43   12.79  -12.29
 5321   342   245   49  174    -9.93   12.79  -15.79
 5322   342   188   99  134     7.57    2.29   -1.79
 5323   342   257  173  166   -16.93   12.79  -36.79
 5324   342   187  123  304     7.57   -8.21  -43.79
 5325   342   238   17   64    14.57   19.79  -50.79
 5326   342   303   87  142    14.57  -11.71   -8.79
 5327   342   199  102    8    11.07   -1.21   -5.29
 5328   342    73   23  294   -20.43    2.29  -26.29
 5329   342   292  107  319    39.07  -18.71  -26.29
 5330   342    35  106  193    21.57  -11.71   -8.79
 5331   342   272  135  241    -6.43   -4.71  -22.79
 5332   342    50  176   81    39.07   26.79   -1.79
 5333   342    21  152   15    14.57    5.79    1.71
 5334   342     9   76   51   -34.43   -4.71  -22.79
 5335   342   300    0    0     0.57  -15.21  -15.79
 5336   342   178  110  108    14.57   -8.21  -40.29
 5337   342    11  179  238   -13.43    5.79    1.71
 5338   342   242   77  184    -9.93  -22.21  -50.79
 5339   342    19  141  185    -6.43    2.29    5.21
 5340   342   301   95  178    25.07  -15.21   19.21
 5341   342   212   24   47    -9.93  -15.21  -54.29
 5342   342   117   61   21    14.57  -15.21    1.71
 5343   342   199   55  213    -2.93   12.79  -12.29
 5344   342    43    7  155     7.57    2.29  -12.29
 5345   342   310    0    0   -30.93  -11.71  -36.79
 5346   342    37   29  204    -9.93   -4.71    5.21
 5347   342   125  170  181    -2.93  -15.21  -12.29
 5348   342   226   14  320    11.07    2.29  -36.79
 5349   342   147   85  132     4.07    5.79   -5.29
 5350   342    87   17  169    -9.93  -32.71   -8.79
 5351   342    88   22  279   -13.43   16.29   -1.79
 5352   342   321  167   26    25.07  -11.71  -43.79
 5353   342   156  162   59     4.07  -11.71  -36.79
 5354   342   349    4   49     0.57   16.29   -1.79
 5355   342    61   92   32   -16.93   12.79  -26.29
 5356   342   183   74   33    -2.93  -25.71  -29.79
 5357   342    54  169  147    11.07  -15.21  -43.79
 5358   342   324  123  322     4.07    2.29    1.71
 5359   342   104    6  182   -27.43  -22.21    1.71
 5360   342   228    8  191     0.57   -4.71  -26.29
 5361   342    14  102   28   -30.93   -4.71    5.21
 5362   342   251   44   15    18.07  -15.21    1.71
 5363   342   341   94   13     4.07    5.79    5.21
 5364   342   160   44  111    18.07  -15.21  -43.79
 5365   342   157  136  177   -16.93  -25.71  -26.29
 5366   342   242  109  312     0.57  -25.71  -33.29
 5367   342     8   95  297   -23.93   -4.71  -29.79
 5368   342   115   93  165     7.57  -22.21   -5.29
 5369   342   273   47  330    -2.93  -22.21  -19.29
 5370   342   119   21  155     4.07   -1.21   -5.29
 5371   342    36   13  126    -9.93   16.29  -19.29
 5372   342   121   67  332    18.07   19.79   -8.79
 5373   342   133   24  346    35.57   23.29    1.71
 5374   342   291    8   15     0.57   19.79   -5.29
 5375   342   191   65  300    14.57    9.29    5.21
 5376   342   285   87    8   -23.93  -18.71  -33.29
 5377   342   206   17  117    -2.93  -11.71    1.71
 5378   342   260  147  203    21.57    5.79  -15.79
 5379   342   273   71  162   -13.43  -36.21   29.71
 5380   342   304    0   19     0.57    9.29    8.71
 5381   342   113   90  114    18.07    2.29  -50.79
 5382   342   191   87  313    35.57    2.29   -1.79
 5383   342   127   61   21    -9.93  -18.71  -12.29
 5384   342    48   31  203    25.07    2.29   -8.79
 5385   342    22  157   25   -20.43  -15.21    1.71
 5386   342   189   29   56    -9.93    2.29   -5.29
 5387   342   268  150  166   -16.93   -1.21  -12.29
 5388   342   340   99   38    -9.93   -8.21  -22.79
 5389   342   177    7  167   -27.43    5.79  -12.29
 5390   342   106  144  329     7.57    5.79  -64.79
 5391   342    85  151  224    -2.93   19.79   -1.79
 5392   342   108   52  154    11.07    9.29  -19.29
 5393   342    37    8  209    25.07  -18.71  -19.29
 5394   342   295  153  162    -2.93   -1.21  -12.29
 5395   342   178  110  108    -6.43   -1.21  -33.29
 5396   342   138   99  134    -6.43    5.79  -36.79
 5397   342    12  141  312    14.57   12.79  -29.79
 5398   342   161  167   26     0.57   19.79  -33.29
 5399   342    51   37   64   -27.43   12.79  -26.29
 5400   342    38   34  157   -13.43   16.29  -12.29
 5401   342    23  139  314    -2.93   26.79  -29.79
 5402   342   150   45  201     7.57   -1.21  -50.79
 5403   342    23   75   23   -34.43   -1.21    8.71
 5404   342   284  130  336    -6.43   30.29   -8.79
 5405   342   154   97  146     7.57    2.29   -5.29
 5406   342   301   78  300    25.07    2.29   -5.29
 5407   342    50   23   36    -6.43  -18.71  -15.79
 5408   342   258   41  196   -13.43   -4.71  -19.29
 5409   342   354   83  161   -13.43   12.79  -43.79
 5410   342   118   22  348    21.57   12.79  -15.79
 5411   342   185  153  136     7.57    2.29  -47.29
 5412   342   113   83   38    -2.93    5.79   12.21
 5413   342    38   54  240    32.07   -4.71    1.71
 5414   342   334    9    0    25.07    2.29  -43.79
 5415   342    31  105  313    21.57    5.79   -5.29
 5416   342   331  106  119    11.07   -8.21   -8.79
 5417   342   256   66  216   -30.93   -4.71   -8.79
 5418   342    90  168    9   -13.43  -22.21   -1.79
 5419   342   231   37   64    25.07  -32.71  -26.29
 5420   342   301   55  169    21.57    2.29  -19.29
 5421   342   147   97   21    21.57   19.79   -8.79
 5422   342    27   43  348     0.57  -15.21  -22.79
 5423   342   281   84  127    14.57  -15.21   -1.79
 5424   342   212   50  202    -6.43    5.79  -50.79
 5425   342   124  117    0     7.57   16.29  -29.79
 5426   342   305  176  265    11.07   16.29  -26.29
 5427   342   223   47   38     7.57  -11.71  -22.79
 5428   342   343  129  307    21.57   -8.21   -5.29
 5429   342   232   17   29   -16.93  -22.21  -22.79
 5430   342   308  178  248    -2.93   -8.21  -36.79
 5431   342    22   14   55    46.07  -11.71    5.21
 5432   342   170  108    0    21.57   19.79   -5.29
 5433   342   223  137  151   -13.43   -4.71  -19.29
 5434   342   128   17   64    25.07  -29.21   -5.29
 5435   342   142   79  288    -9.93  -25.71  -40.29
 5436   342   303    9   35    18.07  -25.71   -1.79
 5437   342   300    0    0     4.07   16.29   -5.29
 5438   342   165  168   49    -2.93  -32.71  -43.79
 5439   342   353  127   44     0.57  -11.71  -54.29
 5440   342   303   20  346     4.07   12.79  -15.79
 5441   342   301   52  224     4.07    9.29  -50.79
 5442   342   271    0   41    -6.43    5.79  -64.79
 5443   342   333   38   33    -2.93  -15.21   12.21
 5444   341    34   78  217    -6.43   -1.21    5.21
 5445   341    26   67  153    32.07  -29.21  -29.79
 5446   341   220  108  140    14.57  -22.21  -33.29
 5447   341   245   15    8     7.57    2.29   12.21
 5448   341    20  134  212   -23.93  -11.71  -22.79
 5449   341   229  154  209    14.57  -18.71  -47.29
 5450   341   311   40  305    21.57   -4.71   -5.29
 5451   341   177   85  132    25.07    9.29  -12.29
 5452   341    44   63    0   -41.43    2.29  -47.29
 5453   341    37    8  209    21.57  -11.71  -47.29
 5454   341   178   29  186     7.57    9.29  -40.29
 5455   341   232   89   45   -13.43  -11.71  -26.29
 5456   341   141   56   32    21.57   19.79   -1.79
 5457   341    31   17  230    -6.43  -11.71    5.21
 5458   341   231   91  171   -16.93   12.79  -22.79
 5459   341    99   64  326    28.57   26.79  -22.79
 5460   341   329   30    8    39.07   -4.71  -50.79
 5461   341   320  140  297   -16.93   -4.71  -36.79
 5462   341   210  150  195   -23.93   -8.21    1.71
 5463   341   281   37   64    21.57   -4.71  -50.79
 5464   341    75  112  132    -9.93  -50.21   -8.79
 5465   341   340   60  189     7.57    5.79  -12.29
 5466   341    77   22  229    39.07   16.29  -12.29
 5467   341    84  127  302   -13.43   -4.71   -8.79
 5468   341   268  103  196    14.57   -1.21   -5.29
 5469   341   185   41  348   -13.43   -1.21  -12.29
 5470   341     2   25  324    -2.93   -1.21  -29.79
 5471   341   225  179  192     0.57   19.79   15.71
 5472   341   241  132  200   -20.43  -11.71   12.21
 5473   341   192   24  184    -2.93   -4.71  -33.29
 5474   341    43  151  136    -9.93   -8.21  -22.79
 5475   341   135  110  167     0.57    2.29  -15.79
 5476   341   283   92  113     0.57   -8.21  -36.79
 5477   341   119  163  188    14.57  -36.21    5.21
 5478   341   148  179  213     0.57  -22.21    5.21
 5479   341   130  129  185    -2.93   -1.21  -19.29
 5480   341   151  128   32    14.57   -8.21  -40.29
 5481   341   155  178   22    28.57   -8.21  -64.79
 5482   341   171  116   15   -13.43  -18.71  -15.79
 5483   341   215   33   16    14.57  -15.21    8.71
 5484   341   138    0  189    14.57   -4.71   -5.29
 5485   341     7  133   21    18.07    2.29    5.21
 5486   341   349  103  159    18.07  -18.71    5.21
 5487   341     1   72   43   -30.93   -1.21  -22.79
 5488   341    12   69  164    18.07  -18.71   -8.79
 5489   341   345   76  225    28.57  -15.21  -40.29
 5490   341   200  168    9    21.57   16.29  -19.29
 5491   341    39  121  249     7.57   -1.21  -47.29
 5492   341   131  117  172    25.07  -11.71  -43.79
 5493   341   250  120  124   -20.43  -18.71  -12.29
 5494   341   351    8   15    35.57   -4.71  -36.79
 5495   341   193   11   78    -9.93    2.29    1.71
 5496   341   220    5  150   -20.43   -1.21  -22.79
 5497   341   290   18    0     7.57  -18.71  -12.29
 5498   341   355   15    8   -13.43  -25.71   -8.79
 5499   341   244    0  263     7.57  -15.21  -22.79
 5500   341   107   61   21    14.57   30.29  -15.79
 5501   341    92   70   68     4.07   -1.21  -36.79
 5502   341   199  102    8    28.57   26.79    5.21
 5503   341   247    0   70   -23.93    5.79  -12.29
 5504   341   171  128   32    -2.93   -4.71  -22.79
 5505   341   214  102   28   -27.43  -18.71  -15.79
 5506   341   287  133   21     0.57  -11.71  -29.79
 5507   341   338   30  182   -34.43   -1.21   -8.79
 5508   341    82   33  343    14.57   -8.21  -22.79
 5509   341   349  144  255   -20.43   -4.71   -5.29
 5510   341   190    7  336    -2.93  -32.71  -26.29
 5511   341   328   31  317    18.07   -4.71   -1.79
 5512   341   293   97  144    14.57   -8.21   -5.29
 5513   341   196  135  346    -6.43   16.29  -33.29
 5514   341   170  120  124    18.07  -32.71  -15.79
 5515   341   317  133   21    -2.93    2.29   -1.79
 5516   341   224  155  311   -16.93   -1.21  -22.79
 5517   341   316   31  351     7.57  -22.21  -12.29
 5518   341   209  143  168   -27.43   -4.71  -43.79
 5519   341   204   98   51     7.57  -25.71  -29.79
 5520   341   151   25  342     0.57   12.79  -26.29
 5521   341    26   85  151    25.07  -29.21  -19.29
 5522   341   273  113  222     0.57    5.79  -29.79
 5523   341    48   52  154    32.07  -11.71  -29.79
 5524   341   130   76  301   -13.43   -4.71  -19.29
 5525   341   169   43  150   -20.43   -1.21   -5.29
 5526   341   240   96  172    21.57  -29.21    5.21
 5527   341    25   79   94    -2.93    5.79  -19.29
 5528   341   184  138   28    14.57   23.29  -26.29
 5529   341   190  144    0   -16.93  -22.21  -19.29
 5530   341   170  126    0     7.57   12.79  -29.79
 5531   341   321   99  247    21.57   12.79  -33.29
 5532   341   354  139  331   -13.43   26.79  -12.29
 5533   341   162   89   45   -13.43    5.79  -19.29
 5534   341   179  179    3    39.07  -29.21  -26.29
 5535   341    79   90  327   -16.93   12.79    5.21
 5536   341   175  141   16    11.07    2.29  -50.79
 5537   341    10  169  342    25.07   12.79  -33.29
 5538   341    25  104  337    56.57    2.29    5.21
 5539   341    48  118  318    18.07  -15.21  -26.29
 5540   341   177   37  296    14.57    5.79    5.21
 5541   341   169  151  161     7.57   -1.21   15.71
 5542   341   329  123   64    -2.93  -15.21    5.21
 5543   341     3   82  208    39.07  -18.71  -15.79
 5544   341     5   19  174    32.07  -29.21   -5.29
 5545   341   257   53  120    11.07    5.79  -50.79
 5546   341   318  160  298    25.07   12.79  -22.79
 5547   341   261  119   28    11.07    2.29  -43.79
 5548   341   253  179   42    11.07   30.29  -40.29
 5549   341   216  152  334    46.07   -1.21  -15.79
 5550   341   125  136  167    39.07   -8.21  -36.79
 5551   341    60  150  246    -6.43   23.29   -1.79
 5552   341     0  169   72     0.57  -11.71    5.21
 5553   341    68  160  334    28.57   -1.21  -19.29
 5554   341    10  162    0    -6.43    5.79  -29.79
 5555   341   116  101  180    -2.93   19.79    1.71
 5556   341   335  111    8    32.07   -8.21  -50.79
 5557   341   116   90  194     7.57    9.29  -26.29
 5558   341   100   48  193     7.57    5.79  -40.29
 5559   341   219  119  343    25.07   23.29   -8.79
 5560   341   260  110  185    25.07  -11.71    5.21
 5561   341   282  134  149   -13.43    2.29   12.21
 5562   341   200  168    9   -16.93  -18.71  -22.79
 5563   341   350   64  314    14.57  -32.71  -22.79
 5564   341   340   60  189     7.57    5.79  -15.79
 5565   341     5  131  303    14.57    5.79  -43.79
 5566   341    52   33  312     4.07    9.29   19.21
 5567   341   345  165  257   -16.93   -8.21   -5.29
 5568   341   196  139  248     0.57   19.79  -26.29
 5569   341   111  169  223   -20.43  -39.71  -26.29
 5570   341   355  147    8    -6.43    9.29  -19.29
 5571   341   240  110  202    11.07   -1.21   -1.79
 5572   341   266   34  262    -6.43   -8.21  -22.79
 5573   341   204   28  336    14.57    5.79    5.21
 5574   341   173  153  343    25.07   23.29  -22.79
 5575   341    36  178  189   -23.93  -25.71  -15.79
 5576   341   264  171    0     0.57  -29.21  -15.79
 5577   341   291    8   15     7.57  -15.21    8.71
 5578   341    94  130  289    -2.93   12.79   12.21
 5579   341   237   97   21     7.57  -39.71  -19.29
 5580   341   183  147   23    11.07  -11.71  -29.79
 5581   341   186  133  143   -34.43  -15.21  -40.29
 5582   341    50   42  169    39.07  -15.21  -64.79
 5583   341    74  134  151   -16.93   -4.71  -29.79
 5584   341    85  168   49   -23.93  -11.71    5.21
 5585   341   280   18    0    -2.93  -18.71   -1.79
 5586   341   319   30    8     0.57    9.29   12.21
 5587   341    31   93  342     0.57    5.79  -29.79
 5588   341   179  138    8   -20.43  -22.21  -19.29
 5589   341    33  127   44   -20.43    2.29   15.71
 5590   341   312  170  196     4.07    5.79  -40.29
 5591   341   253  119   38    11.07    2.29  -47.29
 5592   341    47  131  343    -9.93  -15.21  -36.79
 5593   341   329   80  170   -16.93   -8.21  -29.79
 5594   341    12  133  144    11.07    5.79  -15.79
 5595   341   176  151  326    28.57   19.79  -15.79
 5596   341    39  153  236    21.57  -11.71  -29.79
 5597   341   283  107  350    28.57  -25.71  -19.29
 5598   341   334    0  236   -13.43  -25.71  -12.29
 5599   341    17  154  310    28.57   12.79  -33.29
 5600   341   304  117    0     0.57    2.29    1.71
 5601   341   282  169  332    25.07   -1.21  -15.79
 5602   341    54  153    0   -16.93   -1.21  -33.29
 5603   341    36   17  117   -23.93  -22.21  -15.79
 5604   341   305   34  291     7.57    9.29   -8.79
 5605   341   357   55  227    35.57   12.79  -22.79
 5606   341   339   27  216    -2.93  -18.71  -43.79
 5607   341    64  174  222    -9.93   19.79   -8.79
 5608   341   177   88  330    42.57   -4.71   -1.79
 5609   341    41   92   32     7.57   -8.21  -50.79
 5610   341   137   59  128    35.57  -29.21  -36.79
 5611   341    42  133  144     0.57  -29.21  -33.29
 5612   341    80  105  237    -6.43    9.29   15.71
 5613   341   263  135   76    11.07  -15.21   -1.79
 5614   341   309    6  164   -23.93   -4.71  -12.29
 5615   341    79  142  315   -23.93   -4.71    1.71
 5616   341    94    9    0    21.57   16.29    5.21
 5617   341   315   39    8     0.57   12.79    8.71
 5618   341   155  146  128     0.57  -11.71  -40.29
 5619   341    40  169   72    18.07   16.29  -26.29
 5620   341   315   73  301   -27.43  -11.71   -1.79
 5621   341   359  123   64   -13.43  -22.21  -22.79
 5622   341   152   42  249    39.07   12.79  -75.29
 5623   341   236  138  220     7.57    5.79  -22.79
 5624   341    93   11   78     0.57   -4.71  -26.29
 5625   341    47  170   18    -2.93  -22.21   -5.29
 5626   341   142  165  173    28.57   -4.71  -33.29
 5627   341    27  133   21    11.07   19.79  -29.79
 5628   341   357    0  234    25.07   16.29  -15.79
 5629   341   353  142  178     0.57   -1.21    8.71
 5630   341    35  106  193   -30.93   12.79  -19.29
 5631   341    51   72  168    18.07   19.79  -36.79
 5632   341   104   60  137    21.57   -1.21  -57.79
 5633   341   108   83  200    18.07  -25.71  -12.29
 5634   341    75  121  291    11.07    9.29   -8.79
 5635   341   148   61  158    14.57    2.29   -1.79
 5636   341    12   43  183    25.07   -8.21   -8.79
 5637   341     4   27    0    32.07   -4.71  -54.29
 5638   341   342  140   59    -6.43  -11.71    5.21
 5639   341   149  153  180     4.07    2.29   12.21
 5640   341   220    0  206     0.57   19.79  -26.29
 5641   341   200   72    0    11.07   -8.21   -1.79
 5642   341   281   63   60    28.57   -1.21  -12.29
 5643   341   187  113  346   -13.43   -4.71  -19.29
 5644   341    83  136  156    11.07    2.29  -36.79
 5645   341   318  129  225    -2.93  -32.71    1.71
 5646   341   347   14  176   -23.93    5.79  -12.29
 5647   341   233   33  295     0.57   -8.21  -22.79
 5648   341   115  107  168     7.57  -22.21   -5.29
 5649   341   331   80   15     4.07   -8.21    5.21
 5650   341   173  138  161     7.57   -4.71   15.71
 5651   341   355   71  346     4.07   -4.71    8.71
 5652   341   266   17  117    11.07  -11.71   -8.79
 5653   341   105  145  313     7.57   -8.21  -36.79
 5654   341   155   79   94     0.57   -4.71    5.21
 5655   341   321   44   15    -2.93   12.79    5.21
 5656   341   288   15   20     0.57   19.79   -5.29
 5657   341   249   26  173    -2.93   19.79   -8.79
 5658   341   291   44   15    60.07   -1.21  -15.79
 5659   341   302   45  166   -13.43    2.29  -22.79
 5660   341   224   94   85    11.07  -18.71   -1.79
 5661   341   335   33   16     7.57   12.79    1.71
 5662   341   262   84  213   -30.93   -1.21  -12.29
 5663   340    19  105  185    -6.43   12.79   -5.29
 5664   340   322  145  175    -6.43  -32.71  -12.29
 5665   340   103   90  114     0.57   16.29  -12.29
 5666   340   148  123   20   -20.43   16.29  -15.79
 5667   340   194  135    0    -2.93  -39.71   -8.79
 5668   340   348   51   20   -23.93  -11.71  -29.79
 5669   340   176  151  326   -13.43  -18.71  -15.79
 5670   340   164    0  209   -16.93   23.29  -40.29
 5671   340   130   42  169     0.57   -4.71   -8.79
 5672   340   350  108    0    14.57   -4.71  -47.29
 5673   340   357   71  238    35.57   16.29  -29.79
 5674   340   350  137   37   -27.43   19.79   -1.79
 5675   340   105  110  349    -9.93  -11.71  -43.79
 5676   340   134   19  287    14.57    9.29  -36.79
 5677   340   151   56   32    21.57   19.79   -1.79
 5678   340   202   17   29     4.07    2.29   12.21
 5679   340   283  165  242   -44.93  -18.71  -40.29
 5680   340   121  167   26   -27.43   -4.71  -19.29
 5681   340    11  179  238    35.57   -4.71   -1.79
 5682   340   233   47   38    11.07  -15.21  -26.29
 5683   340   172   97  180   -41.43  -32.71   12.21
 5684   340   334  113  133     0.57  -18.71  -29.79
 5685   340   332   35  199    18.07   -4.71  -47.29
 5686   340   303    9   35    -6.43    2.29  -29.79
 5687   340    34   94   85     0.57  -11.71  -15.79
 5688   340   183  122  341     7.57   16.29  -40.29
 5689   340   230    0  220   -13.43   -1.21   -5.29
 5690   340    52  157   25   -16.93   12.79   -8.79
 5691   340    59   47  216   -23.93  -18.71  -12.29
 5692   340    97  132  322   -16.93   -4.71   -5.29
 5693   340   174  179  203    14.57   16.29  -22.79
 5694   340    68   99  330     4.07  -22.21   -8.79
 5695   340    78   81  333   -16.93    5.79    5.21
 5696   340   311  116   15    -2.93    9.29   -1.79
 5697   340   247  160  164     4.07  -36.21   -5.29
 5698   340    72   33  184    35.57    9.29  -12.29
 5699   340    23   58  171    18.07  -25.71   -5.29
 5700   340    75  147  128    14.57   19.79  -40.29
 5701   340    39  153  236    21.57  -15.21  -29.79
 5702   340   251  141  211    -9.93  -29.21  -29.79
 5703   340   206   30  164     7.57    5.79  -57.79
 5704   340    31  127  175    21.57  -11.71   -5.29
 5705   340   148   87   20     4.07    5.79  -57.79
 5706   340   329   76   51   -27.43   -1.21   15.71
 5707   340   186  162  124    11.07    5.79  -50.79
 5708   340    14   45    0    -6.43   19.79  -47.29
 5709   340   331  116   15     4.07    2.29    1.71
 5710   340   221   47   28    39.07  -18.71  -33.29
 5711   340   300  137   37     4.07    5.79   -8.79
 5712   340   185   61  347     4.07   16.29  -40.29
 5713   340   271   63  149   -16.93  -36.21   26.21
 5714   340   332  140   59    -9.93  -11.71    8.71
 5715   340   223   76  167   -30.93  -18.71   -1.79
 5716   340   120  171  306   -20.43   -4.71  -15.79
 5717   340   199  127  114     7.57   -8.21  -40.29
 5718   340   337   61   21    -9.93   -4.71  -19.29
 5719   340    80  169   72     7.57   16.29  -19.29
 5720   340   120  144    0     7.57    9.29   22.71
 5721   340   124   19  331     0.57    5.79  -47.29
 5722   340    34    2  185     4.07   16.29  -22.79
 5723   340   253  133  179    -2.93    2.29   29.71
 5724   340   100    0  257   -34.43  -18.71    1.71
 5725   340   203   54  151   -34.43  -22.21  -50.79
 5726   340   100  103  344   -20.43    2.29   -5.29
 5727   340    53  131  203     7.57  -36.21  -54.29
 5728   340   158  147  185     7.57    2.29   12.21
 5729   340   321   92   32    21.57  -15.21  -43.79
 5730   340    55  167  132     7.57    2.29   -5.29
 5731   340   340   13   43    -6.43  -29.21   -1.79
 5732   340   285  105   16    28.57   26.79   -5.29
 5733   340   140   69  246   -30.93  -22.21    1.71
 5734   340   165  139  136    11.07    2.29  -47.29
 5735   340    38  101  231   -20.43   -1.21  -29.79
 5736   340   340   63   38    -9.93   -4.71  -43.79
 5737   340    34  148  108    28.57   -8.21  -15.79
 5738   340   283   63  218     4.07  -32.71  -40.29
 5739   340   317   29  127   -20.43    5.79  -15.79
 5740   340   114    6  182     4.07  -22.21  -50.79
 5741   340    14  102   28   -13.43  -11.71   12.21
 5742   340     1  102  128    -2.93  -25.71    8.71
 5743   340   306   16  292     7.57    9.29   -1.79
 5744   340   217   31  333   -13.43    9.29  -15.79
 5745   340    14    0  210   -13.43  -25.71    1.71
 5746   340   254   17  134   -37.93  -36.21   12.21
 5747   340    16   13  126    14.57   12.79  -12.29
 5748   340   159  113  132    11.07   -1.21  -50.79
 5749   340   237  136  100    -2.93   -8.21  -22.79
 5750   340   337    0   70   -27.43  -25.71   -5.29
 5751   340   353  111   23    39.07   -8.21  -47.29
 5752   340   189  138    8   -16.93   -4.71  -57.79
 5753   340    84  178   64   -37.93  -39.71    8.71
 5754   340   253   47   38    -9.93    9.29    8.71
 5755   340   151   14  308     7.57  -18.71  -43.79
 5756   340    55  122  167    21.57   -1.21   -5.29
 5757   340    74   10  141    -2.93   26.79  -40.29
 5758   340    46    0  200     4.07   16.29  -22.79
 5759   340   319   79  343    11.07  -11.71  -57.79
 5760   340    50  123  245   -16.93    5.79   -8.79
 5761   340   295   34   41     0.57  -15.21  -33.29
 5762   340   339   37  329    25.07  -25.71  -29.79
 5763   340   315    0   59   -16.93    5.79  -26.29
 5764   340   339  117  310    21.57    2.29   -8.79
 5765   340   310   54    0   -16.93   -8.21  -29.79
 5766   340   198  148  185    21.57  -15.21  -22.79
 5767   340   331   98  137    11.07  -11.71   -8.79
 5768   340   331  108   43    -6.43   -8.21    5.21
 5769   340    64  150  220     7.57  -18.71  -15.79
 5770   340   286   42  158   -13.43  -39.71   12.21
 5771   340   190   54    0    11.07   16.29  -40.29
 5772   340    37  117  190    18.07  -15.21   -5.29
 5773   340   214  153    0   -34.43   12.79  -19.29
 5774   340   291   85   58    14.57  -15.21  -43.79
 5775   340   315  111    8   -16.93   26.79   -1.79
 5776   340    80  176   81   -27.43  -32.71   12.21
 5777   340   357   37  137     0.57    5.79  -26.29
 5778   340   265  139  136     4.07    2.29  -19.29
 5779   340   100   30  224    11.07  -18.71    8.71
 5780   340   158   99  134    32.07   16.29  -15.79
 5781   340    72   31  221     4.07  -32.71  -26.29
 5782   340    73  158   44   -27.43   -8.21    5.21
 5783   340    36   37  216    -6.43   -8.21    8.71
 5784   340   229  139  347    14.57  -25.71  -43.79
 5785   340    22   57  334     4.07   -4.71  -15.79
 5786   340    27   17  169    35.57   -4.71  -29.79
 5787   340    13  111   23   -30.93   -4.71    1.71
 5788   340   316  162   59    -6.43   12.79  -29.79
 5789   340   128   68  151    -2.93    5.79  -29.79
 5790   340   215  179  238    -6.43  -32.71  -22.79
 5791   340    86   43  160    -2.93    5.79  -22.79
 5792   340   229   76  242    21.57   -4.71  -29.79
 5793   340   164    5  183    -9.93    5.79  -15.79
 5794   340   248   39  209     4.07   -1.21    5.21
 5795   340   353   61  345     4.07   -8.21    8.71
 5796   340   117  133   21    18.07  -11.71  -71.79
 5797   340    14    6  165    -9.93   16.29  -22.79
 5798   340   323  166  232    11.07   12.79  -12.29
 5799   340    50   74  349    -6.43  -15.21  -12.29
 5800   340   122  140   59     7.57  -11.71  -36.79
 5801   340   300  113  156    14.57    9.29  -29.79
 5802   340   152  155  243     4.07  -18.71  -19.29
 5803   340    78   71  322   -13.43  -22.21  -43.79
 5804   340   225   28  304    11.07  -11.71   -8.79
 5805   340   243   39  282    11.07    5.79    8.71
 5806   340    12  107  142   -16.93   19.79  -29.79
 5807   340    23   19  223    -6.43  -11.71    5.21
 5808   340   207   95  202     0.57   -4.71  -22.79
 5809   340   280  159  206    -6.43  -11.71  -26.29
 5810   340    31   17  230    11.07   12.79  -15.79
 5811   340   127  156  336   -20.43   12.79   -5.29
 5812   340     3    0  242    11.07   -8.21  -47.29
 5813   340    15   95   65   -34.43  -18.71    8.71
 5814   340    48  168  221   -34.43  -18.71  -26.29
 5815   340   201  161  328   -23.93  -15.21  -26.29
 5816   340   323    0   31    25.07   -4.71  -26.29
 5817   340    54   45    0    -6.43    5.79  -54.29
 5818   340    25   48  212    32.07    5.79  -15.79
 5819   340   171   80  284    14.57    5.79    5.21
 5820   340   321  138  321    21.57    5.79  -15.79
 5821   340    69   29   56    -6.43   19.79    5.21
 5822   340   217   97   21   -30.93  -25.71  -22.79
 5823   340   344  110  323    21.57   12.79  -12.29
 5824   340   334  159  299    25.07   12.79  -29.79
 5825   340   108   77  155    25.07  -29.21  -12.29
 5826   340    27   35  297    14.57   12.79  -33.29
 5827   340    55  137  234    32.07  -18.71   -5.29
 5828   340    99  151  205    18.07   12.79   -8.79
 5829   340    10  114  300    -6.43  -22.21   19.21
 5830   340   301  103  312   -20.43    2.29  -54.29
 5831   340    64  153   52   -20.43   -4.71    8.71
 5832   340   207   22  178    39.07   -8.21  -36.79
 5833   340   263    0   31   -16.93    2.29  -29.79
 5834   340   244   30  342    28.57    2.29  -50.79
 5835   340   156   84  327   -16.93   -4.71   19.21
 5836   340   168   61  158   -23.93   -1.21   -8.79
 5837   340   264   23  289    11.07    5.79    8.71
 5838   340    38    9  190   -34.43    2.29  -29.79
 5839   340   265  103  180    25.07  -15.21    5.21
 5840   340   154  102   28   -23.93  -25.71   -8.79
 5841   340    19   71  156    28.57  -29.21  -22.79
 5842   340   155  105  231    18.07   12.79  -36.79
 5843   340   104  138   28    11.07  -11.71  -36.79
 5844   340   155   51    8    18.07   19.79  -15.79
 5845   340    83   47   38    14.57   -4.71    1.71
 5846   340   171  167  320    -6.43   12.79   -8.79
 5847   340   163  144  177     4.07    2.29   12.21
 5848   340   245  179  209    14.57   -1.21  -54.29
 5849   340    37  138  191    21.57   -8.21   -1.79
 5850   340   145  110  242   -20.43  -32.71   15.71
 5851   340   188  109  326    -6.43  -15.21  -36.79
 5852   340   226  162   59    25.07   19.79   -5.29
 5853   340   184   87  151    21.57  -15.21  -43.79
 5854   340   272  169   38     0.57   -1.21   -5.29
 5855   340    29  126  283    35.57   -1.21  -19.29
 5856   340    83   57  195   -27.43  -15.21  -22.79
 5857   340   161  108   43    14.57   26.79  -19.29
 5858   340   329    4   49   -27.43   -1.21  -29.79
 5859   340   345  111    8    35.57  -11.71  -12.29
 5860   340   287   29  127    -2.93  -32.71  -29.79
 5861   340    59   58  216   -23.93  -15.21  -12.29
 5862   340   322   89   45    25.07  -11.71  -43.79
 5863   340   233  119  206    11.07   -1.21   -5.29
 5864   340   274   31  136    14.57  -18.71   -1.79
 5865   340   310   36    0     4.07  -25.71   -1.79
 5866   340   199   46  168   -34.43  -11.71  -19.29
 5867   340    45   66  200   -37.93  -11.71   -1.79
 5868   340   315  172  183    32.07    2.29    8.71
 5869   340   303  119   38    28.57   -8.21  -71.79
 5870   340     3    8  178   -16.93   12.79    8.71
 5871   340   353  142  178     0.57   -4.71    8.71
 5872   340   314   98   51    25.07  -11.71  -43.79
 5873   340   176   69  162     0.57   -4.71  -15.79
 5874   340   115   83  291    -6.43   -8.21  -19.29
 5875   340   350   53  233   -20.43  -29.21    1.71
 5876   340   293   86  177    11.07   -8.21   -8.79
 5877   340   313   81  197     0.57    9.29  -19.29
 5878   339     9  167  212   -27.43  -25.71  -36.79
 5879   339    94   72  343   -16.93  -18.71   -8.79
 5880   339    34   66   28     7.57   12.79   -5.29
 5881   339   121   63   60    21.57   12.79  -47.29
 5882   339    61   94  200    21.57  -29.21  -12.29
 5883   339     5  171  178    14.57  -25.71  -22.79
 5884   339   231   75  318     7.57   12.79   -5.29
 5885   339    48  106  217    28.57  -18.71   -5.29
 5886   339    78  118  312     4.07  -11.71  -50.79
 5887   339   306   89  202     0.57    5.79  -22.79
 5888   339   129   99  303     0.57   -8.21  -19.29
 5889   339   157  136  177    -2.93   -4.71  -19.29
 5890   339   144   38  205    46.07   -1.21  -19.29
 5891   339    87  116  215   -16.93   -1.21   -8.79
 5892   339   285    0  254   -13.43   -8.21  -19.29
 5893   339   216   15  308    14.57   -1.21  -36.79
 5894   339   268  138  206    35.57   -1.21  -50.79
 5895   339   152   24   47    14.57   19.79  -22.79
 5896   339   278   52  160    -9.93   -1.21  -29.79
 5897   339    62  132  209    18.07   -4.71  -33.29
 5898   339    13  111   23   -34.43   -1.21    5.21
 5899   339   254  171    0    -9.93  -15.21  -29.79
 5900   339    34    2  185    -2.93  -11.71    8.71
 5901   339    73  138  226    11.07  -32.71  -47.29
 5902   339   134  171    0     7.57   12.79  -26.29
 5903   339   169   22  349     7.57    9.29   -1.79
 5904   339     1  128   32     4.07  -11.71  -57.79
 5905   339   344   94   85    -2.93    9.29  -26.29
 5906   339   181   80   15    32.07   -8.21  -33.29
 5907   339   297   53  120    11.07   -8.21  -15.79
 5908   339   169  119  312    49.57  -11.71   -8.79
 5909   339   121   96  230     0.57   -4.71  -12.29
 5910   339    91   33  347     4.07   23.29   12.21
 5911   339   318   17   64    -2.93  -11.71  -12.29
 5912   339   155   69   16    18.07   12.79    8.71
 5913   339   194    9    0    25.07    2.29   12.21
 5914   339   153  163  173     4.07    5.79   12.21
 5915   339   135  168   49   -16.93  -22.21   -8.79
 5916   339   209  102  344    -9.93  -32.71  -22.79
 5917   339   215  179  238    25.07   12.79  -36.79
 5918   339   278   33  155     7.57   30.29  -36.79
 5919   339    95   24  163     0.57   23.29  -40.29
 5920   339   315    7  254   -20.43   -8.21  -29.79
 5921   339   229   76  212     4.07   16.29  -29.79
 5922   339   325  101  338     0.57   -1.21    5.21
 5923   339    18   17  236    -9.93    5.79  -33.29
 5924   339   128   51   20     4.07   12.79  -15.79
 5925   339   311  165  150    18.07  -15.21  -26.29
 5926   339   143  114  155    18.07   16.29   -5.29
 5927   339   289   76   51    18.07  -11.71  -43.79
 5928   339   259  179    3     7.57    5.79   -8.79
 5929   339   298  121  161    14.57   -4.71   -5.29
 5930   339    42   15  302   -23.93   -8.21    8.71
 5931   339   293    9   35   -23.93   -8.21   22.71
 5932   339   120   22  317     4.07   12.79  -22.79
 5933   339    56  156  187    -6.43   19.79   -1.79
 5934   339   345  105   16   -16.93   23.29   -5.29
 5935   339    10  112  182    28.57    2.29  -47.29
 5936   339   243   83   38    39.07    2.29  -26.29
 5937   339   161  128   32   -13.43    9.29   12.21
 5938   339   319   62  163    18.07   -4.71  -19.29
 5939   339    21  155  170    11.07  -29.21  -26.29
 5940   339    59   47  216   -30.93  -15.21   -8.79
 5941   339   323  110   33     0.57  -11.71    5.21
 5942   339   109  103  338    21.57   19.79  -40.29
 5943   339   176   61  232    -2.93    9.29  -50.79
 5944   339   216  142  333    21.57    2.29   15.71
 5945   339   358  114  179    42.57   -8.21   -5.29
 5946   339   125  170  181     0.57  -11.71  -15.79
 5947   339     2   25  324     7.57   23.29    1.71
 5948   339   125   34   41    14.57   -1.21   12.21
 5949   339   340   63   38    -9.93  -25.71  -26.29
 5950   339   321  102  128    -6.43   26.79   -5.29
 5951   339   221  167   26     7.57   -1.21   -5.29
 5952   339   130  163  186     4.07  -36.21    8.71
 5953   339   358   75  120    11.07   -8.21  -15.79
 5954   339    36    9  262    25.07   19.79  -15.79
 5955   339   276  128  141    -2.93   -4.71    1.71
 5956   339   199    0  233     4.07    5.79    1.71
 5957   339   321   39  220    -6.43  -25.71    5.21
 5958   339   115   15    8   -16.93  -15.21  -29.79
 5959   339    55  147  128     0.57  -22.21  -29.79
 5960   339   221   95  188    28.57   16.29  -50.79
 5961   339    69   60  146   -27.43  -11.71  -29.79
 5962   339   315   39    8    -2.93  -18.71    1.71
 5963   339   272   14   55    25.07   -8.21  -50.79
 5964   339   133   41  345    18.07  -36.21   -1.79
 5965   339   312   74  148    14.57   -8.21  -47.29
 5966   339    51   56   32    35.57  -11.71  -36.79
 5967   339   353   39   23     4.07   -1.21  -26.29
 5968   339   285  111    8    14.57  -25.71  -43.79
 5969   339   230   55  242    21.57    2.29   -8.79
 5970   339   102  110   58    -6.43  -15.21  -36.79
 5971   339    53   98  330    -9.93  -25.71   -1.79
 5972   339    55   37  200    -9.93  -32.71   -1.79
 5973   339    47   17  169    14.57   16.29  -26.29
 5974   339   166   13  126    39.07   12.79  -26.29
 5975   339   135   26  212    14.57    9.29  -43.79
 5976   339   309   37  326    18.07   -8.21   -5.29
 5977   339    74   62   51   -16.93   -8.21  -12.29
 5978   339   209   33  145     7.57    5.79  -19.29
 5979   339    73   38   33   -23.93   -1.21  -15.79
 5980   339   116  155  193    11.07  -15.21  -33.29
 5981   339   112  169   38   -37.93  -22.21  -19.29
 5982   339    51   94   13    18.07   23.29  -19.29
 5983   339   325   69   16    39.07   -8.21  -19.29
 5984   339   357  148   32    14.57    2.29   -5.29
 5985   339   186   96  180   -30.93  -25.71  -15.79
 5986   339   175   87  123    11.07  -36.21   -8.79
 5987   339   353   45   72    -9.93    5.79  -50.79
 5988   339    54  148  108     7.57  -15.21  -12.29
 5989   339   201   13  298   -13.43   16.29   -5.29
 5990   339   265  123    8    14.57    5.79  -47.29
 5991   339   289   30    8   -30.93  -11.71  -50.79
 5992   339   109   66  309    35.57  -36.21  -40.29
 5993   339   156  172  185    11.07   12.79   -1.79
 5994   339    64    6  165    35.57    9.29  -29.79
 5995   339   125   79  146    -2.93  -22.21  -15.79
 5996   339    20   54    0   -16.93   -8.21   -8.79
 5997   339   355  168   49   -23.93   -1.21  -22.79
 5998   339   279   92  143    -6.43   -4.71    5.21
 5999   339   134   99    0    11.07   -4.71    8.71
 6000   339    26   45  313   -20.43    9.29  -26.29
 6001   339   118   87  229   -27.43  -22.21    1.71
 6002   339    37   29  204    28.57   -8.21   -5.29
 6003   339   269    0  210     7.57   16.29  -22.79
 6004   339   287   35  119    28.57    2.29   -5.29
 6005   339   244  153   52     7.57    5.79  -47.29
 6006   339   355    3    8    32.07   -4.71  -36.79
 6007   339   167   97  306    35.57   -4.71   -1.79
 6008   339    63  156  328     4.07   12.79   -5.29
 6009   339   355  159    8    -2.93    5.79  -22.79
 6010   339   341  130   13    32.07   -8.21  -43.79
 6011   339   286  122  137   -13.43   -1.21   15.71
 6012   339    67   48  211   -34.43  -18.71    1.71
 6013   339   163  137  151    -9.93    5.79  -43.79
 6014   339   344   45    0   -13.43    2.29   22.71
 6015   339   294   47   56    21.57   -8.21   -5.29
 6016   339   164   63    0    -2.93   -4.71  -26.29
 6017   339    31   85   58     7.57   12.79   -5.29
 6018   339   343  121  325    18.07   19.79  -19.29
 6019   339   244  171    0    49.57    5.79   -8.79
 6020   339   215   48  146   -30.93    5.79  -26.29
 6021   339    41   14  161    14.57   16.29  -29.79
 6022   339   176  117  343    35.57   12.79   -8.79
 6023   339   321   83   28     0.57    9.29    1.71
 6024   339    25   95   65   -44.93  -29.21    5.21
 6025   339   191   44   15   -23.93   -8.21  -26.29
 6026   339   156  172  185    -6.43   -8.21  -50.79
 6027   339   338   67  227    -6.43  -18.71  -54.29
 6028   339    20   43  245   -23.93   -1.21  -36.79
 6029   339    94    6  182    42.57   -1.21  -19.29
 6030   339   142   43  349   -16.93  -18.71  -15.79
 6031   339   170   58  319   -20.43    5.79  -15.79
 6032   339   287  152  239     4.07    5.79  -26.29
 6033   339    93    0  223   -23.93  -36.21  -12.29
 6034   339   110  166  192    14.57  -15.21  -29.79
 6035   339   131   14  310   -16.93    5.79    1.71
 6036   339   147  170  211   -20.43    9.29   -1.79
 6037   339   220   52  194    -2.93  -22.21  -26.29
 6038   339   115  105   16    14.57  -18.71  -54.29
 6039   339   340    8  191    -2.93  -36.21  -19.29
 6040   339   101  167   26    39.07  -18.71  -22.79
 6041   339    96  178  256    11.07    2.29    8.71
 6042   339   167   15  315     0.57   12.79  -22.79
 6043   339    22  161  244    35.57  -11.71   -5.29
 6044   339   225   46  302    14.57    2.29  -40.29
 6045   339    60  150  246    -6.43   19.79    1.71
 6046   339   117   53  341     0.57    5.79  -50.79
 6047   339    23   71  165    18.07  -18.71   -8.79
 6048   339    47    0   70    18.07   -4.71  -36.79
 6049   339   285   69   16   -27.43   -1.21  -12.29
 6050   339   302  140   59     0.57    2.29   -1.79
 6051   339   167  124  177    39.07  -11.71   -5.29
 6052   339   336   70  190   -13.43  -22.21  -29.79
 6053   339   219   44  157    11.07    9.29  -22.79
 6054   339   122   30  149    11.07  -39.71    1.71
 6055   339   216   44  194    49.57  -15.21   -5.29
 6056   339    78   42  207    -9.93   -4.71   19.21
 6057   339    78   51   20     4.07  -22.21   -8.79
 6058   339    35   58  334     4.07   -4.71   12.21
 6059   339    71  155  301   -13.43   -4.71   -8.79
 6060   339   176  151  326   -16.93  -18.71  -15.79
 6061   339   301   37   64    11.07   26.79  -40.29
 6062   339    38    0  194    14.57    2.29   -5.29
 6063   339    24  103  308   -16.93  -25.71  -22.79
 6064   339   345  147  128   -13.43    9.29   -1.79
 6065   339    95   96  343   -16.93    9.29   -8.79
 6066   339   231   36  344   -23.93  -18.71  -12.29
 6067   339     7  179  201    18.07   -4.71  -50.79
 6068   339    38  116  201    -6.43    2.29  -43.79
 6069   339   114   94   85    14.57    5.79   -8.79
 6070   339   313  158   44    -6.43    2.29   -5.29
 6071   339   286  125  198   -13.43    5.79   -8.79
 6072   339   321  163  172    11.07    9.29  -36.79
 6073   339   116   66  342     0.57  -32.71  -22.79
 6074   339    22  144  176   -13.43   -4.71  -29.79
 6075   339    38  120  234    32.07   -8.21   -5.29
 6076   339    59    8  348     7.57    2.29  -12.29
 6077   339   284   14  206   -16.93  -43.21   -8.79
 6078   339   353  142  178    -2.93   -4.71    5.21
 6079   339   147   59  128    32.07    5.79   -5.29
 6080   339    32   73  350    25.07   12.79  -12.29
 6081   339   251  121  207    28.57    9.29  -15.79
 6082   339    23   45   72     4.07   -8.21  -43.79
 6083   339    86   15  248   -23.93  -22.21  -26.29
 6084   339   111   90  205    11.07   16.29  -22.79
 6085   339    30  144  207    -2.93   12.79   -5.29
 6086   339    50  111  187    21.57  -18.71   -5.29
 6087   339   277   35  119    11.07  -11.71  -12.29
 6088   339   121   14  149     0.57   -1.21   -8.79
 6089   339   190   44  111   -20.43   19.79    5.21
 6090   339    12  108   72   -27.43  -15.21    8.71
 6091   339    58   50  144    14.57  -11.71  -19.29
 6092   339   300  135  336   -13.43  -39.71  -22.79
 6093   339   249   76   51    -6.43   -8.21  -29.79
 6094   338   191  179  190     0.57   19.79  -12.29
 6095   338   144  135    0   -16.93    9.29   -8.79
 6096   338   164   99    0    -9.93    9.29  -12.29
 6097   338   264   63    0    11.07   -4.71   -5.29
 6098   338   141  147   41    14.57   12.79   -5.29
 6099   338    70   59  168    35.57    2.29  -29.79
 6100   338    65  178   22     0.57  -18.71   -5.29
 6101   338   340  169   72    18.07  -18.71   -5.29
 6102   338   101   76   77     4.07    5.79   -5.29
 6103   338   318  123   20    18.07  -15.21  -47.29
 6104   338    43   57  207   -23.93  -18.71  -15.79
 6105   338    11  115   50   -13.43    9.29  -15.79
 6106   338   170   98  203    18.07  -32.71  -33.29
 6107   338   161   80   15    -2.93   -4.71  -22.79
 6108   338   235    0   59    21.57   23.29  -50.79
 6109   338   289  143  166     7.57    2.29  -43.79
 6110   338   273   39   23    -2.93  -18.71  -15.79
 6111   338   120  132  336   -41.43  -29.21   -8.79
 6112   338    93   94  213   -37.93    2.29  -15.79
 6113   338   116  155  193    18.07  -32.71    1.71
 6114   338   131   53  307    -2.93    2.29  -19.29
 6115   338    38  146  167    -2.93  -18.71  -26.29
 6116   338   293   47   38    -2.93   -1.21   12.21
 6117   338    10  107  163     4.07   -4.71  -29.79
 6118   338   148  129   53   -13.43   23.29  -19.29
 6119   338    92  123  215   -13.43    2.29  -12.29
 6120   338    27   42  191    18.07  -15.21   -5.29
 6121   338   292  110   58    18.07  -11.71  -40.29
 6122   338   319  113  313    25.07    9.29  -12.29
 6123   338    55   73  210   -23.93  -11.71   -8.79
 6124   338   301  108   43    -6.43   -8.21    5.21
 6125   338   107   62  206    -2.93   -4.71  -15.79
 6126   338   106   65  182     0.57   -1.21  -43.79
 6127   338   186   97  305     7.57  -18.71   -8.79
 6128   338   271  130   13    -9.93  -29.21  -26.29
 6129   338   111    8   15   -16.93  -18.71  -33.29
 6130   338   187  136  100    -2.93   -4.71  -36.79
 6131   338    21   51  187   -34.43    9.29  -15.79
 6132   338   171  119   28   -13.43  -25.71   -5.29
 6133   338    27   35  119    -2.93  -15.21  -50.79
 6134   338   218  150  208     0.57    5.79   -1.79
 6135   338   119   48  286    14.57   12.79   -5.29
 6136   338    98  147  151     0.57  -32.71  -29.79
 6137   338   177   29  127   -16.93  -32.71    5.21
 6138   338    54   68  254   -20.43   -8.21   -1.79
 6139   338   290   44  111   -30.93  -39.71   22.71
 6140   338   344  179  209   -20.43  -29.21  -61.29
 6141   338   113   83   38    -6.43    5.79   12.21
 6142   338    86  102  247    -6.43    5.79   19.21
 6143   338    70  144  163    11.07    5.79  -36.79
 6144   338   102   89   45    -6.43   19.79  -26.29
 6145   338   199    4   49    11.07  -25.71  -26.29
 6146   338   195  147    8     0.57  -43.21   -1.79
 6147   338   129   15  217     4.07    5.79  -19.29
 6148   338   128   37  216    18.07  -18.71  -12.29
 6149   338   187  173  166    -6.43   12.79   12.21
 6150   338    34   69  144     4.07  -25.71  -12.29
 6151   338    11  131  129    11.07    9.29  -15.79
 6152   338   163   11   78   -13.43    5.79    1.71
 6153   338   225   33   16    18.07   23.29  -26.29
 6154   338   115   39    8   -13.43   -4.71   -8.79
 6155   338   249  163  328   -23.93  -36.21  -15.79
 6156   338    67  122  137     7.57   16.29  -22.79
 6157   338    90  100  178     4.07  -15.21  -43.79
 6158   338   253   38   33    -9.93    9.29    8.71
 6159   338   274  119  135   -27.43  -11.71  -15.79
 6160   338   340  169   72    14.57  -18.71   -5.29
 6161   338   322   89   45    25.07  -15.21  -43.79
 6162   338   320   93  334    32.07  -25.71  -22.79
 6163   338    12   39  320   -37.93  -18.71   12.21
 6164   338   220    0    0    -2.93  -25.71  -26.29
 6165   338   277  106  237     0.57    2.29  -12.29
 6166   338   124   75  309     0.57    2.29  -26.29
 6167   338   124  117    0   -23.93  -29.21  -33.29
 6168   338   156   49  206   -20.43   -1.21  -19.29
 6169   338     6   88  329     4.07   -1.21    5.21
 6170   338   290   13  303     7.57    5.79    8.71
 6171   338   223   86  312     4.07   -4.71  -15.79
 6172   338    51  128   32    25.07    9.29    8.71
 6173   338   183    0   31    11.07  -22.21  -29.79
 6174   338   142  140   59    14.57   12.79  -15.79
 6175   338   341   28  197     7.57    5.79  -61.29
 6176   338   136  150  175    21.57  -32.71  -29.79
 6177   338   274  153   52    25.07    5.79  -12.29
 6178   338   278  169  196    -9.93   -4.71   -8.79
 6179   338   123   77  166    25.07  -18.71  -36.79
 6180   338   115   93  165    -2.93   -4.71  -64.79
 6181   338    87   85  132     0.57  -18.71  -12.29
 6182   338   192   37  154   -30.93   -4.71  -54.29
 6183   338    10  150  289    -9.93   12.79  -36.79
 6184   338   208   17   64     0.57    9.29  -19.29
 6185   338   140  135  201    18.07    9.29    5.21
 6186   338   274  160  198    -2.93   23.29  -12.29
 6187   338    67   20  207    42.57    2.29  -22.79
 6188   338   209   18  317    21.57    2.29    1.71
 6189   338    20  163  176   -20.43  -25.71   -5.29
 6190   338   185   87    8    18.07   19.79    8.71
 6191   338   246  146  243   -30.93  -25.71   -8.79
 6192   338    13   81  179   -23.93   19.79  -15.79
 6193   338    57   81  253   -16.93  -11.71   -8.79
 6194   338   108   51   20    18.07    9.29  -29.79
 6195   338   303  111  242    18.07   12.79  -29.79
 6196   338   158  110  224    21.57    5.79  -36.79
 6197   338   270   73  191    14.57   -8.21   -1.79
 6198   338   175   21  256   -13.43  -11.71  -33.29
 6199   338   250  137   37    -2.93  -22.21    5.21
 6200   338   196  103  126    25.07   23.29  -15.79
 6201   338   230  120  124    -9.93  -18.71  -50.79
 6202   338   146   17  117   -13.43    2.29  -40.29
 6203   338   331  102  128    11.07  -11.71   -8.79
 6204   338    12  133  144    11.07    5.79  -12.29
 6205   338   255  140  351    11.07  -11.71   -8.79
 6206   338   308   51   20    -2.93   16.29    1.71
 6207   338   143   43  128    -2.93   -1.21    1.71
 6208   338   189   66    8    11.07    9.29   22.71
 6209   338   204  163  172   -27.43   -4.71  -40.29
 6210   338    28  178   55     0.57  -18.71    1.71
 6211   338   125   31  350    21.57  -36.21   -5.29
 6212   338   265   75    8    32.07    2.29   -8.79
 6213   338    42   14   55   -23.93  -15.21   -8.79
 6214   338   311   44   15    28.57    5.79  -19.29
 6215   338   190   54    0    11.07   16.29  -36.79
 6216   338   272  135  241    -2.93   -4.71  -22.79
 6217   338   253   99  218    21.57   -8.21   15.71
 6218   338   301  167   26    25.07   -4.71  -15.79
 6219   338   160    0  242    18.07    5.79  -22.79
 6220   338    62  158  179     7.57   12.79   -8.79
 6221   338   138  138  246    25.07    9.29   -8.79
 6222   338   182   17  108    -6.43    5.79  -26.29
 6223   338   229  122  329    -6.43  -29.21  -22.79
 6224   338   351   96  332     0.57  -25.71   15.71
 6225   338   240   65  197   -13.43   -1.21  -22.79
 6226   338   276  159  316    25.07   -1.21  -15.79
 6227   338    25  141   16    14.57   16.29  -26.29
 6228   338    59   55  171    11.07    2.29  -26.29
 6229   338   138  163  199   -20.43   -4.71   -1.79
 6230   338   142   67  322    -6.43   -8.21   19.21
 6231   338   345  147  128    35.57   19.79   -5.29
 6232   338   319   17  327     4.07   16.29  -26.29
 6233   338    84   66  313    11.07   -8.21   12.21
 6234   338    51   72   43    -9.93  -15.21   -8.79
 6235   338   322   16  349    -9.93   -8.21   29.71
 6236   338   358   26  249    -2.93    2.29  -19.29
 6237   338   295   15    8     0.57   19.79   -8.79
 6238   338   148  149  190    11.07    2.29   12.21
 6239   338   341   94   13   -41.43    5.79   -5.29
 6240   338   132   53   45    25.07    5.79  -43.79
 6241   338   119   29   56     0.57  -15.21  -15.79
 6242   338    92   19  208    -6.43  -15.21  -57.79
 6243   338   314   96  349    35.57  -25.71  -26.29
 6244   338   311   44   15     0.57   12.79    5.21
 6245   338   180    5  146   -20.43    5.79  -12.29
 6246   338    73    7  155   -34.43  -15.21    1.71
 6247   338   240   96  172    -2.93   -4.71    5.21
 6248   338   179  105  328    32.07    2.29  -43.79
 6249   338   235   34   41    35.57    5.79  -12.29
 6250   338    70    9  222    32.07   -8.21   -1.79
 6251   338   280  135  185     0.57   -1.21  -36.79
 6252   338   142    0  220    -6.43   16.29  -19.29
 6253   338    59   66  235    11.07  -15.21  -33.29
 6254   338   173   43  128    -2.93    5.79   -8.79
 6255   338    36   18  211    25.07  -18.71   -8.79
 6256   338   156   20  243    14.57   -1.21  -22.79
 6257   338   335   57  206     4.07    5.79  -15.79
 6258   338   213   39   23    14.57  -11.71   12.21
 6259   338   156   19  320    -2.93    9.29  -22.79
 6260   338   287   29  127    -2.93  -29.21  -29.79
 6261   338   284   99    0   -23.93  -15.21  -29.79
 6262   338   182  146  154    21.57  -11.71  -33.29
 6263   338   215   60  350    35.57   -1.21  -26.29
 6264   338    95  116  187   -13.43    2.29   26.21
 6265   338   177  133   21    18.07   23.29  -22.79
 6266   338   193   11   78    -6.43    2.29    1.71
 6267   338   152   30  149    -6.43   -1.21  -12.29
 6268   338    74   17  134    -6.43   26.79  -43.79
 6269   338   357   71  238    14.57    5.79  -19.29
 6270   338   261   44   15    14.57  -18.71    1.71
 6271   338    59    8  348    -6.43    5.79  -43.79
 6272   338   142   43  349   -16.93  -22.21  -15.79
 6273   338   186   75  327    -9.93  -15.21  -47.29
 6274   338    70  130  216    18.07  -36.21  -29.79
 6275   338   209  138    8   -23.93  -18.71   19.21
 6276   338   103  119   38    14.57    5.79   19.21
 6277   338   226   89  323    14.57  -15.21  -26.29
 6278   338    72   15  335     4.07   -4.71  -15.79
 6279   338   292   14   55    21.57  -15.21  -12.29
 6280   338    73   12  309   -27.43  -11.71    5.21
 6281   338   261   58   13    35.57    5.79  -15.79
 6282   338   104   17  134     0.57    2.29   -8.79
 6283   338   335  123    8    32.07  -11.71  -47.29
 6284   338   280   63  181    25.07   -1.21  -22.79
 6285   338     3    8  178    11.07  -18.71   -1.79
 6286   338    82  143  210    -6.43   -1.21  -15.79
 6287   338   333   98  307    25.07   12.79   -8.79
 6288   338   356    7  341     0.57  -25.71   -5.29
 6289   338   197    0   70   -13.43   -4.71  -33.29
 6290   338   219   99  288     0.57   -8.21  -36.79
 6291   338   249   29   56   -13.43  -22.21  -12.29
 6292   338    63  111   23   -23.93  -22.21  -22.79
 6293   338    55   33   16    -6.43   26.79   -5.29
 6294   338   108   15   20   -20.43  -22.21  -26.29
 6295   338   207  115  342    -6.43    2.29  -40.29
 6296   338   227  158   34   -34.43   -4.71    5.21
 6297   338    17  153  288   -23.93  -29.21   -8.79
 6298   338     5   87    8   -27.43   16.29  -15.79
 6299   338   260  151  160     0.57   -1.21   -5.29
 6300   338   211  162  329   -23.93  -18.71  -22.79
 6301   338   200   29  151   -13.43    2.29  -12.29
 6302   338   180  166  223    18.07   12.79  -22.79
 6303   338   338   77  345   -44.93   -8.21  -12.29
 6304   338    39   66    8     0.57  -15.21  -22.79
 6305   338    21  113  155     7.57  -18.71    1.71
 6306   338   312  131  115    -2.93   -1.21  -43.79
 6307   338    82  143  210    -6.43   -4.71  -15.79
 6308   338   334   66   28    21.57  -15.21  -40.29
 6309   337   305  147    8   -20.43   16.29    5.21
 6310   337   320   76  139    11.07   -4.71  -47.29
 6311   337   323   74   33    -6.43   -4.71  -26.29
 6312   337   341  167   26    18.07  -25.71  -22.79
 6313   337   199  102    8     4.07    5.79  -29.79
 6314   337   210  175   31   -13.43    5.79    1.71
 6315   337   166   71  121    11.07   -1.21   -1.79
 6316   337    34   45    0    11.07  -22.21    8.71
 6317   337    40  125  203    -6.43   -1.21  -43.79
 6318   337   183   74   33     4.07   26.79  -12.29
 6319   337   106   29  308     7.57  -29.21   -1.79
 6320   337   204   12  174    21.57   12.79   -5.29
 6321   337   174    6  344   -13.43    5.79  -15.79
 6322   337   221   44   15   -13.43   16.29  -15.79
 6323   337   243  173  202    -6.43  -39.71  -12.29
 6324   337   115   24  163     0.57   -1.21   -8.79
 6325   337   334  153   52   -23.93  -29.21  -12.29
 6326   337   123    0  230     4.07   26.79  -15.79
 6327   337   244   85  310    25.07  -11.71  -47.29
 6328   337   347   14  176    14.57  -18.71   -8.79
 6329   337   301  130   13    -2.93    9.29   -1.79
 6330   337   267  173  166     0.57   -4.71   -8.79
 6331   337   173  110   33     0.57    5.79  -29.79
 6332   337    67   46  287    35.57   16.29  -15.79
 6333   337   154    5  183    18.07   -1.21    1.71
 6334   337   198   56  223    35.57  -22.21   -5.29
 6335   337   166   68  217    21.57  -11.71   -5.29
 6336   337    26  120  181    -6.43   -1.21    8.71
 6337   337    85  104  310    -2.93  -15.21  -40.29
 6338   337   280  124  319    -2.93   -1.21  -26.29
 6339   337   311  146  211    -2.93  -29.21  -33.29
 6340   337   158   15   20   -16.93    5.79  -12.29
 6341   337   151   25  342     0.57   12.79  -22.79
 6342   337   337  117  226   -20.43  -22.21  -33.29
 6343   337    23    0  204    -6.43   -8.21    5.21
 6344   337   201  162  346   -27.43  -18.71  -19.29
 6345   337    70  122  344     7.57   16.29  -36.79
 6346   337    12  108   72     4.07   12.79  -22.79
 6347   337    22  110   58   -30.93  -15.21    5.21
 6348   337    87  106  140    11.07  -32.71  -22.79
 6349   337   110   72    0    14.57   26.79  -12.29
 6350   337   231   95  304    11.07    9.29  -12.29
 6351   337    83   92  173     0.57  -18.71  -43.79
 6352   337   262   39  180    21.57  -11.71    8.71
 6353   337    55  141   16    18.07   -8.21  -26.29
 6354   337   185  147    8   -20.43  -22.21  -19.29
 6355   337   308   44  233   -16.93  -15.21  -22.79
 6356   337     2   70   68    -6.43    9.29  -15.79
 6357   337     7   53  120    11.07  -32.71  -26.29
 6358   337   183  110   33     0.57    5.79  -26.29
 6359   337    21   47  148     4.07    2.29   12.21
 6360   337   201   90  334    -9.93  -15.21  -15.79
 6361   337    34  118  224    21.57   19.79   -8.79
 6362   337   242   53   45    14.57   26.79  -33.29
 6363   337    29  166  243     7.57   -4.71  -29.79
 6364   337   133    9  328   -16.93  -15.21  -15.79
 6365   337   334  159  299    25.07   12.79  -26.29
 6366   337   178   67  352    21.57  -11.71   -8.79
 6367   337   355   25  216    18.07    9.29  -15.79
 6368   337    74   68  208   -23.93    2.29   -1.79
 6369   337   213  142  350     7.57  -22.21  -40.29
 6370   337   132  157   25   -16.93  -22.21   -8.79
 6371   337    28   17   64   -16.93   -8.21  -26.29
 6372   337   204  133  197   -34.43  -18.71  -26.29
 6373   337   258   90  323   -20.43   12.79   -8.79
 6374   337   158   99  134     7.57    9.29   -8.79
 6375   337   307   53  120    28.57    5.79   -5.29
 6376   337   223  149  234    25.07    9.29    5.21
 6377   337   279   75  337    11.07  -22.21  -22.79
 6378   337   257   61  349     4.07    9.29  -22.79
 6379   337   136   46  102    21.57    5.79  -40.29
 6380   337    24  169  147    11.07  -25.71  -29.79
 6381   337     2   70   68   -44.93  -29.21    8.71
 6382   337   295   42  140   -13.43    2.29  -22.79
 6383   337   190   28  306    11.07    9.29   -1.79
 6384   337    12   76  139    25.07  -32.71  -22.79
 6385   337   153   31  315    25.07   -8.21  -22.79
 6386   337    18  178   55    -2.93  -11.71    5.21
 6387   337   253   45   72    -2.93   12.79  -36.79
 6388   337   263  104  167   -16.93   12.79  -12.29
 6389   337    58    0  189   -34.43   -1.21  -12.29
 6390   337   259   77  339    11.07   12.79  -26.29
 6391   337    56  129  227    32.07  -22.21   -5.29
 6392   337   132  119  336   -20.43  -18.71  -12.29
 6393   337   250  168    9   -44.93   -4.71   -5.29
 6394   337   352  108   72   -30.93  -15.21   19.21
 6395   337   310  103  317    -9.93   -8.21  -22.79
 6396   337   340  171  215    14.57    5.79   -8.79
 6397   337   238  144  201    18.07   -1.21   15.71
 6398   337   142  145  157   -20.43  -32.71    8.71
 6399   337    97   21  330    14.57   -1.21  -26.29
 6400   337   104  133  205    18.07    5.79  -33.29
 6401   337    41  105  223    25.07   16.29   -5.29
 6402   337   309   48  184    14.57  -32.71   12.21
 6403   337   216  162   59    25.07   19.79   -5.29
 6404   337   310   16  335    42.57    9.29  -36.79
 6405   337    83    8  217   -27.43   -8.21   -5.29
 6406   337   180  108  140    18.07  -29.21    1.71
 6407   337   341    8   15     7.57    5.79    5.21
 6408   337   127  162  140    21.57   -4.71  -22.79
 6409   337     7   69  310   -20.43  -25.71  -22.79
 6410   337   195  177   12     7.57   16.29  -22.79
 6411   337   353    7  155    18.07   -4.71  -61.29
 6412   337   169  102    8    21.57   23.29   -5.29
 6413   337   214  102   28     4.07    5.79  -33.29
 6414   337    63  119   38    11.07   -4.71  -26.29
 6415   337   254   83  305     0.57   12.79  -22.79
 6416   337   251  141  211    -6.43  -29.21  -29.79
 6417   337   257   60  191    -9.93    2.29  -22.79
 6418   337    66  115  202    14.57   -8.21  -33.29
 6419   337   135   87  123   -27.43  -22.21  -15.79
 6420   337   339  117  310    21.57    2.29  -12.29
 6421   337    85  104  310    -2.93  -15.21  -43.79
 6422   337   303  132  115   -16.93    2.29   15.71
 6423   337   266   87  181    11.07   -8.21    1.71
 6424   337   158   61  158   -20.43   -1.21  -12.29
 6425   337   155  170  166    -6.43    9.29  -33.29
 6426   337   114   66   28    18.07  -11.71    1.71
 6427   337    65   78  293     7.57    9.29  -33.29
 6428   337   329  128  114     4.07   12.79  -15.79
 6429   337   227   95  179     4.07   -4.71    1.71
 6430   337   179  138    8   -16.93  -11.71  -54.29
 6431   337   289  106  306     4.07    2.29  -26.29
 6432   337    51    8   15    11.07   -4.71  -33.29
 6433   337   193    0   31    11.07  -18.71  -29.79
 6434   337   210  120  124   -34.43   -1.21  -43.79
 6435   337   266   82  104    18.07   16.29  -47.29
 6436   337   357  111  310    28.57   16.29  -19.29
 6437   337   259    4   49    -6.43   -8.21  -33.29
 6438   337   230   55  242    18.07  -25.71  -36.79
 6439   337    23  110   33     4.07   -8.21  -19.29
 6440   337   241  167   26     0.57  -22.21  -15.79
 6441   337   243   39  282    11.07    2.29  -40.29
 6442   337   137   59  128    -6.43    9.29  -12.29
 6443   337   331  109  310    25.07   16.29  -12.29
 6444   337   275   81  185    11.07   -4.71   -1.79
 6445   337   170  108  140    -2.93    5.79   -1.79
 6446   337   327  133   21     0.57    2.29   -1.79
 6447   337    32  107  142   -23.93   19.79  -15.79
 6448   337   150   59  168    14.57    2.29   -1.79
 6449   337   258  129  225    14.57  -15.21  -43.79
 6450   337    64   70  230    14.57  -15.21  -36.79
 6451   337   106   29  308   -30.93  -18.71    1.71
 6452   337   301   44   15    -2.93   12.79    8.71
 6453   337   281   14  149     7.57   33.79  -33.29
 6454   337   291  115   50   -20.43  -15.21  -19.29
 6455   337   233   83   38   -13.43   -8.21  -26.29
 6456   337    30   40  291    28.57   -4.71    1.71
 6457   337   303   95  149    11.07   -8.21  -12.29
 6458   337    32  179  222    -9.93   -8.21  -43.79
 6459   337    43   83   38    -2.93  -32.71  -29.79
 6460   337   331  140   48    -6.43   -8.21    8.71
 6461   337   310  103  317    21.57    5.79   -8.79
 6462   337   294   47   56     0.57  -22.21   -8.79
 6463   337   101  167   26    18.07   19.79  -22.79
 6464   337   220    9  215     0.57   16.29    8.71
 6465   337    27  150  346    21.57   12.79  -33.29
 6466   337   187  102  320    -6.43   16.29   -5.29
 6467   337   290   42  349    14.57    9.29    8.71
 6468   337   281  136  319     0.57   -4.71  -26.29
 6469   337   104   10  141     4.07   -1.21   -8.79
 6470   337   240   51  193    18.07   30.29  -47.29
 6471   337   240   63   38    35.57   16.29    5.21
 6472   337   295  172  344   -13.43   19.79   -5.29
 6473   337   228  178   55    28.57   -8.21  -40.29
 6474   337    40   70  237    32.07   -1.21    1.71
 6475   337   250   75  271    11.07    5.79   -5.29
 6476   337   264   40  308    11.07   -4.71   26.21
 6477   337   263   74   33    28.57   16.29  -12.29
 6478   337   354   93  156    21.57  -25.71    8.71
 6479   337   255  105   16    35.57    5.79  -22.79
 6480   337   214  102   28    32.07   -1.21  -33.29
 6481   337   129   63  256    18.07   -1.21  -26.29
 6482   337   171   80  284    11.07    5.79    5.21
 6483   337   164  171    0   -20.43    2.29  -15.79
 6484   337   218  123   20     4.07   -1.21  -36.79
 6485   337   208  160  339    28.57   -4.71  -54.29
 6486   337   334  128  304    35.57   12.79  -19.29
 6487   337   212   43  176     0.57  -11.71  -22.79
 6488   337   342   53   45    39.07  -15.21  -43.79
 6489   337    37  133   21    -2.93  -15.21  -29.79
 6490   337   348  163  173    -2.93   -1.21   -1.79
 6491   337   330  122  252   -48.43  -11.71  -29.79
 6492   337   171  128   32   -34.43    2.29   -1.79
 6493   337   264  153   52     7.57   23.29  -15.79
 6494   337   333   98  307    25.07   16.29   -8.79
 6495   337   198  151  205    14.57    5.79  -43.79
 6496   337   213  111   23    32.07   -8.21  -33.29
 6497   337   273  155  211   -34.43   -8.21   -8.79
 6498   337   198   44  341    25.07  -15.21   -1.79
 6499   337   142  104  342    32.07   -8.21   -5.29
 6500   337   102  126  212   -16.93    5.79   -8.79
 6501   337    78  178   55   -20.43  -29.21  -29.79
 6502   337    82   63  227     4.07    9.29   -8.79
 6503   337   284   27    0     7.57  -22.21   -5.29
 6504   337   258   87   20   -13.43   -4.71  -26.29
 6505   337   164    5  183   -13.43    5.79  -15.79
 6506   337   150   69  326   -27.43    5.79   -8.79
 6507   337   165   75    8    18.07   16.29    8.71
 6508   337   312   70   68     7.57    5.79    1.71
 6509   337    90   30  223    21.57   12.79  -50.79
 6510   337   317  179  251    -2.93  -15.21   15.71
 6511   337    42  143  229    11.07  -29.21  -50.79
 6512   337    83  148  202    18.07  -32.71    8.71
 6513   337    23    0  204   -16.93  -25.71  -19.29
 6514   337   153   70  317   -20.43    9.29  -12.29
 6515   337   337  158   34   -44.93   -4.71  -15.79
 6516   337   108   61  317    28.57   12.79   -5.29
 6517   337   192  114  193    11.07   -4.71    8.71
 6518   337   318  134  304    25.07    5.79  -12.29
 6519   337   322   55  231    -9.93  -11.71    8.71
 6520   337   207   51  307    21.57  -11.71  -12.29
 6521   337   168  179  220   -20.43   -1.21   -8.79
 6522   337   191   22   13     7.57   12.79  -33.29
 6523   337   270   23  230   -13.43   -8.21   12.21
 6524   337   291   80   15    25.07    2.29   -8.79
 6525   337   353  165  190    -9.93  -18.71  -47.29
 6526   337   303   47   38     0.57  -11.71  -33.29
 6527   337   247  139  185    -2.93    5.79   29.71
 6528   337   314  102   28   -16.93   16.29   -5.29
 6529   337    72  101  127   -13.43   19.79    5.21
 6530   337    63  121  241    11.07   -4.71  -33.29
 6531   337   357  158   34    21.57  -18.71  -22.79
 6532   337   231   94   13    -2.93  -22.21    1.71
 6533   337   303   47   38   -20.43  -29.21  -19.29
 6534   337   261  116   15    42.57   16.29   12.21
 6535   337    25   69   16   -34.43    2.29    8.71
 6536   337   205   20  168    21.57   12.79   -8.79
 6537   337   290  108    0    14.57  -25.71  -43.79
 6538   337   320   99   38     0.57  -15.21    5.21
 6539   337   175  111    8    18.07   23.29   -8.79
 6540   337    46   53  315    32.07   -1.21   -8.79
 6541   337   131   14  310   -16.93    5.79   -1.79
 6542   337   234   47  233   -20.43   -8.21  -19.29
 6543   337   355  147    8    -9.93    9.29  -19.29
 6544   337    73   97  209    21.57  -29.21  -12.29
 6545   337   254  135    0   -23.93  -11.71  -19.29
 6546   337   246  158  352    18.07   23.29   -1.79
 6547   337   200  108    0    18.07   16.29    8.71
 6548   337   113   90  321    18.07   16.29  -22.79
 6549   337   344   62   51    11.07   -1.21    8.71
 6550   337   270  176   81     0.57   -4.71    5.21
 6551   337   272  150  288   -23.93  -32.71  -29.79
 6552   337    96   99  297    -9.93   -4.71  -12.29
 6553   337   109  130  300     4.07   -1.21  -57.79
 6554   337   200   65  341    11.07   -8.21  -36.79
 6555   337    25   33   16    14.57    9.29   -1.79
 6556   337   138   34  157     0.57   -1.21   -8.79
 6557   337   147  162  165    -6.43  -22.21    1.71
 6558   337    77   97   21     7.57  -15.21  -12.29
 6559   337   277   68  112   -44.93  -15.21   -5.29
 6560   336    14   18  221    11.07   12.79  -15.79
 6561   336   305  159  301   -20.43   -1.21  -29.79
 6562   336   159  179    3    -6.43   19.79  -19.29
 6563   336   337   25   21    -9.93    2.29  -19.29
 6564   336   104    0  242   -20.43    2.29  -29.79
 6565   336   226   38  327    11.07   -4.71  -43.79
 6566   336   343  121  325    21.57    9.29  -15.79
 6567   336    66  108  210     0.57   12.79    5.21
 6568   336    61   14  161     7.57   19.79  -29.79
 6569   336   245    8  230     4.07  -22.21  -29.79
 6570   336     8   11  170    39.07  -25.71  -26.29
 6571   336   228  172  329     7.57   16.29  -22.79
 6572   336   231   65  316   -37.93  -25.71  -29.79
 6573   336   264   40  308     7.57    9.29    1.71
 6574   336   112   72  130    21.57   -1.21  -54.29
 6575   336   338  137  154   -37.93  -15.21   -1.79
 6576   336   312   24   47    18.07  -11.71   -8.79
 6577   336   316  162   59   -16.93    5.79  -12.29
 6578   336   294   31  136    18.07  -15.21  -19.29
 6579   336   345   55  202   -27.43   12.79  -19.29
 6580   336    85  110  132    49.57    2.29   15.71
 6581   336   276  122  240   -30.93  -22.21   -5.29
 6582   336   343  115  155    21.57  -15.21    8.71
 6583   336    45   33  285    -6.43   -8.21  -61.29
 6584   336   346   80  185   -23.93   -1.21  -26.29
 6585   336   243  146  179   -30.93   -8.21  -12.29
 6586   336    19  105  185    21.57  -11.71   -5.29
 6587   336   109   37  280    11.07   12.79  -33.29
 6588   336     7  175  189     4.07    2.29   -1.79
 6589   336   287  122  249     4.07   -1.21  -19.29
 6590   336   349   81  195     0.57    2.29  -12.29
 6591   336     4  102   28    -2.93  -11.71  -19.29
 6592   336    66   71  121     4.07  -32.71  -29.79
 6593   336     8  178   55   -20.43  -36.21   -5.29
 6594   336    72   31  221     0.57  -32.71  -22.79
 6595   336    11    0   41   -30.93  -18.71  -40.29
 6596   336   352  108   72    -6.43    9.29  -22.79
 6597   336   309  144  334    28.57    5.79  -19.29
 6598   336   151   90  212    21.57  -11.71   -1.79
 6599   336   108  143  202    14.57    5.79   -1.79
 6600   336   107  170   18    18.07   -4.71   -5.29
 6601   336    29   61  351     4.07   -8.21   12.21
 6602   336   353  159  160   -16.93  -15.21  -40.29
 6603   336   323   39   23   -20.43   -1.21   19.21
 6604   336    69   90  313   -16.93   12.79  -15.79
 6605   336   229  155  344    14.57   23.29  -22.79
 6606   336   317  142  153    -9.93    5.79  -22.79
 6607   336   214   60  190    -2.93   -4.71  -19.29
 6608   336    90   36    0     7.57   19.79  -26.29
 6609   336   136   72  139     0.57   -1.21   -5.29
 6610   336    43  147   67   -23.93  -15.21    5.21
 6611   336    30  176   81    -2.93   -8.21    1.71
 6612   336    50  104  176    14.57  -18.71   -8.79
 6613   336   174  153    0   -20.43    9.29  -15.79
 6614   336   205   87    8     7.57   -1.21   -5.29
 6615   336    16  102  249   -16.93  -11.71  -54.29
 6616   336   277   25   21    28.57    5.79    8.71
 6617   336   334  151  238    14.57    9.29  -12.29
 6618   336   132  119  336   -20.43  -15.21  -12.29
 6619   336   195   51    8   -23.93  -11.71  -29.79
 6620   336    32  132  331   -13.43   19.79  -26.29
 6621   336   305  159  301    25.07   -1.21  -15.79
 6622   336   264  145  153     7.57    5.79  -15.79
 6623   336   232  172  188     7.57  -39.71  -19.29
 6624   336   210   38  277    32.07  -18.71  -40.29
 6625   336   349  122  164    18.07  -15.21    5.21
 6626   336   216   15  308    14.57   -1.21  -40.29
 6627   336   191   32  347    25.07   12.79    5.21
 6628   336   264   23  289     7.57    5.79    8.71
 6629   336   212  153  324    25.07   -4.71  -50.79
 6630   336   352  108   72   -23.93  -11.71   12.21
 6631   336    13  179   42    14.57    5.79  -12.29
 6632   336   170  126    0     7.57   16.29  -26.29
 6633   336   145  141   16   -30.93  -18.71  -22.79
 6634   336    23    0  204    14.57   16.29  -19.29
 6635   336   164  144  214    -2.93  -22.21   -5.29
 6636   336   104    9    0     0.57   16.29   26.21
 6637   336   324   81  179   -30.93    5.79  -36.79
 6638   336   319   87  133   -13.43   26.79  -50.79
 6639   336   207  115  212   -34.43  -11.71  -29.79
 6640   336     6  117  319    -2.93  -36.21  -12.29
 6641   336   113   90  321    11.07   16.29   -8.79
 6642   336   234   94   85    28.57   -8.21  -29.79
 6643   336    14   25  178    35.57  -22.21   -5.29
 6644   336   281    0  245    -2.93  -29.21  -19.29
 6645   336   201  125  246     0.57   19.79  -15.79
 6646   336   274  178   64    39.07   -8.21  -33.29
 6647   336   345    8  337     0.57   -8.21   29.71
 6648   336   247  173  166    14.57  -22.21  -40.29
 6649   336   262  140   59     0.57   30.29   -5.29
 6650   336   326  111  336     4.07    2.29    1.71
 6651   336    48  123   20   -23.93  -15.21  -36.79
 6652   336    84   55  336   -16.93  -22.21   -8.79
 6653   336   295   78  292     0.57  -39.71  -19.29
 6654   336   131   92  323    11.07   19.79  -12.29
 6655   336   236   13  126   -41.43  -18.71   -8.79
 6656   336   215  167  132   -34.43   -4.71  -15.79
 6657   336    59  123  197   -23.93  -25.71  -12.29
 6658   336    78  106  339    21.57  -25.71  -26.29
 6659   336    95   87    8    25.07    5.79   -5.29
 6660   336   238  132  169    14.57  -29.21  -19.29
 6661   336    35   54  219     4.07   23.29   -5.29
 6662   336    66   76  155    32.07  -18.71  -29.79
 6663   336    61    0   41    -6.43  -25.71  -22.79
 6664   336     6   15  184     0.57   16.29  -26.29
 6665   336   140   13   43     4.07  -15.21  -40.29
 6666   336   210  171  175    11.07  -29.21   -1.79
 6667   336   290  169  230    32.07  -36.21   -8.79
 6668   336   157   85  132    -6.43  -32.71    1.71
 6669   336   328   47  330    -6.43   -1.21  -33.29
 6670   336   199  146  308    11.07   -4.71  -50.79
 6671   336   291  134  131    -9.93   -1.21   12.21
 6672   336   293   84  164     7.57  -22.21  -22.79
 6673   336   212   51  298     4.07  -15.21   -8.79
 6674   336   161   80   15    18.07   23.29    5.21
 6675   336   174   53  206   -23.93   -8.21  -15.79
 6676   336    12  150  244    -2.93  -29.21  -29.79
 6677   336   202   26  326     7.57  -15.21  -12.29
 6678   336    71   26  212    21.57    5.79  -12.29
 6679   336   107  163  201     4.07   -1.21  -29.79
 6680   336   355   34   41    32.07   -4.71  -29.79
 6681   336   178  132  326    39.07    5.79   -8.79
 6682   336    92   17  108   -13.43  -18.71  -15.79
 6683   336   118  132  217    -2.93   12.79   15.71
 6684   336   261  115   50    11.07   16.29    1.71
 6685   336   203   38   33    14.57   -8.21  -29.79
 6686   336    21   14  161    35.57  -11.71  -33.29
 6687   336   227  168  195     0.57   12.79   22.71
 6688   336   251  121  207     4.07   -8.21  -43.79
 6689   336    24   63    0     4.07  -15.21  -15.79
 6690   336    24    4  184   -13.43  -22.21  -26.29
 6691   336   112   73  207    -6.43  -39.71  -26.29
 6692   336   248  100  200   -20.43  -18.71    8.71
 6693   336    87   59  128    14.57   16.29   -5.29
 6694   336    42  155  218    14.57  -32.71  -47.29
 6695   336   224    6  182    -2.93   -8.21  -29.79
 6696   336   141   76   77     4.07   -8.21  -33.29
 6697   336   248   92  234   -20.43  -11.71  -26.29
 6698   336   285   42  140    14.57  -15.21   -1.79
 6699   336   180   19  294    14.57   -4.71  -33.29
 6700   336   271   37   64    25.07   -1.21   -5.29
 6701   336   194  171    0    21.57   12.79  -12.29
 6702   336   118   51   20    14.57    2.29  -36.79
 6703   336     9   76   51   -37.93  -15.21    8.71
 6704   336   110  108    0     0.57    5.79   12.21
 6705   336   147   97   21   -16.93   12.79  -15.79
 6706   336   261   50  237     0.57   16.29  -47.29
 6707   336    23  119  314    -2.93   26.79  -15.79
 6708   336   101  167   26    14.57   -8.21   -5.29
 6709   336   320   62  348   -13.43   -1.21  -33.29
 6710   336   354   98   51     7.57   12.79  -12.29
 6711   336   119  111  331    14.57   19.79  -15.79
 6712   336   354  110  346    35.57  -18.71  -12.29
 6713   336   205  159    8   -37.93  -11.71   -5.29
 6714   336   171   94   13    18.07   23.29    1.71
 6715   336   131  130   13     4.07   12.79  -33.29
 6716   336   249    0  205   -16.93   -4.71   -8.79
 6717   336   222   70   68    18.07    5.79   15.71
 6718   336   352   19  193    -6.43   -1.21    5.21
 6719   336   106   68  327     4.07  -29.21  -26.29
 6720   336   122   96  347    35.57    2.29  -43.79
 6721   336   170  168    9   -27.43   -1.21  -12.29
 6722   336   168  160  164     7.57    2.29   12.21
 6723   336   342  102  326    25.07    2.29  -12.29
 6724   336    91   37   64    -2.93  -15.21  -50.79
 6725   336   126  162  124    -9.93   -1.21  -33.29
 6726   336   216  146  238     4.07  -11.71  -36.79
 6727   336   263  134  169    14.57   -1.21  -26.29
 6728   336   110    7  195    18.07   -8.21   -5.29
 6729   336    45  179  237     7.57    5.79    1.71
 6730   336    60  148  182     0.57   -8.21  -36.79
 6731   336    73  138  226    -2.93   16.29    5.21
 6732   336   169  123   64    14.57   -1.21    1.71
 6733   336   244  148  108   -16.93  -22.21  -15.79
 6734   336   324  172  176    32.07  -15.21  -33.29
 6735   336   103   45   72     7.57    2.29    5.21
 6736   336    21  130   13    -9.93   12.79  -19.29
 6737   336   181   92   32    -2.93  -22.21  -22.79
 6738   336   264  153   52     7.57   23.29  -12.29
 6739   336   106  139  184     4.07   -4.71  -15.79
 6740   336   313    7  155   -20.43   19.79   -1.79
 6741   336   187  102  320    35.57    9.29   -1.79
 6742   336   331  115   50     0.57  -11.71    5.21
 6743   336    83  179   42   -37.93  -39.71   15.71
 6744   336   185   23  302   -27.43  -15.21  -12.29
 6745   336   311    0   41    21.57   -4.71  -22.79
 6746   336   343  121  325    21.57   12.79  -15.79
 6747   336   222   53  184     0.57  -11.71  -22.79
 6748   336    36   20  201    -6.43   -1.21    1.71
 6749   336     7  158  200     7.57   -1.21    5.21
 6750   336   102   70   68     4.07   -1.21  -36.79
 6751   336    21  108   43     4.07  -11.71  -15.79
 6752   336    46  162  140    28.57  -29.21  -43.79
 6753   336   143  161  184     4.07    5.79    8.71
 6754   336    96  144  245    28.57   -1.21   -5.29
 6755   336   175   21  316    21.57   -4.71  -61.29
 6756   336    73   11   78     0.57   -4.71  -33.29
 6757   336   322  110   58   -20.43    9.29  -15.79
 6758   336   166  129  158    -9.93  -29.21  -12.29
 6759   336     5   87    8   -30.93   16.29  -15.79
 6760   336   124  112  208    39.07  -18.71  -29.79
 6761   336   254   33  146   -16.93  -25.71    8.71
 6762   336   326  100  318    -6.43  -11.71  -22.79
 6763   336   356  162   59    -2.93   -8.21    1.71
 6764   336   196   21  193   -37.93  -32.71   -8.79
 6765   336   255   39  243   -16.93    2.29  -19.29
 6766   336    93    9   35   -13.43   -1.21   -5.29
 6767   336    71  125  157     0.57   16.29  -26.29
 6768   336   316  117  348     0.57    2.29    1.71
 6769   336   318  123   20    -2.93  -22.21  -26.29
 6770   336   249  132  232    39.07    2.29  -47.29
 6771   336   313   47  193     7.57    5.79  -12.29
 6772   336   286  165  323    21.57    2.29  -19.29
 6773   336    80   36    0    25.07   -4.71   -8.79
 6774   336   128   68  151    18.07  -22.21  -43.79
 6775   336   261   44   15    14.57  -22.21    5.21
 6776   336   154  153    0   -16.93   16.29  -12.29
 6777   336   204  178   64    11.07  -18.71  -22.79
 6778   336    50   43  321    28.57   -4.71   -8.79
 6779   336   173   43  128   -30.93    9.29    8.71
 6780   336   261   94   13   -16.93   -1.21  -26.29
 6781   336   153   77  166    14.57    9.29   -5.29
 6782   336   292  112  203     7.57   23.29  -43.79
 6783   336    78  174  168    -2.93    9.29  -40.29
 6784   336    39   85  190    25.07   -1.21    5.21
 6785   336   181   92   32    -2.93  -22.21  -26.29
 6786   336    63  119   38    11.07   -8.21  -26.29
 6787   336   193  142  177   -37.93  -36.21    5.21
 6788   336   208  160  164    -2.93  -11.71  -29.79
 6789   336    49  125  208    -2.93   12.79   -1.79
 6790   336    98   11  234   -23.93  -11.71  -12.29
 6791   336    65   24  163    32.07  -18.71  -43.79
 6792   336   178  123   20    14.57   33.79  -19.29
 6793   336   273  158   44     7.57   26.79  -12.29
 6794   336   264   93  223     0.57   16.29  -22.79
 6795   336   173   77  166    28.57  -11.71   -1.79
 6796   336   350    0    0    28.57   -4.71  -47.29
 6797   336    89  100  167   -13.43   -8.21  -12.29
 6798   336   254    0   19    -6.43  -11.71  -15.79
 6799   336   243   81  123   -20.43   -1.21   19.21
 6800   336   163   90  114     0.57   -1.21    5.21
 6801   336   109   21  155    18.07  -32.71  -26.29
 6802   336   337  115  213    39.07    9.29  -15.79
 6803   336   133   47   38    18.07   19.79    1.71
 6804   336   202  169   38    28.57  -18.71  -33.29
 6805   336   288   52  160   -13.43  -39.71   19.21
 6806   336   152  155  243    14.57   16.29  -50.79
 6807   336   339   64  208     7.57    9.29  -12.29
 6808   336   144   76  343    25.07   19.79   -8.79
 6809   335   243   66  181    -6.43    9.29  -22.79
 6810   335   351  104  246   -37.93  -11.71  -19.29
 6811   335   106   71  200    -2.93   -8.21  -19.29
 6812   335   217   23  313     7.57    2.29  -40.29
 6813   335   210  119  162    11.07   -8.21    8.71
 6814   335   103    7  155     0.57   -1.21   -8.79
 6815   335   160   44  111    25.07  -15.21  -43.79
 6816   335   162   73  332   -16.93   -1.21  -19.29
 6817   335   148   52  154     7.57   -1.21   -5.29
 6818   335   108   39  290    11.07    9.29  -33.29
 6819   335     3  150  183     0.57   -1.21    5.21
 6820   335    63    7  155     4.07    9.29  -12.29
 6821   335    73  135  161    32.07    5.79   -5.29
 6822   335   164   36  316    11.07  -36.21  -15.79
 6823   335   277  139  142   -20.43   -4.71  -15.79
 6824   335    38    0  194    -6.43   -1.21    1.71
 6825   335    40   68  308    25.07   19.79   -8.79
 6826   335    43   76  169   -23.93    9.29  -15.79
 6827   335   167   85  132    14.57  -36.21   -5.29
 6828   335    29  105  171    14.57  -15.21   -8.79
 6829   335    13  145  144     0.57  -15.21  -15.79
 6830   335   230   18    0   -20.43  -15.21  -19.29
 6831   335    88   17  333    25.07  -36.21  -22.79
 6832   335   236   68  206    -2.93  -22.21  -19.29
 6833   335   179   92  174    14.57   12.79  -54.29
 6834   335   203  145  177    21.57  -18.71  -26.29
 6835   335   162   69  312   -13.43    5.79  -15.79
 6836   335   119   48  286    18.07  -18.71  -26.29
 6837   335    27   43  348     0.57  -11.71  -19.29
 6838   335   326   82  215     0.57   12.79  -19.29
 6839   335   308  137  215     0.57   -1.21  -19.29
 6840   335   247  112  186    21.57  -18.71  -29.79
 6841   335   250   33  165    42.57   -8.21  -12.29
 6842   335   184  162  233    14.57  -11.71  -47.29
 6843   335   341  102  128     7.57   -8.21   -8.79
 6844   335   214  172  254    18.07    9.29  -19.29
 6845   335   156   19  320   -27.43    2.29   -1.79
 6846   335    84  129  233     4.07   -1.21  -29.79
 6847   335   321   92   32    21.57  -18.71  -43.79
 6848   335   315   51    8    -2.93   12.79    8.71
 6849   335   318   15   20     7.57    9.29    1.71
 6850   335   271  122  127    28.57   12.79  -50.79
 6851   335   135  175  248    25.07  -11.71  -22.79
 6852   335   331  109  310    -2.93   -1.21    8.71
 6853   335   201   63   60   -27.43  -18.71  -15.79
 6854   335   224   35  337    14.57  -15.21  -19.29
 6855   335   264   98   51   -27.43  -11.71  -15.79
 6856   335     8  155  315   -13.43  -11.71  -40.29
 6857   335   181  117  172    28.57   16.29  -26.29
 6858   335    80    7  195    39.07    5.79  -26.29
 6859   335   114  171    0     7.57   16.29  -22.79
 6860   335   164   98   51    11.07   -1.21  -36.79
 6861   335    26   45  313    -9.93    2.29  -29.79
 6862   335    14   81    0    -2.93  -11.71  -19.29
 6863   335    81    8   15    14.57   19.79    5.21
 6864   335    51  179  201    11.07   -8.21  -15.79
 6865   335   111   85   58    -6.43    5.79   12.21
 6866   335   338   70  318    18.07   -8.21    5.21
 6867   335   165  142  193     7.57   -1.21   12.21
 6868   335   176   13  309    18.07   -4.71  -61.29
 6869   335   243   81  123   -27.43    2.29  -36.79
 6870   335    27   28  207    -6.43  -11.71    5.21
 6871   335   112   21  218    -2.93   -8.21  -40.29
 6872   335   331  115   50    -2.93  -11.71    5.21
 6873   335    22   85  180    18.07  -11.71  -12.29
 6874   335   229  102    8   -16.93   19.79  -50.79
 6875   335   109  179    3    18.07  -11.71    1.71
 6876   335   119  142  209     0.57   19.79    8.71
 6877   335   346  115  254    11.07  -32.71  -15.79
 6878   335   155   45  177   -20.43  -22.21    8.71
 6879   335   105  171  164   -13.43  -29.21  -57.79
 6880   335   339   92  165   -16.93   -8.21  -26.29
 6881   335   358   26  249    11.07  -15.21  -19.29
 6882   335    53   98  330    18.07   -8.21  -22.79
 6883   335    55  159    8   -23.93  -36.21  -22.79
 6884   335   244  139  297   -23.93  -25.71  -33.29
 6885   335   143  165  150    -6.43  -22.21   -1.79
 6886   335   194   45    0   -34.43   -1.21  -15.79
 6887   335    39  121  249     7.57   -1.21  -50.79
 6888   335   172   97  315    39.07   -1.21   -1.79
 6889   335   193   43  128     7.57  -32.71  -15.79
 6890   335   331   47   28   -20.43   -4.71   19.21
 6891   335    27   26  217   -16.93   -1.21  -57.79
 6892   335   339  117  310    21.57    5.79  -12.29
 6893   335   115   87  123    -2.93    5.79   -5.29
 6894   335   244   27    0     0.57    9.29   -5.29
 6895   335   110   53  310    21.57  -22.21  -33.29
 6896   335   346  157  298    21.57    5.79  -15.79
 6897   335   171  122  138    11.07   -1.21  -50.79
 6898   335   309   59  232     4.07    2.29  -54.29
 6899   335   164    5  183     0.57  -18.71  -43.79
 6900   335   231   91  171    28.57   12.79  -50.79
 6901   335   223   11   78    -6.43   16.29  -33.29
 6902   335   304   27    0   -16.93  -25.71  -22.79
 6903   335   347   18  157     0.57  -29.21   -5.29
 6904   335   274    0   19    -6.43    9.29  -40.29
 6905   335    35  173  243   -13.43   -1.21  -12.29
 6906   335   120   72    0    21.57   16.29  -36.79
 6907   335   139  166  141    -9.93    5.79  -47.29
 6908   335   324   76  225    18.07    5.79  -12.29
 6909   335   135  111    8    11.07  -18.71  -26.29
 6910   335   339   43  214   -34.43    9.29  -22.79
 6911   335   205   49  343    25.07  -11.71  -33.29
 6912   335   327   59  254   -23.93   -1.21  -36.79
 6913   335   317   75  232    21.57  -22.21  -26.29
 6914   335   336  111  350    32.07  -18.71  -47.29
 6915   335   350  162    0    -9.93   12.79  -26.29
 6916   335   303   45   72    18.07   23.29  -19.29
 6917   335   355   15    8    32.07   -8.21  -40.29
 6918   335   347   97   21    -6.43    5.79  -40.29
 6919   335    27  128  325    -6.43   19.79  -19.29
 6920   335   289    6  164   -16.93    5.79  -15.79
 6921   335   105   56  333    28.57   30.29  -19.29
 6922   335   311   44   15    -2.93   12.79    8.71
 6923   335   207   14  161   -30.93  -25.71  -26.29
 6924   335   203  121  351   -44.93   -4.71    1.71
 6925   335    82   82  188   -20.43  -22.21  -26.29
 6926   335   218   10  189    -2.93   -4.71  -33.29
 6927   335     3   30  307    -2.93  -32.71  -15.79
 6928   335   275   87  132    -9.93   -1.21    5.21
 6929   335    15  147    8    -6.43  -15.21  -57.79
 6930   335    75   87    8    18.07    2.29  -33.29
 6931   335   342   94  315   -23.93  -22.21   -1.79
 6932   335   315   40  334    14.57   -4.71   -1.79
 6933   335   222  106  216    25.07   12.79  -19.29
 6934   335   313   47  193   -16.93  -11.71  -22.79
 6935   335   255   33   16    35.57   16.29  -19.29
 6936   335   350   76  139    32.07    2.29  -22.79
 6937   335    94   17  134    -2.93    5.79   -8.79
 6938   335   183   88  274    28.57  -18.71  -36.79
 6939   335   121   65  213    -6.43    2.29  -40.29
 6940   335   128   34  157     4.07   -4.71   -8.79
 6941   335   306   17  117   -13.43  -18.71  -36.79
 6942   335    94   47   56     0.57   -4.71  -40.29
 6943   335   353   38   33     7.57   12.79   -5.29
 6944   335   202   25  186     0.57   -4.71  -33.29
 6945   335   165  159    8   -27.43   -4.71  -12.29
 6946   335   110   91  303    -9.93   -1.21  -29.79
 6947   335   226   28  247   -23.93   12.79  -15.79
 6948   335   178   67  352    25.07   12.79   12.21
 6949   335    60  137   37    14.57   -4.71  -19.29
 6950   335   318   32  216    18.07    5.79  -12.29
 6951   335     8  144  177     7.57  -25.71  -26.29
 6952   335   153   11   78   -16.93    5.79    1.71
 6953   335    34  105  151     4.07  -22.21    1.71
 6954   335   153  161  185    11.07   12.79   -1.79
 6955   335   342  140   59    -6.43  -11.71    1.71
 6956   335    59  170  197   -30.93  -25.71  -36.79
 6957   335    29  106  249     0.57  -15.21   12.21
 6958   335   157    0   70     0.57    9.29  -12.29
 6959   335   111    0   41    14.57   -8.21   12.21
 6960   335    41  158  288   -13.43   -8.21  -33.29
 6961   335   274  153   52    -2.93   -1.21    1.71
 6962   335    15   34   41     7.57    9.29   -1.79
 6963   335     8  178   55   -20.43  -36.21   -8.79
 6964   335    59   47  216   -30.93  -18.71   -8.79
 6965   335    93   77  166   -16.93   -1.21   -5.29
 6966   335   243   25  161    32.07  -22.21  -15.79
 6967   335   337   39  191   -34.43   -1.21  -19.29
 6968   335   356   41  193    11.07   -4.71  -43.79
 6969   335    96   58  349   -16.93  -18.71  -12.29
 6970   335   132   33  184    25.07   12.79  -29.79
 6971   335   254   61  230     4.07    2.29    1.71
 6972   335   112  167  182     0.57  -11.71  -15.79
 6973   335   262  166  315    -2.93  -11.71  -26.29
 6974   335   161  129  332    -6.43   19.79  -33.29
 6975   335   184  153    0    21.57   23.29  -22.79
 6976   335   282  162  339    21.57    2.29  -22.79
 6977   335   121    9  224    21.57    5.79  -29.79
 6978   335   320   72    0     0.57  -18.71    1.71
 6979   335   317  133   21   -23.93    2.29    8.71
 6980   335    96   52  245    35.57   16.29  -26.29
 6981   335   334   55  152   -23.93   12.79  -19.29
 6982   335   309    6  164   -27.43   -4.71  -12.29
 6983   335   353  151  136    18.07   -4.71  -64.79
 6984   335   116  174  187    11.07  -15.21  -26.29
 6985   335    53  119  191   -13.43    5.79   15.71
 6986   335   150   99   38    18.07   19.79   -8.79
 6987   335    44  142  243     7.57   -4.71  -26.29
 6988   335    85   17  320    -2.93  -15.21  -15.79
 6989   335   352  169  180     0.57   -1.21    8.71
 6990   335    94  169  147    -9.93  -25.71   19.21
 6991   335     1   65  313    -6.43  -25.71  -33.29
 6992   335   275  141   16    -6.43   19.79  -19.29
 6993   335   201   63   60   -27.43  -15.21  -12.29
 6994   335   156  162  141    11.07   -1.21   15.71
 6995   335    42   75  151     4.07  -25.71   -8.79
 6996   335   303   39   49    -6.43  -18.71  -29.79
 6997   335   210  126    0    14.57   16.29    8.71
 6998   335   257   29  127   -27.43  -32.71   15.71
 6999   335   156   72  139    35.57  -39.71   -8.79
 7000   335   104   63    0    14.57  -11.71    5.21
 7001   335    86   94  307    32.07   16.29  -36.79
 7002   335   258  115  236    39.07   23.29  -40.29
 7003   335   351  140   48     7.57  -15.21  -54.29
 7004   335   340  152  345    -6.43  -25.71  -15.79
 7005   335   153  172  250    -9.93  -15.21  -33.29
 7006   335   290   92  184    11.07   -4.71   -8.79
 7007   335   331  115   50    -6.43   -4.71    5.21
 7008   335   128  146  170    21.57  -32.71  -29.79
 7009   335   222   35  232    -6.43  -25.71  -26.29
 7010   335     3  111   23     7.57  -11.71  -19.29
 7011   335   119   88  310   -16.93   -4.71  -19.29
 7012   335   231   63   60    -9.93  -11.71  -33.29
 7013   335   344   76  215     0.57    2.29  -15.79
 7014   335   338  127  190    11.07  -18.71  -22.79
 7015   335    90   89  294    11.07   12.79   -5.29
 7016   335    63  121  241    14.57   -4.71  -33.29
 7017   335   273  155  211    11.07    2.29  -54.29
 7018   335   185  147    8   -16.93  -11.71  -54.29
 7019   335   300  176   81    11.07  -11.71   -1.79
 7020   335    42   75  151     4.07  -18.71  -12.29
 7021   335   104   99    0   -16.93  -25.71   -1.79
 7022   335   106   95  195    18.07  -22.21   -8.79
 7023   335   334   92  223     4.07  -22.21  -54.29
 7024   335    78   15   20    -6.43  -29.21  -26.29
 7025   335   185  153  136     7.57    5.79  -47.29
 7026   335   267  176  209    18.07  -32.71  -54.29
 7027   335   268  103  196    25.07    2.29  -15.79
 7028   335   116   30  330    32.07   16.29   -5.29
 7029   335   191   73  343     7.57   16.29  -43.79
 7030   335   171  114  303    11.07   -1.21  -33.29
 7031   335   293   64  293     0.57  -18.71    5.21
 7032   335    73  135  161    -9.93    5.79   15.71
 7033   335   184  164  349   -13.43  -39.71    8.71
 7034   335   266   85  191    11.07   -4.71   -5.29
 7035   335   224  138   28    18.07    5.79  -12.29
 7036   335   228  100  208    21.57   -4.71    8.71
 7037   335    77   17  169     7.57   -1.21   -1.79
 7038   335   306  117  215    25.07   16.29  -36.79
 7039   335   308   95  226     4.07    9.29  -26.29
 7040   335   263   37  317     0.57   12.79   -5.29
 7041   335    36   20  201    -6.43   -4.71    1.71
 7042   335    25  128  255    -9.93   -8.21  -12.29
 7043   335   134   63    0   -23.93  -29.21  -47.29
 7044   335   130  108    0     7.57    2.29    8.71
 7045   335   186   17  117    -9.93    2.29  -54.29
 7046   335     3  137  211    18.07   -4.71  -50.79
 7047   335   287   53  120     0.57   -1.21  -29.79
 7048   335   245   73  224    -6.43  -22.21  -19.29
 7049   335   151   83   28   -27.43   -4.71  -43.79
 7050   335   200  108    0     0.57  -22.21   -8.79
 7051   335    22  122  191    18.07  -11.71   -5.29
 7052   334   126  156  116   -34.43   -4.71  -15.79
 7053   334   308   51   20    -2.93   12.79    1.71
 7054   334   167  178  210    -2.93  -22.21    8.71
 7055   334   332  134  244    25.07  -18.71  -33.29
 7056   334    53   98  330   -23.93    2.29   -5.29
 7057   334   168   56  349    32.07   -8.21  -33.29
 7058   334    34   69  144     4.07  -22.21  -12.29
 7059   334   328   85  206    -6.43  -22.21  -22.79
 7060   334     5  159    8    -9.93    5.79  -22.79
 7061   334   294   23  142   -16.93    5.79  -15.79
 7062   334    39   65  338     4.07    2.29    8.71
 7063   334   228   99  134    46.07  -11.71  -54.29
 7064   334   194   58  233    -9.93   -8.21  -50.79
 7065   334   325  106  151    11.07   -8.21   -8.79
 7066   334    84    6  182    42.57   -4.71  -19.29
 7067   334    76  108  326    25.07   16.29  -19.29
 7068   334   248  100  151   -16.93    5.79   -5.29
 7069   334    61  109  225    -2.93    2.29    8.71
 7070   334   347   35  119    -9.93    5.79  -22.79
 7071   334   192   61  340     7.57    9.29   -5.29
 7072   334   339  117  310    11.07  -43.21  -26.29
 7073   334   152  140   59    14.57   -1.21  -50.79
 7074   334   330   76  139    11.07  -11.71  -12.29
 7075   334    75  121  291    28.57    2.29   -8.79
 7076   334   129  136  177    -2.93   -1.21  -19.29
 7077   334    84  166  203    -2.93    5.79   12.21
 7078   334   344  152  165   -20.43  -15.21  -40.29
 7079   334   172  146  154    -2.93  -11.71   19.21
 7080   334   128  103  348   -16.93  -25.71  -26.29
 7081   334    43   42  246    32.07   23.29  -33.29
 7082   334   348   75  120    18.07    5.79  -12.29
 7083   334    47   14  239   -13.43    2.29  -40.29
 7084   334   355   75    8    25.07    2.29  -12.29
 7085   334   215  104  307    21.57  -11.71  -47.29
 7086   334   147  106  304   -20.43   -8.21  -19.29
 7087   334   282  169   38     4.07   -1.21   -5.29
 7088   334   244   23  142   -34.43  -36.21   12.21
 7089   334   288   98  136    14.57    5.79  -47.29
 7090   334   339   76   51     0.57   12.79  -12.29
 7091   334   346  161  185   -23.93  -25.71   15.71
 7092   334   136  162   59   -23.93  -22.21   -8.79
 7093   334   169   29   56    35.57   12.79   -1.79
 7094   334   121   92   32    35.57  -22.21  -22.79
 7095   334    39  153  236     7.57    2.29    1.71
 7096   334   120  132  336    18.07   -1.21  -33.29
 7097   334   187  166  240    14.57  -11.71  -54.29
 7098   334   235   12  326   -20.43  -22.21   -5.29
 7099   334    37   29  204    -9.93  -32.71  -15.79
 7100   334     0   73  166     0.57  -22.21  -68.29
 7101   334   205  167  132   -16.93  -15.21  -12.29
 7102   334   151   50  304    25.07  -11.71  -33.29
 7103   334     9  118  250     0.57  -18.71   12.21
 7104   334    31   70  182    21.57  -11.71   -8.79
 7105   334    37  161  278   -20.43  -36.21   -5.29
 7106   334   225    6  172    25.07   19.79  -12.29
 7107   334   185  153  136     7.57    5.79  -50.79
 7108   334   349   81  195    28.57  -32.71   -8.79
 7109   334    30   62  127    11.07  -25.71   -8.79
 7110   334   183  110   33     7.57   30.29   -8.79
 7111   334    24  177  250    11.07   30.29  -15.79
 7112   334    14  170  182     7.57   -1.21    1.71
 7113   334   215  112  205    -9.93  -22.21  -15.79
 7114   334   248  159  337     0.57  -11.71  -40.29
 7115   334   312  108   72     4.07  -11.71  -36.79
 7116   334    68  141  237   -30.93   -8.21  -12.29
 7117   334   100   53  206    -2.93   -4.71  -12.29
 7118   334    14   10  141    -2.93   12.79  -22.79
 7119   334   162   23  142    -2.93   -4.71  -54.29
 7120   334   174   94   85     0.57   -4.71  -26.29
 7121   334   336  139  298   -13.43  -25.71  -22.79
 7122   334   213   28  341    -9.93   19.79  -22.79
 7123   334   228   47  328    -6.43    9.29  -12.29
 7124   334   238  110  341    -6.43   -1.21  -29.79
 7125   334   239  159  345    18.07   19.79    1.71
 7126   334   243   39   49    25.07   26.79   -5.29
 7127   334   347    0   70   -27.43  -25.71   -5.29
 7128   334    38   87   20   -23.93   -4.71  -33.29
 7129   334   138   81  249    11.07   -4.71  -19.29
 7130   334    15    0  239   -16.93  -25.71  -15.79
 7131   334   250   23   36   -13.43   12.79    5.21
 7132   334   233  160  336    25.07   12.79    5.21
 7133   334   253  111  170    18.07   12.79  -33.29
 7134   334   206  113  191    39.07   -4.71  -50.79
 7135   334    26  139  213   -16.93   -8.21  -50.79
 7136   334   329  149  168    -2.93    5.79  -29.79
 7137   334   219   30    8    32.07   -1.21  -33.29
 7138   334    15  129  168   -16.93  -36.21  -54.29
 7139   334   212   17   29     7.57   -1.21   12.21
 7140   334   142   53   45    14.57   19.79   -1.79
 7141   334   182  179  209     0.57  -25.71   -5.29
 7142   334   245   85  188    11.07   -8.21    1.71
 7143   334   235   34   41    32.07    2.29  -12.29
 7144   334   213  157  200     0.57    9.29   -1.79
 7145   334   178   67  352    21.57   19.79  -15.79
 7146   334   336  123  138    11.07    5.79  -19.29
 7147   334   287   25   21     7.57   -4.71    8.71
 7148   334   188   73  292     7.57    5.79  -40.29
 7149   334   319  113  313    25.07    5.79  -15.79
 7150   334    83   52  163    42.57   -1.21  -43.79
 7151   334   196  130  312    32.07  -18.71  -12.29
 7152   334   137   50  173    21.57   16.29  -29.79
 7153   334    28   57  234    18.07   12.79  -33.29
 7154   334    32  132  331     0.57   16.29  -29.79
 7155   334   241  171  184    -6.43   19.79   26.21
 7156   334   249   61  245     0.57   16.29  -47.29
 7157   334   311  133  333   -37.93  -18.71    1.71
 7158   334    79   90  327   -16.93    9.29    5.21
 7159   334    10  126    0    -2.93   16.29  -19.29
 7160   334   264   93  147    21.57   12.79  -22.79
 7161   334   187  102  320    11.07   -8.21  -43.79
 7162   334   340  158  325    14.57   30.29  -36.79
 7163   334   118   51   20    28.57    9.29  -47.29
 7164   334   118    9  342    32.07   19.79  -29.79
 7165   334    57   39  212    25.07   16.29  -29.79
 7166   334   195   40  349   -13.43    2.29  -15.79
 7167   334   344  109  192    -6.43  -22.21  -19.29
 7168   334   240   97  299    25.07  -18.71  -15.79
 7169   334   291   47   28   -20.43  -18.71  -22.79
 7170   334    48  104  339    32.07   -4.71  -54.29
 7171   334   306   20  184    -2.93    2.29  -26.29
 7172   334    78   84  178    35.57   -1.21  -33.29
 7173   334   243  163  191     7.57    9.29   -8.79
 7174   334   288   55  350   -23.93   -4.71  -26.29
 7175   334   131    9  226     4.07    2.29  -12.29
 7176   334   350  106  175     4.07  -15.21  -22.79
 7177   334   209  168  311   -16.93    5.79  -12.29
 7178   334    33  151  136     4.07   12.79   -5.29
 7179   334    32   14   55    21.57  -25.71  -12.29
 7180   334   271  124  223    18.07   12.79  -19.29
 7181   334   185  113  180   -20.43   -4.71  -47.29
 7182   334   321  130   13    -9.93  -22.21  -19.29
 7183   334    25   48  212   -34.43    2.29   -5.29
 7184   334    78   51   20     4.07  -18.71   -8.79
 7185   334    57  170   18   -16.93    9.29  -19.29
 7186   334   110   96  330    25.07   19.79  -33.29
 7187   334     1   85   58   -34.43  -15.21   12.21
 7188   334   201   90  334    49.57  -15.21  -33.29
 7189   334   249   24  152    11.07  -11.71  -15.79
 7190   334    52  101  185    11.07  -29.21  -50.79
 7191   334   187   61   21     4.07  -11.71  -47.29
 7192   334   135  123    8    11.07  -15.21  -22.79
 7193   334    57  151  206    28.57    9.29  -40.29
 7194   334    19  115  185    18.07  -11.71   -5.29
 7195   334   101   57  188     4.07    2.29  -40.29
 7196   334    89  158  329     0.57   12.79  -57.79
 7197   334    55   96  174    14.57  -22.21   -8.79
 7198   334    73   15  199    18.07    9.29  -15.79
 7199   334   272   79  198    14.57   -4.71   -1.79
 7200   334   303  147   23   -16.93   -8.21  -33.29
 7201   334   273  120  287    25.07   19.79  -15.79
 7202   334    44   10  203   -27.43   -8.21  -15.79
 7203   334    41  131  174    21.57  -11.71   -8.79
 7204   334    36    9  262   -30.93   -8.21  -33.29
 7205   334    79  142  167     4.07   23.29  -26.29
 7206   334   225  140  177   -16.93   -8.21   33.21
 7207   334   190   28  306   -30.93   -8.21  -12.29
 7208   334   271   26  305    28.57   -8.21   12.21
 7209   334   351  106  119    11.07  -15.21   -8.79
 7210   334   100   78  321    28.57   23.29  -29.79
 7211   334   267   53  120    11.07    2.29  -47.29
 7212   334   358   87   20    28.57    2.29  -12.29
 7213   334    41   80   15   -41.43   -8.21  -47.29
 7214   334   298   24  310    -9.93   19.79  -22.79
 7215   334   132  140   59     7.57  -15.21  -36.79
 7216   334    61   90  134    35.57    9.29  -26.29
 7217   334   131   57  188   -16.93   -1.21  -47.29
 7218   334   193   54  307    -9.93  -32.71   22.71
 7219   334   322   55  231    -6.43  -11.71    8.71
 7220   334   347  119  124     7.57    9.29  -43.79
 7221   334   169   60  146   -20.43   -1.21   -5.29
 7222   334   272   94  192    14.57   -4.71   -1.79
 7223   334    92   57  340   -30.93  -25.71  -33.29
 7224   334   131  127  321     7.57   -1.21   12.21
 7225   334    32  114  155     0.57  -15.21  -33.29
 7226   334   324    0  214    -6.43  -15.21  -33.29
 7227   334    93   45   72     7.57    2.29    1.71
 7228   334     5  157  190    35.57  -22.21  -40.29
 7229   334   192   37  154   -34.43   -4.71  -54.29
 7230   334   128    0  189    14.57   -4.71   -5.29
 7231   334    14  178   64     0.57  -11.71    5.21
 7232   334   170   13   43   -13.43    2.29   -8.79
 7233   334    10   64  137   -16.93    2.29  -33.29
 7234   334   149  104  160   -20.43   -8.21  -29.79
 7235   334    90  126    0     0.57   -8.21  -57.79
 7236   334    80  108    0    -9.93   16.29  -29.79
 7237   334    75   24  163    18.07   23.29  -61.29
 7238   334   134  124  346     7.57   16.29  -26.29
 7239   334   222   36  160    11.07    9.29  -19.29
 7240   334   308  149  317    21.57   12.79  -19.29
 7241   334   331   15  193    14.57    2.29  -47.29
 7242   334   199  157  233    14.57  -11.71  -50.79
 7243   334   162   96  314     0.57    9.29  -54.29
 7244   334   334   79  261     0.57    5.79  -57.79
 7245   334    47   14  239   -20.43  -29.21  -22.79
 7246   334   316  162   59    -6.43  -18.71  -26.29
 7247   334    42  110   58     4.07   19.79  -33.29
 7248   334   273   38   33    -2.93    9.29   -1.79
 7249   334   194  171    0    -9.93  -25.71   -5.29
 7250   334   317   68  112    -2.93   -1.21  -29.79
 7251   334    43  147   67   -27.43  -15.21    5.21
 7252   334   228  110  108    -9.93  -18.71  -22.79
 7253   334   334  149  303    21.57  -22.21  -43.79
 7254   334   287   35  119   -16.93  -32.71    8.71
 7255   334    65    3    8   -13.43    2.29  -36.79
 7256   334   172   14   55    39.07   12.79  -12.29
 7257   334    49   67  223    35.57   -1.21   -8.79
 7258   334   353   43  216     7.57  -18.71   12.21
 7259   334    35  179  235    14.57   -1.21  -36.79
 7260   334   180   72    0    14.57    9.29   15.71
 7261   334   114  125  193    18.07   -1.21   -1.79
 7262   334   353   43  216   -20.43    9.29   -8.79
 7263   334   103   11   78     0.57   -4.71  -22.79
 7264   334    54   47   56    42.57   16.29   -1.79
 7265   334   195  111    8     7.57   23.29  -19.29
 7266   334   213  111   23   -20.43  -11.71  -22.79
 7267   334   239  111  324    18.07  -25.71  -26.29
 7268   334    42  155  218   -34.43  -15.21  -26.29
 7269   334   227  158   34   -13.43  -29.21  -15.79
 7270   334   130  144    0    -9.93   -8.21  -33.29
 7271   334   146  162  124   -27.43  -25.71   -1.79
 7272   334   344  153    0    -2.93   12.79  -22.79
 7273   334   158  115  341     0.57  -18.71  -26.29
 7274   334     0  176  196    11.07    2.29    5.21
 7275   334    76  139  217   -23.93   26.79   15.71
 7276   334    47  133   21    -2.93  -15.21  -33.29
 7277   334   260  151  160     0.57    2.29   -1.79
 7278   334   114  105  346    -2.93    2.29   15.71
 7279   334   204  163  172   -20.43   -8.21   -5.29
 7280   334    90   18    0     7.57   19.79  -22.79
 7281   334    37   81  347    53.07   -1.21    8.71
 7282   334   301  130   13     0.57    9.29   -5.29
 7283   334    37  117  190    21.57  -11.71   -1.79
 7284   334   305   34  291   -16.93  -22.21  -26.29
 7285   334   119   48  286    18.07  -18.71  -29.79
 7286   334   114  105  346    -9.93  -11.71  -43.79
 7287   334   327  158   34     0.57    2.29  -12.29
 7288   334    11   47   28    18.07    9.29    1.71
 7289   334    53   98  330   -20.43    2.29   -5.29
 7290   334   122   69  285   -13.43   -4.71   -8.79
 7291   334   175   39    8   -20.43   -8.21  -26.29
 7292   334    14    6  182     0.57   12.79  -19.29
 7293   334   116  103  126    21.57   19.79    8.71
 7294   334   254  153    0    14.57    5.79  -19.29
 7295   334   211  128   32     7.57    5.79  -43.79
 7296   334   173    8  334    18.07   -1.21  -50.79
 7297   334   191   46  234    -6.43    5.79  -47.29
 7298   334    53  151  136     0.57  -22.21  -29.79
 7299   334   351  111  302   -16.93  -25.71  -15.79
 7300   334   112  167  182    11.07   12.79    1.71
 7301   334     5   89  124    18.07    5.79  -12.29
 7302   334   247   97   21    -9.93   -1.21  -26.29
 7303   334   102  108   72    -9.93  -15.21  -40.29
 7304   334    33   14  350     7.57   19.79    1.71
 7305   334   101   47  136   -16.93    9.29  -40.29
 7306   334   291   85   58   -16.93   12.79   -8.79
 7307   334   328  106  181    11.07    9.29   15.71
 7308   334   165  141   16     0.57    5.79    1.71
 7309   334   307   18  167     0.57    5.79  -22.79
 7310   334   140   98  181   -13.43    5.79   -5.29
 7311   334   278  146  180     0.57   -4.71  -40.29
 7312   334    16   13  126    14.57   12.79   -8.79
 7313   334   253   68  121    -6.43   19.79    5.21
 7314   334   239  161   17   -23.93  -22.21  -19.29
 7315   334   349   62  193     4.07    5.79  -15.79
 7316   334    31   31  180    -2.93  -15.21    8.71
 7317   334    71   80   15     4.07    2.29  -64.79
 7318   334   219   76   51    32.07   16.29  -22.79
 7319   334    37   85  232    -6.43  -18.71   12.21
 7320   334   190   72    0    14.57  -15.21  -50.79
 7321   334   161   77  319   -16.93    2.29  -15.79
 7322   334    95  147    8   -13.43   -1.21  -36.79
 7323   334   226  156  116   -27.43   -1.21  -43.79
 7324   333   175   87    8    14.57   16.29    8.71
 7325   333     2  103  342    11.07   -4.71    5.21
 7326   333   116   42  227     7.57   -4.71  -15.79
 7327   333   278   69  237   -30.93   -1.21  -43.79
 7328   333   256  138  278    -2.93    2.29  -22.79
 7329   333   177  142  346     7.57  -29.21  -12.29
 7330   333   276  128  141    -2.93   -4.71    5.21
 7331   333   146   46  102    14.57   -8.21   -1.79
 7332   333    15  130  193    14.57   -8.21  -43.79
 7333   333   354  167  152     7.57   12.79  -40.29
 7334   333   175  110  167     7.57   12.79  -22.79
 7335   333   156   50  228    -9.93   -4.71  -15.79
 7336   333   219   59  324    -6.43    9.29  -12.29
 7337   333    77   29  127    -2.93  -32.71   12.21
 7338   333   142    9  337     4.07  -43.21  -15.79
 7339   333    96  156  116    21.57   -8.21  -33.29
 7340   333   290  117  325    39.07  -18.71  -29.79
 7341   333   352  136  286    28.57   12.79  -22.79
 7342   333   120  160  167   -20.43   26.79  -36.79
 7343   333   287   25   21     7.57   -1.21    8.71
 7344   333   139  102  225    42.57  -15.21  -33.29
 7345   333   343   32  257    25.07   -8.21  -50.79
 7346   333    87   67  172   -20.43    5.79   -1.79
 7347   333   201  140   48    32.07  -18.71  -33.29
 7348   333   321   63   60   -27.43   -4.71   15.71
 7349   333   349   29   56    -2.93  -11.71  -12.29
 7350   333    97  125  183    -9.93    5.79   22.71
 7351   333   223   31  149    18.07  -11.71    1.71
 7352   333    81  122  320    21.57  -15.21  -22.79
 7353   333   294  177  189   -16.93   -1.21   -5.29
 7354   333   223    0  240     4.07    5.79   -8.79
 7355   333   212   28  171     4.07   12.79   -8.79
 7356   333   297  158   34     7.57   -1.21  -15.79
 7357   333   128   99  134    -2.93    5.79  -36.79
 7358   333   353   80  313    -6.43  -32.71  -29.79
 7359   333   280   44  149   -23.93  -46.71   19.21
 7360   333   136  101  336     0.57   12.79  -29.79
 7361   333   355   55  331     0.57    5.79  -15.79
 7362   333   260   36  292     7.57   12.79    1.71
 7363   333   210  144    0   -23.93  -18.71   15.71
 7364   333    67  122  137   -16.93   23.29   -8.79
 7365   333   204   45    0   -27.43    2.29  -12.29
 7366   333   179   44  174   -23.93    2.29  -47.29
 7367   333   136   65  182    -2.93  -25.71  -33.29
 7368   333   102   21  218     4.07    2.29  -12.29
 7369   333    87   85  198     4.07   -8.21  -22.79
 7370   333   188   73  292    18.07    2.29  -40.29
 7371   333   211   44   15    18.07   23.29  -26.29
 7372   333    63    7  155     4.07   -4.71  -36.79
 7373   333   344  167  303   -20.43    5.79  -29.79
 7374   333   229   66  174   -51.93  -22.21  -22.79
 7375   333   164   94   85    -2.93  -15.21  -54.29
 7376   333   272   24  283     4.07    2.29  -33.29
 7377   333   167  133   21    -2.93    5.79    1.71
 7378   333   141   44   15    18.07   23.29  -15.79
 7379   333   335   15    8    -9.93   -1.21  -12.29
 7380   333   311  114  152    11.07  -32.71  -36.79
 7381   333   298   32  295     7.57    9.29   -5.29
 7382   333    75   73  301    28.57   19.79  -22.79
 7383   333   130   95  334    14.57   16.29  -12.29
 7384   333    61  147  306   -16.93   -4.71   -5.29
 7385   333   314  153   52    -9.93  -18.71  -26.29
 7386   333   169  179    3    -2.93  -11.71  -57.79
 7387   333   103   75  176   -27.43    9.29  -29.79
 7388   333   175  163  182    11.07    9.29    1.71
 7389   333   115  107  168     7.57  -22.21   -1.79
 7390   333   224  171    0   -16.93  -29.21  -40.29
 7391   333   200   29  285    11.07    5.79    5.21
 7392   333    40   72    0    11.07   -1.21  -19.29
 7393   333    51  140  284    21.57   30.29  -29.79
 7394   333   334  122  319    25.07    9.29  -15.79
 7395   333   158  114  312     7.57   -1.21  -26.29
 7396   333    97   59  128    18.07  -39.71  -19.29
 7397   333   319   44  237    -2.93  -43.21  -40.29
 7398   333    33    7  155    42.57   -8.21  -43.79
 7399   333   293   39   23     7.57   26.79  -36.79
 7400   333    42  143  229     0.57   -1.21  -36.79
 7401   333   106  139  184     7.57   -1.21  -15.79
 7402   333   328   87   20     4.07   -4.71    5.21
 7403   333   203   38   33    14.57   -8.21  -26.29
 7404   333    17   97   21    42.57  -22.21  -15.79
 7405   333   344  117    0    -9.93  -29.21  -26.29
 7406   333   339   80  170   -16.93  -11.71  -26.29
 7407   333   201  134  182    18.07  -15.21  -26.29
 7408   333   142   64  309    -6.43   -8.21   19.21
 7409   333    85   17  320   -23.93  -32.71  -22.79
 7410   333   346   33  320    21.57  -29.21  -29.79
 7411   333   340   60  189     4.07    5.79  -15.79
 7412   333   225  177   12     7.57    2.29   -8.79
 7413   333     4  117    0    -6.43   19.79  -15.79
 7414   333    88  119  162    32.07   -4.71  -33.29
 7415   333    24  100  178    14.57  -11.71   -8.79
 7416   333   105  111    8    18.07   -4.71  -36.79
 7417   333    82   33  343   -13.43  -25.71  -15.79
 7418   333   350  108    0    18.07  -18.71  -29.79
 7419   333   243   48  317     7.57    9.29    5.21
 7420   333    21  126  219   -34.43  -15.21  -15.79
 7421   333   170  175   31     0.57   16.29  -29.79
 7422   333   145  168  237    25.07  -18.71   12.21
 7423   333    36   85  222    25.07   26.79  -15.79
 7424   333   113   22  228     7.57   -1.21  -12.29
 7425   333    97   15  338    25.07  -36.21  -19.29
 7426   333    42  130  311   -37.93  -11.71  -47.29
 7427   333    14  153   52    21.57   12.79   -8.79
 7428   333   258   51   20     4.07  -11.71  -68.29
 7429   333   224  155  311   -20.43   -1.21  -22.79
 7430   333   245   80  283     7.57   12.79  -15.79
 7431   333   224    6  182     4.07   -1.21  -22.79
 7432   333   224   35  337   -51.93    5.79  -36.79
 7433   333    54  153   52     4.07  -18.71  -61.29
 7434   333    17  123  200     4.07  -25.71   12.21
 7435   333   335  111    8    32.07   -8.21  -12.29
 7436   333    74  153  237   -13.43  -11.71  -12.29
 7437   333   155   56  176    18.07    2.29   -8.79
 7438   333   271   72   43   -16.93   16.29   -5.29
 7439   333   358   26  249    -9.93    2.29  -15.79
 7440   333   354    7  173    -2.93  -11.71  -57.79
 7441   333    30  144  207    -2.93    9.29   -8.79
 7442   333   104   62  261   -16.93  -15.21  -40.29
 7443   333    51   14  161    11.07    5.79  -19.29
 7444   333   211  174  350   -13.43  -22.21  -26.29
 7445   333   138   52  154    21.57  -32.71    5.21
 7446   333   211  152   15   -23.93  -29.21  -36.79
 7447   333   340   62  127   -13.43   12.79  -19.29
 7448   333   325   51    8    18.07  -15.21   26.21
 7449   333   139  166  141    -9.93  -22.21   -1.79
 7450   333   354  153    0    -6.43    9.29  -22.79
 7451   333   357   16  179    18.07  -22.21   -8.79
 7452   333   254   17  134   -30.93  -36.21   12.21
 7453   333     3  147   67    -6.43   -8.21    1.71
 7454   333    44  142  243    -2.93    2.29  -36.79
 7455   333   165   87    8     0.57   -1.21  -22.79
 7456   333     6   13  126    11.07   -8.21  -29.79
 7457   333    96    0  236    28.57   23.29   -1.79
 7458   333   215   53  177    -2.93  -11.71  -22.79
 7459   333    19   35  241   -13.43    5.79  -15.79
 7460   333     2  117  158     4.07   -8.21  -26.29
 7461   333   339  137  135     7.57    2.29  -12.29
 7462   333    63  155  211    -6.43   19.79    1.71
 7463   333    83   25  173     7.57   -8.21   19.21
 7464   333   339   27  216    21.57    9.29  -15.79
 7465   333   261  119  137   -27.43  -11.71  -15.79
 7466   333   336   75  157   -20.43   -1.21  -22.79
 7467   333    93   83   38    -6.43   19.79  -22.79
 7468   333    74   10  141     4.07   19.79  -22.79
 7469   333   258  101  148     0.57   -8.21  -43.79
 7470   333   104   60  137    21.57   -1.21  -54.29
 7471   333    28    5  198    21.57  -11.71  -47.29
 7472   333   169   75  326     7.57   16.29  -40.29
 7473   333   283   75  184    14.57   -8.21   -5.29
 7474   333   275  111    8    25.07  -25.71  -22.79
 7475   333   199  104  160     7.57  -11.71    8.71
 7476   333   315   69   16    14.57   -4.71  -36.79
 7477   333    43    7  155    35.57    9.29  -19.29
 7478   333   345   95   65    -9.93    9.29  -19.29
 7479   333   162   53  193   -27.43   -4.71  -22.79
 7480   333   168   56  349   -16.93    2.29  -15.79
 7481   333   264   16  232    35.57   -1.21   -8.79
 7482   333   240  144    0    18.07   26.79    1.71
 7483   333   101   80   15   -16.93  -25.71   -5.29
 7484   333    62   27  229    -6.43  -29.21  -15.79
 7485   333   228   24  335   -23.93  -18.71   -8.79
 7486   333   147  162  165     4.07    5.79   12.21
 7487   333   172   81  191    28.57   12.79  -36.79
 7488   333   252  164  172    -6.43   19.79   26.21
 7489   333    12   90  340   -13.43  -11.71  -29.79
 7490   333    78   84  178    35.57   -4.71  -29.79
 7491   333   100   78  321    11.07   -4.71   15.71
 7492   333   315    7  254     0.57    9.29   -1.79
 7493   333   259  103  192   -23.93   -1.21  -12.29
 7494   333    14   63    0    28.57   -4.71  -43.79
 7495   333   342   53   45   -34.43   -1.21  -15.79
 7496   333    26  162   59     0.57  -18.71    1.71
 7497   333   233   83   38    35.57   23.29   -8.79
 7498   333    58    0  189   -34.43   -4.71  -12.29
 7499   333    13  110   33     4.07   -8.21  -19.29
 7500   333   114  166  148   -20.43  -32.71   15.71
 7501   333   113   28  212    25.07   19.79  -40.29
 7502   333    67   85  132    14.57  -32.71  -22.79
 7503   333    66   68  202    21.57    9.29  -36.79
 7504   333   202   66  185    21.57   -4.71   12.21
 7505   333   270   23   36    -9.93  -32.71  -19.29
 7506   333    79  142  315   -20.43   -4.71    1.71
 7507   333   280  126    0    28.57  -18.71  -15.79
 7508   333   338   30  182   -34.43   -1.21  -12.29
 7509   333   325    3    8    11.07    2.29    5.21
 7510   333    84   45    0    -2.93  -11.71  -68.29
 7511   333    70  120  233     4.07    5.79    5.21
 7512   333   263  179   42     0.57    2.29   -5.29
 7513   333   151   80   15   -16.93  -11.71   19.21
 7514   333   182  121  185   -23.93  -11.71  -40.29
 7515   333   139   76  330    -6.43   16.29  -19.29
 7516   333   296   79  223    11.07  -22.21  -33.29
 7517   333   329  122  158    39.07    9.29  -36.79
 7518   333   220  117  255     4.07    5.79   -1.79
 7519   333   189  179    3     0.57   12.79  -19.29
 7520   333    82   33  184    -2.93  -32.71   -1.79
 7521   333   119   40  292     4.07  -29.21  -29.79
 7522   333    29  123   64   -30.93  -18.71    5.21
 7523   333   298   94  232     7.57    2.29  -12.29
 7524   333    12  159  181    11.07   -1.21   -1.79
 7525   333   349   44  250    25.07   12.79   -5.29
 7526   333   111  115   50    14.57   12.79  -15.79
 7527   333   338  137  154   -34.43  -15.21   -1.79
 7528   333    99   77  351    -9.93  -29.21   -5.29
 7529   333    84   96  340    21.57  -25.71  -22.79
 7530   333   175  114  321     4.07   16.29   -8.79
 7531   333   205  153  136   -30.93   -8.21  -26.29
[truncated: 1,190,857 more chars]
