# Supplementary material for: Neurogenic inducers inhibit the proliferation of pancreatic cancer by promoting tumor cell transdifferentiation
Source: J Exp Clin Cancer Res. 2025 Nov 12;44:304. doi: 10.1186/s13046-025-03563-9 (PMC12613626; doi:10.1186/s13046-025-03563-9)
Supplement: Supplementary file 5 — Supplementary Material 5. [file 13046_2025_3563_MOESM5_ESM.zip › Table S6/receptor-ligand_model1.pdb]

REMARK  Docking models Generated by GRAMM
MODEL        1
ATOM      1  N   MET A   1      47.582  36.178  -6.167  1.00 60.73           N  
ATOM      2  CA  MET A   1      47.313  36.154  -4.713  1.00 60.73           C  
ATOM      3  C   MET A   1      46.669  34.819  -4.387  1.00 60.73           C  
ATOM      4  CB  MET A   1      46.418  37.331  -4.292  1.00 60.73           C  
ATOM      5  O   MET A   1      45.496  34.626  -4.660  1.00 60.73           O  
ATOM      6  CG  MET A   1      47.213  38.634  -4.148  1.00 60.73           C  
ATOM      7  SD  MET A   1      46.153  40.097  -4.034  1.00 60.73           S  
ATOM      8  CE  MET A   1      47.324  41.324  -3.391  1.00 60.73           C  
ATOM      9  N   THR A   2      47.481  33.877  -3.922  1.00 47.73           N  
ATOM     10  CA  THR A   2      47.117  32.507  -3.540  1.00 47.73           C  
ATOM     11  C   THR A   2      46.597  32.492  -2.102  1.00 47.73           C  
ATOM     12  CB  THR A   2      48.381  31.628  -3.637  1.00 47.73           C  
ATOM     13  O   THR A   2      47.223  33.104  -1.237  1.00 47.73           O  
ATOM     14  CG2 THR A   2      48.778  31.367  -5.090  1.00 47.73           C  
ATOM     15  OG1 THR A   2      49.471  32.312  -3.045  1.00 47.73           O  
ATOM     16  N   LYS A   3      45.490  31.796  -1.822  1.00 64.57           N  
ATOM     17  CA  LYS A   3      45.081  31.460  -0.451  1.00 64.57           C  
ATOM     18  C   LYS A   3      45.070  29.944  -0.285  1.00 64.57           C  
ATOM     19  CB  LYS A   3      43.721  32.073  -0.078  1.00 64.57           C  
ATOM     20  O   LYS A   3      44.229  29.262  -0.853  1.00 64.57           O  
ATOM     21  CG  LYS A   3      43.804  33.585   0.186  1.00 64.57           C  
ATOM     22  CD  LYS A   3      42.497  34.083   0.820  1.00 64.57           C  
ATOM     23  CE  LYS A   3      42.578  35.575   1.158  1.00 64.57           C  
ATOM     24  NZ  LYS A   3      41.368  36.021   1.895  1.00 64.57           N  
ATOM     25  N   SER A   4      46.026  29.461   0.493  1.00 52.01           N  
ATOM     26  CA  SER A   4      46.085  28.141   1.110  1.00 52.01           C  
ATOM     27  C   SER A   4      45.553  28.255   2.542  1.00 52.01           C  
ATOM     28  CB  SER A   4      47.538  27.624   1.106  1.00 52.01           C  
ATOM     29  O   SER A   4      45.856  29.233   3.222  1.00 52.01           O  
ATOM     30  OG  SER A   4      48.498  28.668   0.976  1.00 52.01           O  
ATOM     31  N   TYR A   5      44.783  27.267   3.003  1.00 63.35           N  
ATOM     32  CA  TYR A   5      44.554  27.024   4.429  1.00 63.35           C  
ATOM     33  C   TYR A   5      44.313  25.532   4.659  1.00 63.35           C  
ATOM     34  CB  TYR A   5      43.413  27.888   5.002  1.00 63.35           C  
ATOM     35  O   TYR A   5      43.357  24.950   4.157  1.00 63.35           O  
ATOM     36  CG  TYR A   5      43.869  28.768   6.155  1.00 63.35           C  
ATOM     37  CD1 TYR A   5      43.883  28.273   7.476  1.00 63.35           C  
ATOM     38  CD2 TYR A   5      44.333  30.073   5.896  1.00 63.35           C  
ATOM     39  CE1 TYR A   5      44.362  29.076   8.530  1.00 63.35           C  
ATOM     40  CE2 TYR A   5      44.800  30.884   6.948  1.00 63.35           C  
ATOM     41  OH  TYR A   5      45.294  31.161   9.273  1.00 63.35           O  
ATOM     42  CZ  TYR A   5      44.820  30.384   8.266  1.00 63.35           C  
ATOM     43  N   SER A   6      45.219  24.938   5.421  1.00 46.98           N  
ATOM     44  CA  SER A   6      45.147  23.599   5.987  1.00 46.98           C  
ATOM     45  C   SER A   6      45.539  23.757   7.448  1.00 46.98           C  
ATOM     46  CB  SER A   6      46.114  22.648   5.256  1.00 46.98           C  
ATOM     47  O   SER A   6      46.678  24.137   7.710  1.00 46.98           O  
ATOM     48  OG  SER A   6      47.398  23.232   5.109  1.00 46.98           O  
ATOM     49  N   GLU A   7      44.623  23.503   8.382  1.00 63.35           N  
ATOM     50  CA  GLU A   7      44.958  23.427   9.806  1.00 63.35           C  
ATOM     51  C   GLU A   7      44.009  22.471  10.560  1.00 63.35           C  
ATOM     52  CB  GLU A   7      45.062  24.831  10.440  1.00 63.35           C  
ATOM     53  O   GLU A   7      42.816  22.718  10.698  1.00 63.35           O  
ATOM     54  CG  GLU A   7      45.789  24.744  11.794  1.00 63.35           C  
ATOM     55  CD  GLU A   7      46.406  26.055  12.300  1.00 63.35           C  
ATOM     56  OE1 GLU A   7      46.431  26.238  13.538  1.00 63.35           O  
ATOM     57  OE2 GLU A   7      46.883  26.854  11.462  1.00 63.35           O  
ATOM     58  N   SER A   8      44.608  21.335  10.938  1.00 49.17           N  
ATOM     59  CA  SER A   8      44.477  20.467  12.125  1.00 49.17           C  
ATOM     60  C   SER A   8      43.240  20.462  13.037  1.00 49.17           C  
ATOM     61  CB  SER A   8      45.683  20.746  13.031  1.00 49.17           C  
ATOM     62  O   SER A   8      42.792  21.498  13.514  1.00 49.17           O  
ATOM     63  OG  SER A   8      45.831  22.119  13.286  1.00 49.17           O  
ATOM     64  N   GLY A   9      42.892  19.251  13.511  1.00 53.98           N  
ATOM     65  CA  GLY A   9      42.253  19.085  14.824  1.00 53.98           C  
ATOM     66  C   GLY A   9      41.680  17.700  15.155  1.00 53.98           C  
ATOM     67  O   GLY A   9      40.493  17.489  14.984  1.00 53.98           O  
ATOM     68  N   LEU A  10      42.535  16.800  15.662  1.00 54.84           N  
ATOM     69  CA  LEU A  10      42.304  15.801  16.731  1.00 54.84           C  
ATOM     70  C   LEU A  10      40.919  15.093  16.906  1.00 54.84           C  
ATOM     71  CB  LEU A  10      42.717  16.461  18.075  1.00 54.84           C  
ATOM     72  O   LEU A  10      39.962  15.689  17.381  1.00 54.84           O  
ATOM     73  CG  LEU A  10      44.069  16.039  18.686  1.00 54.84           C  
ATOM     74  CD1 LEU A  10      45.280  16.622  17.969  1.00 54.84           C  
ATOM     75  CD2 LEU A  10      44.101  16.460  20.155  1.00 54.84           C  
ATOM     76  N   MET A  11      40.980  13.752  16.811  1.00 52.94           N  
ATOM     77  CA  MET A  11      40.433  12.728  17.743  1.00 52.94           C  
ATOM     78  C   MET A  11      38.924  12.405  17.769  1.00 52.94           C  
ATOM     79  CB  MET A  11      40.909  12.996  19.185  1.00 52.94           C  
ATOM     80  O   MET A  11      38.117  13.190  18.254  1.00 52.94           O  
ATOM     81  CG  MET A  11      42.429  13.018  19.335  1.00 52.94           C  
ATOM     82  SD  MET A  11      43.266  11.418  19.360  1.00 52.94           S  
ATOM     83  CE  MET A  11      44.759  11.882  20.279  1.00 52.94           C  
ATOM     84  N   GLY A  12      38.600  11.141  17.448  1.00 52.99           N  
ATOM     85  CA  GLY A  12      37.419  10.431  17.970  1.00 52.99           C  
ATOM     86  C   GLY A  12      36.787   9.406  17.015  1.00 52.99           C  
ATOM     87  O   GLY A  12      35.902   9.763  16.249  1.00 52.99           O  
ATOM     88  N   GLU A  13      37.210   8.138  17.081  1.00 45.04           N  
ATOM     89  CA  GLU A  13      36.514   6.969  16.491  1.00 45.04           C  
ATOM     90  C   GLU A  13      35.242   6.627  17.311  1.00 45.04           C  
ATOM     91  CB  GLU A  13      37.497   5.780  16.487  1.00 45.04           C  
ATOM     92  O   GLU A  13      35.220   6.941  18.508  1.00 45.04           O  
ATOM     93  CG  GLU A  13      37.372   4.871  15.259  1.00 45.04           C  
ATOM     94  CD  GLU A  13      37.899   3.466  15.574  1.00 45.04           C  
ATOM     95  OE1 GLU A  13      37.047   2.544  15.609  1.00 45.04           O  
ATOM     96  OE2 GLU A  13      39.121   3.344  15.816  1.00 45.04           O  
ATOM     97  N   PRO A  14      34.190   5.995  16.733  1.00 51.42           N  
ATOM     98  CA  PRO A  14      34.162   4.520  16.680  1.00 51.42           C  
ATOM     99  C   PRO A  14      33.442   3.865  15.463  1.00 51.42           C  
ATOM    100  CB  PRO A  14      33.439   4.127  17.973  1.00 51.42           C  
ATOM    101  O   PRO A  14      32.373   4.295  15.039  1.00 51.42           O  
ATOM    102  CG  PRO A  14      32.427   5.256  18.193  1.00 51.42           C  
ATOM    103  CD  PRO A  14      32.863   6.361  17.226  1.00 51.42           C  
ATOM    104  N   GLN A  15      34.036   2.767  14.973  1.00 49.05           N  
ATOM    105  CA  GLN A  15      33.472   1.491  14.466  1.00 49.05           C  
ATOM    106  C   GLN A  15      32.067   1.415  13.793  1.00 49.05           C  
ATOM    107  CB  GLN A  15      33.525   0.518  15.662  1.00 49.05           C  
ATOM    108  O   GLN A  15      31.051   1.601  14.465  1.00 49.05           O  
ATOM    109  CG  GLN A  15      33.396  -0.961  15.277  1.00 49.05           C  
ATOM    110  CD  GLN A  15      33.650  -1.885  16.468  1.00 49.05           C  
ATOM    111  NE2 GLN A  15      34.246  -3.036  16.251  1.00 49.05           N  
ATOM    112  OE1 GLN A  15      33.307  -1.618  17.608  1.00 49.05           O  
ATOM    113  N   PRO A  16      31.955   0.908  12.540  1.00 55.09           N  
ATOM    114  CA  PRO A  16      30.699   0.388  11.996  1.00 55.09           C  
ATOM    115  C   PRO A  16      30.574  -1.137  12.203  1.00 55.09           C  
ATOM    116  CB  PRO A  16      30.718   0.793  10.523  1.00 55.09           C  
ATOM    117  O   PRO A  16      31.453  -1.916  11.834  1.00 55.09           O  
ATOM    118  CG  PRO A  16      32.203   0.724  10.156  1.00 55.09           C  
ATOM    119  CD  PRO A  16      32.957   0.935  11.479  1.00 55.09           C  
ATOM    120  N   GLN A  17      29.458  -1.570  12.795  1.00 52.05           N  
ATOM    121  CA  GLN A  17      29.053  -2.978  12.891  1.00 52.05           C  
ATOM    122  C   GLN A  17      28.528  -3.476  11.531  1.00 52.05           C  
ATOM    123  CB  GLN A  17      27.972  -3.138  13.978  1.00 52.05           C  
ATOM    124  O   GLN A  17      27.647  -2.853  10.941  1.00 52.05           O  
ATOM    125  CG  GLN A  17      28.508  -2.934  15.405  1.00 52.05           C  
ATOM    126  CD  GLN A  17      27.437  -3.098  16.485  1.00 52.05           C  
ATOM    127  NE2 GLN A  17      27.824  -3.195  17.738  1.00 52.05           N  
ATOM    128  OE1 GLN A  17      26.242  -3.136  16.247  1.00 52.05           O  
ATOM    129  N   GLY A  18      29.065  -4.598  11.039  1.00 58.68           N  
ATOM    130  CA  GLY A  18      28.587  -5.287   9.832  1.00 58.68           C  
ATOM    131  C   GLY A  18      27.305  -6.107  10.070  1.00 58.68           C  
ATOM    132  O   GLY A  18      26.999  -6.442  11.217  1.00 58.68           O  
ATOM    133  N   PRO A  19      26.539  -6.446   9.014  1.00 64.45           N  
ATOM    134  CA  PRO A  19      25.304  -7.213   9.154  1.00 64.45           C  
ATOM    135  C   PRO A  19      25.578  -8.722   9.344  1.00 64.45           C  
ATOM    136  CB  PRO A  19      24.498  -6.905   7.892  1.00 64.45           C  
ATOM    137  O   PRO A  19      26.579  -9.238   8.842  1.00 64.45           O  
ATOM    138  CG  PRO A  19      25.584  -6.693   6.838  1.00 64.45           C  
ATOM    139  CD  PRO A  19      26.748  -6.077   7.620  1.00 64.45           C  
ATOM    140  N   PRO A  20      24.704  -9.450  10.067  1.00 56.05           N  
ATOM    141  CA  PRO A  20      24.960 -10.819  10.497  1.00 56.05           C  
ATOM    142  C   PRO A  20      24.758 -11.848   9.375  1.00 56.05           C  
ATOM    143  CB  PRO A  20      24.020 -11.054  11.682  1.00 56.05           C  
ATOM    144  O   PRO A  20      23.733 -11.872   8.695  1.00 56.05           O  
ATOM    145  CG  PRO A  20      22.822 -10.164  11.352  1.00 56.05           C  
ATOM    146  CD  PRO A  20      23.448  -8.974  10.627  1.00 56.05           C  
ATOM    147  N   SER A  21      25.743 -12.737   9.261  1.00 42.33           N  
ATOM    148  CA  SER A  21      25.752 -13.981   8.489  1.00 42.33           C  
ATOM    149  C   SER A  21      24.722 -14.974   9.038  1.00 42.33           C  
ATOM    150  CB  SER A  21      27.173 -14.561   8.609  1.00 42.33           C  
ATOM    151  O   SER A  21      24.917 -15.516  10.124  1.00 42.33           O  
ATOM    152  OG  SER A  21      27.242 -15.925   8.267  1.00 42.33           O  
ATOM    153  N   TRP A  22      23.658 -15.243   8.279  1.00 52.74           N  
ATOM    154  CA  TRP A  22      22.767 -16.390   8.487  1.00 52.74           C  
ATOM    155  C   TRP A  22      22.924 -17.352   7.309  1.00 52.74           C  
ATOM    156  CB  TRP A  22      21.313 -15.943   8.702  1.00 52.74           C  
ATOM    157  O   TRP A  22      22.131 -17.356   6.372  1.00 52.74           O  
ATOM    158  CG  TRP A  22      21.031 -15.260  10.007  1.00 52.74           C  
ATOM    159  CD1 TRP A  22      21.406 -14.001  10.324  1.00 52.74           C  
ATOM    160  CD2 TRP A  22      20.315 -15.770  11.178  1.00 52.74           C  
ATOM    161  CE2 TRP A  22      20.299 -14.746  12.174  1.00 52.74           C  
ATOM    162  CE3 TRP A  22      19.677 -16.987  11.505  1.00 52.74           C  
ATOM    163  NE1 TRP A  22      20.986 -13.696  11.603  1.00 52.74           N  
ATOM    164  CH2 TRP A  22      19.053 -16.137  13.712  1.00 52.74           C  
ATOM    165  CZ2 TRP A  22      19.681 -14.914  13.422  1.00 52.74           C  
ATOM    166  CZ3 TRP A  22      19.053 -17.168  12.755  1.00 52.74           C  
ATOM    167  N   THR A  23      23.995 -18.139   7.344  1.00 42.06           N  
ATOM    168  CA  THR A  23      24.072 -19.419   6.640  1.00 42.06           C  
ATOM    169  C   THR A  23      23.559 -20.485   7.598  1.00 42.06           C  
ATOM    170  CB  THR A  23      25.517 -19.746   6.225  1.00 42.06           C  
ATOM    171  O   THR A  23      24.178 -20.694   8.639  1.00 42.06           O  
ATOM    172  CG2 THR A  23      26.010 -18.830   5.106  1.00 42.06           C  
ATOM    173  OG1 THR A  23      26.387 -19.590   7.327  1.00 42.06           O  
ATOM    174  N   ASP A  24      22.454 -21.142   7.258  1.00 49.74           N  
ATOM    175  CA  ASP A  24      22.087 -22.422   7.860  1.00 49.74           C  
ATOM    176  C   ASP A  24      21.767 -23.410   6.739  1.00 49.74           C  
ATOM    177  CB  ASP A  24      20.966 -22.299   8.898  1.00 49.74           C  
ATOM    178  O   ASP A  24      21.021 -23.122   5.797  1.00 49.74           O  
ATOM    179  CG  ASP A  24      21.040 -23.452   9.909  1.00 49.74           C  
ATOM    180  OD1 ASP A  24      20.341 -24.463   9.698  1.00 49.74           O  
ATOM    181  OD2 ASP A  24      21.785 -23.296  10.902  1.00 49.74           O  
ATOM    182  N   GLU A  25      22.460 -24.535   6.826  1.00 48.48           N  
ATOM    183  CA  GLU A  25      22.413 -25.678   5.941  1.00 48.48           C  
ATOM    184  C   GLU A  25      21.056 -26.381   6.043  1.00 48.48           C  
ATOM    185  CB  GLU A  25      23.515 -26.663   6.375  1.00 48.48           C  
ATOM    186  O   GLU A  25      20.610 -26.769   7.118  1.00 48.48           O  
ATOM    187  CG  GLU A  25      24.953 -26.163   6.188  1.00 48.48           C  
ATOM    188  CD  GLU A  25      25.948 -27.162   6.800  1.00 48.48           C  
ATOM    189  OE1 GLU A  25      26.241 -28.178   6.127  1.00 48.48           O  
ATOM    190  OE2 GLU A  25      26.406 -26.908   7.936  1.00 48.48           O  
ATOM    191  N   CYS A  26      20.432 -26.666   4.905  1.00 52.11           N  
ATOM    192  CA  CYS A  26      19.468 -27.758   4.814  1.00 52.11           C  
ATOM    193  C   CYS A  26      19.792 -28.597   3.583  1.00 52.11           C  
ATOM    194  CB  CYS A  26      18.028 -27.241   4.892  1.00 52.11           C  
ATOM    195  O   CYS A  26      19.301 -28.372   2.480  1.00 52.11           O  
ATOM    196  SG  CYS A  26      17.479 -27.345   6.624  1.00 52.11           S  
ATOM    197  N   LEU A  27      20.664 -29.575   3.821  1.00 41.49           N  
ATOM    198  CA  LEU A  27      20.828 -30.770   3.012  1.00 41.49           C  
ATOM    199  C   LEU A  27      19.557 -31.620   3.139  1.00 41.49           C  
ATOM    200  CB  LEU A  27      22.023 -31.573   3.578  1.00 41.49           C  
ATOM    201  O   LEU A  27      19.188 -31.977   4.254  1.00 41.49           O  
ATOM    202  CG  LEU A  27      23.390 -30.864   3.562  1.00 41.49           C  
ATOM    203  CD1 LEU A  27      24.397 -31.659   4.394  1.00 41.49           C  
ATOM    204  CD2 LEU A  27      23.928 -30.740   2.137  1.00 41.49           C  
ATOM    205  N   SER A  28      18.929 -31.992   2.021  1.00 43.81           N  
ATOM    206  CA  SER A  28      18.495 -33.377   1.774  1.00 43.81           C  
ATOM    207  C   SER A  28      17.870 -33.522   0.381  1.00 43.81           C  
ATOM    208  CB  SER A  28      17.480 -33.918   2.795  1.00 43.81           C  
ATOM    209  O   SER A  28      16.810 -32.968   0.115  1.00 43.81           O  
ATOM    210  OG  SER A  28      17.386 -35.326   2.645  1.00 43.81           O  
ATOM    211  N   SER A  29      18.561 -34.309  -0.449  1.00 47.24           N  
ATOM    212  CA  SER A  29      18.046 -35.387  -1.308  1.00 47.24           C  
ATOM    213  C   SER A  29      16.824 -35.106  -2.193  1.00 47.24           C  
ATOM    214  CB  SER A  29      17.762 -36.626  -0.437  1.00 47.24           C  
ATOM    215  O   SER A  29      15.714 -34.979  -1.690  1.00 47.24           O  
ATOM    216  OG  SER A  29      18.712 -36.770   0.612  1.00 47.24           O  
ATOM    217  N   GLN A  30      16.975 -35.212  -3.515  1.00 43.13           N  
ATOM    218  CA  GLN A  30      16.736 -36.477  -4.228  1.00 43.13           C  
ATOM    219  C   GLN A  30      16.869 -36.274  -5.747  1.00 43.13           C  
ATOM    220  CB  GLN A  30      15.373 -37.107  -3.866  1.00 43.13           C  
ATOM    221  O   GLN A  30      16.509 -35.229  -6.283  1.00 43.13           O  
ATOM    222  CG  GLN A  30      15.273 -38.586  -4.257  1.00 43.13           C  
ATOM    223  CD  GLN A  30      14.172 -39.323  -3.494  1.00 43.13           C  
ATOM    224  NE2 GLN A  30      14.198 -40.637  -3.501  1.00 43.13           N  
ATOM    225  OE1 GLN A  30      13.287 -38.771  -2.857  1.00 43.13           O  
ATOM    226  N   ASP A  31      17.451 -37.290  -6.373  1.00 46.91           N  
ATOM    227  CA  ASP A  31      17.664 -37.522  -7.799  1.00 46.91           C  
ATOM    228  C   ASP A  31      16.450 -37.190  -8.689  1.00 46.91           C  
ATOM    229  CB  ASP A  31      17.990 -39.023  -7.919  1.00 46.91           C  
ATOM    230  O   ASP A  31      15.313 -37.323  -8.251  1.00 46.91           O  
ATOM    231  CG  ASP A  31      19.151 -39.441  -7.009  1.00 46.91           C  
ATOM    232  OD1 ASP A  31      20.311 -39.267  -7.439  1.00 46.91           O  
ATOM    233  OD2 ASP A  31      18.875 -39.848  -5.852  1.00 46.91           O  
ATOM    234  N   GLU A  32      16.692 -36.755  -9.932  1.00 50.58           N  
ATOM    235  CA  GLU A  32      16.356 -37.487 -11.170  1.00 50.58           C  
ATOM    236  C   GLU A  32      16.597 -36.589 -12.413  1.00 50.58           C  
ATOM    237  CB  GLU A  32      14.946 -38.144 -11.207  1.00 50.58           C  
ATOM    238  O   GLU A  32      15.950 -35.570 -12.622  1.00 50.58           O  
ATOM    239  CG  GLU A  32      14.857 -39.406 -10.307  1.00 50.58           C  
ATOM    240  CD  GLU A  32      14.099 -40.624 -10.855  1.00 50.58           C  
ATOM    241  OE1 GLU A  32      14.443 -41.742 -10.395  1.00 50.58           O  
ATOM    242  OE2 GLU A  32      13.078 -40.433 -11.558  1.00 50.58           O  
ATOM    243  N   GLU A  33      17.580 -37.001 -13.218  1.00 53.36           N  
ATOM    244  CA  GLU A  33      17.461 -37.199 -14.672  1.00 53.36           C  
ATOM    245  C   GLU A  33      17.284 -36.012 -15.657  1.00 53.36           C  
ATOM    246  CB  GLU A  33      16.450 -38.326 -14.948  1.00 53.36           C  
ATOM    247  O   GLU A  33      16.246 -35.374 -15.773  1.00 53.36           O  
ATOM    248  CG  GLU A  33      16.780 -39.591 -14.133  1.00 53.36           C  
ATOM    249  CD  GLU A  33      15.891 -40.795 -14.444  1.00 53.36           C  
ATOM    250  OE1 GLU A  33      15.883 -41.713 -13.600  1.00 53.36           O  
ATOM    251  OE2 GLU A  33      15.361 -40.861 -15.578  1.00 53.36           O  
ATOM    252  N   HIS A  34      18.290 -35.936 -16.541  1.00 46.08           N  
ATOM    253  CA  HIS A  34      18.199 -35.734 -17.996  1.00 46.08           C  
ATOM    254  C   HIS A  34      18.118 -34.322 -18.625  1.00 46.08           C  
ATOM    255  CB  HIS A  34      17.222 -36.745 -18.638  1.00 46.08           C  
ATOM    256  O   HIS A  34      17.080 -33.679 -18.687  1.00 46.08           O  
ATOM    257  CG  HIS A  34      17.885 -38.039 -19.046  1.00 46.08           C  
ATOM    258  CD2 HIS A  34      17.476 -39.317 -18.760  1.00 46.08           C  
ATOM    259  ND1 HIS A  34      19.010 -38.142 -19.835  1.00 46.08           N  
ATOM    260  CE1 HIS A  34      19.279 -39.442 -20.014  1.00 46.08           C  
ATOM    261  NE2 HIS A  34      18.368 -40.199 -19.390  1.00 46.08           N  
ATOM    262  N   GLU A  35      19.235 -33.987 -19.296  1.00 45.65           N  
ATOM    263  CA  GLU A  35      19.308 -33.579 -20.716  1.00 45.65           C  
ATOM    264  C   GLU A  35      18.527 -32.331 -21.166  1.00 45.65           C  
ATOM    265  CB  GLU A  35      18.985 -34.797 -21.615  1.00 45.65           C  
ATOM    266  O   GLU A  35      17.389 -32.418 -21.621  1.00 45.65           O  
ATOM    267  CG  GLU A  35      20.201 -35.695 -21.894  1.00 45.65           C  
ATOM    268  CD  GLU A  35      21.170 -35.117 -22.943  1.00 45.65           C  
ATOM    269  OE1 GLU A  35      22.201 -35.784 -23.180  1.00 45.65           O  
ATOM    270  OE2 GLU A  35      20.884 -34.032 -23.500  1.00 45.65           O  
ATOM    271  N   ALA A  36      19.215 -31.183 -21.191  1.00 46.29           N  
ATOM    272  CA  ALA A  36      19.054 -30.180 -22.250  1.00 46.29           C  
ATOM    273  C   ALA A  36      20.272 -29.239 -22.294  1.00 46.29           C  
ATOM    274  CB  ALA A  36      17.740 -29.402 -22.095  1.00 46.29           C  
ATOM    275  O   ALA A  36      20.260 -28.126 -21.779  1.00 46.29           O  
ATOM    276  N   ASP A  37      21.336 -29.726 -22.925  1.00 47.58           N  
ATOM    277  CA  ASP A  37      22.513 -28.967 -23.346  1.00 47.58           C  
ATOM    278  C   ASP A  37      22.128 -27.881 -24.389  1.00 47.58           C  
ATOM    279  CB  ASP A  37      23.497 -30.030 -23.892  1.00 47.58           C  
ATOM    280  O   ASP A  37      21.315 -28.127 -25.284  1.00 47.58           O  
ATOM    281  CG  ASP A  37      24.931 -29.572 -24.154  1.00 47.58           C  
ATOM    282  OD1 ASP A  37      25.361 -28.562 -23.566  1.00 47.58           O  
ATOM    283  OD2 ASP A  37      25.594 -30.200 -25.022  1.00 47.58           O  
ATOM    284  N   LYS A  38      22.777 -26.707 -24.308  1.00 51.83           N  
ATOM    285  CA  LYS A  38      22.861 -25.624 -25.323  1.00 51.83           C  
ATOM    286  C   LYS A  38      21.638 -24.714 -25.552  1.00 51.83           C  
ATOM    287  CB  LYS A  38      23.364 -26.199 -26.663  1.00 51.83           C  
ATOM    288  O   LYS A  38      20.988 -24.801 -26.599  1.00 51.83           O  
ATOM    289  CG  LYS A  38      24.777 -26.776 -26.580  1.00 51.83           C  
ATOM    290  CD  LYS A  38      25.041 -27.722 -27.750  1.00 51.83           C  
ATOM    291  CE  LYS A  38      26.480 -28.232 -27.651  1.00 51.83           C  
ATOM    292  NZ  LYS A  38      26.522 -29.698 -27.493  1.00 51.83           N  
ATOM    293  N   LYS A  39      21.423 -23.715 -24.677  1.00 52.19           N  
ATOM    294  CA  LYS A  39      20.790 -22.429 -25.080  1.00 52.19           C  
ATOM    295  C   LYS A  39      21.003 -21.211 -24.159  1.00 52.19           C  
ATOM    296  CB  LYS A  39      19.291 -22.644 -25.398  1.00 52.19           C  
ATOM    297  O   LYS A  39      20.250 -20.247 -24.275  1.00 52.19           O  
ATOM    298  CG  LYS A  39      19.007 -22.232 -26.851  1.00 52.19           C  
ATOM    299  CD  LYS A  39      17.579 -22.600 -27.246  1.00 52.19           C  
ATOM    300  CE  LYS A  39      17.394 -22.357 -28.743  1.00 52.19           C  
ATOM    301  NZ  LYS A  39      16.052 -22.807 -29.174  1.00 52.19           N  
ATOM    302  N   GLU A  40      21.999 -21.225 -23.275  1.00 51.42           N  
ATOM    303  CA  GLU A  40      22.092 -20.239 -22.180  1.00 51.42           C  
ATOM    304  C   GLU A  40      22.989 -19.014 -22.475  1.00 51.42           C  
ATOM    305  CB  GLU A  40      22.410 -20.967 -20.858  1.00 51.42           C  
ATOM    306  O   GLU A  40      22.792 -17.967 -21.867  1.00 51.42           O  
ATOM    307  CG  GLU A  40      21.279 -21.968 -20.527  1.00 51.42           C  
ATOM    308  CD  GLU A  40      21.370 -22.628 -19.142  1.00 51.42           C  
ATOM    309  OE1 GLU A  40      20.306 -23.107 -18.687  1.00 51.42           O  
ATOM    310  OE2 GLU A  40      22.484 -22.701 -18.584  1.00 51.42           O  
ATOM    311  N   ASP A  41      23.852 -19.048 -23.497  1.00 50.81           N  
ATOM    312  CA  ASP A  41      24.836 -17.968 -23.729  1.00 50.81           C  
ATOM    313  C   ASP A  41      24.272 -16.649 -24.323  1.00 50.81           C  
ATOM    314  CB  ASP A  41      25.982 -18.516 -24.596  1.00 50.81           C  
ATOM    315  O   ASP A  41      24.884 -15.589 -24.179  1.00 50.81           O  
ATOM    316  CG  ASP A  41      26.840 -19.559 -23.871  1.00 50.81           C  
ATOM    317  OD1 ASP A  41      27.293 -19.270 -22.747  1.00 50.81           O  
ATOM    318  OD2 ASP A  41      27.048 -20.641 -24.471  1.00 50.81           O  
ATOM    319  N   ASP A  42      23.089 -16.650 -24.953  1.00 49.04           N  
ATOM    320  CA  ASP A  42      22.508 -15.429 -25.561  1.00 49.04           C  
ATOM    321  C   ASP A  42      21.650 -14.596 -24.584  1.00 49.04           C  
ATOM    322  CB  ASP A  42      21.706 -15.784 -26.834  1.00 49.04           C  
ATOM    323  O   ASP A  42      21.365 -13.422 -24.840  1.00 49.04           O  
ATOM    324  CG  ASP A  42      22.471 -15.615 -28.159  1.00 49.04           C  
ATOM    325  OD1 ASP A  42      23.398 -14.778 -28.233  1.00 49.04           O  
ATOM    326  OD2 ASP A  42      22.057 -16.285 -29.135  1.00 49.04           O  
ATOM    327  N   LEU A  43      21.230 -15.171 -23.449  1.00 50.20           N  
ATOM    328  CA  LEU A  43      20.400 -14.471 -22.457  1.00 50.20           C  
ATOM    329  C   LEU A  43      21.246 -13.755 -21.393  1.00 50.20           C  
ATOM    330  CB  LEU A  43      19.405 -15.467 -21.833  1.00 50.20           C  
ATOM    331  O   LEU A  43      20.817 -12.738 -20.841  1.00 50.20           O  
ATOM    332  CG  LEU A  43      18.161 -14.784 -21.230  1.00 50.20           C  
ATOM    333  CD1 LEU A  43      17.169 -14.348 -22.317  1.00 50.20           C  
ATOM    334  CD2 LEU A  43      17.429 -15.744 -20.293  1.00 50.20           C  
ATOM    335  N   GLU A  44      22.459 -14.246 -21.134  1.00 47.19           N  
ATOM    336  CA  GLU A  44      23.383 -13.631 -20.179  1.00 47.19           C  
ATOM    337  C   GLU A  44      23.968 -12.317 -20.708  1.00 47.19           C  
ATOM    338  CB  GLU A  44      24.484 -14.623 -19.786  1.00 47.19           C  
ATOM    339  O   GLU A  44      24.109 -11.361 -19.949  1.00 47.19           O  
ATOM    340  CG  GLU A  44      23.899 -15.826 -19.024  1.00 47.19           C  
ATOM    341  CD  GLU A  44      24.949 -16.609 -18.221  1.00 47.19           C  
ATOM    342  OE1 GLU A  44      24.518 -17.338 -17.299  1.00 47.19           O  
ATOM    343  OE2 GLU A  44      26.161 -16.413 -18.467  1.00 47.19           O  
ATOM    344  N   THR A  45      24.179 -12.195 -22.023  1.00 46.70           N  
ATOM    345  CA  THR A  45      24.710 -10.962 -22.632  1.00 46.70           C  
ATOM    346  C   THR A  45      23.732  -9.782 -22.521  1.00 46.70           C  
ATOM    347  CB  THR A  45      25.128 -11.215 -24.091  1.00 46.70           C  
ATOM    348  O   THR A  45      24.156  -8.650 -22.304  1.00 46.70           O  
ATOM    349  CG2 THR A  45      25.790  -9.993 -24.731  1.00 46.70           C  
ATOM    350  OG1 THR A  45      26.090 -12.247 -24.151  1.00 46.70           O  
ATOM    351  N   MET A  46      22.414 -10.019 -22.589  1.00 50.35           N  
ATOM    352  CA  MET A  46      21.420  -8.940 -22.440  1.00 50.35           C  
ATOM    353  C   MET A  46      21.196  -8.510 -20.983  1.00 50.35           C  
ATOM    354  CB  MET A  46      20.086  -9.322 -23.097  1.00 50.35           C  
ATOM    355  O   MET A  46      20.840  -7.360 -20.745  1.00 50.35           O  
ATOM    356  CG  MET A  46      20.203  -9.428 -24.623  1.00 50.35           C  
ATOM    357  SD  MET A  46      18.638  -9.202 -25.525  1.00 50.35           S  
ATOM    358  CE  MET A  46      17.741 -10.672 -24.966  1.00 50.35           C  
ATOM    359  N   ASN A  47      21.426  -9.403 -20.016  1.00 46.16           N  
ATOM    360  CA  ASN A  47      21.342  -9.072 -18.590  1.00 46.16           C  
ATOM    361  C   ASN A  47      22.652  -8.458 -18.059  1.00 46.16           C  
ATOM    362  CB  ASN A  47      20.929 -10.324 -17.803  1.00 46.16           C  
ATOM    363  O   ASN A  47      22.608  -7.612 -17.169  1.00 46.16           O  
ATOM    364  CG  ASN A  47      19.467 -10.684 -18.003  1.00 46.16           C  
ATOM    365  ND2 ASN A  47      19.175 -11.814 -18.600  1.00 46.16           N  
ATOM    366  OD1 ASN A  47      18.555  -9.971 -17.627  1.00 46.16           O  
ATOM    367  N   ALA A  48      23.807  -8.815 -18.634  1.00 49.20           N  
ATOM    368  CA  ALA A  48      25.107  -8.252 -18.263  1.00 49.20           C  
ATOM    369  C   ALA A  48      25.242  -6.759 -18.627  1.00 49.20           C  
ATOM    370  CB  ALA A  48      26.203  -9.100 -18.920  1.00 49.20           C  
ATOM    371  O   ALA A  48      25.845  -5.996 -17.871  1.00 49.20           O  
ATOM    372  N   GLU A  49      24.632  -6.305 -19.732  1.00 52.54           N  
ATOM    373  CA  GLU A  49      24.577  -4.869 -20.063  1.00 52.54           C  
ATOM    374  C   GLU A  49      23.593  -4.089 -19.172  1.00 52.54           C  
ATOM    375  CB  GLU A  49      24.253  -4.645 -21.551  1.00 52.54           C  
ATOM    376  O   GLU A  49      23.796  -2.902 -18.914  1.00 52.54           O  
ATOM    377  CG  GLU A  49      25.362  -5.162 -22.487  1.00 52.54           C  
ATOM    378  CD  GLU A  49      25.409  -4.451 -23.855  1.00 52.54           C  
ATOM    379  OE1 GLU A  49      26.494  -4.475 -24.482  1.00 52.54           O  
ATOM    380  OE2 GLU A  49      24.385  -3.865 -24.285  1.00 52.54           O  
ATOM    381  N   GLU A  50      22.552  -4.748 -18.652  1.00 53.27           N  
ATOM    382  CA  GLU A  50      21.598  -4.136 -17.719  1.00 53.27           C  
ATOM    383  C   GLU A  50      22.195  -3.987 -16.307  1.00 53.27           C  
ATOM    384  CB  GLU A  50      20.273  -4.931 -17.736  1.00 53.27           C  
ATOM    385  O   GLU A  50      21.955  -2.977 -15.640  1.00 53.27           O  
ATOM    386  CG  GLU A  50      19.113  -4.127 -17.116  1.00 53.27           C  
ATOM    387  CD  GLU A  50      17.724  -4.794 -17.196  1.00 53.27           C  
ATOM    388  OE1 GLU A  50      16.761  -4.172 -16.674  1.00 53.27           O  
ATOM    389  OE2 GLU A  50      17.582  -5.879 -17.798  1.00 53.27           O  
ATOM    390  N   ASP A  51      23.024  -4.941 -15.869  1.00 47.95           N  
ATOM    391  CA  ASP A  51      23.650  -4.929 -14.540  1.00 47.95           C  
ATOM    392  C   ASP A  51      24.901  -4.028 -14.475  1.00 47.95           C  
ATOM    393  CB  ASP A  51      23.921  -6.379 -14.093  1.00 47.95           C  
ATOM    394  O   ASP A  51      25.137  -3.360 -13.467  1.00 47.95           O  
ATOM    395  CG  ASP A  51      23.914  -6.573 -12.566  1.00 47.95           C  
ATOM    396  OD1 ASP A  51      23.179  -5.832 -11.858  1.00 47.95           O  
ATOM    397  OD2 ASP A  51      24.584  -7.523 -12.108  1.00 47.95           O  
ATOM    398  N   SER A  52      25.649  -3.875 -15.578  1.00 55.35           N  
ATOM    399  CA  SER A  52      26.820  -2.980 -15.617  1.00 55.35           C  
ATOM    400  C   SER A  52      26.467  -1.482 -15.625  1.00 55.35           C  
ATOM    401  CB  SER A  52      27.726  -3.325 -16.802  1.00 55.35           C  
ATOM    402  O   SER A  52      27.312  -0.660 -15.273  1.00 55.35           O  
ATOM    403  OG  SER A  52      28.994  -2.726 -16.608  1.00 55.35           O  
ATOM    404  N   LEU A  53      25.232  -1.106 -15.979  1.00 53.63           N  
ATOM    405  CA  LEU A  53      24.727   0.278 -15.895  1.00 53.63           C  
ATOM    406  C   LEU A  53      24.064   0.594 -14.546  1.00 53.63           C  
ATOM    407  CB  LEU A  53      23.744   0.522 -17.052  1.00 53.63           C  
ATOM    408  O   LEU A  53      23.717   1.741 -14.262  1.00 53.63           O  
ATOM    409  CG  LEU A  53      24.405   0.562 -18.441  1.00 53.63           C  
ATOM    410  CD1 LEU A  53      23.315   0.648 -19.510  1.00 53.63           C  
ATOM    411  CD2 LEU A  53      25.327   1.775 -18.607  1.00 53.63           C  
ATOM    412  N   ARG A  54      23.877  -0.423 -13.703  1.00 51.71           N  
ATOM    413  CA  ARG A  54      23.153  -0.324 -12.434  1.00 51.71           C  
ATOM    414  C   ARG A  54      24.036   0.142 -11.270  1.00 51.71           C  
ATOM    415  CB  ARG A  54      22.492  -1.689 -12.212  1.00 51.71           C  
ATOM    416  O   ARG A  54      23.503   0.525 -10.233  1.00 51.71           O  
ATOM    417  CG  ARG A  54      21.341  -1.641 -11.212  1.00 51.71           C  
ATOM    418  CD  ARG A  54      20.575  -2.961 -11.298  1.00 51.71           C  
ATOM    419  NE  ARG A  54      19.600  -3.059 -10.198  1.00 51.71           N  
ATOM    420  NH1 ARG A  54      20.508  -4.915  -9.187  1.00 51.71           N  
ATOM    421  NH2 ARG A  54      18.790  -3.846  -8.230  1.00 51.71           N  
ATOM    422  CZ  ARG A  54      19.638  -3.942  -9.218  1.00 51.71           C  
ATOM    423  N   ASN A  55      25.358   0.162 -11.461  1.00 45.45           N  
ATOM    424  CA  ASN A  55      26.353   0.485 -10.433  1.00 45.45           C  
ATOM    425  C   ASN A  55      26.863   1.948 -10.451  1.00 45.45           C  
ATOM    426  CB  ASN A  55      27.488  -0.554 -10.522  1.00 45.45           C  
ATOM    427  O   ASN A  55      27.812   2.263  -9.746  1.00 45.45           O  
ATOM    428  CG  ASN A  55      28.238  -0.705  -9.208  1.00 45.45           C  
ATOM    429  ND2 ASN A  55      29.538  -0.877  -9.248  1.00 45.45           N  
ATOM    430  OD1 ASN A  55      27.664  -0.725  -8.132  1.00 45.45           O  
ATOM    431  N   GLY A  56      26.253   2.842 -11.241  1.00 44.35           N  
ATOM    432  CA  GLY A  56      26.599   4.279 -11.304  1.00 44.35           C  
ATOM    433  C   GLY A  56      25.639   5.198 -10.537  1.00 44.35           C  
ATOM    434  O   GLY A  56      25.484   6.367 -10.873  1.00 44.35           O  
ATOM    435  N   GLY A  57      24.892   4.654  -9.576  1.00 38.65           N  
ATOM    436  CA  GLY A  57      23.793   5.346  -8.908  1.00 38.65           C  
ATOM    437  C   GLY A  57      24.240   6.284  -7.795  1.00 38.65           C  
ATOM    438  O   GLY A  57      23.860   6.025  -6.667  1.00 38.65           O  
ATOM    439  N   GLU A  58      25.023   7.320  -8.104  1.00 50.91           N  
ATOM    440  CA  GLU A  58      25.341   8.446  -7.203  1.00 50.91           C  
ATOM    441  C   GLU A  58      26.114   9.566  -7.940  1.00 50.91           C  
ATOM    442  CB  GLU A  58      26.055   7.940  -5.915  1.00 50.91           C  
ATOM    443  O   GLU A  58      27.026  10.160  -7.385  1.00 50.91           O  
ATOM    444  CG  GLU A  58      25.146   8.032  -4.675  1.00 50.91           C  
ATOM    445  CD  GLU A  58      25.718   7.286  -3.460  1.00 50.91           C  
ATOM    446  OE1 GLU A  58      24.962   6.501  -2.833  1.00 50.91           O  
ATOM    447  OE2 GLU A  58      26.892   7.539  -3.109  1.00 50.91           O  
ATOM    448  N   GLU A  59      25.780   9.873  -9.200  1.00 48.75           N  
ATOM    449  CA  GLU A  59      26.292  11.092  -9.849  1.00 48.75           C  
ATOM    450  C   GLU A  59      25.155  12.093 -10.055  1.00 48.75           C  
ATOM    451  CB  GLU A  59      27.173  10.809 -11.076  1.00 48.75           C  
ATOM    452  O   GLU A  59      24.113  11.808 -10.658  1.00 48.75           O  
ATOM    453  CG  GLU A  59      28.435  10.038 -10.623  1.00 48.75           C  
ATOM    454  CD  GLU A  59      29.656  10.131 -11.553  1.00 48.75           C  
ATOM    455  OE1 GLU A  59      30.640   9.406 -11.268  1.00 48.75           O  
ATOM    456  OE2 GLU A  59      29.618  10.895 -12.540  1.00 48.75           O  
ATOM    457  N   GLU A  60      25.348  13.229  -9.394  1.00 49.30           N  
ATOM    458  CA  GLU A  60      24.483  14.392  -9.323  1.00 49.30           C  
ATOM    459  C   GLU A  60      24.210  14.949 -10.729  1.00 49.30           C  
ATOM    460  CB  GLU A  60      25.139  15.415  -8.367  1.00 49.30           C  
ATOM    461  O   GLU A  60      24.961  14.729 -11.676  1.00 49.30           O  
ATOM    462  CG  GLU A  60      25.276  14.847  -6.933  1.00 49.30           C  
ATOM    463  CD  GLU A  60      25.966  15.775  -5.914  1.00 49.30           C  
ATOM    464  OE1 GLU A  60      25.715  15.574  -4.700  1.00 49.30           O  
ATOM    465  OE2 GLU A  60      26.722  16.680  -6.319  1.00 49.30           O  
ATOM    466  N   ASP A  61      23.067  15.616 -10.876  1.00 50.45           N  
ATOM    467  CA  ASP A  61      22.551  16.182 -12.121  1.00 50.45           C  
ATOM    468  C   ASP A  61      23.466  17.303 -12.695  1.00 50.45           C  
ATOM    469  CB  ASP A  61      21.106  16.683 -11.856  1.00 50.45           C  
ATOM    470  O   ASP A  61      23.098  18.473 -12.658  1.00 50.45           O  
ATOM    471  CG  ASP A  61      20.023  15.601 -11.637  1.00 50.45           C  
ATOM    472  OD1 ASP A  61      19.774  14.743 -12.540  1.00 50.45           O  
ATOM    473  OD2 ASP A  61      19.338  15.636 -10.586  1.00 50.45           O  
ATOM    474  N   GLU A  62      24.635  16.959 -13.255  1.00 51.98           N  
ATOM    475  CA  GLU A  62      25.560  17.904 -13.922  1.00 51.98           C  
ATOM    476  C   GLU A  62      25.563  17.804 -15.468  1.00 51.98           C  
ATOM    477  CB  GLU A  62      26.982  17.808 -13.326  1.00 51.98           C  
ATOM    478  O   GLU A  62      26.105  18.671 -16.148  1.00 51.98           O  
ATOM    479  CG  GLU A  62      27.053  18.308 -11.867  1.00 51.98           C  
ATOM    480  CD  GLU A  62      28.487  18.540 -11.338  1.00 51.98           C  
ATOM    481  OE1 GLU A  62      28.611  19.222 -10.291  1.00 51.98           O  
ATOM    482  OE2 GLU A  62      29.464  18.090 -11.979  1.00 51.98           O  
ATOM    483  N   ASP A  63      24.880  16.821 -16.069  1.00 47.09           N  
ATOM    484  CA  ASP A  63      24.877  16.616 -17.536  1.00 47.09           C  
ATOM    485  C   ASP A  63      23.810  17.422 -18.317  1.00 47.09           C  
ATOM    486  CB  ASP A  63      24.720  15.122 -17.851  1.00 47.09           C  
ATOM    487  O   ASP A  63      23.619  17.206 -19.524  1.00 47.09           O  
ATOM    488  CG  ASP A  63      25.930  14.256 -17.514  1.00 47.09           C  
ATOM    489  OD1 ASP A  63      27.069  14.722 -17.720  1.00 47.09           O  
ATOM    490  OD2 ASP A  63      25.657  13.075 -17.199  1.00 47.09           O  
ATOM    491  N   GLU A  64      23.051  18.309 -17.662  1.00 52.16           N  
ATOM    492  CA  GLU A  64      22.021  19.121 -18.338  1.00 52.16           C  
ATOM    493  C   GLU A  64      22.590  20.370 -19.048  1.00 52.16           C  
ATOM    494  CB  GLU A  64      20.796  19.393 -17.425  1.00 52.16           C  
ATOM    495  O   GLU A  64      21.916  20.892 -19.933  1.00 52.16           O  
ATOM    496  CG  GLU A  64      19.995  18.093 -17.160  1.00 52.16           C  
ATOM    497  CD  GLU A  64      18.595  18.244 -16.517  1.00 52.16           C  
ATOM    498  OE1 GLU A  64      17.899  17.193 -16.425  1.00 52.16           O  
ATOM    499  OE2 GLU A  64      18.164  19.368 -16.179  1.00 52.16           O  
ATOM    500  N   ASP A  65      23.846  20.762 -18.788  1.00 45.85           N  
ATOM    501  CA  ASP A  65      24.470  21.981 -19.347  1.00 45.85           C  
ATOM    502  C   ASP A  65      25.438  21.757 -20.536  1.00 45.85           C  
ATOM    503  CB  ASP A  65      25.121  22.799 -18.210  1.00 45.85           C  
ATOM    504  O   ASP A  65      25.974  22.715 -21.086  1.00 45.85           O  
ATOM    505  CG  ASP A  65      24.140  23.695 -17.433  1.00 45.85           C  
ATOM    506  OD1 ASP A  65      23.128  24.142 -18.020  1.00 45.85           O  
ATOM    507  OD2 ASP A  65      24.433  23.986 -16.251  1.00 45.85           O  
ATOM    508  N   LEU A  66      25.636  20.524 -21.022  1.00 46.16           N  
ATOM    509  CA  LEU A  66      26.485  20.245 -22.204  1.00 46.16           C  
ATOM    510  C   LEU A  66      25.706  20.270 -23.540  1.00 46.16           C  
ATOM    511  CB  LEU A  66      27.296  18.949 -21.989  1.00 46.16           C  
ATOM    512  O   LEU A  66      26.004  19.511 -24.463  1.00 46.16           O  
ATOM    513  CG  LEU A  66      28.328  19.003 -20.846  1.00 46.16           C  
ATOM    514  CD1 LEU A  66      28.963  17.621 -20.687  1.00 46.16           C  
ATOM    515  CD2 LEU A  66      29.452  20.009 -21.111  1.00 46.16           C  
ATOM    516  N   GLU A  67      24.651  21.086 -23.651  1.00 54.04           N  
ATOM    517  CA  GLU A  67      23.779  21.142 -24.842  1.00 54.04           C  
ATOM    518  C   GLU A  67      24.211  22.152 -25.932  1.00 54.04           C  
ATOM    519  CB  GLU A  67      22.275  21.228 -24.461  1.00 54.04           C  
ATOM    520  O   GLU A  67      23.494  22.276 -26.924  1.00 54.04           O  
ATOM    521  CG  GLU A  67      21.773  19.970 -23.715  1.00 54.04           C  
ATOM    522  CD  GLU A  67      20.249  19.697 -23.783  1.00 54.04           C  
ATOM    523  OE1 GLU A  67      19.877  18.501 -23.587  1.00 54.04           O  
ATOM    524  OE2 GLU A  67      19.442  20.564 -24.180  1.00 54.04           O  
ATOM    525  N   GLU A  68      25.383  22.801 -25.832  1.00 44.68           N  
ATOM    526  CA  GLU A  68      25.806  23.854 -26.787  1.00 44.68           C  
ATOM    527  C   GLU A  68      27.076  23.583 -27.636  1.00 44.68           C  
ATOM    528  CB  GLU A  68      25.848  25.232 -26.084  1.00 44.68           C  
ATOM    529  O   GLU A  68      27.391  24.408 -28.487  1.00 44.68           O  
ATOM    530  CG  GLU A  68      24.433  25.754 -25.756  1.00 44.68           C  
ATOM    531  CD  GLU A  68      24.373  27.225 -25.293  1.00 44.68           C  
ATOM    532  OE1 GLU A  68      23.235  27.750 -25.202  1.00 44.68           O  
ATOM    533  OE2 GLU A  68      25.433  27.846 -25.050  1.00 44.68           O  
ATOM    534  N   GLU A  69      27.776  22.443 -27.522  1.00 43.79           N  
ATOM    535  CA  GLU A  69      29.078  22.244 -28.219  1.00 43.79           C  
ATOM    536  C   GLU A  69      29.111  21.197 -29.365  1.00 43.79           C  
ATOM    537  CB  GLU A  69      30.223  22.055 -27.201  1.00 43.79           C  
ATOM    538  O   GLU A  69      30.185  20.818 -29.818  1.00 43.79           O  
ATOM    539  CG  GLU A  69      30.528  23.334 -26.395  1.00 43.79           C  
ATOM    540  CD  GLU A  69      31.850  23.269 -25.601  1.00 43.79           C  
ATOM    541  OE1 GLU A  69      32.248  24.322 -25.049  1.00 43.79           O  
ATOM    542  OE2 GLU A  69      32.476  22.184 -25.540  1.00 43.79           O  
ATOM    543  N   GLU A  70      27.969  20.738 -29.900  1.00 43.88           N  
ATOM    544  CA  GLU A  70      27.939  19.848 -31.094  1.00 43.88           C  
ATOM    545  C   GLU A  70      27.363  20.517 -32.365  1.00 43.88           C  
ATOM    546  CB  GLU A  70      27.289  18.480 -30.791  1.00 43.88           C  
ATOM    547  O   GLU A  70      26.881  19.845 -33.285  1.00 43.88           O  
ATOM    548  CG  GLU A  70      28.160  17.519 -29.959  1.00 43.88           C  
ATOM    549  CD  GLU A  70      27.593  16.078 -29.912  1.00 43.88           C  
ATOM    550  OE1 GLU A  70      28.221  15.204 -29.270  1.00 43.88           O  
ATOM    551  OE2 GLU A  70      26.519  15.796 -30.511  1.00 43.88           O  
ATOM    552  N   GLU A  71      27.414  21.846 -32.447  1.00 41.38           N  
ATOM    553  CA  GLU A  71      27.289  22.568 -33.716  1.00 41.38           C  
ATOM    554  C   GLU A  71      28.704  22.874 -34.244  1.00 41.38           C  
ATOM    555  CB  GLU A  71      26.386  23.818 -33.576  1.00 41.38           C  
ATOM    556  O   GLU A  71      29.546  23.327 -33.484  1.00 41.38           O  
ATOM    557  CG  GLU A  71      24.939  23.447 -33.175  1.00 41.38           C  
ATOM    558  CD  GLU A  71      23.883  24.566 -33.324  1.00 41.38           C  
ATOM    559  OE1 GLU A  71      22.675  24.216 -33.252  1.00 41.38           O  
ATOM    560  OE2 GLU A  71      24.231  25.728 -33.627  1.00 41.38           O  
ATOM    561  N   GLU A  72      28.948  22.649 -35.542  1.00 40.50           N  
ATOM    562  CA  GLU A  72      30.160  23.046 -36.301  1.00 40.50           C  
ATOM    563  C   GLU A  72      31.259  21.995 -36.579  1.00 40.50           C  
ATOM    564  CB  GLU A  72      30.734  24.429 -35.912  1.00 40.50           C  
ATOM    565  O   GLU A  72      32.441  22.258 -36.415  1.00 40.50           O  
ATOM    566  CG  GLU A  72      29.676  25.546 -35.860  1.00 40.50           C  
ATOM    567  CD  GLU A  72      30.269  26.961 -35.760  1.00 40.50           C  
ATOM    568  OE1 GLU A  72      29.454  27.911 -35.685  1.00 40.50           O  
ATOM    569  OE2 GLU A  72      31.506  27.131 -35.878  1.00 40.50           O  
ATOM    570  N   GLU A  73      30.899  20.862 -37.195  1.00 42.96           N  
ATOM    571  CA  GLU A  73      31.783  20.207 -38.185  1.00 42.96           C  
ATOM    572  C   GLU A  73      30.966  19.781 -39.429  1.00 42.96           C  
ATOM    573  CB  GLU A  73      32.635  19.058 -37.590  1.00 42.96           C  
ATOM    574  O   GLU A  73      30.751  18.600 -39.698  1.00 42.96           O  
ATOM    575  CG  GLU A  73      33.756  19.524 -36.632  1.00 42.96           C  
ATOM    576  CD  GLU A  73      34.813  18.449 -36.301  1.00 42.96           C  
ATOM    577  OE1 GLU A  73      35.725  18.750 -35.495  1.00 42.96           O  
ATOM    578  OE2 GLU A  73      34.731  17.325 -36.853  1.00 42.96           O  
ATOM    579  N   GLU A  74      30.440  20.751 -40.196  1.00 49.81           N  
ATOM    580  CA  GLU A  74      30.093  20.518 -41.613  1.00 49.81           C  
ATOM    581  C   GLU A  74      31.270  20.992 -42.477  1.00 49.81           C  
ATOM    582  CB  GLU A  74      28.718  21.095 -42.057  1.00 49.81           C  
ATOM    583  O   GLU A  74      31.321  22.131 -42.939  1.00 49.81           O  
ATOM    584  CG  GLU A  74      27.498  20.291 -41.528  1.00 49.81           C  
ATOM    585  CD  GLU A  74      26.209  20.253 -42.410  1.00 49.81           C  
ATOM    586  OE1 GLU A  74      25.173  19.689 -41.949  1.00 49.81           O  
ATOM    587  OE2 GLU A  74      26.187  20.709 -43.579  1.00 49.81           O  
ATOM    588  N   GLU A  75      32.236  20.094 -42.667  1.00 46.98           N  
ATOM    589  CA  GLU A  75      33.257  20.203 -43.704  1.00 46.98           C  
ATOM    590  C   GLU A  75      32.633  19.808 -45.064  1.00 46.98           C  
ATOM    591  CB  GLU A  75      34.492  19.347 -43.318  1.00 46.98           C  
ATOM    592  O   GLU A  75      32.088  18.714 -45.224  1.00 46.98           O  
ATOM    593  CG  GLU A  75      35.838  20.048 -43.588  1.00 46.98           C  
ATOM    594  CD  GLU A  75      37.076  19.231 -43.148  1.00 46.98           C  
ATOM    595  OE1 GLU A  75      38.170  19.841 -43.076  1.00 46.98           O  
ATOM    596  OE2 GLU A  75      36.952  18.001 -42.949  1.00 46.98           O  
ATOM    597  N   ASP A  76      32.761  20.717 -46.032  1.00 45.45           N  
ATOM    598  CA  ASP A  76      32.785  20.491 -47.485  1.00 45.45           C  
ATOM    599  C   ASP A  76      31.476  20.480 -48.328  1.00 45.45           C  
ATOM    600  CB  ASP A  76      33.762  19.340 -47.825  1.00 45.45           C  
ATOM    601  O   ASP A  76      30.434  19.904 -48.008  1.00 45.45           O  
ATOM    602  CG  ASP A  76      34.435  19.480 -49.194  1.00 45.45           C  
ATOM    603  OD1 ASP A  76      34.519  20.628 -49.695  1.00 45.45           O  
ATOM    604  OD2 ASP A  76      34.868  18.439 -49.741  1.00 45.45           O  
ATOM    605  N   ASP A  77      31.630  21.092 -49.508  1.00 51.06           N  
ATOM    606  CA  ASP A  77      30.790  21.098 -50.715  1.00 51.06           C  
ATOM    607  C   ASP A  77      29.657  22.147 -50.860  1.00 51.06           C  
ATOM    608  CB  ASP A  77      30.469  19.666 -51.180  1.00 51.06           C  
ATOM    609  O   ASP A  77      28.449  21.868 -50.954  1.00 51.06           O  
ATOM    610  CG  ASP A  77      30.394  19.532 -52.709  1.00 51.06           C  
ATOM    611  OD1 ASP A  77      31.158  20.220 -53.424  1.00 51.06           O  
ATOM    612  OD2 ASP A  77      29.545  18.735 -53.184  1.00 51.06           O  
ATOM    613  N   ASP A  78      30.090  23.401 -51.023  1.00 49.84           N  
ATOM    614  CA  ASP A  78      29.391  24.438 -51.785  1.00 49.84           C  
ATOM    615  C   ASP A  78      29.220  24.014 -53.260  1.00 49.84           C  
ATOM    616  CB  ASP A  78      30.198  25.755 -51.741  1.00 49.84           C  
ATOM    617  O   ASP A  78      30.094  24.281 -54.083  1.00 49.84           O  
ATOM    618  CG  ASP A  78      29.959  26.588 -50.489  1.00 49.84           C  
ATOM    619  OD1 ASP A  78      28.772  26.936 -50.273  1.00 49.84           O  
ATOM    620  OD2 ASP A  78      30.959  26.952 -49.837  1.00 49.84           O  
ATOM    621  N   GLN A  79      28.082  23.391 -53.614  1.00 52.14           N  
ATOM    622  CA  GLN A  79      27.300  23.649 -54.849  1.00 52.14           C  
ATOM    623  C   GLN A  79      26.193  22.603 -55.114  1.00 52.14           C  
ATOM    624  CB  GLN A  79      28.180  23.804 -56.118  1.00 52.14           C  
ATOM    625  O   GLN A  79      26.321  21.711 -55.952  1.00 52.14           O  
ATOM    626  CG  GLN A  79      28.536  25.280 -56.371  1.00 52.14           C  
ATOM    627  CD  GLN A  79      29.520  25.440 -57.512  1.00 52.14           C  
ATOM    628  NE2 GLN A  79      30.790  25.606 -57.226  1.00 52.14           N  
ATOM    629  OE1 GLN A  79      29.139  25.427 -58.674  1.00 52.14           O  
ATOM    630  N   LYS A  80      25.005  22.768 -54.507  1.00 59.58           N  
ATOM    631  CA  LYS A  80      23.726  22.371 -55.150  1.00 59.58           C  
ATOM    632  C   LYS A  80      22.500  22.928 -54.418  1.00 59.58           C  
ATOM    633  CB  LYS A  80      23.610  20.832 -55.292  1.00 59.58           C  
ATOM    634  O   LYS A  80      22.442  22.848 -53.192  1.00 59.58           O  
ATOM    635  CG  LYS A  80      23.487  20.432 -56.774  1.00 59.58           C  
ATOM    636  CD  LYS A  80      23.772  18.947 -57.000  1.00 59.58           C  
ATOM    637  CE  LYS A  80      23.692  18.650 -58.501  1.00 59.58           C  
ATOM    638  NZ  LYS A  80      23.906  17.210 -58.772  1.00 59.58           N  
ATOM    639  N   PRO A  81      21.463  23.425 -55.126  1.00 55.74           N  
ATOM    640  CA  PRO A  81      20.272  23.975 -54.485  1.00 55.74           C  
ATOM    641  C   PRO A  81      19.464  22.855 -53.805  1.00 55.74           C  
ATOM    642  CB  PRO A  81      19.514  24.712 -55.597  1.00 55.74           C  
ATOM    643  O   PRO A  81      18.777  22.063 -54.457  1.00 55.74           O  
ATOM    644  CG  PRO A  81      19.928  23.978 -56.872  1.00 55.74           C  
ATOM    645  CD  PRO A  81      21.358  23.533 -56.575  1.00 55.74           C  
ATOM    646  N   LYS A  82      19.558  22.762 -52.473  1.00 62.36           N  
ATOM    647  CA  LYS A  82      18.846  21.766 -51.656  1.00 62.36           C  
ATOM    648  C   LYS A  82      17.360  22.161 -51.534  1.00 62.36           C  
ATOM    649  CB  LYS A  82      19.572  21.554 -50.302  1.00 62.36           C  
ATOM    650  O   LYS A  82      17.001  23.218 -51.024  1.00 62.36           O  
ATOM    651  CG  LYS A  82      20.934  20.821 -50.441  1.00 62.36           C  
ATOM    652  CD  LYS A  82      21.754  20.720 -49.127  1.00 62.36           C  
ATOM    653  CE  LYS A  82      23.138  20.051 -49.339  1.00 62.36           C  
ATOM    654  NZ  LYS A  82      24.092  20.192 -48.188  1.00 62.36           N  
ATOM    655  N   ARG A  83      16.493  21.292 -52.066  1.00 60.80           N  
ATOM    656  CA  ARG A  83      15.025  21.420 -52.161  1.00 60.80           C  
ATOM    657  C   ARG A  83      14.378  21.625 -50.781  1.00 60.80           C  
ATOM    658  CB  ARG A  83      14.453  20.164 -52.855  1.00 60.80           C  
ATOM    659  O   ARG A  83      14.677  20.894 -49.841  1.00 60.80           O  
ATOM    660  CG  ARG A  83      14.965  19.982 -54.299  1.00 60.80           C  
ATOM    661  CD  ARG A  83      14.609  18.613 -54.902  1.00 60.80           C  
ATOM    662  NE  ARG A  83      13.223  18.538 -55.410  1.00 60.80           N  
ATOM    663  NH1 ARG A  83      13.199  16.280 -55.860  1.00 60.80           N  
ATOM    664  NH2 ARG A  83      11.436  17.528 -56.407  1.00 60.80           N  
ATOM    665  CZ  ARG A  83      12.628  17.454 -55.885  1.00 60.80           C  
ATOM    666  N   ARG A  84      13.443  22.582 -50.705  1.00 54.96           N  
ATOM    667  CA  ARG A  84      12.632  22.932 -49.525  1.00 54.96           C  
ATOM    668  C   ARG A  84      11.657  21.800 -49.178  1.00 54.96           C  
ATOM    669  CB  ARG A  84      11.858  24.242 -49.794  1.00 54.96           C  
ATOM    670  O   ARG A  84      10.617  21.655 -49.812  1.00 54.96           O  
ATOM    671  CG  ARG A  84      12.755  25.469 -50.023  1.00 54.96           C  
ATOM    672  CD  ARG A  84      11.902  26.726 -50.255  1.00 54.96           C  
ATOM    673  NE  ARG A  84      12.739  27.922 -50.479  1.00 54.96           N  
ATOM    674  NH1 ARG A  84      11.069  29.504 -50.378  1.00 54.96           N  
ATOM    675  NH2 ARG A  84      13.178  30.148 -50.700  1.00 54.96           N  
ATOM    676  CZ  ARG A  84      12.325  29.179 -50.520  1.00 54.96           C  
ATOM    677  N   GLY A  85      11.993  20.999 -48.177  1.00 72.74           N  
ATOM    678  CA  GLY A  85      11.094  20.035 -47.546  1.00 72.74           C  
ATOM    679  C   GLY A  85      11.711  19.548 -46.234  1.00 72.74           C  
ATOM    680  O   GLY A  85      12.939  19.438 -46.189  1.00 72.74           O  
ATOM    681  N   PRO A  86      10.928  19.269 -45.170  1.00 72.91           N  
ATOM    682  CA  PRO A  86      11.470  18.737 -43.922  1.00 72.91           C  
ATOM    683  C   PRO A  86      12.182  17.405 -44.186  1.00 72.91           C  
ATOM    684  CB  PRO A  86      10.283  18.614 -42.954  1.00 72.91           C  
ATOM    685  O   PRO A  86      11.559  16.351 -44.332  1.00 72.91           O  
ATOM    686  CG  PRO A  86       9.271  19.613 -43.508  1.00 72.91           C  
ATOM    687  CD  PRO A  86       9.505  19.539 -45.016  1.00 72.91           C  
ATOM    688  N   LYS A  87      13.510  17.451 -44.313  1.00 64.39           N  
ATOM    689  CA  LYS A  87      14.336  16.263 -44.498  1.00 64.39           C  
ATOM    690  C   LYS A  87      14.296  15.523 -43.165  1.00 64.39           C  
ATOM    691  CB  LYS A  87      15.747  16.686 -44.964  1.00 64.39           C  
ATOM    692  O   LYS A  87      14.835  16.013 -42.178  1.00 64.39           O  
ATOM    693  CG  LYS A  87      16.492  15.591 -45.749  1.00 64.39           C  
ATOM    694  CD  LYS A  87      17.855  16.101 -46.256  1.00 64.39           C  
ATOM    695  CE  LYS A  87      18.590  15.031 -47.080  1.00 64.39           C  
ATOM    696  NZ  LYS A  87      19.937  15.483 -47.526  1.00 64.39           N  
ATOM    697  N   LYS A  88      13.627  14.366 -43.120  1.00 72.50           N  
ATOM    698  CA  LYS A  88      13.688  13.445 -41.977  1.00 72.50           C  
ATOM    699  C   LYS A  88      15.147  12.989 -41.833  1.00 72.50           C  
ATOM    700  CB  LYS A  88      12.721  12.255 -42.177  1.00 72.50           C  
ATOM    701  O   LYS A  88      15.540  12.004 -42.452  1.00 72.50           O  
ATOM    702  CG  LYS A  88      11.229  12.641 -42.156  1.00 72.50           C  
ATOM    703  CD  LYS A  88      10.333  11.395 -42.285  1.00 72.50           C  
ATOM    704  CE  LYS A  88       8.845  11.776 -42.227  1.00 72.50           C  
ATOM    705  NZ  LYS A  88       7.961  10.585 -42.336  1.00 72.50           N  
ATOM    706  N   LYS A  89      15.979  13.749 -41.106  1.00 76.27           N  
ATOM    707  CA  LYS A  89      17.347  13.339 -40.763  1.00 76.27           C  
ATOM    708  C   LYS A  89      17.214  12.072 -39.912  1.00 76.27           C  
ATOM    709  CB  LYS A  89      18.143  14.456 -40.036  1.00 76.27           C  
ATOM    710  O   LYS A  89      16.542  12.089 -38.880  1.00 76.27           O  
ATOM    711  CG  LYS A  89      18.645  15.617 -40.935  1.00 76.27           C  
ATOM    712  CD  LYS A  89      19.632  16.565 -40.195  1.00 76.27           C  
ATOM    713  CE  LYS A  89      20.245  17.681 -41.080  1.00 76.27           C  
ATOM    714  NZ  LYS A  89      21.310  18.490 -40.394  1.00 76.27           N  
ATOM    715  N   LYS A  90      17.792  10.961 -40.381  1.00 81.95           N  
ATOM    716  CA  LYS A  90      17.924   9.740 -39.579  1.00 81.95           C  
ATOM    717  C   LYS A  90      18.713  10.117 -38.325  1.00 81.95           C  
ATOM    718  CB  LYS A  90      18.608   8.636 -40.408  1.00 81.95           C  
ATOM    719  O   LYS A  90      19.723  10.804 -38.425  1.00 81.95           O  
ATOM    720  CG  LYS A  90      18.671   7.277 -39.686  1.00 81.95           C  
ATOM    721  CD  LYS A  90      19.300   6.199 -40.586  1.00 81.95           C  
ATOM    722  CE  LYS A  90      19.395   4.854 -39.850  1.00 81.95           C  
ATOM    723  NZ  LYS A  90      20.089   3.816 -40.660  1.00 81.95           N  
ATOM    724  N   MET A  91      18.213   9.724 -37.162  1.00 84.20           N  
ATOM    725  CA  MET A  91      18.884   9.982 -35.892  1.00 84.20           C  
ATOM    726  C   MET A  91      20.242   9.262 -35.876  1.00 84.20           C  
ATOM    727  CB  MET A  91      17.942   9.511 -34.774  1.00 84.20           C  
ATOM    728  O   MET A  91      20.301   8.078 -36.211  1.00 84.20           O  
ATOM    729  CG  MET A  91      18.415   9.907 -33.380  1.00 84.20           C  
ATOM    730  SD  MET A  91      17.267   9.477 -32.046  1.00 84.20           S  
ATOM    731  CE  MET A  91      15.900  10.626 -32.334  1.00 84.20           C  
ATOM    732  N   THR A  92      21.318   9.967 -35.512  1.00 92.21           N  
ATOM    733  CA  THR A  92      22.647   9.373 -35.281  1.00 92.21           C  
ATOM    734  C   THR A  92      22.562   8.317 -34.177  1.00 92.21           C  
ATOM    735  CB  THR A  92      23.673  10.459 -34.898  1.00 92.21           C  
ATOM    736  O   THR A  92      21.739   8.449 -33.269  1.00 92.21           O  
ATOM    737  CG2 THR A  92      25.120   9.967 -34.936  1.00 92.21           C  
ATOM    738  OG1 THR A  92      23.571  11.521 -35.815  1.00 92.21           O  
ATOM    739  N   LYS A  93      23.417   7.284 -34.218  1.00 92.75           N  
ATOM    740  CA  LYS A  93      23.468   6.233 -33.183  1.00 92.75           C  
ATOM    741  C   LYS A  93      23.607   6.835 -31.776  1.00 92.75           C  
ATOM    742  CB  LYS A  93      24.597   5.233 -33.501  1.00 92.75           C  
ATOM    743  O   LYS A  93      22.809   6.498 -30.913  1.00 92.75           O  
ATOM    744  CG  LYS A  93      24.598   4.025 -32.545  1.00 92.75           C  
ATOM    745  CD  LYS A  93      25.753   3.050 -32.835  1.00 92.75           C  
ATOM    746  CE  LYS A  93      25.743   1.911 -31.801  1.00 92.75           C  
ATOM    747  NZ  LYS A  93      26.912   0.999 -31.924  1.00 92.75           N  
ATOM    748  N   ALA A  94      24.518   7.794 -31.589  1.00 93.75           N  
ATOM    749  CA  ALA A  94      24.710   8.503 -30.318  1.00 93.75           C  
ATOM    750  C   ALA A  94      23.420   9.171 -29.811  1.00 93.75           C  
ATOM    751  CB  ALA A  94      25.824   9.538 -30.520  1.00 93.75           C  
ATOM    752  O   ALA A  94      23.012   8.983 -28.668  1.00 93.75           O  
ATOM    753  N   ARG A  95      22.701   9.871 -30.697  1.00 93.83           N  
ATOM    754  CA  ARG A  95      21.425  10.513 -30.355  1.00 93.83           C  
ATOM    755  C   ARG A  95      20.334   9.497 -29.997  1.00 93.83           C  
ATOM    756  CB  ARG A  95      21.033  11.464 -31.493  1.00 93.83           C  
ATOM    757  O   ARG A  95      19.516   9.773 -29.120  1.00 93.83           O  
ATOM    758  CG  ARG A  95      19.791  12.291 -31.140  1.00 93.83           C  
ATOM    759  CD  ARG A  95      19.495  13.325 -32.229  1.00 93.83           C  
ATOM    760  NE  ARG A  95      18.233  14.032 -31.947  1.00 93.83           N  
ATOM    761  NH1 ARG A  95      17.883  14.906 -34.039  1.00 93.83           N  
ATOM    762  NH2 ARG A  95      16.529  15.480 -32.357  1.00 93.83           N  
ATOM    763  CZ  ARG A  95      17.551  14.793 -32.782  1.00 93.83           C  
ATOM    764  N   LEU A  96      20.321   8.329 -30.645  1.00 94.50           N  
ATOM    765  CA  LEU A  96      19.391   7.248 -30.310  1.00 94.50           C  
ATOM    766  C   LEU A  96      19.700   6.644 -28.935  1.00 94.50           C  
ATOM    767  CB  LEU A  96      19.404   6.189 -31.426  1.00 94.50           C  
ATOM    768  O   LEU A  96      18.769   6.414 -28.165  1.00 94.50           O  
ATOM    769  CG  LEU A  96      18.354   5.076 -31.236  1.00 94.50           C  
ATOM    770  CD1 LEU A  96      16.919   5.607 -31.313  1.00 94.50           C  
ATOM    771  CD2 LEU A  96      18.526   4.018 -32.325  1.00 94.50           C  
ATOM    772  N   GLU A  97      20.976   6.440 -28.607  1.00 95.64           N  
ATOM    773  CA  GLU A  97      21.393   5.969 -27.280  1.00 95.64           C  
ATOM    774  C   GLU A  97      21.081   7.002 -26.185  1.00 95.64           C  
ATOM    775  CB  GLU A  97      22.875   5.547 -27.283  1.00 95.64           C  
ATOM    776  O   GLU A  97      20.458   6.648 -25.185  1.00 95.64           O  
ATOM    777  CG  GLU A  97      23.210   4.348 -28.198  1.00 95.64           C  
ATOM    778  CD  GLU A  97      22.257   3.150 -28.036  1.00 95.64           C  
ATOM    779  OE1 GLU A  97      21.824   2.571 -29.067  1.00 95.64           O  
ATOM    780  OE2 GLU A  97      21.815   2.855 -26.911  1.00 95.64           O  
ATOM    781  N   ARG A  98      21.347   8.302 -26.407  1.00 95.03           N  
ATOM    782  CA  ARG A  98      20.948   9.377 -25.470  1.00 95.03           C  
ATOM    783  C   ARG A  98      19.435   9.390 -25.235  1.00 95.03           C  
ATOM    784  CB  ARG A  98      21.466  10.745 -25.973  1.00 95.03           C  
ATOM    785  O   ARG A  98      18.976   9.538 -24.103  1.00 95.03           O  
ATOM    786  CG  ARG A  98      21.365  11.869 -24.914  1.00 95.03           C  
ATOM    787  CD  ARG A  98      21.964  13.203 -25.413  1.00 95.03           C  
ATOM    788  NE  ARG A  98      22.107  14.216 -24.335  1.00 95.03           N  
ATOM    789  NH1 ARG A  98      22.427  16.101 -25.637  1.00 95.03           N  
ATOM    790  NH2 ARG A  98      22.390  16.311 -23.433  1.00 95.03           N  
ATOM    791  CZ  ARG A  98      22.302  15.528 -24.475  1.00 95.03           C  
ATOM    792  N   PHE A  99      18.636   9.192 -26.287  1.00 95.34           N  
ATOM    793  CA  PHE A  99      17.181   9.084 -26.162  1.00 95.34           C  
ATOM    794  C   PHE A  99      16.751   7.855 -25.347  1.00 95.34           C  
ATOM    795  CB  PHE A  99      16.536   9.075 -27.554  1.00 95.34           C  
ATOM    796  O   PHE A  99      15.878   7.972 -24.482  1.00 95.34           O  
ATOM    797  CG  PHE A  99      15.028   8.915 -27.507  1.00 95.34           C  
ATOM    798  CD1 PHE A  99      14.442   7.644 -27.674  1.00 95.34           C  
ATOM    799  CD2 PHE A  99      14.211  10.030 -27.246  1.00 95.34           C  
ATOM    800  CE1 PHE A  99      13.046   7.493 -27.588  1.00 95.34           C  
ATOM    801  CE2 PHE A  99      12.815   9.879 -27.161  1.00 95.34           C  
ATOM    802  CZ  PHE A  99      12.233   8.611 -27.333  1.00 95.34           C  
ATOM    803  N   LYS A 100      17.360   6.686 -25.590  1.00 96.50           N  
ATOM    804  CA  LYS A 100      17.096   5.466 -24.811  1.00 96.50           C  
ATOM    805  C   LYS A 100      17.434   5.671 -23.335  1.00 96.50           C  
ATOM    806  CB  LYS A 100      17.905   4.287 -25.357  1.00 96.50           C  
ATOM    807  O   LYS A 100      16.583   5.378 -22.499  1.00 96.50           O  
ATOM    808  CG  LYS A 100      17.397   3.706 -26.687  1.00 96.50           C  
ATOM    809  CD  LYS A 100      18.484   2.733 -27.146  1.00 96.50           C  
ATOM    810  CE  LYS A 100      18.233   1.965 -28.438  1.00 96.50           C  
ATOM    811  NZ  LYS A 100      19.465   1.189 -28.731  1.00 96.50           N  
ATOM    812  N   LEU A 101      18.594   6.254 -23.023  1.00 96.75           N  
ATOM    813  CA  LEU A 101      19.022   6.529 -21.649  1.00 96.75           C  
ATOM    814  C   LEU A 101      18.054   7.477 -20.929  1.00 96.75           C  
ATOM    815  CB  LEU A 101      20.454   7.091 -21.677  1.00 96.75           C  
ATOM    816  O   LEU A 101      17.580   7.167 -19.836  1.00 96.75           O  
ATOM    817  CG  LEU A 101      21.046   7.361 -20.279  1.00 96.75           C  
ATOM    818  CD1 LEU A 101      21.163   6.082 -19.448  1.00 96.75           C  
ATOM    819  CD2 LEU A 101      22.429   7.987 -20.427  1.00 96.75           C  
ATOM    820  N   ARG A 102      17.664   8.589 -21.570  1.00 97.80           N  
ATOM    821  CA  ARG A 102      16.657   9.522 -21.025  1.00 97.80           C  
ATOM    822  C   ARG A 102      15.326   8.820 -20.746  1.00 97.80           C  
ATOM    823  CB  ARG A 102      16.456  10.706 -21.989  1.00 97.80           C  
ATOM    824  O   ARG A 102      14.720   9.026 -19.694  1.00 97.80           O  
ATOM    825  CG  ARG A 102      17.631  11.699 -21.970  1.00 97.80           C  
ATOM    826  CD  ARG A 102      17.424  12.827 -22.996  1.00 97.80           C  
ATOM    827  NE  ARG A 102      18.507  13.830 -22.929  1.00 97.80           N  
ATOM    828  NH1 ARG A 102      17.543  15.590 -24.101  1.00 97.80           N  
ATOM    829  NH2 ARG A 102      19.507  15.856 -23.175  1.00 97.80           N  
ATOM    830  CZ  ARG A 102      18.511  15.068 -23.410  1.00 97.80           C  
ATOM    831  N   ARG A 103      14.882   7.950 -21.660  1.00 97.66           N  
ATOM    832  CA  ARG A 103      13.659   7.151 -21.495  1.00 97.66           C  
ATOM    833  C   ARG A 103      13.784   6.126 -20.364  1.00 97.66           C  
ATOM    834  CB  ARG A 103      13.293   6.535 -22.852  1.00 97.66           C  
ATOM    835  O   ARG A 103      12.823   5.955 -19.619  1.00 97.66           O  
ATOM    836  CG  ARG A 103      12.045   5.644 -22.802  1.00 97.66           C  
ATOM    837  CD  ARG A 103      11.523   5.418 -24.228  1.00 97.66           C  
ATOM    838  NE  ARG A 103      10.814   4.133 -24.377  1.00 97.66           N  
ATOM    839  NH1 ARG A 103       8.844   4.667 -23.316  1.00 97.66           N  
ATOM    840  NH2 ARG A 103       9.118   2.633 -24.198  1.00 97.66           N  
ATOM    841  CZ  ARG A 103       9.596   3.824 -23.968  1.00 97.66           C  
ATOM    842  N   MET A 104      14.942   5.490 -20.192  1.00 97.13           N  
ATOM    843  CA  MET A 104      15.219   4.592 -19.064  1.00 97.13           C  
ATOM    844  C   MET A 104      15.213   5.345 -17.725  1.00 97.13           C  
ATOM    845  CB  MET A 104      16.544   3.844 -19.280  1.00 97.13           C  
ATOM    846  O   MET A 104      14.484   4.930 -16.823  1.00 97.13           O  
ATOM    847  CG  MET A 104      16.423   2.778 -20.375  1.00 97.13           C  
ATOM    848  SD  MET A 104      17.972   1.934 -20.776  1.00 97.13           S  
ATOM    849  CE  MET A 104      18.243   0.946 -19.274  1.00 97.13           C  
ATOM    850  N   LYS A 105      15.903   6.497 -17.616  1.00 97.54           N  
ATOM    851  CA  LYS A 105      15.888   7.367 -16.417  1.00 97.54           C  
ATOM    852  C   LYS A 105      14.450   7.786 -16.077  1.00 97.54           C  
ATOM    853  CB  LYS A 105      16.867   8.570 -16.594  1.00 97.54           C  
ATOM    854  O   LYS A 105      14.025   7.650 -14.933  1.00 97.54           O  
ATOM    855  CG  LYS A 105      17.219   9.351 -15.291  1.00 97.54           C  
ATOM    856  CD  LYS A 105      18.281  10.490 -15.450  1.00 97.54           C  
ATOM    857  CE  LYS A 105      18.723  11.164 -14.109  1.00 97.54           C  
ATOM    858  NZ  LYS A 105      19.663  12.343 -14.219  1.00 97.54           N  
ATOM    859  N   ALA A 106      13.651   8.208 -17.062  1.00 97.76           N  
ATOM    860  CA  ALA A 106      12.241   8.565 -16.858  1.00 97.76           C  
ATOM    861  C   ALA A 106      11.371   7.383 -16.378  1.00 97.76           C  
ATOM    862  CB  ALA A 106      11.696   9.167 -18.157  1.00 97.76           C  
ATOM    863  O   ALA A 106      10.585   7.537 -15.443  1.00 97.76           O  
ATOM    864  N   ASN A 107      11.537   6.192 -16.967  1.00 98.42           N  
ATOM    865  CA  ASN A 107      10.826   4.984 -16.537  1.00 98.42           C  
ATOM    866  C   ASN A 107      11.185   4.592 -15.094  1.00 98.42           C  
ATOM    867  CB  ASN A 107      11.158   3.825 -17.490  1.00 98.42           C  
ATOM    868  O   ASN A 107      10.300   4.216 -14.322  1.00 98.42           O  
ATOM    869  CG  ASN A 107      10.537   3.927 -18.871  1.00 98.42           C  
ATOM    870  ND2 ASN A 107      11.046   3.158 -19.806  1.00 98.42           N  
ATOM    871  OD1 ASN A 107       9.572   4.627 -19.138  1.00 98.42           O  
ATOM    872  N   ALA A 108      12.463   4.702 -14.715  1.00 98.24           N  
ATOM    873  CA  ALA A 108      12.920   4.452 -13.350  1.00 98.24           C  
ATOM    874  C   ALA A 108      12.283   5.437 -12.354  1.00 98.24           C  
ATOM    875  CB  ALA A 108      14.452   4.509 -13.325  1.00 98.24           C  
ATOM    876  O   ALA A 108      11.763   5.015 -11.318  1.00 98.24           O  
ATOM    877  N   ARG A 109      12.224   6.732 -12.703  1.00 98.58           N  
ATOM    878  CA  ARG A 109      11.541   7.757 -11.892  1.00 98.58           C  
ATOM    879  C   ARG A 109      10.054   7.428 -11.684  1.00 98.58           C  
ATOM    880  CB  ARG A 109      11.723   9.162 -12.505  1.00 98.58           C  
ATOM    881  O   ARG A 109       9.588   7.452 -10.546  1.00 98.58           O  
ATOM    882  CG  ARG A 109      13.162   9.725 -12.466  1.00 98.58           C  
ATOM    883  CD  ARG A 109      13.190  11.166 -13.021  1.00 98.58           C  
ATOM    884  NE  ARG A 109      14.422  11.527 -13.767  1.00 98.58           N  
ATOM    885  NH1 ARG A 109      15.552  12.789 -12.182  1.00 98.58           N  
ATOM    886  NH2 ARG A 109      16.150  12.935 -14.298  1.00 98.58           N  
ATOM    887  CZ  ARG A 109      15.361  12.399 -13.409  1.00 98.58           C  
ATOM    888  N   GLU A 110       9.313   7.058 -12.734  1.00 98.62           N  
ATOM    889  CA  GLU A 110       7.887   6.702 -12.598  1.00 98.62           C  
ATOM    890  C   GLU A 110       7.683   5.408 -11.794  1.00 98.62           C  
ATOM    891  CB  GLU A 110       7.208   6.632 -13.978  1.00 98.62           C  
ATOM    892  O   GLU A 110       6.756   5.321 -10.987  1.00 98.62           O  
ATOM    893  CG  GLU A 110       5.722   6.204 -13.958  1.00 98.62           C  
ATOM    894  CD  GLU A 110       4.772   7.067 -13.095  1.00 98.62           C  
ATOM    895  OE1 GLU A 110       3.612   6.649 -12.884  1.00 98.62           O  
ATOM    896  OE2 GLU A 110       5.151   8.156 -12.608  1.00 98.62           O  
ATOM    897  N   ARG A 111       8.578   4.418 -11.924  1.00 98.64           N  
ATOM    898  CA  ARG A 111       8.547   3.211 -11.082  1.00 98.64           C  
ATOM    899  C   ARG A 111       8.699   3.567  -9.600  1.00 98.64           C  
ATOM    900  CB  ARG A 111       9.622   2.221 -11.561  1.00 98.64           C  
ATOM    901  O   ARG A 111       7.916   3.084  -8.784  1.00 98.64           O  
ATOM    902  CG  ARG A 111       9.492   0.846 -10.888  1.00 98.64           C  
ATOM    903  CD  ARG A 111      10.591  -0.100 -11.391  1.00 98.64           C  
ATOM    904  NE  ARG A 111      10.469  -1.465 -10.830  1.00 98.64           N  
ATOM    905  NH1 ARG A 111       9.638  -2.542 -12.690  1.00 98.64           N  
ATOM    906  NH2 ARG A 111      10.067  -3.712 -10.846  1.00 98.64           N  
ATOM    907  CZ  ARG A 111      10.053  -2.558 -11.454  1.00 98.64           C  
ATOM    908  N   ASN A 112       9.639   4.451  -9.261  1.00 98.42           N  
ATOM    909  CA  ASN A 112       9.840   4.928  -7.889  1.00 98.42           C  
ATOM    910  C   ASN A 112       8.624   5.703  -7.362  1.00 98.42           C  
ATOM    911  CB  ASN A 112      11.129   5.767  -7.832  1.00 98.42           C  
ATOM    912  O   ASN A 112       8.162   5.445  -6.248  1.00 98.42           O  
ATOM    913  CG  ASN A 112      12.380   4.919  -7.980  1.00 98.42           C  
ATOM    914  ND2 ASN A 112      13.500   5.519  -8.306  1.00 98.42           N  
ATOM    915  OD1 ASN A 112      12.364   3.713  -7.786  1.00 98.42           O  
ATOM    916  N   ARG A 113       8.034   6.582  -8.181  1.00 98.74           N  
ATOM    917  CA  ARG A 113       6.785   7.279  -7.841  1.00 98.74           C  
ATOM    918  C   ARG A 113       5.647   6.294  -7.549  1.00 98.74           C  
ATOM    919  CB  ARG A 113       6.443   8.255  -8.978  1.00 98.74           C  
ATOM    920  O   ARG A 113       4.944   6.434  -6.545  1.00 98.74           O  
ATOM    921  CG  ARG A 113       5.134   9.002  -8.711  1.00 98.74           C  
ATOM    922  CD  ARG A 113       4.866  10.055  -9.790  1.00 98.74           C  
ATOM    923  NE  ARG A 113       3.452  10.468  -9.770  1.00 98.74           N  
ATOM    924  NH1 ARG A 113       2.660   8.749 -11.082  1.00 98.74           N  
ATOM    925  NH2 ARG A 113       1.231  10.202 -10.146  1.00 98.74           N  
ATOM    926  CZ  ARG A 113       2.459   9.802 -10.336  1.00 98.74           C  
ATOM    927  N   MET A 114       5.488   5.268  -8.385  1.00 98.67           N  
ATOM    928  CA  MET A 114       4.465   4.236  -8.203  1.00 98.67           C  
ATOM    929  C   MET A 114       4.707   3.362  -6.966  1.00 98.67           C  
ATOM    930  CB  MET A 114       4.353   3.381  -9.474  1.00 98.67           C  
ATOM    931  O   MET A 114       3.739   2.974  -6.306  1.00 98.67           O  
ATOM    932  CG  MET A 114       3.655   4.138 -10.613  1.00 98.67           C  
ATOM    933  SD  MET A 114       1.986   4.770 -10.244  1.00 98.67           S  
ATOM    934  CE  MET A 114       1.126   3.242  -9.810  1.00 98.67           C  
ATOM    935  N   HIS A 115       5.965   3.087  -6.605  1.00 98.52           N  
ATOM    936  CA  HIS A 115       6.311   2.413  -5.347  1.00 98.52           C  
ATOM    937  C   HIS A 115       5.890   3.232  -4.127  1.00 98.52           C  
ATOM    938  CB  HIS A 115       7.808   2.093  -5.305  1.00 98.52           C  
ATOM    939  O   HIS A 115       5.253   2.681  -3.229  1.00 98.52           O  
ATOM    940  CG  HIS A 115       8.198   0.959  -6.212  1.00 98.52           C  
ATOM    941  CD2 HIS A 115       9.361   0.877  -6.916  1.00 98.52           C  
ATOM    942  ND1 HIS A 115       7.493  -0.242  -6.350  1.00 98.52           N  
ATOM    943  CE1 HIS A 115       8.261  -1.024  -7.121  1.00 98.52           C  
ATOM    944  NE2 HIS A 115       9.386  -0.378  -7.475  1.00 98.52           N  
ATOM    945  N   GLY A 116       6.137   4.547  -4.132  1.00 98.18           N  
ATOM    946  CA  GLY A 116       5.672   5.451  -3.074  1.00 98.18           C  
ATOM    947  C   GLY A 116       4.147   5.440  -2.915  1.00 98.18           C  
ATOM    948  O   GLY A 116       3.630   5.297  -1.806  1.00 98.18           O  
ATOM    949  N   LEU A 117       3.410   5.489  -4.030  1.00 98.51           N  
ATOM    950  CA  LEU A 117       1.946   5.404  -4.015  1.00 98.51           C  
ATOM    951  C   LEU A 117       1.443   4.059  -3.464  1.00 98.51           C  
ATOM    952  CB  LEU A 117       1.424   5.654  -5.441  1.00 98.51           C  
ATOM    953  O   LEU A 117       0.499   4.020  -2.673  1.00 98.51           O  
ATOM    954  CG  LEU A 117      -0.112   5.615  -5.560  1.00 98.51           C  
ATOM    955  CD1 LEU A 117      -0.785   6.731  -4.760  1.00 98.51           C  
ATOM    956  CD2 LEU A 117      -0.518   5.755  -7.026  1.00 98.51           C  
ATOM    957  N   ASN A 118       2.060   2.946  -3.869  1.00 98.27           N  
ATOM    958  CA  ASN A 118       1.682   1.621  -3.377  1.00 98.27           C  
ATOM    959  C   ASN A 118       1.995   1.458  -1.878  1.00 98.27           C  
ATOM    960  CB  ASN A 118       2.373   0.541  -4.222  1.00 98.27           C  
ATOM    961  O   ASN A 118       1.184   0.868  -1.164  1.00 98.27           O  
ATOM    962  CG  ASN A 118       1.827   0.390  -5.637  1.00 98.27           C  
ATOM    963  ND2 ASN A 118       2.685   0.007  -6.554  1.00 98.27           N  
ATOM    964  OD1 ASN A 118       0.642   0.535  -5.939  1.00 98.27           O  
ATOM    965  N   ALA A 119       3.102   2.027  -1.388  1.00 98.14           N  
ATOM    966  CA  ALA A 119       3.433   2.052   0.036  1.00 98.14           C  
ATOM    967  C   ALA A 119       2.408   2.862   0.850  1.00 98.14           C  
ATOM    968  CB  ALA A 119       4.853   2.607   0.199  1.00 98.14           C  
ATOM    969  O   ALA A 119       1.950   2.406   1.899  1.00 98.14           O  
ATOM    970  N   ALA A 120       1.971   4.020   0.341  1.00 98.53           N  
ATOM    971  CA  ALA A 120       0.902   4.807   0.956  1.00 98.53           C  
ATOM    972  C   ALA A 120      -0.430   4.035   1.002  1.00 98.53           C  
ATOM    973  CB  ALA A 120       0.764   6.131   0.196  1.00 98.53           C  
ATOM    974  O   ALA A 120      -1.109   4.026   2.030  1.00 98.53           O  
ATOM    975  N   LEU A 121      -0.781   3.323  -0.076  1.00 98.39           N  
ATOM    976  CA  LEU A 121      -1.970   2.469  -0.109  1.00 98.39           C  
ATOM    977  C   LEU A 121      -1.874   1.311   0.900  1.00 98.39           C  
ATOM    978  CB  LEU A 121      -2.172   1.956  -1.544  1.00 98.39           C  
ATOM    979  O   LEU A 121      -2.864   0.981   1.547  1.00 98.39           O  
ATOM    980  CG  LEU A 121      -3.486   1.181  -1.743  1.00 98.39           C  
ATOM    981  CD1 LEU A 121      -4.722   2.077  -1.657  1.00 98.39           C  
ATOM    982  CD2 LEU A 121      -3.481   0.528  -3.123  1.00 98.39           C  
ATOM    983  N   ASP A 122      -0.697   0.707   1.069  1.00 96.67           N  
ATOM    984  CA  ASP A 122      -0.463  -0.319   2.091  1.00 96.67           C  
ATOM    985  C   ASP A 122      -0.556   0.242   3.517  1.00 96.67           C  
ATOM    986  CB  ASP A 122       0.894  -1.010   1.854  1.00 96.67           C  
ATOM    987  O   ASP A 122      -1.079  -0.435   4.400  1.00 96.67           O  
ATOM    988  CG  ASP A 122       0.835  -2.169   0.850  1.00 96.67           C  
ATOM    989  OD1 ASP A 122      -0.267  -2.692   0.551  1.00 96.67           O  
ATOM    990  OD2 ASP A 122       1.892  -2.706   0.465  1.00 96.67           O  
ATOM    991  N   ASN A 123      -0.130   1.485   3.754  1.00 97.08           N  
ATOM    992  CA  ASN A 123      -0.360   2.157   5.034  1.00 97.08           C  
ATOM    993  C   ASN A 123      -1.853   2.418   5.278  1.00 97.08           C  
ATOM    994  CB  ASN A 123       0.485   3.437   5.109  1.00 97.08           C  
ATOM    995  O   ASN A 123      -2.335   2.151   6.377  1.00 97.08           O  
ATOM    996  CG  ASN A 123       1.966   3.148   5.282  1.00 97.08           C  
ATOM    997  ND2 ASN A 123       2.806   4.078   4.891  1.00 97.08           N  
ATOM    998  OD1 ASN A 123       2.379   2.108   5.797  1.00 97.08           O  
ATOM    999  N   LEU A 124      -2.607   2.825   4.250  1.00 98.29           N  
ATOM   1000  CA  LEU A 124      -4.065   2.944   4.341  1.00 98.29           C  
ATOM   1001  C   LEU A 124      -4.725   1.597   4.685  1.00 98.29           C  
ATOM   1002  CB  LEU A 124      -4.617   3.545   3.035  1.00 98.29           C  
ATOM   1003  O   LEU A 124      -5.628   1.549   5.517  1.00 98.29           O  
ATOM   1004  CG  LEU A 124      -6.147   3.738   3.028  1.00 98.29           C  
ATOM   1005  CD1 LEU A 124      -6.618   4.697   4.121  1.00 98.29           C  
ATOM   1006  CD2 LEU A 124      -6.587   4.298   1.675  1.00 98.29           C  
ATOM   1007  N   ARG A 125      -4.248   0.481   4.112  1.00 96.90           N  
ATOM   1008  CA  ARG A 125      -4.765  -0.862   4.436  1.00 96.90           C  
ATOM   1009  C   ARG A 125      -4.623  -1.222   5.914  1.00 96.90           C  
ATOM   1010  CB  ARG A 125      -4.095  -1.946   3.586  1.00 96.90           C  
ATOM   1011  O   ARG A 125      -5.473  -1.942   6.417  1.00 96.90           O  
ATOM   1012  CG  ARG A 125      -4.582  -1.929   2.138  1.00 96.90           C  
ATOM   1013  CD  ARG A 125      -3.905  -3.059   1.365  1.00 96.90           C  
ATOM   1014  NE  ARG A 125      -4.318  -3.044  -0.044  1.00 96.90           N  
ATOM   1015  NH1 ARG A 125      -2.405  -2.133  -0.984  1.00 96.90           N  
ATOM   1016  NH2 ARG A 125      -4.187  -2.614  -2.234  1.00 96.90           N  
ATOM   1017  CZ  ARG A 125      -3.626  -2.583  -1.064  1.00 96.90           C  
ATOM   1018  N   LYS A 126      -3.584  -0.737   6.601  1.00 95.30           N  
ATOM   1019  CA  LYS A 126      -3.347  -1.026   8.027  1.00 95.30           C  
ATOM   1020  C   LYS A 126      -4.345  -0.331   8.957  1.00 95.30           C  
ATOM   1021  CB  LYS A 126      -1.921  -0.616   8.422  1.00 95.30           C  
ATOM   1022  O   LYS A 126      -4.543  -0.812  10.066  1.00 95.30           O  
ATOM   1023  CG  LYS A 126      -0.820  -1.426   7.720  1.00 95.30           C  
ATOM   1024  CD  LYS A 126       0.541  -0.756   7.952  1.00 95.30           C  
ATOM   1025  CE  LYS A 126       1.630  -1.374   7.072  1.00 95.30           C  
ATOM   1026  NZ  LYS A 126       2.842  -0.514   7.051  1.00 95.30           N  
ATOM   1027  N   VAL A 127      -4.934   0.791   8.530  1.00 95.56           N  
ATOM   1028  CA  VAL A 127      -5.827   1.619   9.366  1.00 95.56           C  
ATOM   1029  C   VAL A 127      -7.312   1.428   9.057  1.00 95.56           C  
ATOM   1030  CB  VAL A 127      -5.456   3.113   9.301  1.00 95.56           C  
ATOM   1031  O   VAL A 127      -8.156   1.838   9.852  1.00 95.56           O  
ATOM   1032  CG1 VAL A 127      -4.020   3.352   9.783  1.00 95.56           C  
ATOM   1033  CG2 VAL A 127      -5.591   3.709   7.896  1.00 95.56           C  
ATOM   1034  N   VAL A 128      -7.657   0.821   7.918  1.00 94.56           N  
ATOM   1035  CA  VAL A 128      -9.047   0.433   7.636  1.00 94.56           C  
ATOM   1036  C   VAL A 128      -9.429  -0.823   8.428  1.00 94.56           C  
ATOM   1037  CB  VAL A 128      -9.345   0.249   6.136  1.00 94.56           C  
ATOM   1038  O   VAL A 128      -8.562  -1.652   8.722  1.00 94.56           O  
ATOM   1039  CG1 VAL A 128      -9.186   1.571   5.378  1.00 94.56           C  
ATOM   1040  CG2 VAL A 128      -8.476  -0.816   5.466  1.00 94.56           C  
ATOM   1041  N   PRO A 129     -10.722  -1.011   8.752  1.00 91.15           N  
ATOM   1042  CA  PRO A 129     -11.195  -2.242   9.366  1.00 91.15           C  
ATOM   1043  C   PRO A 129     -10.807  -3.459   8.521  1.00 91.15           C  
ATOM   1044  CB  PRO A 129     -12.715  -2.085   9.502  1.00 91.15           C  
ATOM   1045  O   PRO A 129     -10.730  -3.377   7.294  1.00 91.15           O  
ATOM   1046  CG  PRO A 129     -12.910  -0.571   9.540  1.00 91.15           C  
ATOM   1047  CD  PRO A 129     -11.823  -0.077   8.592  1.00 91.15           C  
ATOM   1048  N   CYS A 130     -10.610  -4.602   9.178  1.00 84.99           N  
ATOM   1049  CA  CYS A 130     -10.411  -5.890   8.501  1.00 84.99           C  
ATOM   1050  C   CYS A 130      -9.065  -6.013   7.760  1.00 84.99           C  
ATOM   1051  CB  CYS A 130     -11.643  -6.215   7.633  1.00 84.99           C  
ATOM   1052  O   CYS A 130      -8.957  -6.722   6.758  1.00 84.99           O  
ATOM   1053  SG  CYS A 130     -13.165  -5.701   8.494  1.00 84.99           S  
ATOM   1054  N   TYR A 131      -8.020  -5.345   8.264  1.00 87.80           N  
ATOM   1055  CA  TYR A 131      -6.652  -5.548   7.790  1.00 87.80           C  
ATOM   1056  C   TYR A 131      -6.222  -7.013   7.953  1.00 87.80           C  
ATOM   1057  CB  TYR A 131      -5.674  -4.630   8.536  1.00 87.80           C  
ATOM   1058  O   TYR A 131      -6.201  -7.554   9.059  1.00 87.80           O  
ATOM   1059  CG  TYR A 131      -4.221  -4.849   8.139  1.00 87.80           C  
ATOM   1060  CD1 TYR A 131      -3.299  -5.364   9.070  1.00 87.80           C  
ATOM   1061  CD2 TYR A 131      -3.798  -4.567   6.826  1.00 87.80           C  
ATOM   1062  CE1 TYR A 131      -1.956  -5.573   8.700  1.00 87.80           C  
ATOM   1063  CE2 TYR A 131      -2.456  -4.762   6.451  1.00 87.80           C  
ATOM   1064  OH  TYR A 131      -0.234  -5.441   7.027  1.00 87.80           O  
ATOM   1065  CZ  TYR A 131      -1.533  -5.266   7.388  1.00 87.80           C  
ATOM   1066  N   SER A 132      -5.813  -7.636   6.848  1.00 86.76           N  
ATOM   1067  CA  SER A 132      -5.201  -8.963   6.836  1.00 86.76           C  
ATOM   1068  C   SER A 132      -3.792  -8.885   6.254  1.00 86.76           C  
ATOM   1069  CB  SER A 132      -6.084  -9.952   6.074  1.00 86.76           C  
ATOM   1070  O   SER A 132      -3.571  -8.302   5.191  1.00 86.76           O  
ATOM   1071  OG  SER A 132      -5.398 -11.184   5.935  1.00 86.76           O  
ATOM   1072  N   LYS A 133      -2.824  -9.496   6.952  1.00 84.64           N  
ATOM   1073  CA  LYS A 133      -1.431  -9.597   6.483  1.00 84.64           C  
ATOM   1074  C   LYS A 133      -1.297 -10.543   5.285  1.00 84.64           C  
ATOM   1075  CB  LYS A 133      -0.500 -10.057   7.621  1.00 84.64           C  
ATOM   1076  O   LYS A 133      -0.415 -10.342   4.459  1.00 84.64           O  
ATOM   1077  CG  LYS A 133      -0.348  -9.025   8.751  1.00 84.64           C  
ATOM   1078  CD  LYS A 133       0.664  -9.516   9.800  1.00 84.64           C  
ATOM   1079  CE  LYS A 133       0.807  -8.518  10.958  1.00 84.64           C  
ATOM   1080  NZ  LYS A 133       1.768  -8.997  11.987  1.00 84.64           N  
ATOM   1081  N   THR A 134      -2.158 -11.558   5.199  1.00 88.34           N  
ATOM   1082  CA  THR A 134      -2.102 -12.607   4.169  1.00 88.34           C  
ATOM   1083  C   THR A 134      -2.995 -12.303   2.970  1.00 88.34           C  
ATOM   1084  CB  THR A 134      -2.492 -13.969   4.760  1.00 88.34           C  
ATOM   1085  O   THR A 134      -2.675 -12.707   1.856  1.00 88.34           O  
ATOM   1086  CG2 THR A 134      -1.503 -14.435   5.829  1.00 88.34           C  
ATOM   1087  OG1 THR A 134      -3.756 -13.883   5.379  1.00 88.34           O  
ATOM   1088  N   GLN A 135      -4.088 -11.559   3.165  1.00 89.47           N  
ATOM   1089  CA  GLN A 135      -5.046 -11.235   2.110  1.00 89.47           C  
ATOM   1090  C   GLN A 135      -5.238  -9.721   1.990  1.00 89.47           C  
ATOM   1091  CB  GLN A 135      -6.361 -11.979   2.375  1.00 89.47           C  
ATOM   1092  O   GLN A 135      -5.985  -9.102   2.745  1.00 89.47           O  
ATOM   1093  CG  GLN A 135      -7.309 -11.872   1.171  1.00 89.47           C  
ATOM   1094  CD  GLN A 135      -8.634 -12.586   1.405  1.00 89.47           C  
ATOM   1095  NE2 GLN A 135      -9.326 -12.984   0.361  1.00 89.47           N  
ATOM   1096  OE1 GLN A 135      -9.084 -12.792   2.518  1.00 89.47           O  
ATOM   1097  N   LYS A 136      -4.582  -9.111   0.999  1.00 93.26           N  
ATOM   1098  CA  LYS A 136      -4.740  -7.681   0.715  1.00 93.26           C  
ATOM   1099  C   LYS A 136      -6.009  -7.419  -0.095  1.00 93.26           C  
ATOM   1100  CB  LYS A 136      -3.504  -7.118  -0.002  1.00 93.26           C  
ATOM   1101  O   LYS A 136      -6.251  -8.061  -1.115  1.00 93.26           O  
ATOM   1102  CG  LYS A 136      -2.240  -7.130   0.876  1.00 93.26           C  
ATOM   1103  CD  LYS A 136      -1.091  -6.389   0.173  1.00 93.26           C  
ATOM   1104  CE  LYS A 136       0.166  -6.314   1.052  1.00 93.26           C  
ATOM   1105  NZ  LYS A 136       1.197  -5.412   0.467  1.00 93.26           N  
ATOM   1106  N   LEU A 137      -6.764  -6.398   0.303  1.00 95.01           N  
ATOM   1107  CA  LEU A 137      -7.851  -5.856  -0.513  1.00 95.01           C  
ATOM   1108  C   LEU A 137      -7.311  -5.231  -1.812  1.00 95.01           C  
ATOM   1109  CB  LEU A 137      -8.654  -4.829   0.303  1.00 95.01           C  
ATOM   1110  O   LEU A 137      -6.231  -4.623  -1.829  1.00 95.01           O  
ATOM   1111  CG  LEU A 137      -9.379  -5.393   1.538  1.00 95.01           C  
ATOM   1112  CD1 LEU A 137     -10.141  -4.261   2.226  1.00 95.01           C  
ATOM   1113  CD2 LEU A 137     -10.361  -6.502   1.170  1.00 95.01           C  
ATOM   1114  N   SER A 138      -8.090  -5.336  -2.893  1.00 96.13           N  
ATOM   1115  CA  SER A 138      -7.789  -4.662  -4.164  1.00 96.13           C  
ATOM   1116  C   SER A 138      -7.755  -3.135  -3.987  1.00 96.13           C  
ATOM   1117  CB  SER A 138      -8.798  -5.069  -5.246  1.00 96.13           C  
ATOM   1118  O   SER A 138      -8.304  -2.604  -3.021  1.00 96.13           O  
ATOM   1119  OG  SER A 138      -9.995  -4.334  -5.109  1.00 96.13           O  
ATOM   1120  N   LYS A 139      -7.126  -2.403  -4.922  1.00 97.85           N  
ATOM   1121  CA  LYS A 139      -7.006  -0.932  -4.825  1.00 97.85           C  
ATOM   1122  C   LYS A 139      -8.372  -0.255  -4.658  1.00 97.85           C  
ATOM   1123  CB  LYS A 139      -6.263  -0.333  -6.039  1.00 97.85           C  
ATOM   1124  O   LYS A 139      -8.530   0.602  -3.797  1.00 97.85           O  
ATOM   1125  CG  LYS A 139      -4.841  -0.883  -6.250  1.00 97.85           C  
ATOM   1126  CD  LYS A 139      -4.045  -0.051  -7.271  1.00 97.85           C  
ATOM   1127  CE  LYS A 139      -2.595  -0.557  -7.350  1.00 97.85           C  
ATOM   1128  NZ  LYS A 139      -1.745   0.261  -8.252  1.00 97.85           N  
ATOM   1129  N   ILE A 140      -9.363  -0.674  -5.447  1.00 98.06           N  
ATOM   1130  CA  ILE A 140     -10.713  -0.104  -5.406  1.00 98.06           C  
ATOM   1131  C   ILE A 140     -11.459  -0.465  -4.116  1.00 98.06           C  
ATOM   1132  CB  ILE A 140     -11.498  -0.487  -6.683  1.00 98.06           C  
ATOM   1133  O   ILE A 140     -12.120   0.396  -3.542  1.00 98.06           O  
ATOM   1134  CG1 ILE A 140     -12.889   0.175  -6.758  1.00 98.06           C  
ATOM   1135  CG2 ILE A 140     -11.673  -2.006  -6.854  1.00 98.06           C  
ATOM   1136  CD1 ILE A 140     -12.849   1.708  -6.750  1.00 98.06           C  
ATOM   1137  N   GLU A 141     -11.317  -1.697  -3.621  1.00 97.38           N  
ATOM   1138  CA  GLU A 141     -11.977  -2.138  -2.386  1.00 97.38           C  
ATOM   1139  C   GLU A 141     -11.395  -1.416  -1.163  1.00 97.38           C  
ATOM   1140  CB  GLU A 141     -11.852  -3.663  -2.233  1.00 97.38           C  
ATOM   1141  O   GLU A 141     -12.155  -0.967  -0.310  1.00 97.38           O  
ATOM   1142  CG  GLU A 141     -12.608  -4.466  -3.307  1.00 97.38           C  
ATOM   1143  CD  GLU A 141     -14.120  -4.541  -3.069  1.00 97.38           C  
ATOM   1144  OE1 GLU A 141     -14.877  -3.830  -3.765  1.00 97.38           O  
ATOM   1145  OE2 GLU A 141     -14.537  -5.369  -2.231  1.00 97.38           O  
ATOM   1146  N   THR A 142     -10.070  -1.207  -1.107  1.00 97.66           N  
ATOM   1147  CA  THR A 142      -9.431  -0.404  -0.048  1.00 97.66           C  
ATOM   1148  C   THR A 142      -9.977   1.025  -0.020  1.00 97.66           C  
ATOM   1149  CB  THR A 142      -7.900  -0.362  -0.217  1.00 97.66           C  
ATOM   1150  O   THR A 142     -10.326   1.521   1.048  1.00 97.66           O  
ATOM   1151  CG2 THR A 142      -7.197   0.395   0.910  1.00 97.66           C  
ATOM   1152  OG1 THR A 142      -7.369  -1.668  -0.201  1.00 97.66           O  
ATOM   1153  N   LEU A 143     -10.095   1.682  -1.180  1.00 98.41           N  
ATOM   1154  CA  LEU A 143     -10.608   3.054  -1.260  1.00 98.41           C  
ATOM   1155  C   LEU A 143     -12.091   3.145  -0.872  1.00 98.41           C  
ATOM   1156  CB  LEU A 143     -10.389   3.606  -2.679  1.00 98.41           C  
ATOM   1157  O   LEU A 143     -12.482   4.057  -0.143  1.00 98.41           O  
ATOM   1158  CG  LEU A 143      -8.916   3.814  -3.073  1.00 98.41           C  
ATOM   1159  CD1 LEU A 143      -8.850   4.244  -4.540  1.00 98.41           C  
ATOM   1160  CD2 LEU A 143      -8.216   4.868  -2.218  1.00 98.41           C  
ATOM   1161  N   ARG A 144     -12.917   2.194  -1.327  1.00 98.10           N  
ATOM   1162  CA  ARG A 144     -14.339   2.118  -0.955  1.00 98.10           C  
ATOM   1163  C   ARG A 144     -14.511   1.919   0.549  1.00 98.10           C  
ATOM   1164  CB  ARG A 144     -15.029   0.984  -1.722  1.00 98.10           C  
ATOM   1165  O   ARG A 144     -15.255   2.672   1.170  1.00 98.10           O  
ATOM   1166  CG  ARG A 144     -15.282   1.331  -3.193  1.00 98.10           C  
ATOM   1167  CD  ARG A 144     -15.835   0.093  -3.901  1.00 98.10           C  
ATOM   1168  NE  ARG A 144     -16.195   0.379  -5.300  1.00 98.10           N  
ATOM   1169  NH1 ARG A 144     -16.559  -1.808  -5.910  1.00 98.10           N  
ATOM   1170  NH2 ARG A 144     -16.888  -0.170  -7.396  1.00 98.10           N  
ATOM   1171  CZ  ARG A 144     -16.548  -0.534  -6.188  1.00 98.10           C  
ATOM   1172  N   LEU A 145     -13.785   0.966   1.134  1.00 97.37           N  
ATOM   1173  CA  LEU A 145     -13.859   0.683   2.566  1.00 97.37           C  
ATOM   1174  C   LEU A 145     -13.372   1.874   3.404  1.00 97.37           C  
ATOM   1175  CB  LEU A 145     -13.071  -0.603   2.860  1.00 97.37           C  
ATOM   1176  O   LEU A 145     -14.031   2.232   4.375  1.00 97.37           O  
ATOM   1177  CG  LEU A 145     -13.121  -1.053   4.333  1.00 97.37           C  
ATOM   1178  CD1 LEU A 145     -14.534  -1.356   4.835  1.00 97.37           C  
ATOM   1179  CD2 LEU A 145     -12.297  -2.327   4.488  1.00 97.37           C  
ATOM   1180  N   ALA A 146     -12.285   2.540   3.000  1.00 98.43           N  
ATOM   1181  CA  ALA A 146     -11.794   3.746   3.670  1.00 98.43           C  
ATOM   1182  C   ALA A 146     -12.837   4.874   3.668  1.00 98.43           C  
ATOM   1183  CB  ALA A 146     -10.495   4.200   2.994  1.00 98.43           C  
ATOM   1184  O   ALA A 146     -13.125   5.451   4.716  1.00 98.43           O  
ATOM   1185  N   LYS A 147     -13.460   5.150   2.512  1.00 98.39           N  
ATOM   1186  CA  LYS A 147     -14.554   6.127   2.403  1.00 98.39           C  
ATOM   1187  C   LYS A 147     -15.712   5.777   3.342  1.00 98.39           C  
ATOM   1188  CB  LYS A 147     -15.025   6.195   0.941  1.00 98.39           C  
ATOM   1189  O   LYS A 147     -16.201   6.650   4.057  1.00 98.39           O  
ATOM   1190  CG  LYS A 147     -16.208   7.161   0.758  1.00 98.39           C  
ATOM   1191  CD  LYS A 147     -16.855   6.994  -0.618  1.00 98.39           C  
ATOM   1192  CE  LYS A 147     -18.145   7.817  -0.646  1.00 98.39           C  
ATOM   1193  NZ  LYS A 147     -18.887   7.625  -1.913  1.00 98.39           N  
ATOM   1194  N   ASN A 148     -16.152   4.519   3.333  1.00 98.00           N  
ATOM   1195  CA  ASN A 148     -17.255   4.059   4.176  1.00 98.00           C  
ATOM   1196  C   ASN A 148     -16.904   4.178   5.664  1.00 98.00           C  
ATOM   1197  CB  ASN A 148     -17.613   2.611   3.806  1.00 98.00           C  
ATOM   1198  O   ASN A 148     -17.747   4.587   6.457  1.00 98.00           O  
ATOM   1199  CG  ASN A 148     -18.231   2.446   2.426  1.00 98.00           C  
ATOM   1200  ND2 ASN A 148     -18.388   1.217   1.992  1.00 98.00           N  
ATOM   1201  OD1 ASN A 148     -18.582   3.397   1.736  1.00 98.00           O  
ATOM   1202  N   TYR A 149     -15.657   3.883   6.035  1.00 97.87           N  
ATOM   1203  CA  TYR A 149     -15.188   3.988   7.412  1.00 97.87           C  
ATOM   1204  C   TYR A 149     -15.145   5.437   7.904  1.00 97.87           C  
ATOM   1205  CB  TYR A 149     -13.822   3.306   7.541  1.00 97.87           C  
ATOM   1206  O   TYR A 149     -15.678   5.723   8.973  1.00 97.87           O  
ATOM   1207  CG  TYR A 149     -13.281   3.217   8.956  1.00 97.87           C  
ATOM   1208  CD1 TYR A 149     -11.904   3.407   9.192  1.00 97.87           C  
ATOM   1209  CD2 TYR A 149     -14.135   2.893  10.031  1.00 97.87           C  
ATOM   1210  CE1 TYR A 149     -11.376   3.232  10.485  1.00 97.87           C  
ATOM   1211  CE2 TYR A 149     -13.612   2.740  11.325  1.00 97.87           C  
ATOM   1212  OH  TYR A 149     -11.750   2.736  12.810  1.00 97.87           O  
ATOM   1213  CZ  TYR A 149     -12.233   2.893  11.553  1.00 97.87           C  
ATOM   1214  N   ILE A 150     -14.613   6.367   7.099  1.00 98.22           N  
ATOM   1215  CA  ILE A 150     -14.646   7.807   7.411  1.00 98.22           C  
ATOM   1216  C   ILE A 150     -16.089   8.267   7.631  1.00 98.22           C  
ATOM   1217  CB  ILE A 150     -13.963   8.633   6.295  1.00 98.22           C  
ATOM   1218  O   ILE A 150     -16.371   8.960   8.609  1.00 98.22           O  
ATOM   1219  CG1 ILE A 150     -12.444   8.351   6.284  1.00 98.22           C  
ATOM   1220  CG2 ILE A 150     -14.210  10.145   6.483  1.00 98.22           C  
ATOM   1221  CD1 ILE A 150     -11.729   8.866   5.028  1.00 98.22           C  
ATOM   1222  N   TRP A 151     -17.012   7.861   6.755  1.00 97.67           N  
ATOM   1223  CA  TRP A 151     -18.426   8.211   6.886  1.00 97.67           C  
ATOM   1224  C   TRP A 151     -19.043   7.634   8.169  1.00 97.67           C  
ATOM   1225  CB  TRP A 151     -19.182   7.765   5.629  1.00 97.67           C  
ATOM   1226  O   TRP A 151     -19.690   8.367   8.912  1.00 97.67           O  
ATOM   1227  CG  TRP A 151     -20.629   8.155   5.603  1.00 97.67           C  
ATOM   1228  CD1 TRP A 151     -21.137   9.310   5.116  1.00 97.67           C  
ATOM   1229  CD2 TRP A 151     -21.769   7.435   6.158  1.00 97.67           C  
ATOM   1230  CE2 TRP A 151     -22.954   8.187   5.926  1.00 97.67           C  
ATOM   1231  CE3 TRP A 151     -21.909   6.239   6.877  1.00 97.67           C  
ATOM   1232  NE1 TRP A 151     -22.509   9.328   5.298  1.00 97.67           N  
ATOM   1233  CH2 TRP A 151     -24.329   6.534   7.034  1.00 97.67           C  
ATOM   1234  CZ2 TRP A 151     -24.221   7.749   6.339  1.00 97.67           C  
ATOM   1235  CZ3 TRP A 151     -23.173   5.793   7.316  1.00 97.67           C  
ATOM   1236  N   ALA A 152     -18.788   6.357   8.474  1.00 96.28           N  
ATOM   1237  CA  ALA A 152     -19.309   5.687   9.664  1.00 96.28           C  
ATOM   1238  C   ALA A 152     -18.822   6.353  10.960  1.00 96.28           C  
ATOM   1239  CB  ALA A 152     -18.887   4.213   9.614  1.00 96.28           C  
ATOM   1240  O   ALA A 152     -19.620   6.642  11.848  1.00 96.28           O  
ATOM   1241  N   LEU A 153     -17.521   6.648  11.051  1.00 96.57           N  
ATOM   1242  CA  LEU A 153     -16.944   7.360  12.193  1.00 96.57           C  
ATOM   1243  C   LEU A 153     -17.496   8.782  12.315  1.00 96.57           C  
ATOM   1244  CB  LEU A 153     -15.415   7.393  12.066  1.00 96.57           C  
ATOM   1245  O   LEU A 153     -17.822   9.217  13.418  1.00 96.57           O  
ATOM   1246  CG  LEU A 153     -14.706   6.034  12.196  1.00 96.57           C  
ATOM   1247  CD1 LEU A 153     -13.202   6.290  12.100  1.00 96.57           C  
ATOM   1248  CD2 LEU A 153     -15.012   5.329  13.519  1.00 96.57           C  
ATOM   1249  N   SER A 154     -17.660   9.486  11.192  1.00 97.29           N  
ATOM   1250  CA  SER A 154     -18.272  10.820  11.177  1.00 97.29           C  
ATOM   1251  C   SER A 154     -19.703  10.792  11.726  1.00 97.29           C  
ATOM   1252  CB  SER A 154     -18.277  11.408   9.763  1.00 97.29           C  
ATOM   1253  O   SER A 154     -20.087  11.687  12.476  1.00 97.29           O  
ATOM   1254  OG  SER A 154     -16.962  11.505   9.257  1.00 97.29           O  
ATOM   1255  N   GLU A 155     -20.482   9.752  11.412  1.00 95.53           N  
ATOM   1256  CA  GLU A 155     -21.845   9.576  11.927  1.00 95.53           C  
ATOM   1257  C   GLU A 155     -21.881   9.308  13.434  1.00 95.53           C  
ATOM   1258  CB  GLU A 155     -22.539   8.417  11.183  1.00 95.53           C  
ATOM   1259  O   GLU A 155     -22.708   9.869  14.158  1.00 95.53           O  
ATOM   1260  CG  GLU A 155     -24.067   8.421  11.381  1.00 95.53           C  
ATOM   1261  CD  GLU A 155     -24.698   9.701  10.830  1.00 95.53           C  
ATOM   1262  OE1 GLU A 155     -25.812  10.101  11.252  1.00 95.53           O  
ATOM   1263  OE2 GLU A 155     -24.046  10.349   9.976  1.00 95.53           O  
ATOM   1264  N   ILE A 156     -20.961   8.476  13.925  1.00 95.80           N  
ATOM   1265  CA  ILE A 156     -20.824   8.161  15.352  1.00 95.80           C  
ATOM   1266  C   ILE A 156     -20.481   9.431  16.136  1.00 95.80           C  
ATOM   1267  CB  ILE A 156     -19.763   7.057  15.543  1.00 95.80           C  
ATOM   1268  O   ILE A 156     -21.154   9.752  17.115  1.00 95.80           O  
ATOM   1269  CG1 ILE A 156     -20.268   5.733  14.935  1.00 95.80           C  
ATOM   1270  CG2 ILE A 156     -19.440   6.849  17.035  1.00 95.80           C  
ATOM   1271  CD1 ILE A 156     -19.141   4.737  14.638  1.00 95.80           C  
ATOM   1272  N   LEU A 157     -19.497  10.199  15.659  1.00 96.58           N  
ATOM   1273  CA  LEU A 157     -19.096  11.464  16.276  1.00 96.58           C  
ATOM   1274  C   LEU A 157     -20.223  12.504  16.241  1.00 96.58           C  
ATOM   1275  CB  LEU A 157     -17.840  12.001  15.569  1.00 96.58           C  
ATOM   1276  O   LEU A 157     -20.432  13.215  17.220  1.00 96.58           O  
ATOM   1277  CG  LEU A 157     -16.565  11.171  15.805  1.00 96.58           C  
ATOM   1278  CD1 LEU A 157     -15.433  11.731  14.942  1.00 96.58           C  
ATOM   1279  CD2 LEU A 157     -16.114  11.197  17.267  1.00 96.58           C  
ATOM   1280  N   ARG A 158     -20.982  12.574  15.142  1.00 96.08           N  
ATOM   1281  CA  ARG A 158     -22.101  13.514  14.994  1.00 96.08           C  
ATOM   1282  C   ARG A 158     -23.314  13.148  15.852  1.00 96.08           C  
ATOM   1283  CB  ARG A 158     -22.456  13.615  13.506  1.00 96.08           C  
ATOM   1284  O   ARG A 158     -23.996  14.042  16.343  1.00 96.08           O  
ATOM   1285  CG  ARG A 158     -23.557  14.648  13.241  1.00 96.08           C  
ATOM   1286  CD  ARG A 158     -23.669  14.978  11.748  1.00 96.08           C  
ATOM   1287  NE  ARG A 158     -24.027  13.815  10.910  1.00 96.08           N  
ATOM   1288  NH1 ARG A 158     -26.252  13.654  11.483  1.00 96.08           N  
ATOM   1289  NH2 ARG A 158     -25.493  12.432   9.848  1.00 96.08           N  
ATOM   1290  CZ  ARG A 158     -25.235  13.307  10.754  1.00 96.08           C  
ATOM   1291  N   SER A 159     -23.617  11.860  16.000  1.00 93.83           N  
ATOM   1292  CA  SER A 159     -24.761  11.387  16.791  1.00 93.83           C  
ATOM   1293  C   SER A 159     -24.471  11.317  18.292  1.00 93.83           C  
ATOM   1294  CB  SER A 159     -25.247  10.028  16.277  1.00 93.83           C  
ATOM   1295  O   SER A 159     -25.414  11.362  19.083  1.00 93.83           O  
ATOM   1296  OG  SER A 159     -24.270   9.031  16.476  1.00 93.83           O  
ATOM   1297  N   GLY A 160     -23.196  11.189  18.685  1.00 92.61           N  
ATOM   1298  CA  GLY A 160     -22.768  11.020  20.078  1.00 92.61           C  
ATOM   1299  C   GLY A 160     -23.247   9.711  20.715  1.00 92.61           C  
ATOM   1300  O   GLY A 160     -23.225   9.575  21.936  1.00 92.61           O  
ATOM   1301  N   LYS A 161     -23.727   8.761  19.904  1.00 89.72           N  
ATOM   1302  CA  LYS A 161     -24.276   7.476  20.347  1.00 89.72           C  
ATOM   1303  C   LYS A 161     -23.333   6.351  19.946  1.00 89.72           C  
ATOM   1304  CB  LYS A 161     -25.678   7.262  19.756  1.00 89.72           C  
ATOM   1305  O   LYS A 161     -22.711   6.399  18.887  1.00 89.72           O  
ATOM   1306  CG  LYS A 161     -26.700   8.267  20.309  1.00 89.72           C  
ATOM   1307  CD  LYS A 161     -28.039   8.144  19.577  1.00 89.72           C  
ATOM   1308  CE  LYS A 161     -28.990   9.238  20.066  1.00 89.72           C  
ATOM   1309  NZ  LYS A 161     -30.283   9.190  19.341  1.00 89.72           N  
ATOM   1310  N   SER A 162     -23.275   5.308  20.769  1.00 86.47           N  
ATOM   1311  CA  SER A 162     -22.648   4.049  20.374  1.00 86.47           C  
ATOM   1312  C   SER A 162     -23.373   3.495  19.136  1.00 86.47           C  
ATOM   1313  CB  SER A 162     -22.717   3.045  21.528  1.00 86.47           C  
ATOM   1314  O   SER A 162     -24.600   3.351  19.195  1.00 86.47           O  
ATOM   1315  OG  SER A 162     -24.059   2.876  21.944  1.00 86.47           O  
ATOM   1316  N   PRO A 163     -22.673   3.200  18.026  1.00 86.18           N  
ATOM   1317  CA  PRO A 163     -23.311   2.642  16.839  1.00 86.18           C  
ATOM   1318  C   PRO A 163     -23.870   1.248  17.136  1.00 86.18           C  
ATOM   1319  CB  PRO A 163     -22.217   2.573  15.772  1.00 86.18           C  
ATOM   1320  O   PRO A 163     -23.238   0.457  17.836  1.00 86.18           O  
ATOM   1321  CG  PRO A 163     -20.951   2.396  16.613  1.00 86.18           C  
ATOM   1322  CD  PRO A 163     -21.229   3.252  17.847  1.00 86.18           C  
ATOM   1323  N   ASP A 164     -25.021   0.921  16.552  1.00 90.25           N  
ATOM   1324  CA  ASP A 164     -25.437  -0.475  16.447  1.00 90.25           C  
ATOM   1325  C   ASP A 164     -24.466  -1.219  15.514  1.00 90.25           C  
ATOM   1326  CB  ASP A 164     -26.890  -0.570  15.967  1.00 90.25           C  
ATOM   1327  O   ASP A 164     -24.180  -0.754  14.405  1.00 90.25           O  
ATOM   1328  CG  ASP A 164     -27.195  -1.995  15.513  1.00 90.25           C  
ATOM   1329  OD1 ASP A 164     -26.962  -2.922  16.320  1.00 90.25           O  
ATOM   1330  OD2 ASP A 164     -27.492  -2.157  14.311  1.00 90.25           O  
ATOM   1331  N   LEU A 165     -23.962  -2.374  15.954  1.00 90.13           N  
ATOM   1332  CA  LEU A 165     -22.936  -3.133  15.237  1.00 90.13           C  
ATOM   1333  C   LEU A 165     -23.415  -3.560  13.842  1.00 90.13           C  
ATOM   1334  CB  LEU A 165     -22.523  -4.336  16.105  1.00 90.13           C  
ATOM   1335  O   LEU A 165     -22.644  -3.494  12.885  1.00 90.13           O  
ATOM   1336  CG  LEU A 165     -21.420  -5.226  15.501  1.00 90.13           C  
ATOM   1337  CD1 LEU A 165     -20.120  -4.473  15.214  1.00 90.13           C  
ATOM   1338  CD2 LEU A 165     -21.104  -6.356  16.482  1.00 90.13           C  
ATOM   1339  N   VAL A 166     -24.689  -3.937  13.698  1.00 90.29           N  
ATOM   1340  CA  VAL A 166     -25.252  -4.328  12.398  1.00 90.29           C  
ATOM   1341  C   VAL A 166     -25.277  -3.126  11.454  1.00 90.29           C  
ATOM   1342  CB  VAL A 166     -26.647  -4.966  12.549  1.00 90.29           C  
ATOM   1343  O   VAL A 166     -24.772  -3.226  10.334  1.00 90.29           O  
ATOM   1344  CG1 VAL A 166     -27.214  -5.387  11.188  1.00 90.29           C  
ATOM   1345  CG2 VAL A 166     -26.583  -6.211  13.445  1.00 90.29           C  
ATOM   1346  N   SER A 167     -25.770  -1.973  11.917  1.00 91.29           N  
ATOM   1347  CA  SER A 167     -25.778  -0.727  11.134  1.00 91.29           C  
ATOM   1348  C   SER A 167     -24.370  -0.268  10.721  1.00 91.29           C  
ATOM   1349  CB  SER A 167     -26.498   0.378  11.920  1.00 91.29           C  
ATOM   1350  O   SER A 167     -24.153   0.177   9.586  1.00 91.29           O  
ATOM   1351  OG  SER A 167     -25.693   0.937  12.943  1.00 91.29           O  
ATOM   1352  N   PHE A 168     -23.385  -0.438  11.610  1.00 93.74           N  
ATOM   1353  CA  PHE A 168     -21.990  -0.101  11.349  1.00 93.74           C  
ATOM   1354  C   PHE A 168     -21.407  -0.985  10.244  1.00 93.74           C  
ATOM   1355  CB  PHE A 168     -21.189  -0.229  12.650  1.00 93.74           C  
ATOM   1356  O   PHE A 168     -20.798  -0.484   9.300  1.00 93.74           O  
ATOM   1357  CG  PHE A 168     -19.727   0.136  12.499  1.00 93.74           C  
ATOM   1358  CD1 PHE A 168     -18.743  -0.870  12.498  1.00 93.74           C  
ATOM   1359  CD2 PHE A 168     -19.352   1.485  12.359  1.00 93.74           C  
ATOM   1360  CE1 PHE A 168     -17.388  -0.524  12.372  1.00 93.74           C  
ATOM   1361  CE2 PHE A 168     -17.995   1.830  12.218  1.00 93.74           C  
ATOM   1362  CZ  PHE A 168     -17.015   0.823  12.222  1.00 93.74           C  
ATOM   1363  N   VAL A 169     -21.651  -2.295  10.291  1.00 93.41           N  
ATOM   1364  CA  VAL A 169     -21.141  -3.204   9.259  1.00 93.41           C  
ATOM   1365  C   VAL A 169     -21.875  -3.060   7.934  1.00 93.41           C  
ATOM   1366  CB  VAL A 169     -21.124  -4.654   9.750  1.00 93.41           C  
ATOM   1367  O   VAL A 169     -21.225  -3.065   6.893  1.00 93.41           O  
ATOM   1368  CG1 VAL A 169     -20.617  -5.597   8.649  1.00 93.41           C  
ATOM   1369  CG2 VAL A 169     -20.164  -4.730  10.936  1.00 93.41           C  
ATOM   1370  N   GLN A 170     -23.193  -2.850   7.934  1.00 93.28           N  
ATOM   1371  CA  GLN A 170     -23.934  -2.531   6.705  1.00 93.28           C  
ATOM   1372  C   GLN A 170     -23.347  -1.300   6.005  1.00 93.28           C  
ATOM   1373  CB  GLN A 170     -25.403  -2.261   7.041  1.00 93.28           C  
ATOM   1374  O   GLN A 170     -23.167  -1.289   4.785  1.00 93.28           O  
ATOM   1375  CG  GLN A 170     -26.186  -3.545   7.342  1.00 93.28           C  
ATOM   1376  CD  GLN A 170     -27.637  -3.260   7.713  1.00 93.28           C  
ATOM   1377  NE2 GLN A 170     -28.486  -4.262   7.731  1.00 93.28           N  
ATOM   1378  OE1 GLN A 170     -28.038  -2.140   7.984  1.00 93.28           O  
ATOM   1379  N   THR A 171     -22.982  -0.289   6.792  1.00 94.98           N  
ATOM   1380  CA  THR A 171     -22.308   0.912   6.307  1.00 94.98           C  
ATOM   1381  C   THR A 171     -20.939   0.595   5.708  1.00 94.98           C  
ATOM   1382  CB  THR A 171     -22.168   1.908   7.454  1.00 94.98           C  
ATOM   1383  O   THR A 171     -20.660   1.007   4.581  1.00 94.98           O  
ATOM   1384  CG2 THR A 171     -21.375   3.128   7.035  1.00 94.98           C  
ATOM   1385  OG1 THR A 171     -23.445   2.320   7.877  1.00 94.98           O  
ATOM   1386  N   LEU A 172     -20.093  -0.152   6.427  1.00 96.18           N  
ATOM   1387  CA  LEU A 172     -18.764  -0.540   5.944  1.00 96.18           C  
ATOM   1388  C   LEU A 172     -18.842  -1.336   4.638  1.00 96.18           C  
ATOM   1389  CB  LEU A 172     -18.029  -1.365   7.014  1.00 96.18           C  
ATOM   1390  O   LEU A 172     -18.088  -1.060   3.706  1.00 96.18           O  
ATOM   1391  CG  LEU A 172     -17.530  -0.576   8.237  1.00 96.18           C  
ATOM   1392  CD1 LEU A 172     -16.804  -1.551   9.164  1.00 96.18           C  
ATOM   1393  CD2 LEU A 172     -16.558   0.544   7.859  1.00 96.18           C  
ATOM   1394  N   CYS A 173     -19.781  -2.276   4.552  1.00 95.64           N  
ATOM   1395  CA  CYS A 173     -19.931  -3.208   3.438  1.00 95.64           C  
ATOM   1396  C   CYS A 173     -20.594  -2.607   2.191  1.00 95.64           C  
ATOM   1397  CB  CYS A 173     -20.695  -4.432   3.953  1.00 95.64           C  
ATOM   1398  O   CYS A 173     -20.624  -3.258   1.144  1.00 95.64           O  
ATOM   1399  SG  CYS A 173     -19.624  -5.341   5.103  1.00 95.64           S  
ATOM   1400  N   LYS A 174     -21.121  -1.379   2.260  1.00 95.88           N  
ATOM   1401  CA  LYS A 174     -21.843  -0.747   1.151  1.00 95.88           C  
ATOM   1402  C   LYS A 174     -20.975  -0.646  -0.110  1.00 95.88           C  
ATOM   1403  CB  LYS A 174     -22.356   0.622   1.616  1.00 95.88           C  
ATOM   1404  O   LYS A 174     -20.006   0.111  -0.157  1.00 95.88           O  
ATOM   1405  CG  LYS A 174     -23.249   1.285   0.558  1.00 95.88           C  
ATOM   1406  CD  LYS A 174     -23.810   2.607   1.090  1.00 95.88           C  
ATOM   1407  CE  LYS A 174     -24.701   3.272   0.036  1.00 95.88           C  
ATOM   1408  NZ  LYS A 174     -25.352   4.490   0.581  1.00 95.88           N  
ATOM   1409  N   GLY A 175     -21.369  -1.370  -1.160  1.00 96.35           N  
ATOM   1410  CA  GLY A 175     -20.700  -1.358  -2.467  1.00 96.35           C  
ATOM   1411  C   GLY A 175     -19.373  -2.125  -2.524  1.00 96.35           C  
ATOM   1412  O   GLY A 175     -18.630  -1.960  -3.495  1.00 96.35           O  
ATOM   1413  N   LEU A 176     -19.064  -2.930  -1.504  1.00 96.56           N  
ATOM   1414  CA  LEU A 176     -17.954  -3.880  -1.544  1.00 96.56           C  
ATOM   1415  C   LEU A 176     -18.362  -5.157  -2.281  1.00 96.56           C  
ATOM   1416  CB  LEU A 176     -17.448  -4.180  -0.123  1.00 96.56           C  
ATOM   1417  O   LEU A 176     -19.544  -5.470  -2.428  1.00 96.56           O  
ATOM   1418  CG  LEU A 176     -16.951  -2.946   0.646  1.00 96.56           C  
ATOM   1419  CD1 LEU A 176     -16.366  -3.361   1.991  1.00 96.56           C  
ATOM   1420  CD2 LEU A 176     -15.860  -2.174  -0.105  1.00 96.56           C  
ATOM   1421  N   SER A 177     -17.367  -5.893  -2.764  1.00 95.81           N  
ATOM   1422  CA  SER A 177     -17.587  -7.219  -3.338  1.00 95.81           C  
ATOM   1423  C   SER A 177     -17.982  -8.233  -2.258  1.00 95.81           C  
ATOM   1424  CB  SER A 177     -16.340  -7.666  -4.102  1.00 95.81           C  
ATOM   1425  O   SER A 177     -17.552  -8.125  -1.110  1.00 95.81           O  
ATOM   1426  OG  SER A 177     -15.249  -7.867  -3.228  1.00 95.81           O  
ATOM   1427  N   GLN A 178     -18.746  -9.268  -2.629  1.00 94.21           N  
ATOM   1428  CA  GLN A 178     -19.171 -10.316  -1.692  1.00 94.21           C  
ATOM   1429  C   GLN A 178     -18.005 -10.948  -0.897  1.00 94.21           C  
ATOM   1430  CB  GLN A 178     -19.993 -11.385  -2.439  1.00 94.21           C  
ATOM   1431  O   GLN A 178     -18.153 -11.111   0.316  1.00 94.21           O  
ATOM   1432  CG  GLN A 178     -20.641 -12.408  -1.489  1.00 94.21           C  
ATOM   1433  CD  GLN A 178     -21.720 -11.782  -0.611  1.00 94.21           C  
ATOM   1434  NE2 GLN A 178     -21.822 -12.133   0.652  1.00 94.21           N  
ATOM   1435  OE1 GLN A 178     -22.491 -10.951  -1.051  1.00 94.21           O  
ATOM   1436  N   PRO A 179     -16.836 -11.274  -1.499  1.00 93.15           N  
ATOM   1437  CA  PRO A 179     -15.697 -11.795  -0.740  1.00 93.15           C  
ATOM   1438  C   PRO A 179     -15.193 -10.818   0.328  1.00 93.15           C  
ATOM   1439  CB  PRO A 179     -14.603 -12.093  -1.772  1.00 93.15           C  
ATOM   1440  O   PRO A 179     -14.887 -11.232   1.444  1.00 93.15           O  
ATOM   1441  CG  PRO A 179     -15.384 -12.308  -3.064  1.00 93.15           C  
ATOM   1442  CD  PRO A 179     -16.517 -11.299  -2.922  1.00 93.15           C  
ATOM   1443  N   THR A 180     -15.153  -9.523   0.014  1.00 93.95           N  
ATOM   1444  CA  THR A 180     -14.752  -8.486   0.969  1.00 93.95           C  
ATOM   1445  C   THR A 180     -15.791  -8.314   2.072  1.00 93.95           C  
ATOM   1446  CB  THR A 180     -14.539  -7.149   0.262  1.00 93.95           C  
ATOM   1447  O   THR A 180     -15.421  -8.231   3.237  1.00 93.95           O  
ATOM   1448  CG2 THR A 180     -14.016  -6.069   1.201  1.00 93.95           C  
ATOM   1449  OG1 THR A 180     -13.587  -7.273  -0.762  1.00 93.95           O  
ATOM   1450  N   THR A 181     -17.086  -8.322   1.747  1.00 93.79           N  
ATOM   1451  CA  THR A 181     -18.168  -8.293   2.745  1.00 93.79           C  
ATOM   1452  C   THR A 181     -18.059  -9.466   3.720  1.00 93.79           C  
ATOM   1453  CB  THR A 181     -19.530  -8.318   2.038  1.00 93.79           C  
ATOM   1454  O   THR A 181     -18.187  -9.275   4.929  1.00 93.79           O  
ATOM   1455  CG2 THR A 181     -20.729  -8.325   2.985  1.00 93.79           C  
ATOM   1456  OG1 THR A 181     -19.639  -7.175   1.223  1.00 93.79           O  
ATOM   1457  N   ASN A 182     -17.750 -10.666   3.223  1.00 91.30           N  
ATOM   1458  CA  ASN A 182     -17.526 -11.843   4.063  1.00 91.30           C  
ATOM   1459  C   ASN A 182     -16.288 -11.686   4.958  1.00 91.30           C  
ATOM   1460  CB  ASN A 182     -17.389 -13.086   3.171  1.00 91.30           C  
ATOM   1461  O   ASN A 182     -16.336 -12.060   6.129  1.00 91.30           O  
ATOM   1462  CG  ASN A 182     -18.652 -13.474   2.423  1.00 91.30           C  
ATOM   1463  ND2 ASN A 182     -18.524 -14.345   1.450  1.00 91.30           N  
ATOM   1464  OD1 ASN A 182     -19.764 -13.049   2.693  1.00 91.30           O  
ATOM   1465  N   LEU A 183     -15.198 -11.107   4.439  1.00 91.15           N  
ATOM   1466  CA  LEU A 183     -14.010 -10.798   5.239  1.00 91.15           C  
ATOM   1467  C   LEU A 183     -14.346  -9.808   6.361  1.00 91.15           C  
ATOM   1468  CB  LEU A 183     -12.890 -10.269   4.322  1.00 91.15           C  
ATOM   1469  O   LEU A 183     -13.948 -10.028   7.503  1.00 91.15           O  
ATOM   1470  CG  LEU A 183     -11.578  -9.934   5.060  1.00 91.15           C  
ATOM   1471  CD1 LEU A 183     -10.928 -11.172   5.678  1.00 91.15           C  
ATOM   1472  CD2 LEU A 183     -10.583  -9.308   4.084  1.00 91.15           C  
ATOM   1473  N   VAL A 184     -15.127  -8.764   6.063  1.00 91.73           N  
ATOM   1474  CA  VAL A 184     -15.568  -7.787   7.068  1.00 91.73           C  
ATOM   1475  C   VAL A 184     -16.414  -8.450   8.152  1.00 91.73           C  
ATOM   1476  CB  VAL A 184     -16.296  -6.580   6.436  1.00 91.73           C  
ATOM   1477  O   VAL A 184     -16.142  -8.262   9.339  1.00 91.73           O  
ATOM   1478  CG1 VAL A 184     -16.849  -5.617   7.497  1.00 91.73           C  
ATOM   1479  CG2 VAL A 184     -15.380  -5.751   5.523  1.00 91.73           C  
ATOM   1480  N   ALA A 185     -17.387  -9.276   7.759  1.00 87.31           N  
ATOM   1481  CA  ALA A 185     -18.207 -10.037   8.695  1.00 87.31           C  
ATOM   1482  C   ALA A 185     -17.355 -10.972   9.576  1.00 87.31           C  
ATOM   1483  CB  ALA A 185     -19.272 -10.805   7.903  1.00 87.31           C  
ATOM   1484  O   ALA A 185     -17.561 -11.020  10.787  1.00 87.31           O  
ATOM   1485  N   GLY A 186     -16.357 -11.651   8.998  1.00 86.42           N  
ATOM   1486  CA  GLY A 186     -15.435 -12.522   9.730  1.00 86.42           C  
ATOM   1487  C   GLY A 186     -14.550 -11.769  10.728  1.00 86.42           C  
ATOM   1488  O   GLY A 186     -14.415 -12.195  11.873  1.00 86.42           O  
ATOM   1489  N   CYS A 187     -13.995 -10.620  10.335  1.00 85.67           N  
ATOM   1490  CA  CYS A 187     -13.162  -9.790  11.211  1.00 85.67           C  
ATOM   1491  C   CYS A 187     -13.940  -9.160  12.373  1.00 85.67           C  
ATOM   1492  CB  CYS A 187     -12.507  -8.691  10.369  1.00 85.67           C  
ATOM   1493  O   CYS A 187     -13.350  -8.887  13.414  1.00 85.67           O  
ATOM   1494  SG  CYS A 187     -11.207  -9.385   9.310  1.00 85.67           S  
ATOM   1495  N   LEU A 188     -15.244  -8.932  12.205  1.00 83.82           N  
ATOM   1496  CA  LEU A 188     -16.122  -8.365  13.233  1.00 83.82           C  
ATOM   1497  C   LEU A 188     -16.953  -9.432  13.966  1.00 83.82           C  
ATOM   1498  CB  LEU A 188     -16.956  -7.230  12.608  1.00 83.82           C  
ATOM   1499  O   LEU A 188     -17.861  -9.084  14.715  1.00 83.82           O  
ATOM   1500  CG  LEU A 188     -16.088  -6.060  12.098  1.00 83.82           C  
ATOM   1501  CD1 LEU A 188     -16.944  -5.033  11.376  1.00 83.82           C  
ATOM   1502  CD2 LEU A 188     -15.372  -5.319  13.231  1.00 83.82           C  
ATOM   1503  N   GLN A 189     -16.630 -10.719  13.764  1.00 76.28           N  
ATOM   1504  CA  GLN A 189     -17.283 -11.874  14.397  1.00 76.28           C  
ATOM   1505  C   GLN A 189     -18.811 -11.889  14.228  1.00 76.28           C  
ATOM   1506  CB  GLN A 189     -16.849 -12.010  15.865  1.00 76.28           C  
ATOM   1507  O   GLN A 189     -19.554 -12.319  15.111  1.00 76.28           O  
ATOM   1508  CG  GLN A 189     -15.338 -12.221  16.026  1.00 76.28           C  
ATOM   1509  CD  GLN A 189     -14.931 -12.348  17.490  1.00 76.28           C  
ATOM   1510  NE2 GLN A 189     -13.789 -12.932  17.775  1.00 76.28           N  
ATOM   1511  OE1 GLN A 189     -15.608 -11.926  18.411  1.00 76.28           O  
ATOM   1512  N   LEU A 190     -19.297 -11.428  13.077  1.00 67.28           N  
ATOM   1513  CA  LEU A 190     -20.719 -11.421  12.774  1.00 67.28           C  
ATOM   1514  C   LEU A 190     -21.139 -12.715  12.093  1.00 67.28           C  
ATOM   1515  CB  LEU A 190     -21.081 -10.177  11.961  1.00 67.28           C  
ATOM   1516  O   LEU A 190     -20.462 -13.225  11.199  1.00 67.28           O  
ATOM   1517  CG  LEU A 190     -20.864  -8.876  12.750  1.00 67.28           C  
ATOM   1518  CD1 LEU A 190     -21.384  -7.711  11.933  1.00 67.28           C  
ATOM   1519  CD2 LEU A 190     -21.648  -8.873  14.061  1.00 67.28           C  
ATOM   1520  N   ASN A 191     -22.296 -13.236  12.504  1.00 56.30           N  
ATOM   1521  CA  ASN A 191     -22.902 -14.387  11.852  1.00 56.30           C  
ATOM   1522  C   ASN A 191     -23.141 -14.049  10.370  1.00 56.30           C  
ATOM   1523  CB  ASN A 191     -24.216 -14.758  12.563  1.00 56.30           C  
ATOM   1524  O   ASN A 191     -23.914 -13.137  10.092  1.00 56.30           O  
ATOM   1525  CG  ASN A 191     -23.976 -15.691  13.731  1.00 56.30           C  
ATOM   1526  ND2 ASN A 191     -24.295 -15.295  14.940  1.00 56.30           N  
ATOM   1527  OD1 ASN A 191     -23.510 -16.801  13.552  1.00 56.30           O  
ATOM   1528  N   PRO A 192     -22.576 -14.789   9.398  1.00 60.24           N  
ATOM   1529  CA  PRO A 192     -22.696 -14.455   7.972  1.00 60.24           C  
ATOM   1530  C   PRO A 192     -24.154 -14.406   7.478  1.00 60.24           C  
ATOM   1531  CB  PRO A 192     -21.857 -15.512   7.241  1.00 60.24           C  
ATOM   1532  O   PRO A 192     -24.460 -13.771   6.473  1.00 60.24           O  
ATOM   1533  CG  PRO A 192     -21.717 -16.662   8.240  1.00 60.24           C  
ATOM   1534  CD  PRO A 192     -21.745 -15.963   9.592  1.00 60.24           C  
ATOM   1535  N   ARG A 193     -25.079 -15.021   8.228  1.00 59.28           N  
ATOM   1536  CA  ARG A 193     -26.533 -14.949   8.024  1.00 59.28           C  
ATOM   1537  C   ARG A 193     -27.117 -13.534   8.133  1.00 59.28           C  
ATOM   1538  CB  ARG A 193     -27.217 -15.847   9.066  1.00 59.28           C  
ATOM   1539  O   ARG A 193     -28.189 -13.318   7.585  1.00 59.28           O  
ATOM   1540  CG  ARG A 193     -27.088 -17.357   8.813  1.00 59.28           C  
ATOM   1541  CD  ARG A 193     -28.138 -17.896   7.828  1.00 59.28           C  
ATOM   1542  NE  ARG A 193     -28.474 -19.303   8.146  1.00 59.28           N  
ATOM   1543  NH1 ARG A 193     -30.744 -19.071   8.484  1.00 59.28           N  
ATOM   1544  NH2 ARG A 193     -29.767 -21.035   8.867  1.00 59.28           N  
ATOM   1545  CZ  ARG A 193     -29.656 -19.790   8.494  1.00 59.28           C  
ATOM   1546  N   THR A 194     -26.469 -12.589   8.819  1.00 59.84           N  
ATOM   1547  CA  THR A 194     -27.043 -11.253   9.075  1.00 59.84           C  
ATOM   1548  C   THR A 194     -26.982 -10.306   7.875  1.00 59.84           C  
ATOM   1549  CB  THR A 194     -26.400 -10.576  10.299  1.00 59.84           C  
ATOM   1550  O   THR A 194     -27.568  -9.231   7.936  1.00 59.84           O  
ATOM   1551  CG2 THR A 194     -26.627 -11.380  11.581  1.00 59.84           C  
ATOM   1552  OG1 THR A 194     -25.009 -10.445  10.137  1.00 59.84           O  
ATOM   1553  N   PHE A 195     -26.286 -10.678   6.794  1.00 54.58           N  
ATOM   1554  CA  PHE A 195     -26.035  -9.797   5.643  1.00 54.58           C  
ATOM   1555  C   PHE A 195     -26.591 -10.304   4.317  1.00 54.58           C  
ATOM   1556  CB  PHE A 195     -24.534  -9.508   5.526  1.00 54.58           C  
ATOM   1557  O   PHE A 195     -26.264  -9.730   3.280  1.00 54.58           O  
ATOM   1558  CG  PHE A 195     -24.002  -8.770   6.722  1.00 54.58           C  
ATOM   1559  CD1 PHE A 195     -24.335  -7.415   6.903  1.00 54.58           C  
ATOM   1560  CD2 PHE A 195     -23.232  -9.451   7.679  1.00 54.58           C  
ATOM   1561  CE1 PHE A 195     -23.931  -6.749   8.067  1.00 54.58           C  
ATOM   1562  CE2 PHE A 195     -22.818  -8.779   8.836  1.00 54.58           C  
ATOM   1563  CZ  PHE A 195     -23.197  -7.442   9.039  1.00 54.58           C  
ATOM   1564  N   LEU A 196     -27.416 -11.355   4.315  1.00 55.05           N  
ATOM   1565  CA  LEU A 196     -28.147 -11.693   3.098  1.00 55.05           C  
ATOM   1566  C   LEU A 196     -29.081 -10.519   2.773  1.00 55.05           C  
ATOM   1567  CB  LEU A 196     -28.911 -13.017   3.262  1.00 55.05           C  
ATOM   1568  O   LEU A 196     -29.925 -10.195   3.610  1.00 55.05           O  
ATOM   1569  CG  LEU A 196     -28.042 -14.237   2.911  1.00 55.05           C  
ATOM   1570  CD1 LEU A 196     -28.684 -15.512   3.456  1.00 55.05           C  
ATOM   1571  CD2 LEU A 196     -27.876 -14.400   1.395  1.00 55.05           C  
ATOM   1572  N   PRO A 197     -28.925  -9.857   1.611  1.00 55.11           N  
ATOM   1573  CA  PRO A 197     -29.898  -8.873   1.183  1.00 55.11           C  
ATOM   1574  C   PRO A 197     -31.226  -9.611   1.040  1.00 55.11           C  
ATOM   1575  CB  PRO A 197     -29.361  -8.287  -0.128  1.00 55.11           C  
ATOM   1576  O   PRO A 197     -31.338 -10.548   0.246  1.00 55.11           O  
ATOM   1577  CG  PRO A 197     -28.447  -9.381  -0.679  1.00 55.11           C  
ATOM   1578  CD  PRO A 197     -27.945 -10.108   0.564  1.00 55.11           C  
ATOM   1579  N   GLU A 198     -32.204  -9.237   1.862  1.00 49.08           N  
ATOM   1580  CA  GLU A 198     -33.578  -9.657   1.654  1.00 49.08           C  
ATOM   1581  C   GLU A 198     -33.950  -9.227   0.233  1.00 49.08           C  
ATOM   1582  CB  GLU A 198     -34.506  -9.045   2.713  1.00 49.08           C  
ATOM   1583  O   GLU A 198     -33.899  -8.050  -0.129  1.00 49.08           O  
ATOM   1584  CG  GLU A 198     -35.847  -9.791   2.758  1.00 49.08           C  
ATOM   1585  CD  GLU A 198     -36.978  -8.902   3.286  1.00 49.08           C  
ATOM   1586  OE1 GLU A 198     -38.007  -8.824   2.581  1.00 49.08           O  
ATOM   1587  OE2 GLU A 198     -36.802  -8.331   4.386  1.00 49.08           O  
ATOM   1588  N   GLN A 199     -34.208 -10.216  -0.613  1.00 45.07           N  
ATOM   1589  CA  GLN A 199     -34.770 -10.024  -1.932  1.00 45.07           C  
ATOM   1590  C   GLN A 199     -36.129  -9.351  -1.735  1.00 45.07           C  
ATOM   1591  CB  GLN A 199     -34.862 -11.418  -2.574  1.00 45.07           C  
ATOM   1592  O   GLN A 199     -37.069 -10.035  -1.343  1.00 45.07           O  
ATOM   1593  CG  GLN A 199     -35.516 -11.444  -3.960  1.00 45.07           C  
ATOM   1594  CD  GLN A 199     -35.550 -12.852  -4.555  1.00 45.07           C  
ATOM   1595  NE2 GLN A 199     -35.956 -12.990  -5.797  1.00 45.07           N  
ATOM   1596  OE1 GLN A 199     -35.213 -13.853  -3.942  1.00 45.07           O  
ATOM   1597  N   ASN A 200     -36.194  -8.035  -1.979  1.00 39.91           N  
ATOM   1598  CA  ASN A 200     -37.410  -7.219  -1.977  1.00 39.91           C  
ATOM   1599  C   ASN A 200     -38.599  -8.022  -2.526  1.00 39.91           C  
ATOM   1600  CB  ASN A 200     -37.192  -5.969  -2.861  1.00 39.91           C  
ATOM   1601  O   ASN A 200     -38.719  -8.223  -3.737  1.00 39.91           O  
ATOM   1602  CG  ASN A 200     -36.392  -4.848  -2.225  1.00 39.91           C  
ATOM   1603  ND2 ASN A 200     -35.815  -3.984  -3.025  1.00 39.91           N  
ATOM   1604  OD1 ASN A 200     -36.279  -4.699  -1.024  1.00 39.91           O  
ATOM   1605  N   GLN A 201     -39.470  -8.480  -1.630  1.00 43.94           N  
ATOM   1606  CA  GLN A 201     -40.850  -8.782  -1.964  1.00 43.94           C  
ATOM   1607  C   GLN A 201     -41.665  -7.564  -1.544  1.00 43.94           C  
ATOM   1608  CB  GLN A 201     -41.328 -10.093  -1.318  1.00 43.94           C  
ATOM   1609  O   GLN A 201     -42.103  -7.448  -0.403  1.00 43.94           O  
ATOM   1610  CG  GLN A 201     -40.651 -11.318  -1.952  1.00 43.94           C  
ATOM   1611  CD  GLN A 201     -41.284 -12.648  -1.543  1.00 43.94           C  
ATOM   1612  NE2 GLN A 201     -40.578 -13.745  -1.711  1.00 43.94           N  
ATOM   1613  OE1 GLN A 201     -42.417 -12.759  -1.105  1.00 43.94           O  
ATOM   1614  N   ASP A 202     -41.837  -6.630  -2.477  1.00 44.03           N  
ATOM   1615  CA  ASP A 202     -42.871  -5.607  -2.396  1.00 44.03           C  
ATOM   1616  C   ASP A 202     -44.242  -6.295  -2.262  1.00 44.03           C  
ATOM   1617  CB  ASP A 202     -42.832  -4.739  -3.670  1.00 44.03           C  
ATOM   1618  O   ASP A 202     -44.792  -6.796  -3.243  1.00 44.03           O  
ATOM   1619  CG  ASP A 202     -41.753  -3.657  -3.626  1.00 44.03           C  
ATOM   1620  OD1 ASP A 202     -41.994  -2.651  -2.922  1.00 44.03           O  
ATOM   1621  OD2 ASP A 202     -40.717  -3.830  -4.308  1.00 44.03           O  
ATOM   1622  N   MET A 203     -44.815  -6.329  -1.055  1.00 46.78           N  
ATOM   1623  CA  MET A 203     -46.256  -6.516  -0.881  1.00 46.78           C  
ATOM   1624  C   MET A 203     -46.759  -5.680   0.312  1.00 46.78           C  
ATOM   1625  CB  MET A 203     -46.622  -8.005  -0.761  1.00 46.78           C  
ATOM   1626  O   MET A 203     -46.230  -5.807   1.417  1.00 46.78           O  
ATOM   1627  CG  MET A 203     -48.079  -8.281  -1.164  1.00 46.78           C  
ATOM   1628  SD  MET A 203     -48.487  -7.852  -2.888  1.00 46.78           S  
ATOM   1629  CE  MET A 203     -49.924  -8.908  -3.183  1.00 46.78           C  
ATOM   1630  N   PRO A 204     -47.754  -4.794   0.117  1.00 54.30           N  
ATOM   1631  CA  PRO A 204     -48.149  -3.797   1.112  1.00 54.30           C  
ATOM   1632  C   PRO A 204     -49.019  -4.400   2.234  1.00 54.30           C  
ATOM   1633  CB  PRO A 204     -48.894  -2.724   0.311  1.00 54.30           C  
ATOM   1634  O   PRO A 204     -49.846  -5.278   1.964  1.00 54.30           O  
ATOM   1635  CG  PRO A 204     -49.524  -3.511  -0.837  1.00 54.30           C  
ATOM   1636  CD  PRO A 204     -48.509  -4.613  -1.113  1.00 54.30           C  
ATOM   1637  N   PRO A 205     -48.914  -3.917   3.491  1.00 52.44           N  
ATOM   1638  CA  PRO A 205     -49.719  -4.423   4.594  1.00 52.44           C  
ATOM   1639  C   PRO A 205     -51.097  -3.748   4.609  1.00 52.44           C  
ATOM   1640  CB  PRO A 205     -48.897  -4.127   5.851  1.00 52.44           C  
ATOM   1641  O   PRO A 205     -51.211  -2.523   4.658  1.00 52.44           O  
ATOM   1642  CG  PRO A 205     -48.181  -2.822   5.498  1.00 52.44           C  
ATOM   1643  CD  PRO A 205     -47.999  -2.891   3.977  1.00 52.44           C  
ATOM   1644  N   HIS A 206     -52.157  -4.553   4.603  1.00 53.32           N  
ATOM   1645  CA  HIS A 206     -53.509  -4.111   4.937  1.00 53.32           C  
ATOM   1646  C   HIS A 206     -53.739  -4.209   6.459  1.00 53.32           C  
ATOM   1647  CB  HIS A 206     -54.550  -4.852   4.086  1.00 53.32           C  
ATOM   1648  O   HIS A 206     -53.182  -5.059   7.148  1.00 53.32           O  
ATOM   1649  CG  HIS A 206     -54.366  -6.346   4.061  1.00 53.32           C  
ATOM   1650  CD2 HIS A 206     -55.000  -7.265   4.853  1.00 53.32           C  
ATOM   1651  ND1 HIS A 206     -53.482  -7.036   3.260  1.00 53.32           N  
ATOM   1652  CE1 HIS A 206     -53.585  -8.340   3.561  1.00 53.32           C  
ATOM   1653  NE2 HIS A 206     -54.504  -8.529   4.519  1.00 53.32           N  
ATOM   1654  N   LEU A 207     -54.521  -3.253   6.954  1.00 59.12           N  
ATOM   1655  CA  LEU A 207     -54.723  -2.798   8.337  1.00 59.12           C  
ATOM   1656  C   LEU A 207     -55.479  -3.784   9.278  1.00 59.12           C  
ATOM   1657  CB  LEU A 207     -55.447  -1.442   8.164  1.00 59.12           C  
ATOM   1658  O   LEU A 207     -56.030  -4.776   8.807  1.00 59.12           O  
ATOM   1659  CG  LEU A 207     -54.503  -0.293   7.758  1.00 59.12           C  
ATOM   1660  CD1 LEU A 207     -55.316   0.848   7.150  1.00 59.12           C  
ATOM   1661  CD2 LEU A 207     -53.729   0.255   8.960  1.00 59.12           C  
ATOM   1662  N   PRO A 208     -55.511  -3.518  10.610  1.00 47.49           N  
ATOM   1663  CA  PRO A 208     -55.702  -4.513  11.674  1.00 47.49           C  
ATOM   1664  C   PRO A 208     -57.148  -4.618  12.202  1.00 47.49           C  
ATOM   1665  CB  PRO A 208     -54.755  -4.027  12.780  1.00 47.49           C  
ATOM   1666  O   PRO A 208     -57.948  -3.696  12.048  1.00 47.49           O  
ATOM   1667  CG  PRO A 208     -54.910  -2.509  12.716  1.00 47.49           C  
ATOM   1668  CD  PRO A 208     -55.143  -2.247  11.233  1.00 47.49           C  
ATOM   1669  N   THR A 209     -57.477  -5.706  12.914  1.00 47.12           N  
ATOM   1670  CA  THR A 209     -58.685  -5.772  13.758  1.00 47.12           C  
ATOM   1671  C   THR A 209     -58.502  -6.640  15.010  1.00 47.12           C  
ATOM   1672  CB  THR A 209     -59.946  -6.139  12.956  1.00 47.12           C  
ATOM   1673  O   THR A 209     -57.554  -7.410  15.127  1.00 47.12           O  
ATOM   1674  CG2 THR A 209     -60.337  -7.617  12.980  1.00 47.12           C  
ATOM   1675  OG1 THR A 209     -61.024  -5.400  13.487  1.00 47.12           O  
ATOM   1676  N   ALA A 210     -59.399  -6.413  15.963  1.00 44.63           N  
ATOM   1677  CA  ALA A 210     -59.260  -6.503  17.410  1.00 44.63           C  
ATOM   1678  C   ALA A 210     -59.201  -7.905  18.063  1.00 44.63           C  
ATOM   1679  CB  ALA A 210     -60.463  -5.719  17.954  1.00 44.63           C  
ATOM   1680  O   ALA A 210     -59.828  -8.859  17.620  1.00 44.63           O  
ATOM   1681  N   SER A 211     -58.499  -7.936  19.202  1.00 46.07           N  
ATOM   1682  CA  SER A 211     -58.878  -8.492  20.515  1.00 46.07           C  
ATOM   1683  C   SER A 211     -59.770  -9.743  20.604  1.00 46.07           C  
ATOM   1684  CB  SER A 211     -59.580  -7.378  21.314  1.00 46.07           C  
ATOM   1685  O   SER A 211     -60.974  -9.649  20.397  1.00 46.07           O  
ATOM   1686  OG  SER A 211     -58.862  -6.156  21.237  1.00 46.07           O  
ATOM   1687  N   ALA A 212     -59.231 -10.838  21.156  1.00 47.64           N  
ATOM   1688  CA  ALA A 212     -59.856 -11.594  22.255  1.00 47.64           C  
ATOM   1689  C   ALA A 212     -58.884 -12.643  22.829  1.00 47.64           C  
ATOM   1690  CB  ALA A 212     -61.159 -12.286  21.833  1.00 47.64           C  
ATOM   1691  O   ALA A 212     -58.271 -13.422  22.106  1.00 47.64           O  
ATOM   1692  N   SER A 213     -58.765 -12.639  24.153  1.00 49.76           N  
ATOM   1693  CA  SER A 213     -58.058 -13.608  24.992  1.00 49.76           C  
ATOM   1694  C   SER A 213     -58.690 -15.007  24.931  1.00 49.76           C  
ATOM   1695  CB  SER A 213     -58.171 -13.112  26.442  1.00 49.76           C  
ATOM   1696  O   SER A 213     -59.903 -15.097  24.812  1.00 49.76           O  
ATOM   1697  OG  SER A 213     -57.822 -11.740  26.549  1.00 49.76           O  
ATOM   1698  N   PHE A 214     -57.895 -16.078  25.063  1.00 51.66           N  
ATOM   1699  CA  PHE A 214     -57.953 -17.120  26.119  1.00 51.66           C  
ATOM   1700  C   PHE A 214     -56.990 -18.292  25.781  1.00 51.66           C  
ATOM   1701  CB  PHE A 214     -59.366 -17.669  26.410  1.00 51.66           C  
ATOM   1702  O   PHE A 214     -56.763 -18.549  24.599  1.00 51.66           O  
ATOM   1703  CG  PHE A 214     -60.191 -16.802  27.355  1.00 51.66           C  
ATOM   1704  CD1 PHE A 214     -59.769 -16.583  28.682  1.00 51.66           C  
ATOM   1705  CD2 PHE A 214     -61.382 -16.200  26.909  1.00 51.66           C  
ATOM   1706  CE1 PHE A 214     -60.497 -15.724  29.527  1.00 51.66           C  
ATOM   1707  CE2 PHE A 214     -62.094 -15.320  27.740  1.00 51.66           C  
ATOM   1708  CZ  PHE A 214     -61.650 -15.079  29.050  1.00 51.66           C  
ATOM   1709  N   PRO A 215     -56.382 -18.984  26.774  1.00 53.86           N  
ATOM   1710  CA  PRO A 215     -55.183 -19.799  26.552  1.00 53.86           C  
ATOM   1711  C   PRO A 215     -55.343 -21.320  26.809  1.00 53.86           C  
ATOM   1712  CB  PRO A 215     -54.199 -19.153  27.533  1.00 53.86           C  
ATOM   1713  O   PRO A 215     -56.291 -21.761  27.448  1.00 53.86           O  
ATOM   1714  CG  PRO A 215     -55.065 -18.935  28.779  1.00 53.86           C  
ATOM   1715  CD  PRO A 215     -56.471 -18.719  28.212  1.00 53.86           C  
ATOM   1716  N   VAL A 216     -54.295 -22.059  26.402  1.00 49.09           N  
ATOM   1717  CA  VAL A 216     -53.827 -23.407  26.823  1.00 49.09           C  
ATOM   1718  C   VAL A 216     -54.654 -24.638  26.424  1.00 49.09           C  
ATOM   1719  CB  VAL A 216     -53.512 -23.485  28.343  1.00 49.09           C  
ATOM   1720  O   VAL A 216     -55.679 -24.896  27.025  1.00 49.09           O  
ATOM   1721  CG1 VAL A 216     -52.588 -24.675  28.649  1.00 49.09           C  
ATOM   1722  CG2 VAL A 216     -52.813 -22.240  28.899  1.00 49.09           C  
ATOM   1723  N   HIS A 217     -54.089 -25.489  25.550  1.00 49.72           N  
ATOM   1724  CA  HIS A 217     -53.967 -26.956  25.717  1.00 49.72           C  
ATOM   1725  C   HIS A 217     -52.924 -27.514  24.717  1.00 49.72           C  
ATOM   1726  CB  HIS A 217     -55.300 -27.700  25.493  1.00 49.72           C  
ATOM   1727  O   HIS A 217     -52.995 -27.167  23.539  1.00 49.72           O  
ATOM   1728  CG  HIS A 217     -56.257 -27.646  26.660  1.00 49.72           C  
ATOM   1729  CD2 HIS A 217     -57.520 -27.114  26.651  1.00 49.72           C  
ATOM   1730  ND1 HIS A 217     -55.997 -28.037  27.957  1.00 49.72           N  
ATOM   1731  CE1 HIS A 217     -57.070 -27.729  28.705  1.00 49.72           C  
ATOM   1732  NE2 HIS A 217     -58.034 -27.190  27.949  1.00 49.72           N  
ATOM   1733  N   PRO A 218     -51.977 -28.384  25.128  1.00 55.78           N  
ATOM   1734  CA  PRO A 218     -51.114 -29.129  24.212  1.00 55.78           C  
ATOM   1735  C   PRO A 218     -51.592 -30.585  24.069  1.00 55.78           C  
ATOM   1736  CB  PRO A 218     -49.730 -29.044  24.861  1.00 55.78           C  
ATOM   1737  O   PRO A 218     -51.717 -31.289  25.067  1.00 55.78           O  
ATOM   1738  CG  PRO A 218     -50.035 -29.066  26.364  1.00 55.78           C  
ATOM   1739  CD  PRO A 218     -51.481 -28.561  26.489  1.00 55.78           C  
ATOM   1740  N   TYR A 219     -51.800 -31.060  22.838  1.00 47.01           N  
ATOM   1741  CA  TYR A 219     -51.892 -32.491  22.520  1.00 47.01           C  
ATOM   1742  C   TYR A 219     -51.278 -32.773  21.144  1.00 47.01           C  
ATOM   1743  CB  TYR A 219     -53.338 -33.013  22.602  1.00 47.01           C  
ATOM   1744  O   TYR A 219     -51.635 -32.154  20.144  1.00 47.01           O  
ATOM   1745  CG  TYR A 219     -53.804 -33.317  24.016  1.00 47.01           C  
ATOM   1746  CD1 TYR A 219     -53.355 -34.484  24.668  1.00 47.01           C  
ATOM   1747  CD2 TYR A 219     -54.662 -32.425  24.689  1.00 47.01           C  
ATOM   1748  CE1 TYR A 219     -53.746 -34.749  25.994  1.00 47.01           C  
ATOM   1749  CE2 TYR A 219     -55.058 -32.687  26.015  1.00 47.01           C  
ATOM   1750  OH  TYR A 219     -54.970 -34.107  27.951  1.00 47.01           O  
ATOM   1751  CZ  TYR A 219     -54.594 -33.849  26.671  1.00 47.01           C  
ATOM   1752  N   SER A 220     -50.342 -33.718  21.123  1.00 43.00           N  
ATOM   1753  CA  SER A 220     -49.680 -34.276  19.943  1.00 43.00           C  
ATOM   1754  C   SER A 220     -50.509 -35.426  19.357  1.00 43.00           C  
ATOM   1755  CB  SER A 220     -48.315 -34.849  20.368  1.00 43.00           C  
ATOM   1756  O   SER A 220     -50.854 -36.328  20.108  1.00 43.00           O  
ATOM   1757  OG  SER A 220     -47.579 -33.929  21.156  1.00 43.00           O  
ATOM   1758  N   TYR A 221     -50.760 -35.444  18.043  1.00 47.64           N  
ATOM   1759  CA  TYR A 221     -51.081 -36.632  17.218  1.00 47.64           C  
ATOM   1760  C   TYR A 221     -50.801 -36.241  15.747  1.00 47.64           C  
ATOM   1761  CB  TYR A 221     -52.542 -37.099  17.432  1.00 47.64           C  
ATOM   1762  O   TYR A 221     -51.366 -35.276  15.251  1.00 47.64           O  
ATOM   1763  CG  TYR A 221     -52.669 -38.456  18.118  1.00 47.64           C  
ATOM   1764  CD1 TYR A 221     -52.668 -39.637  17.351  1.00 47.64           C  
ATOM   1765  CD2 TYR A 221     -52.789 -38.551  19.520  1.00 47.64           C  
ATOM   1766  CE1 TYR A 221     -52.735 -40.897  17.977  1.00 47.64           C  
ATOM   1767  CE2 TYR A 221     -52.846 -39.807  20.154  1.00 47.64           C  
ATOM   1768  OH  TYR A 221     -52.867 -42.202  19.986  1.00 47.64           O  
ATOM   1769  CZ  TYR A 221     -52.811 -40.986  19.380  1.00 47.64           C  
ATOM   1770  N   GLN A 222     -49.680 -36.676  15.163  1.00 48.23           N  
ATOM   1771  CA  GLN A 222     -49.509 -37.850  14.285  1.00 48.23           C  
ATOM   1772  C   GLN A 222     -50.037 -37.664  12.839  1.00 48.23           C  
ATOM   1773  CB  GLN A 222     -49.965 -39.163  14.952  1.00 48.23           C  
ATOM   1774  O   GLN A 222     -51.236 -37.665  12.607  1.00 48.23           O  
ATOM   1775  CG  GLN A 222     -49.235 -40.396  14.387  1.00 48.23           C  
ATOM   1776  CD  GLN A 222     -49.571 -41.685  15.140  1.00 48.23           C  
ATOM   1777  NE2 GLN A 222     -48.695 -42.666  15.146  1.00 48.23           N  
ATOM   1778  OE1 GLN A 222     -50.616 -41.847  15.738  1.00 48.23           O  
ATOM   1779  N   SER A 223     -49.070 -37.507  11.915  1.00 47.61           N  
ATOM   1780  CA  SER A 223     -48.928 -37.968  10.506  1.00 47.61           C  
ATOM   1781  C   SER A 223     -50.174 -38.388   9.701  1.00 47.61           C  
ATOM   1782  CB  SER A 223     -47.950 -39.152  10.532  1.00 47.61           C  
ATOM   1783  O   SER A 223     -51.015 -39.119  10.218  1.00 47.61           O  
ATOM   1784  OG  SER A 223     -47.128 -39.169   9.384  1.00 47.61           O  
ATOM   1785  N   PRO A 224     -50.233 -38.097   8.383  1.00 57.46           N  
ATOM   1786  CA  PRO A 224     -49.691 -39.074   7.418  1.00 57.46           C  
ATOM   1787  C   PRO A 224     -48.910 -38.469   6.231  1.00 57.46           C  
ATOM   1788  CB  PRO A 224     -50.888 -39.893   6.923  1.00 57.46           C  
ATOM   1789  O   PRO A 224     -49.208 -37.385   5.738  1.00 57.46           O  
ATOM   1790  CG  PRO A 224     -52.113 -39.041   7.259  1.00 57.46           C  
ATOM   1791  CD  PRO A 224     -51.546 -37.756   7.858  1.00 57.46           C  
ATOM   1792  N   GLY A 225     -47.894 -39.209   5.777  1.00 45.33           N  
ATOM   1793  CA  GLY A 225     -46.892 -38.778   4.805  1.00 45.33           C  
ATOM   1794  C   GLY A 225     -47.283 -38.797   3.326  1.00 45.33           C  
ATOM   1795  O   GLY A 225     -48.314 -39.324   2.917  1.00 45.33           O  
ATOM   1796  N   LEU A 226     -46.361 -38.263   2.520  1.00 62.31           N  
ATOM   1797  CA  LEU A 226     -46.280 -38.469   1.078  1.00 62.31           C  
ATOM   1798  C   LEU A 226     -44.843 -38.897   0.706  1.00 62.31           C  
ATOM   1799  CB  LEU A 226     -46.725 -37.207   0.319  1.00 62.31           C  
ATOM   1800  O   LEU A 226     -43.891 -38.322   1.239  1.00 62.31           O  
ATOM   1801  CG  LEU A 226     -48.252 -36.995   0.309  1.00 62.31           C  
ATOM   1802  CD1 LEU A 226     -48.576 -35.628  -0.291  1.00 62.31           C  
ATOM   1803  CD2 LEU A 226     -48.976 -38.059  -0.525  1.00 62.31           C  
ATOM   1804  N   PRO A 227     -44.681 -39.924  -0.151  1.00 65.92           N  
ATOM   1805  CA  PRO A 227     -43.397 -40.542  -0.479  1.00 65.92           C  
ATOM   1806  C   PRO A 227     -42.671 -39.859  -1.651  1.00 65.92           C  
ATOM   1807  CB  PRO A 227     -43.746 -41.997  -0.809  1.00 65.92           C  
ATOM   1808  O   PRO A 227     -43.288 -39.397  -2.609  1.00 65.92           O  
ATOM   1809  CG  PRO A 227     -45.124 -41.880  -1.458  1.00 65.92           C  
ATOM   1810  CD  PRO A 227     -45.767 -40.714  -0.716  1.00 65.92           C  
ATOM   1811  N   SER A 228     -41.338 -39.861  -1.590  1.00 50.86           N  
ATOM   1812  CA  SER A 228     -40.426 -39.453  -2.667  1.00 50.86           C  
ATOM   1813  C   SER A 228     -40.514 -40.389  -3.893  1.00 50.86           C  
ATOM   1814  CB  SER A 228     -38.984 -39.481  -2.144  1.00 50.86           C  
ATOM   1815  O   SER A 228     -40.603 -41.604  -3.701  1.00 50.86           O  
ATOM   1816  OG  SER A 228     -38.877 -38.789  -0.910  1.00 50.86           O  
ATOM   1817  N   PRO A 229     -40.430 -39.886  -5.145  1.00 69.30           N  
ATOM   1818  CA  PRO A 229     -40.380 -40.732  -6.344  1.00 69.30           C  
ATOM   1819  C   PRO A 229     -39.030 -41.462  -6.512  1.00 69.30           C  
ATOM   1820  CB  PRO A 229     -40.655 -39.812  -7.540  1.00 69.30           C  
ATOM   1821  O   PRO A 229     -37.985 -40.869  -6.225  1.00 69.30           O  
ATOM   1822  CG  PRO A 229     -41.244 -38.550  -6.914  1.00 69.30           C  
ATOM   1823  CD  PRO A 229     -40.587 -38.497  -5.538  1.00 69.30           C  
ATOM   1824  N   PRO A 230     -39.021 -42.721  -6.996  1.00 66.62           N  
ATOM   1825  CA  PRO A 230     -37.823 -43.547  -7.106  1.00 66.62           C  
ATOM   1826  C   PRO A 230     -37.053 -43.315  -8.416  1.00 66.62           C  
ATOM   1827  CB  PRO A 230     -38.331 -44.987  -6.997  1.00 66.62           C  
ATOM   1828  O   PRO A 230     -37.617 -42.999  -9.461  1.00 66.62           O  
ATOM   1829  CG  PRO A 230     -39.682 -44.913  -7.706  1.00 66.62           C  
ATOM   1830  CD  PRO A 230     -40.187 -43.506  -7.381  1.00 66.62           C  
ATOM   1831  N   TYR A 231     -35.744 -43.546  -8.345  1.00 44.88           N  
ATOM   1832  CA  TYR A 231     -34.820 -43.652  -9.473  1.00 44.88           C  
ATOM   1833  C   TYR A 231     -35.083 -44.968 -10.231  1.00 44.88           C  
ATOM   1834  CB  TYR A 231     -33.391 -43.614  -8.890  1.00 44.88           C  
ATOM   1835  O   TYR A 231     -35.131 -46.029  -9.608  1.00 44.88           O  
ATOM   1836  CG  TYR A 231     -32.383 -42.781  -9.653  1.00 44.88           C  
ATOM   1837  CD1 TYR A 231     -31.464 -43.395 -10.524  1.00 44.88           C  
ATOM   1838  CD2 TYR A 231     -32.319 -41.392  -9.424  1.00 44.88           C  
ATOM   1839  CE1 TYR A 231     -30.476 -42.620 -11.162  1.00 44.88           C  
ATOM   1840  CE2 TYR A 231     -31.332 -40.615 -10.059  1.00 44.88           C  
ATOM   1841  OH  TYR A 231     -29.441 -40.494 -11.535  1.00 44.88           O  
ATOM   1842  CZ  TYR A 231     -30.405 -41.231 -10.926  1.00 44.88           C  
ATOM   1843  N   GLY A 232     -35.237 -44.925 -11.557  1.00 55.25           N  
ATOM   1844  CA  GLY A 232     -35.501 -46.113 -12.373  1.00 55.25           C  
ATOM   1845  C   GLY A 232     -35.240 -45.884 -13.861  1.00 55.25           C  
ATOM   1846  O   GLY A 232     -35.940 -45.126 -14.518  1.00 55.25           O  
ATOM   1847  N   THR A 233     -34.201 -46.555 -14.345  1.00 50.93           N  
ATOM   1848  CA  THR A 233     -33.747 -46.732 -15.732  1.00 50.93           C  
ATOM   1849  C   THR A 233     -34.841 -47.245 -16.680  1.00 50.93           C  
ATOM   1850  CB  THR A 233     -32.585 -47.751 -15.670  1.00 50.93           C  
ATOM   1851  O   THR A 233     -35.590 -48.128 -16.280  1.00 50.93           O  
ATOM   1852  CG2 THR A 233     -32.880 -49.037 -14.876  1.00 50.93           C  
ATOM   1853  OG1 THR A 233     -32.175 -48.154 -16.949  1.00 50.93           O  
ATOM   1854  N   MET A 234     -34.893 -46.746 -17.925  1.00 63.50           N  
ATOM   1855  CA  MET A 234     -35.223 -47.514 -19.139  1.00 63.50           C  
ATOM   1856  C   MET A 234     -34.709 -46.780 -20.390  1.00 63.50           C  
ATOM   1857  CB  MET A 234     -36.721 -47.836 -19.304  1.00 63.50           C  
ATOM   1858  O   MET A 234     -34.867 -45.571 -20.546  1.00 63.50           O  
ATOM   1859  CG  MET A 234     -37.211 -49.132 -18.627  1.00 63.50           C  
ATOM   1860  SD  MET A 234     -36.305 -50.678 -18.981  1.00 63.50           S  
ATOM   1861  CE  MET A 234     -35.127 -50.797 -17.603  1.00 63.50           C  
ATOM   1862  N   ASP A 235     -34.061 -47.565 -21.243  1.00 45.05           N  
ATOM   1863  CA  ASP A 235     -33.484 -47.240 -22.543  1.00 45.05           C  
ATOM   1864  C   ASP A 235     -34.577 -47.158 -23.639  1.00 45.05           C  
ATOM   1865  CB  ASP A 235     -32.455 -48.365 -22.805  1.00 45.05           C  
ATOM   1866  O   ASP A 235     -35.724 -47.540 -23.416  1.00 45.05           O  
ATOM   1867  CG  ASP A 235     -31.459 -48.069 -23.923  1.00 45.05           C  
ATOM   1868  OD1 ASP A 235     -31.857 -48.236 -25.099  1.00 45.05           O  
ATOM   1869  OD2 ASP A 235     -30.335 -47.636 -23.595  1.00 45.05           O  
ATOM   1870  N   SER A 236     -34.170 -46.743 -24.842  1.00 54.14           N  
ATOM   1871  CA  SER A 236     -34.845 -46.915 -26.137  1.00 54.14           C  
ATOM   1872  C   SER A 236     -35.792 -45.810 -26.648  1.00 54.14           C  
ATOM   1873  CB  SER A 236     -35.398 -48.335 -26.316  1.00 54.14           C  
ATOM   1874  O   SER A 236     -37.012 -45.874 -26.559  1.00 54.14           O  
ATOM   1875  OG  SER A 236     -34.327 -49.267 -26.293  1.00 54.14           O  
ATOM   1876  N   SER A 237     -35.176 -44.948 -27.469  1.00 53.47           N  
ATOM   1877  CA  SER A 237     -35.445 -44.889 -28.920  1.00 53.47           C  
ATOM   1878  C   SER A 237     -36.427 -43.829 -29.477  1.00 53.47           C  
ATOM   1879  CB  SER A 237     -35.696 -46.304 -29.473  1.00 53.47           C  
ATOM   1880  O   SER A 237     -37.588 -43.749 -29.105  1.00 53.47           O  
ATOM   1881  OG  SER A 237     -37.030 -46.725 -29.283  1.00 53.47           O  
ATOM   1882  N   HIS A 238     -35.895 -43.078 -30.456  1.00 52.50           N  
ATOM   1883  CA  HIS A 238     -36.535 -42.396 -31.596  1.00 52.50           C  
ATOM   1884  C   HIS A 238     -37.653 -41.364 -31.356  1.00 52.50           C  
ATOM   1885  CB  HIS A 238     -37.010 -43.462 -32.601  1.00 52.50           C  
ATOM   1886  O   HIS A 238     -38.766 -41.729 -31.018  1.00 52.50           O  
ATOM   1887  CG  HIS A 238     -35.934 -44.428 -33.026  1.00 52.50           C  
ATOM   1888  CD2 HIS A 238     -35.920 -45.777 -32.803  1.00 52.50           C  
ATOM   1889  ND1 HIS A 238     -34.763 -44.116 -33.680  1.00 52.50           N  
ATOM   1890  CE1 HIS A 238     -34.047 -45.245 -33.816  1.00 52.50           C  
ATOM   1891  NE2 HIS A 238     -34.705 -46.279 -33.280  1.00 52.50           N  
ATOM   1892  N   VAL A 239     -37.419 -40.104 -31.761  1.00 54.18           N  
ATOM   1893  CA  VAL A 239     -38.035 -39.515 -32.976  1.00 54.18           C  
ATOM   1894  C   VAL A 239     -37.357 -38.188 -33.366  1.00 54.18           C  
ATOM   1895  CB  VAL A 239     -39.568 -39.298 -32.922  1.00 54.18           C  
ATOM   1896  O   VAL A 239     -37.102 -37.319 -32.540  1.00 54.18           O  
ATOM   1897  CG1 VAL A 239     -40.331 -40.495 -33.515  1.00 54.18           C  
ATOM   1898  CG2 VAL A 239     -40.124 -38.905 -31.550  1.00 54.18           C  
ATOM   1899  N   PHE A 240     -37.035 -38.076 -34.656  1.00 53.90           N  
ATOM   1900  CA  PHE A 240     -36.454 -36.923 -35.349  1.00 53.90           C  
ATOM   1901  C   PHE A 240     -37.522 -35.881 -35.752  1.00 53.90           C  
ATOM   1902  CB  PHE A 240     -35.794 -37.463 -36.641  1.00 53.90           C  
ATOM   1903  O   PHE A 240     -38.699 -36.220 -35.838  1.00 53.90           O  
ATOM   1904  CG  PHE A 240     -34.461 -38.165 -36.491  1.00 53.90           C  
ATOM   1905  CD1 PHE A 240     -33.275 -37.431 -36.681  1.00 53.90           C  
ATOM   1906  CD2 PHE A 240     -34.392 -39.549 -36.236  1.00 53.90           C  
ATOM   1907  CE1 PHE A 240     -32.026 -38.069 -36.607  1.00 53.90           C  
ATOM   1908  CE2 PHE A 240     -33.140 -40.187 -36.158  1.00 53.90           C  
ATOM   1909  CZ  PHE A 240     -31.958 -39.447 -36.343  1.00 53.90           C  
ATOM   1910  N   HIS A 241     -37.033 -34.724 -36.243  1.00 50.79           N  
ATOM   1911  CA  HIS A 241     -37.625 -33.920 -37.342  1.00 50.79           C  
ATOM   1912  C   HIS A 241     -38.704 -32.893 -36.875  1.00 50.79           C  
ATOM   1913  CB  HIS A 241     -38.057 -34.924 -38.451  1.00 50.79           C  
ATOM   1914  O   HIS A 241     -39.496 -33.206 -36.005  1.00 50.79           O  
ATOM   1915  CG  HIS A 241     -37.689 -34.564 -39.864  1.00 50.79           C  
ATOM   1916  CD2 HIS A 241     -38.522 -34.552 -40.952  1.00 50.79           C  
ATOM   1917  ND1 HIS A 241     -36.413 -34.356 -40.334  1.00 50.79           N  
ATOM   1918  CE1 HIS A 241     -36.486 -34.176 -41.663  1.00 50.79           C  
ATOM   1919  NE2 HIS A 241     -37.755 -34.258 -42.079  1.00 50.79           N  
ATOM   1920  N   VAL A 242     -38.841 -31.636 -37.335  1.00 52.03           N  
ATOM   1921  CA  VAL A 242     -38.459 -30.942 -38.582  1.00 52.03           C  
ATOM   1922  C   VAL A 242     -38.463 -29.406 -38.388  1.00 52.03           C  
ATOM   1923  CB  VAL A 242     -39.493 -31.173 -39.722  1.00 52.03           C  
ATOM   1924  O   VAL A 242     -39.177 -28.861 -37.555  1.00 52.03           O  
ATOM   1925  CG1 VAL A 242     -38.827 -31.119 -41.103  1.00 52.03           C  
ATOM   1926  CG2 VAL A 242     -40.364 -32.419 -39.588  1.00 52.03           C  
ATOM   1927  N   LYS A 243     -37.705 -28.740 -39.262  1.00 48.85           N  
ATOM   1928  CA  LYS A 243     -37.631 -27.315 -39.651  1.00 48.85           C  
ATOM   1929  C   LYS A 243     -38.978 -26.713 -40.152  1.00 48.85           C  
ATOM   1930  CB  LYS A 243     -36.603 -27.382 -40.797  1.00 48.85           C  
ATOM   1931  O   LYS A 243     -39.761 -27.460 -40.734  1.00 48.85           O  
ATOM   1932  CG  LYS A 243     -36.089 -26.094 -41.445  1.00 48.85           C  
ATOM   1933  CD  LYS A 243     -35.114 -26.514 -42.562  1.00 48.85           C  
ATOM   1934  CE  LYS A 243     -34.523 -25.331 -43.334  1.00 48.85           C  
ATOM   1935  NZ  LYS A 243     -33.283 -24.807 -42.707  1.00 48.85           N  
ATOM   1936  N   PRO A 244     -39.226 -25.386 -40.041  1.00 50.63           N  
ATOM   1937  CA  PRO A 244     -40.465 -24.752 -40.516  1.00 50.63           C  
ATOM   1938  C   PRO A 244     -40.362 -24.218 -41.969  1.00 50.63           C  
ATOM   1939  CB  PRO A 244     -40.700 -23.609 -39.523  1.00 50.63           C  
ATOM   1940  O   PRO A 244     -39.269 -23.806 -42.375  1.00 50.63           O  
ATOM   1941  CG  PRO A 244     -39.281 -23.129 -39.210  1.00 50.63           C  
ATOM   1942  CD  PRO A 244     -38.425 -24.397 -39.322  1.00 50.63           C  
ATOM   1943  N   PRO A 245     -41.469 -24.165 -42.746  1.00 56.01           N  
ATOM   1944  CA  PRO A 245     -41.548 -23.452 -44.028  1.00 56.01           C  
ATOM   1945  C   PRO A 245     -42.432 -22.173 -43.980  1.00 56.01           C  
ATOM   1946  CB  PRO A 245     -42.115 -24.490 -44.993  1.00 56.01           C  
ATOM   1947  O   PRO A 245     -43.268 -22.048 -43.084  1.00 56.01           O  
ATOM   1948  CG  PRO A 245     -43.106 -25.259 -44.115  1.00 56.01           C  
ATOM   1949  CD  PRO A 245     -42.576 -25.113 -42.682  1.00 56.01           C  
ATOM   1950  N   PRO A 246     -42.275 -21.225 -44.935  1.00 57.26           N  
ATOM   1951  CA  PRO A 246     -42.936 -19.913 -44.910  1.00 57.26           C  
ATOM   1952  C   PRO A 246     -44.073 -19.716 -45.951  1.00 57.26           C  
ATOM   1953  CB  PRO A 246     -41.764 -18.961 -45.170  1.00 57.26           C  
ATOM   1954  O   PRO A 246     -44.182 -20.467 -46.915  1.00 57.26           O  
ATOM   1955  CG  PRO A 246     -40.967 -19.701 -46.248  1.00 57.26           C  
ATOM   1956  CD  PRO A 246     -41.194 -21.178 -45.921  1.00 57.26           C  
ATOM   1957  N   HIS A 247     -44.813 -18.606 -45.773  1.00 42.44           N  
ATOM   1958  CA  HIS A 247     -45.645 -17.824 -46.726  1.00 42.44           C  
ATOM   1959  C   HIS A 247     -47.036 -18.327 -47.191  1.00 42.44           C  
ATOM   1960  CB  HIS A 247     -44.807 -17.402 -47.948  1.00 42.44           C  
ATOM   1961  O   HIS A 247     -47.128 -19.286 -47.945  1.00 42.44           O  
ATOM   1962  CG  HIS A 247     -43.577 -16.599 -47.615  1.00 42.44           C  
ATOM   1963  CD2 HIS A 247     -42.288 -16.911 -47.951  1.00 42.44           C  
ATOM   1964  ND1 HIS A 247     -43.540 -15.399 -46.939  1.00 42.44           N  
ATOM   1965  CE1 HIS A 247     -42.256 -15.014 -46.847  1.00 42.44           C  
ATOM   1966  NE2 HIS A 247     -41.455 -15.913 -47.435  1.00 42.44           N  
ATOM   1967  N   ALA A 248     -48.093 -17.557 -46.850  1.00 45.83           N  
ATOM   1968  CA  ALA A 248     -49.194 -17.039 -47.713  1.00 45.83           C  
ATOM   1969  C   ALA A 248     -50.363 -16.538 -46.816  1.00 45.83           C  
ATOM   1970  CB  ALA A 248     -49.706 -18.099 -48.700  1.00 45.83           C  
ATOM   1971  O   ALA A 248     -50.935 -17.324 -46.075  1.00 45.83           O  
ATOM   1972  N   TYR A 249     -50.541 -15.228 -46.594  1.00 45.04           N  
ATOM   1973  CA  TYR A 249     -51.358 -14.225 -47.321  1.00 45.04           C  
ATOM   1974  C   TYR A 249     -52.881 -14.221 -47.050  1.00 45.04           C  
ATOM   1975  CB  TYR A 249     -51.053 -14.089 -48.828  1.00 45.04           C  
ATOM   1976  O   TYR A 249     -53.553 -15.232 -47.210  1.00 45.04           O  
ATOM   1977  CG  TYR A 249     -50.357 -12.788 -49.192  1.00 45.04           C  
ATOM   1978  CD1 TYR A 249     -51.100 -11.625 -49.487  1.00 45.04           C  
ATOM   1979  CD2 TYR A 249     -48.951 -12.744 -49.210  1.00 45.04           C  
ATOM   1980  CE1 TYR A 249     -50.434 -10.423 -49.806  1.00 45.04           C  
ATOM   1981  CE2 TYR A 249     -48.284 -11.547 -49.528  1.00 45.04           C  
ATOM   1982  OH  TYR A 249     -48.362  -9.240 -50.146  1.00 45.04           O  
ATOM   1983  CZ  TYR A 249     -49.022 -10.385 -49.832  1.00 45.04           C  
ATOM   1984  N   SER A 250     -53.378 -12.993 -46.807  1.00 42.40           N  
ATOM   1985  CA  SER A 250     -54.767 -12.478 -46.832  1.00 42.40           C  
ATOM   1986  C   SER A 250     -55.707 -12.806 -45.664  1.00 42.40           C  
ATOM   1987  CB  SER A 250     -55.459 -12.845 -48.155  1.00 42.40           C  
ATOM   1988  O   SER A 250     -55.741 -13.934 -45.204  1.00 42.40           O  
ATOM   1989  OG  SER A 250     -55.339 -11.789 -49.084  1.00 42.40           O  
ATOM   1990  N   ALA A 251     -56.621 -11.946 -45.201  1.00 43.37           N  
ATOM   1991  CA  ALA A 251     -56.894 -10.496 -45.242  1.00 43.37           C  
ATOM   1992  C   ALA A 251     -58.303 -10.332 -44.610  1.00 43.37           C  
ATOM   1993  CB  ALA A 251     -56.973  -9.933 -46.675  1.00 43.37           C  
ATOM   1994  O   ALA A 251     -59.160 -11.147 -44.938  1.00 43.37           O  
ATOM   1995  N   ALA A 252     -58.540  -9.317 -43.760  1.00 48.34           N  
ATOM   1996  CA  ALA A 252     -59.814  -8.577 -43.539  1.00 48.34           C  
ATOM   1997  C   ALA A 252     -59.839  -7.959 -42.115  1.00 48.34           C  
ATOM   1998  CB  ALA A 252     -61.076  -9.430 -43.759  1.00 48.34           C  
ATOM   1999  O   ALA A 252     -59.890  -8.697 -41.138  1.00 48.34           O  
ATOM   2000  N   LEU A 253     -59.531  -6.659 -41.969  1.00 47.66           N  
ATOM   2001  CA  LEU A 253     -60.456  -5.519 -41.730  1.00 47.66           C  
ATOM   2002  C   LEU A 253     -61.096  -5.517 -40.311  1.00 47.66           C  
ATOM   2003  CB  LEU A 253     -61.513  -5.392 -42.853  1.00 47.66           C  
ATOM   2004  O   LEU A 253     -61.922  -6.377 -40.041  1.00 47.66           O  
ATOM   2005  CG  LEU A 253     -60.984  -5.046 -44.260  1.00 47.66           C  
ATOM   2006  CD1 LEU A 253     -62.135  -5.083 -45.267  1.00 47.66           C  
ATOM   2007  CD2 LEU A 253     -60.327  -3.668 -44.326  1.00 47.66           C  
ATOM   2008  N   GLU A 254     -60.616  -4.729 -39.328  1.00 47.87           N  
ATOM   2009  CA  GLU A 254     -60.858  -3.278 -39.016  1.00 47.87           C  
ATOM   2010  C   GLU A 254     -62.128  -3.034 -38.133  1.00 47.87           C  
ATOM   2011  CB  GLU A 254     -60.682  -2.359 -40.250  1.00 47.87           C  
ATOM   2012  O   GLU A 254     -62.977  -3.919 -38.058  1.00 47.87           O  
ATOM   2013  CG  GLU A 254     -59.307  -1.657 -40.323  1.00 47.87           C  
ATOM   2014  CD  GLU A 254     -59.146  -0.397 -39.451  1.00 47.87           C  
ATOM   2015  OE1 GLU A 254     -58.240  -0.386 -38.592  1.00 47.87           O  
ATOM   2016  OE2 GLU A 254     -59.913   0.562 -39.676  1.00 47.87           O  
ATOM   2017  N   PRO A 255     -62.250  -1.912 -37.382  1.00 52.72           N  
ATOM   2018  CA  PRO A 255     -61.985  -1.781 -35.934  1.00 52.72           C  
ATOM   2019  C   PRO A 255     -63.197  -1.162 -35.181  1.00 52.72           C  
ATOM   2020  CB  PRO A 255     -60.819  -0.788 -35.941  1.00 52.72           C  
ATOM   2021  O   PRO A 255     -64.233  -0.990 -35.801  1.00 52.72           O  
ATOM   2022  CG  PRO A 255     -61.335   0.260 -36.926  1.00 52.72           C  
ATOM   2023  CD  PRO A 255     -62.207  -0.546 -37.896  1.00 52.72           C  
ATOM   2024  N   PHE A 256     -63.089  -0.748 -33.903  1.00 48.51           N  
ATOM   2025  CA  PHE A 256     -63.856   0.400 -33.342  1.00 48.51           C  
ATOM   2026  C   PHE A 256     -63.350   0.824 -31.926  1.00 48.51           C  
ATOM   2027  CB  PHE A 256     -65.392   0.133 -33.324  1.00 48.51           C  
ATOM   2028  O   PHE A 256     -63.343  -0.016 -31.034  1.00 48.51           O  
ATOM   2029  CG  PHE A 256     -66.235   1.170 -34.077  1.00 48.51           C  
ATOM   2030  CD1 PHE A 256     -66.854   2.217 -33.369  1.00 48.51           C  
ATOM   2031  CD2 PHE A 256     -66.429   1.109 -35.476  1.00 48.51           C  
ATOM   2032  CE1 PHE A 256     -67.563   3.226 -34.047  1.00 48.51           C  
ATOM   2033  CE2 PHE A 256     -67.136   2.113 -36.158  1.00 48.51           C  
ATOM   2034  CZ  PHE A 256     -67.693   3.183 -35.445  1.00 48.51           C  
ATOM   2035  N   PHE A 257     -62.903   2.098 -31.792  1.00 43.70           N  
ATOM   2036  CA  PHE A 257     -63.096   3.145 -30.729  1.00 43.70           C  
ATOM   2037  C   PHE A 257     -63.157   2.756 -29.218  1.00 43.70           C  
ATOM   2038  CB  PHE A 257     -64.351   3.912 -31.173  1.00 43.70           C  
ATOM   2039  O   PHE A 257     -63.747   1.742 -28.891  1.00 43.70           O  
ATOM   2040  CG  PHE A 257     -64.082   5.084 -32.094  1.00 43.70           C  
ATOM   2041  CD1 PHE A 257     -64.043   6.384 -31.559  1.00 43.70           C  
ATOM   2042  CD2 PHE A 257     -63.878   4.891 -33.475  1.00 43.70           C  
ATOM   2043  CE1 PHE A 257     -63.788   7.485 -32.393  1.00 43.70           C  
ATOM   2044  CE2 PHE A 257     -63.612   5.992 -34.308  1.00 43.70           C  
ATOM   2045  CZ  PHE A 257     -63.565   7.289 -33.767  1.00 43.70           C  
ATOM   2046  N   GLU A 258     -62.619   3.449 -28.189  1.00 45.14           N  
ATOM   2047  CA  GLU A 258     -62.385   4.864 -27.760  1.00 45.14           C  
ATOM   2048  C   GLU A 258     -61.155   4.878 -26.783  1.00 45.14           C  
ATOM   2049  CB  GLU A 258     -63.611   5.299 -26.912  1.00 45.14           C  
ATOM   2050  O   GLU A 258     -61.017   3.930 -26.018  1.00 45.14           O  
ATOM   2051  CG  GLU A 258     -64.794   5.889 -27.686  1.00 45.14           C  
ATOM   2052  CD  GLU A 258     -66.093   5.979 -26.863  1.00 45.14           C  
ATOM   2053  OE1 GLU A 258     -66.689   7.081 -26.850  1.00 45.14           O  
ATOM   2054  OE2 GLU A 258     -66.514   4.940 -26.308  1.00 45.14           O  
ATOM   2055  N   SER A 259     -60.111   5.736 -26.816  1.00 48.72           N  
ATOM   2056  CA  SER A 259     -59.942   7.194 -26.538  1.00 48.72           C  
ATOM   2057  C   SER A 259     -60.289   7.659 -25.100  1.00 48.72           C  
ATOM   2058  CB  SER A 259     -60.654   8.063 -27.583  1.00 48.72           C  
ATOM   2059  O   SER A 259     -61.262   7.149 -24.555  1.00 48.72           O  
ATOM   2060  OG  SER A 259     -59.748   8.977 -28.169  1.00 48.72           O  
ATOM   2061  N   PRO A 260     -59.682   8.728 -24.516  1.00 49.05           N  
ATOM   2062  CA  PRO A 260     -58.325   9.319 -24.631  1.00 49.05           C  
ATOM   2063  C   PRO A 260     -57.715   9.754 -23.258  1.00 49.05           C  
ATOM   2064  CB  PRO A 260     -58.565  10.595 -25.448  1.00 49.05           C  
ATOM   2065  O   PRO A 260     -58.436   9.850 -22.276  1.00 49.05           O  
ATOM   2066  CG  PRO A 260     -59.990  11.023 -25.063  1.00 49.05           C  
ATOM   2067  CD  PRO A 260     -60.582   9.850 -24.276  1.00 49.05           C  
ATOM   2068  N   LEU A 261     -56.417  10.110 -23.194  1.00 46.19           N  
ATOM   2069  CA  LEU A 261     -55.886  11.257 -22.410  1.00 46.19           C  
ATOM   2070  C   LEU A 261     -54.412  11.574 -22.791  1.00 46.19           C  
ATOM   2071  CB  LEU A 261     -56.046  11.094 -20.871  1.00 46.19           C  
ATOM   2072  O   LEU A 261     -53.480  10.889 -22.384  1.00 46.19           O  
ATOM   2073  CG  LEU A 261     -57.254  11.824 -20.220  1.00 46.19           C  
ATOM   2074  CD1 LEU A 261     -57.309  11.505 -18.725  1.00 46.19           C  
ATOM   2075  CD2 LEU A 261     -57.228  13.347 -20.370  1.00 46.19           C  
ATOM   2076  N   THR A 262     -54.274  12.616 -23.622  1.00 46.02           N  
ATOM   2077  CA  THR A 262     -53.341  13.774 -23.578  1.00 46.02           C  
ATOM   2078  C   THR A 262     -51.812  13.615 -23.430  1.00 46.02           C  
ATOM   2079  CB  THR A 262     -53.851  14.821 -22.574  1.00 46.02           C  
ATOM   2080  O   THR A 262     -51.291  13.387 -22.344  1.00 46.02           O  
ATOM   2081  CG2 THR A 262     -55.208  15.394 -22.998  1.00 46.02           C  
ATOM   2082  OG1 THR A 262     -54.004  14.224 -21.307  1.00 46.02           O  
ATOM   2083  N   ASP A 263     -51.139  13.942 -24.545  1.00 41.30           N  
ATOM   2084  CA  ASP A 263     -50.059  14.939 -24.715  1.00 41.30           C  
ATOM   2085  C   ASP A 263     -48.679  14.742 -24.055  1.00 41.30           C  
ATOM   2086  CB  ASP A 263     -50.613  16.356 -24.456  1.00 41.30           C  
ATOM   2087  O   ASP A 263     -48.438  15.171 -22.932  1.00 41.30           O  
ATOM   2088  CG  ASP A 263     -51.811  16.683 -25.351  1.00 41.30           C  
ATOM   2089  OD1 ASP A 263     -51.730  16.351 -26.555  1.00 41.30           O  
ATOM   2090  OD2 ASP A 263     -52.822  17.187 -24.818  1.00 41.30           O  
ATOM   2091  N   CYS A 264     -47.708  14.240 -24.834  1.00 43.27           N  
ATOM   2092  CA  CYS A 264     -46.481  14.966 -25.212  1.00 43.27           C  
ATOM   2093  C   CYS A 264     -45.716  14.183 -26.297  1.00 43.27           C  
ATOM   2094  CB  CYS A 264     -45.561  15.279 -24.022  1.00 43.27           C  
ATOM   2095  O   CYS A 264     -45.419  12.999 -26.174  1.00 43.27           O  
ATOM   2096  SG  CYS A 264     -46.011  16.893 -23.314  1.00 43.27           S  
ATOM   2097  N   THR A 265     -45.435  14.884 -27.388  1.00 43.52           N  
ATOM   2098  CA  THR A 265     -44.852  14.419 -28.649  1.00 43.52           C  
ATOM   2099  C   THR A 265     -43.339  14.155 -28.554  1.00 43.52           C  
ATOM   2100  CB  THR A 265     -45.188  15.447 -29.754  1.00 43.52           C  
ATOM   2101  O   THR A 265     -42.592  14.984 -28.047  1.00 43.52           O  
ATOM   2102  CG2 THR A 265     -45.159  16.908 -29.284  1.00 43.52           C  
ATOM   2103  OG1 THR A 265     -44.302  15.361 -30.846  1.00 43.52           O  
ATOM   2104  N   SER A 266     -42.943  13.003 -29.109  1.00 44.72           N  
ATOM   2105  CA  SER A 266     -41.692  12.585 -29.788  1.00 44.72           C  
ATOM   2106  C   SER A 266     -40.622  13.651 -30.139  1.00 44.72           C  
ATOM   2107  CB  SER A 266     -42.155  11.910 -31.101  1.00 44.72           C  
ATOM   2108  O   SER A 266     -40.998  14.792 -30.409  1.00 44.72           O  
ATOM   2109  OG  SER A 266     -43.327  12.494 -31.647  1.00 44.72           O  
ATOM   2110  N   PRO A 267     -39.320  13.281 -30.296  1.00 50.74           N  
ATOM   2111  CA  PRO A 267     -38.895  12.002 -30.880  1.00 50.74           C  
ATOM   2112  C   PRO A 267     -37.709  11.270 -30.230  1.00 50.74           C  
ATOM   2113  CB  PRO A 267     -38.524  12.388 -32.315  1.00 50.74           C  
ATOM   2114  O   PRO A 267     -36.811  11.830 -29.609  1.00 50.74           O  
ATOM   2115  CG  PRO A 267     -37.898  13.778 -32.152  1.00 50.74           C  
ATOM   2116  CD  PRO A 267     -38.319  14.244 -30.754  1.00 50.74           C  
ATOM   2117  N   SER A 268     -37.722   9.967 -30.480  1.00 52.13           N  
ATOM   2118  CA  SER A 268     -36.660   8.989 -30.297  1.00 52.13           C  
ATOM   2119  C   SER A 268     -35.334   9.471 -30.895  1.00 52.13           C  
ATOM   2120  CB  SER A 268     -37.103   7.700 -31.015  1.00 52.13           C  
ATOM   2121  O   SER A 268     -35.254   9.766 -32.088  1.00 52.13           O  
ATOM   2122  OG  SER A 268     -38.510   7.503 -30.905  1.00 52.13           O  
ATOM   2123  N   PHE A 269     -34.287   9.529 -30.072  1.00 46.85           N  
ATOM   2124  CA  PHE A 269     -32.922   9.785 -30.519  1.00 46.85           C  
ATOM   2125  C   PHE A 269     -32.268   8.449 -30.887  1.00 46.85           C  
ATOM   2126  CB  PHE A 269     -32.163  10.561 -29.431  1.00 46.85           C  
ATOM   2127  O   PHE A 269     -31.796   7.720 -30.016  1.00 46.85           O  
ATOM   2128  CG  PHE A 269     -30.849  11.167 -29.891  1.00 46.85           C  
ATOM   2129  CD1 PHE A 269     -29.635  10.481 -29.699  1.00 46.85           C  
ATOM   2130  CD2 PHE A 269     -30.841  12.436 -30.502  1.00 46.85           C  
ATOM   2131  CE1 PHE A 269     -28.420  11.067 -30.103  1.00 46.85           C  
ATOM   2132  CE2 PHE A 269     -29.629  13.019 -30.911  1.00 46.85           C  
ATOM   2133  CZ  PHE A 269     -28.417  12.336 -30.708  1.00 46.85           C  
ATOM   2134  N   ASP A 270     -32.282   8.122 -32.177  1.00 58.85           N  
ATOM   2135  CA  ASP A 270     -31.448   7.069 -32.753  1.00 58.85           C  
ATOM   2136  C   ASP A 270     -30.068   7.695 -33.024  1.00 58.85           C  
ATOM   2137  CB  ASP A 270     -32.152   6.481 -33.996  1.00 58.85           C  
ATOM   2138  O   ASP A 270     -29.896   8.521 -33.923  1.00 58.85           O  
ATOM   2139  CG  ASP A 270     -31.770   5.028 -34.313  1.00 58.85           C  
ATOM   2140  OD1 ASP A 270     -31.219   4.351 -33.415  1.00 58.85           O  
ATOM   2141  OD2 ASP A 270     -32.089   4.589 -35.440  1.00 58.85           O  
ATOM   2142  N   GLY A 271     -29.113   7.433 -32.128  1.00 64.12           N  
ATOM   2143  CA  GLY A 271     -27.766   8.000 -32.186  1.00 64.12           C  
ATOM   2144  C   GLY A 271     -26.935   7.337 -33.290  1.00 64.12           C  
ATOM   2145  O   GLY A 271     -27.021   6.122 -33.468  1.00 64.12           O  
ATOM   2146  N   PRO A 272     -26.112   8.093 -34.038  1.00 65.39           N  
ATOM   2147  CA  PRO A 272     -25.423   7.557 -35.197  1.00 65.39           C  
ATOM   2148  C   PRO A 272     -24.399   6.500 -34.781  1.00 65.39           C  
ATOM   2149  CB  PRO A 272     -24.798   8.756 -35.913  1.00 65.39           C  
ATOM   2150  O   PRO A 272     -23.544   6.713 -33.919  1.00 65.39           O  
ATOM   2151  CG  PRO A 272     -24.585   9.757 -34.778  1.00 65.39           C  
ATOM   2152  CD  PRO A 272     -25.752   9.483 -33.829  1.00 65.39           C  
ATOM   2153  N   LEU A 273     -24.514   5.360 -35.453  1.00 60.80           N  
ATOM   2154  CA  LEU A 273     -23.582   4.245 -35.477  1.00 60.80           C  
ATOM   2155  C   LEU A 273     -22.135   4.748 -35.584  1.00 60.80           C  
ATOM   2156  CB  LEU A 273     -23.965   3.365 -36.685  1.00 60.80           C  
ATOM   2157  O   LEU A 273     -21.812   5.605 -36.410  1.00 60.80           O  
ATOM   2158  CG  LEU A 273     -25.398   2.790 -36.618  1.00 60.80           C  
ATOM   2159  CD1 LEU A 273     -25.811   2.229 -37.977  1.00 60.80           C  
ATOM   2160  CD2 LEU A 273     -25.502   1.678 -35.575  1.00 60.80           C  
ATOM   2161  N   SER A 274     -21.267   4.209 -34.727  1.00 63.46           N  
ATOM   2162  CA  SER A 274     -19.838   4.516 -34.709  1.00 63.46           C  
ATOM   2163  C   SER A 274     -19.205   4.311 -36.093  1.00 63.46           C  
ATOM   2164  CB  SER A 274     -19.122   3.622 -33.693  1.00 63.46           C  
ATOM   2165  O   SER A 274     -19.514   3.322 -36.763  1.00 63.46           O  
ATOM   2166  OG  SER A 274     -19.707   3.759 -32.411  1.00 63.46           O  
ATOM   2167  N   PRO A 275     -18.303   5.207 -36.534  1.00 64.23           N  
ATOM   2168  CA  PRO A 275     -17.630   5.052 -37.813  1.00 64.23           C  
ATOM   2169  C   PRO A 275     -16.753   3.788 -37.796  1.00 64.23           C  
ATOM   2170  CB  PRO A 275     -16.817   6.333 -38.018  1.00 64.23           C  
ATOM   2171  O   PRO A 275     -16.092   3.513 -36.789  1.00 64.23           O  
ATOM   2172  CG  PRO A 275     -16.561   6.824 -36.593  1.00 64.23           C  
ATOM   2173  CD  PRO A 275     -17.805   6.376 -35.829  1.00 64.23           C  
ATOM   2174  N   PRO A 276     -16.716   3.012 -38.892  1.00 65.75           N  
ATOM   2175  CA  PRO A 276     -15.849   1.850 -38.987  1.00 65.75           C  
ATOM   2176  C   PRO A 276     -14.381   2.281 -38.908  1.00 65.75           C  
ATOM   2177  CB  PRO A 276     -16.207   1.173 -40.315  1.00 65.75           C  
ATOM   2178  O   PRO A 276     -13.925   3.163 -39.638  1.00 65.75           O  
ATOM   2179  CG  PRO A 276     -16.774   2.313 -41.161  1.00 65.75           C  
ATOM   2180  CD  PRO A 276     -17.443   3.220 -40.133  1.00 65.75           C  
ATOM   2181  N   LEU A 277     -13.621   1.622 -38.033  1.00 63.63           N  
ATOM   2182  CA  LEU A 277     -12.163   1.686 -38.007  1.00 63.63           C  
ATOM   2183  C   LEU A 277     -11.610   0.918 -39.215  1.00 63.63           C  
ATOM   2184  CB  LEU A 277     -11.634   1.118 -36.674  1.00 63.63           C  
ATOM   2185  O   LEU A 277     -11.138  -0.207 -39.094  1.00 63.63           O  
ATOM   2186  CG  LEU A 277     -12.003   1.919 -35.414  1.00 63.63           C  
ATOM   2187  CD1 LEU A 277     -11.531   1.151 -34.179  1.00 63.63           C  
ATOM   2188  CD2 LEU A 277     -11.350   3.303 -35.396  1.00 63.63           C  
ATOM   2189  N   SER A 278     -11.689   1.504 -40.405  1.00 60.14           N  
ATOM   2190  CA  SER A 278     -11.017   0.983 -41.595  1.00 60.14           C  
ATOM   2191  C   SER A 278      -9.682   1.697 -41.776  1.00 60.14           C  
ATOM   2192  CB  SER A 278     -11.924   1.034 -42.829  1.00 60.14           C  
ATOM   2193  O   SER A 278      -9.597   2.754 -42.399  1.00 60.14           O  
ATOM   2194  OG  SER A 278     -12.700   2.212 -42.868  1.00 60.14           O  
ATOM   2195  N   ILE A 279      -8.622   1.099 -41.230  1.00 58.98           N  
ATOM   2196  CA  ILE A 279      -7.235   1.457 -41.533  1.00 58.98           C  
ATOM   2197  C   ILE A 279      -6.809   0.802 -42.854  1.00 58.98           C  
ATOM   2198  CB  ILE A 279      -6.319   1.201 -40.311  1.00 58.98           C  
ATOM   2199  O   ILE A 279      -5.984  -0.099 -42.897  1.00 58.98           O  
ATOM   2200  CG1 ILE A 279      -4.940   1.869 -40.513  1.00 58.98           C  
ATOM   2201  CG2 ILE A 279      -6.183  -0.281 -39.905  1.00 58.98           C  
ATOM   2202  CD1 ILE A 279      -4.287   2.290 -39.191  1.00 58.98           C  
ATOM   2203  N   ASN A 280      -7.379   1.259 -43.970  1.00 46.14           N  
ATOM   2204  CA  ASN A 280      -6.842   0.955 -45.299  1.00 46.14           C  
ATOM   2205  C   ASN A 280      -5.843   2.055 -45.681  1.00 46.14           C  
ATOM   2206  CB  ASN A 280      -7.974   0.690 -46.311  1.00 46.14           C  
ATOM   2207  O   ASN A 280      -6.137   2.969 -46.447  1.00 46.14           O  
ATOM   2208  CG  ASN A 280      -8.082  -0.793 -46.631  1.00 46.14           C  
ATOM   2209  ND2 ASN A 280      -7.996  -1.171 -47.885  1.00 46.14           N  
ATOM   2210  OD1 ASN A 280      -8.218  -1.634 -45.764  1.00 46.14           O  
ATOM   2211  N   GLY A 281      -4.663   1.996 -45.065  1.00 48.04           N  
ATOM   2212  CA  GLY A 281      -3.517   2.822 -45.423  1.00 48.04           C  
ATOM   2213  C   GLY A 281      -2.675   2.122 -46.484  1.00 48.04           C  
ATOM   2214  O   GLY A 281      -2.075   1.084 -46.220  1.00 48.04           O  
ATOM   2215  N   ASN A 282      -2.620   2.703 -47.680  1.00 50.59           N  
ATOM   2216  CA  ASN A 282      -1.775   2.266 -48.786  1.00 50.59           C  
ATOM   2217  C   ASN A 282      -0.284   2.341 -48.408  1.00 50.59           C  
ATOM   2218  CB  ASN A 282      -2.053   3.153 -50.019  1.00 50.59           C  
ATOM   2219  O   ASN A 282       0.359   3.371 -48.598  1.00 50.59           O  
ATOM   2220  CG  ASN A 282      -3.406   2.940 -50.672  1.00 50.59           C  
ATOM   2221  ND2 ASN A 282      -3.489   3.096 -51.972  1.00 50.59           N  
ATOM   2222  OD1 ASN A 282      -4.404   2.648 -50.043  1.00 50.59           O  
ATOM   2223  N   PHE A 283       0.289   1.236 -47.937  1.00 52.73           N  
ATOM   2224  CA  PHE A 283       1.732   1.004 -47.973  1.00 52.73           C  
ATOM   2225  C   PHE A 283       2.013  -0.105 -48.992  1.00 52.73           C  
ATOM   2226  CB  PHE A 283       2.298   0.753 -46.560  1.00 52.73           C  
ATOM   2227  O   PHE A 283       2.103  -1.283 -48.660  1.00 52.73           O  
ATOM   2228  CG  PHE A 283       3.238   1.849 -46.087  1.00 52.73           C  
ATOM   2229  CD1 PHE A 283       4.619   1.762 -46.351  1.00 52.73           C  
ATOM   2230  CD2 PHE A 283       2.734   2.964 -45.391  1.00 52.73           C  
ATOM   2231  CE1 PHE A 283       5.492   2.771 -45.905  1.00 52.73           C  
ATOM   2232  CE2 PHE A 283       3.606   3.975 -44.946  1.00 52.73           C  
ATOM   2233  CZ  PHE A 283       4.986   3.877 -45.200  1.00 52.73           C  
ATOM   2234  N   SER A 284       2.146   0.270 -50.268  1.00 53.74           N  
ATOM   2235  CA  SER A 284       2.841  -0.584 -51.234  1.00 53.74           C  
ATOM   2236  C   SER A 284       4.334  -0.487 -50.950  1.00 53.74           C  
ATOM   2237  CB  SER A 284       2.553  -0.201 -52.690  1.00 53.74           C  
ATOM   2238  O   SER A 284       5.015   0.407 -51.451  1.00 53.74           O  
ATOM   2239  OG  SER A 284       1.323  -0.742 -53.125  1.00 53.74           O  
ATOM   2240  N   PHE A 285       4.845  -1.420 -50.150  1.00 53.01           N  
ATOM   2241  CA  PHE A 285       6.258  -1.763 -50.207  1.00 53.01           C  
ATOM   2242  C   PHE A 285       6.530  -2.352 -51.592  1.00 53.01           C  
ATOM   2243  CB  PHE A 285       6.640  -2.727 -49.073  1.00 53.01           C  
ATOM   2244  O   PHE A 285       5.999  -3.401 -51.956  1.00 53.01           O  
ATOM   2245  CG  PHE A 285       7.444  -2.054 -47.980  1.00 53.01           C  
ATOM   2246  CD1 PHE A 285       8.851  -2.080 -48.029  1.00 53.01           C  
ATOM   2247  CD2 PHE A 285       6.793  -1.383 -46.928  1.00 53.01           C  
ATOM   2248  CE1 PHE A 285       9.603  -1.445 -47.025  1.00 53.01           C  
ATOM   2249  CE2 PHE A 285       7.546  -0.742 -45.928  1.00 53.01           C  
ATOM   2250  CZ  PHE A 285       8.951  -0.775 -45.975  1.00 53.01           C  
ATOM   2251  N   LYS A 286       7.332  -1.647 -52.391  1.00 54.98           N  
ATOM   2252  CA  LYS A 286       7.957  -2.249 -53.562  1.00 54.98           C  
ATOM   2253  C   LYS A 286       8.973  -3.268 -53.059  1.00 54.98           C  
ATOM   2254  CB  LYS A 286       8.589  -1.184 -54.468  1.00 54.98           C  
ATOM   2255  O   LYS A 286       9.988  -2.900 -52.481  1.00 54.98           O  
ATOM   2256  CG  LYS A 286       7.512  -0.474 -55.306  1.00 54.98           C  
ATOM   2257  CD  LYS A 286       8.088   0.039 -56.632  1.00 54.98           C  
ATOM   2258  CE  LYS A 286       6.954   0.307 -57.627  1.00 54.98           C  
ATOM   2259  NZ  LYS A 286       7.488   0.543 -58.991  1.00 54.98           N  
ATOM   2260  N   HIS A 287       8.636  -4.537 -53.247  1.00 45.84           N  
ATOM   2261  CA  HIS A 287       9.525  -5.672 -53.071  1.00 45.84           C  
ATOM   2262  C   HIS A 287      10.529  -5.660 -54.234  1.00 45.84           C  
ATOM   2263  CB  HIS A 287       8.640  -6.932 -53.023  1.00 45.84           C  
ATOM   2264  O   HIS A 287      10.194  -6.050 -55.352  1.00 45.84           O  
ATOM   2265  CG  HIS A 287       9.330  -8.170 -52.518  1.00 45.84           C  
ATOM   2266  CD2 HIS A 287       9.286  -8.652 -51.237  1.00 45.84           C  
ATOM   2267  ND1 HIS A 287      10.059  -9.067 -53.265  1.00 45.84           N  
ATOM   2268  CE1 HIS A 287      10.447 -10.064 -52.449  1.00 45.84           C  
ATOM   2269  NE2 HIS A 287       9.991  -9.854 -51.206  1.00 45.84           N  
ATOM   2270  N   GLU A 288      11.727  -5.131 -53.998  1.00 43.64           N  
ATOM   2271  CA  GLU A 288      12.893  -5.374 -54.847  1.00 43.64           C  
ATOM   2272  C   GLU A 288      13.609  -6.619 -54.296  1.00 43.64           C  
ATOM   2273  CB  GLU A 288      13.821  -4.151 -54.848  1.00 43.64           C  
ATOM   2274  O   GLU A 288      13.914  -6.648 -53.101  1.00 43.64           O  
ATOM   2275  CG  GLU A 288      14.961  -4.306 -55.867  1.00 43.64           C  
ATOM   2276  CD  GLU A 288      16.069  -3.260 -55.683  1.00 43.64           C  
ATOM   2277  OE1 GLU A 288      17.211  -3.562 -56.084  1.00 43.64           O  
ATOM   2278  OE2 GLU A 288      15.756  -2.152 -55.184  1.00 43.64           O  
ATOM   2279  N   PRO A 289      13.844  -7.667 -55.102  1.00 43.85           N  
ATOM   2280  CA  PRO A 289      14.569  -8.840 -54.651  1.00 43.85           C  
ATOM   2281  C   PRO A 289      16.073  -8.579 -54.790  1.00 43.85           C  
ATOM   2282  CB  PRO A 289      14.053  -9.970 -55.547  1.00 43.85           C  
ATOM   2283  O   PRO A 289      16.627  -8.747 -55.873  1.00 43.85           O  
ATOM   2284  CG  PRO A 289      13.767  -9.271 -56.880  1.00 43.85           C  
ATOM   2285  CD  PRO A 289      13.445  -7.824 -56.494  1.00 43.85           C  
ATOM   2286  N   SER A 290      16.735  -8.197 -53.698  1.00 44.41           N  
ATOM   2287  CA  SER A 290      18.183  -8.397 -53.579  1.00 44.41           C  
ATOM   2288  C   SER A 290      18.428  -9.744 -52.914  1.00 44.41           C  
ATOM   2289  CB  SER A 290      18.895  -7.247 -52.862  1.00 44.41           C  
ATOM   2290  O   SER A 290      17.937 -10.014 -51.818  1.00 44.41           O  
ATOM   2291  OG  SER A 290      19.601  -6.494 -53.830  1.00 44.41           O  
ATOM   2292  N   ALA A 291      19.119 -10.605 -53.655  1.00 45.99           N  
ATOM   2293  CA  ALA A 291      19.612 -11.901 -53.226  1.00 45.99           C  
ATOM   2294  C   ALA A 291      20.589 -11.766 -52.042  1.00 45.99           C  
ATOM   2295  CB  ALA A 291      20.282 -12.536 -54.455  1.00 45.99           C  
ATOM   2296  O   ALA A 291      21.104 -10.682 -51.795  1.00 45.99           O  
ATOM   2297  N   GLU A 292      20.878 -12.897 -51.389  1.00 43.41           N  
ATOM   2298  CA  GLU A 292      21.899 -13.089 -50.338  1.00 43.41           C  
ATOM   2299  C   GLU A 292      21.431 -12.854 -48.888  1.00 43.41           C  
ATOM   2300  CB  GLU A 292      23.238 -12.379 -50.652  1.00 43.41           C  
ATOM   2301  O   GLU A 292      21.761 -11.858 -48.261  1.00 43.41           O  
ATOM   2302  CG  GLU A 292      23.814 -12.727 -52.036  1.00 43.41           C  
ATOM   2303  CD  GLU A 292      25.048 -11.896 -52.423  1.00 43.41           C  
ATOM   2304  OE1 GLU A 292      25.547 -12.137 -53.546  1.00 43.41           O  
ATOM   2305  OE2 GLU A 292      25.502 -11.055 -51.615  1.00 43.41           O  
ATOM   2306  N   PHE A 293      20.691 -13.814 -48.317  1.00 45.71           N  
ATOM   2307  CA  PHE A 293      21.141 -14.597 -47.148  1.00 45.71           C  
ATOM   2308  C   PHE A 293      20.061 -15.622 -46.760  1.00 45.71           C  
ATOM   2309  CB  PHE A 293      21.570 -13.768 -45.915  1.00 45.71           C  
ATOM   2310  O   PHE A 293      18.980 -15.297 -46.275  1.00 45.71           O  
ATOM   2311  CG  PHE A 293      23.031 -13.986 -45.537  1.00 45.71           C  
ATOM   2312  CD1 PHE A 293      23.358 -14.819 -44.449  1.00 45.71           C  
ATOM   2313  CD2 PHE A 293      24.067 -13.381 -46.277  1.00 45.71           C  
ATOM   2314  CE1 PHE A 293      24.703 -15.029 -44.092  1.00 45.71           C  
ATOM   2315  CE2 PHE A 293      25.412 -13.601 -45.929  1.00 45.71           C  
ATOM   2316  CZ  PHE A 293      25.732 -14.420 -44.832  1.00 45.71           C  
ATOM   2317  N   GLU A 294      20.367 -16.888 -47.007  1.00 41.15           N  
ATOM   2318  CA  GLU A 294      19.560 -18.062 -46.694  1.00 41.15           C  
ATOM   2319  C   GLU A 294      19.915 -18.537 -45.276  1.00 41.15           C  
ATOM   2320  CB  GLU A 294      19.917 -19.088 -47.788  1.00 41.15           C  
ATOM   2321  O   GLU A 294      21.077 -18.863 -45.034  1.00 41.15           O  
ATOM   2322  CG  GLU A 294      19.112 -20.391 -47.825  1.00 41.15           C  
ATOM   2323  CD  GLU A 294      19.466 -21.238 -49.068  1.00 41.15           C  
ATOM   2324  OE1 GLU A 294      18.666 -22.145 -49.389  1.00 41.15           O  
ATOM   2325  OE2 GLU A 294      20.525 -20.983 -49.686  1.00 41.15           O  
ATOM   2326  N   LYS A 295      18.954 -18.525 -44.333  1.00 55.96           N  
ATOM   2327  CA  LYS A 295      18.894 -19.386 -43.125  1.00 55.96           C  
ATOM   2328  C   LYS A 295      17.617 -19.124 -42.302  1.00 55.96           C  
ATOM   2329  CB  LYS A 295      20.163 -19.276 -42.250  1.00 55.96           C  
ATOM   2330  O   LYS A 295      17.526 -18.215 -41.489  1.00 55.96           O  
ATOM   2331  CG  LYS A 295      21.153 -20.427 -42.549  1.00 55.96           C  
ATOM   2332  CD  LYS A 295      22.604 -20.020 -42.268  1.00 55.96           C  
ATOM   2333  CE  LYS A 295      23.574 -21.038 -42.876  1.00 55.96           C  
ATOM   2334  NZ  LYS A 295      24.973 -20.751 -42.480  1.00 55.96           N  
ATOM   2335  N   ASN A 296      16.635 -19.964 -42.609  1.00 45.48           N  
ATOM   2336  CA  ASN A 296      15.474 -20.494 -41.884  1.00 45.48           C  
ATOM   2337  C   ASN A 296      15.316 -20.131 -40.392  1.00 45.48           C  
ATOM   2338  CB  ASN A 296      15.601 -22.037 -41.988  1.00 45.48           C  
ATOM   2339  O   ASN A 296      16.233 -20.370 -39.625  1.00 45.48           O  
ATOM   2340  CG  ASN A 296      15.810 -22.586 -43.396  1.00 45.48           C  
ATOM   2341  ND2 ASN A 296      15.953 -23.879 -43.541  1.00 45.48           N  
ATOM   2342  OD1 ASN A 296      15.871 -21.873 -44.381  1.00 45.48           O  
ATOM   2343  N   TYR A 297      14.111 -19.705 -39.984  1.00 45.72           N  
ATOM   2344  CA  TYR A 297      13.209 -20.399 -39.035  1.00 45.72           C  
ATOM   2345  C   TYR A 297      11.857 -19.660 -39.021  1.00 45.72           C  
ATOM   2346  CB  TYR A 297      13.770 -20.525 -37.600  1.00 45.72           C  
ATOM   2347  O   TYR A 297      11.752 -18.528 -38.559  1.00 45.72           O  
ATOM   2348  CG  TYR A 297      14.584 -21.791 -37.357  1.00 45.72           C  
ATOM   2349  CD1 TYR A 297      13.953 -23.052 -37.304  1.00 45.72           C  
ATOM   2350  CD2 TYR A 297      15.980 -21.714 -37.201  1.00 45.72           C  
ATOM   2351  CE1 TYR A 297      14.725 -24.224 -37.166  1.00 45.72           C  
ATOM   2352  CE2 TYR A 297      16.759 -22.880 -37.098  1.00 45.72           C  
ATOM   2353  OH  TYR A 297      16.876 -25.272 -36.993  1.00 45.72           O  
ATOM   2354  CZ  TYR A 297      16.131 -24.141 -37.087  1.00 45.72           C  
ATOM   2355  N   ALA A 298      10.818 -20.296 -39.568  1.00 40.98           N  
ATOM   2356  CA  ALA A 298       9.448 -19.792 -39.605  1.00 40.98           C  
ATOM   2357  C   ALA A 298       8.560 -20.636 -38.680  1.00 40.98           C  
ATOM   2358  CB  ALA A 298       8.947 -19.819 -41.058  1.00 40.98           C  
ATOM   2359  O   ALA A 298       8.543 -21.860 -38.790  1.00 40.98           O  
ATOM   2360  N   PHE A 299       7.788 -19.983 -37.811  1.00 49.24           N  
ATOM   2361  CA  PHE A 299       6.609 -20.566 -37.169  1.00 49.24           C  
ATOM   2362  C   PHE A 299       5.520 -19.483 -37.132  1.00 49.24           C  
ATOM   2363  CB  PHE A 299       6.957 -21.156 -35.784  1.00 49.24           C  
ATOM   2364  O   PHE A 299       5.587 -18.522 -36.370  1.00 49.24           O  
ATOM   2365  CG  PHE A 299       6.402 -22.554 -35.550  1.00 49.24           C  
ATOM   2366  CD1 PHE A 299       5.130 -22.740 -34.972  1.00 49.24           C  
ATOM   2367  CD2 PHE A 299       7.168 -23.679 -35.913  1.00 49.24           C  
ATOM   2368  CE1 PHE A 299       4.634 -24.040 -34.756  1.00 49.24           C  
ATOM   2369  CE2 PHE A 299       6.675 -24.978 -35.690  1.00 49.24           C  
ATOM   2370  CZ  PHE A 299       5.408 -25.159 -35.110  1.00 49.24           C  
ATOM   2371  N   THR A 300       4.540 -19.582 -38.029  1.00 63.20           N  
ATOM   2372  CA  THR A 300       3.326 -18.753 -38.045  1.00 63.20           C  
ATOM   2373  C   THR A 300       2.143 -19.659 -38.347  1.00 63.20           C  
ATOM   2374  CB  THR A 300       3.439 -17.583 -39.041  1.00 63.20           C  
ATOM   2375  O   THR A 300       2.150 -20.397 -39.329  1.00 63.20           O  
ATOM   2376  CG2 THR A 300       2.112 -17.066 -39.601  1.00 63.20           C  
ATOM   2377  OG1 THR A 300       4.013 -16.502 -38.346  1.00 63.20           O  
ATOM   2378  N   MET A 301       1.134 -19.603 -37.480  1.00 59.95           N  
ATOM   2379  CA  MET A 301      -0.147 -20.284 -37.648  1.00 59.95           C  
ATOM   2380  C   MET A 301      -1.088 -19.372 -38.442  1.00 59.95           C  
ATOM   2381  CB  MET A 301      -0.735 -20.621 -36.266  1.00 59.95           C  
ATOM   2382  O   MET A 301      -1.390 -18.263 -38.007  1.00 59.95           O  
ATOM   2383  CG  MET A 301       0.061 -21.702 -35.521  1.00 59.95           C  
ATOM   2384  SD  MET A 301      -0.035 -23.364 -36.242  1.00 59.95           S  
ATOM   2385  CE  MET A 301      -1.729 -23.828 -35.790  1.00 59.95           C  
ATOM   2386  N   HIS A 302      -1.561 -19.837 -39.598  1.00 49.43           N  
ATOM   2387  CA  HIS A 302      -2.559 -19.149 -40.419  1.00 49.43           C  
ATOM   2388  C   HIS A 302      -3.955 -19.754 -40.183  1.00 49.43           C  
ATOM   2389  CB  HIS A 302      -2.152 -19.238 -41.902  1.00 49.43           C  
ATOM   2390  O   HIS A 302      -4.143 -20.953 -40.376  1.00 49.43           O  
ATOM   2391  CG  HIS A 302      -0.935 -18.421 -42.271  1.00 49.43           C  
ATOM   2392  CD2 HIS A 302       0.334 -18.883 -42.504  1.00 49.43           C  
ATOM   2393  ND1 HIS A 302      -0.913 -17.061 -42.489  1.00 49.43           N  
ATOM   2394  CE1 HIS A 302       0.335 -16.713 -42.842  1.00 49.43           C  
ATOM   2395  NE2 HIS A 302       1.129 -17.791 -42.872  1.00 49.43           N  
ATOM   2396  N   TYR A 303      -4.943 -18.930 -39.815  1.00 55.44           N  
ATOM   2397  CA  TYR A 303      -6.372 -19.266 -39.927  1.00 55.44           C  
ATOM   2398  C   TYR A 303      -6.914 -18.752 -41.276  1.00 55.44           C  
ATOM   2399  CB  TYR A 303      -7.178 -18.672 -38.760  1.00 55.44           C  
ATOM   2400  O   TYR A 303      -6.606 -17.616 -41.646  1.00 55.44           O  
ATOM   2401  CG  TYR A 303      -7.174 -19.512 -37.496  1.00 55.44           C  
ATOM   2402  CD1 TYR A 303      -8.130 -20.535 -37.334  1.00 55.44           C  
ATOM   2403  CD2 TYR A 303      -6.229 -19.268 -36.480  1.00 55.44           C  
ATOM   2404  CE1 TYR A 303      -8.142 -21.313 -36.161  1.00 55.44           C  
ATOM   2405  CE2 TYR A 303      -6.239 -20.043 -35.303  1.00 55.44           C  
ATOM   2406  OH  TYR A 303      -7.217 -21.823 -34.013  1.00 55.44           O  
ATOM   2407  CZ  TYR A 303      -7.197 -21.068 -35.143  1.00 55.44           C  
ATOM   2408  N   PRO A 304      -7.717 -19.535 -42.022  1.00 55.07           N  
ATOM   2409  CA  PRO A 304      -8.256 -19.118 -43.312  1.00 55.07           C  
ATOM   2410  C   PRO A 304      -9.559 -18.321 -43.133  1.00 55.07           C  
ATOM   2411  CB  PRO A 304      -8.462 -20.427 -44.080  1.00 55.07           C  
ATOM   2412  O   PRO A 304     -10.508 -18.804 -42.520  1.00 55.07           O  
ATOM   2413  CG  PRO A 304      -8.821 -21.433 -42.984  1.00 55.07           C  
ATOM   2414  CD  PRO A 304      -8.081 -20.919 -41.746  1.00 55.07           C  
ATOM   2415  N   ALA A 305      -9.632 -17.119 -43.710  1.00 46.35           N  
ATOM   2416  CA  ALA A 305     -10.880 -16.378 -43.894  1.00 46.35           C  
ATOM   2417  C   ALA A 305     -11.302 -16.450 -45.369  1.00 46.35           C  
ATOM   2418  CB  ALA A 305     -10.717 -14.940 -43.388  1.00 46.35           C  
ATOM   2419  O   ALA A 305     -10.521 -16.135 -46.268  1.00 46.35           O  
ATOM   2420  N   ALA A 306     -12.534 -16.897 -45.605  1.00 46.68           N  
ATOM   2421  CA  ALA A 306     -13.140 -17.013 -46.924  1.00 46.68           C  
ATOM   2422  C   ALA A 306     -13.462 -15.631 -47.519  1.00 46.68           C  
ATOM   2423  CB  ALA A 306     -14.392 -17.889 -46.796  1.00 46.68           C  
ATOM   2424  O   ALA A 306     -14.031 -14.767 -46.853  1.00 46.68           O  
ATOM   2425  N   THR A 307     -13.112 -15.443 -48.790  1.00 38.33           N  
ATOM   2426  CA  THR A 307     -13.399 -14.259 -49.603  1.00 38.33           C  
ATOM   2427  C   THR A 307     -14.683 -14.461 -50.414  1.00 38.33           C  
ATOM   2428  CB  THR A 307     -12.215 -13.968 -50.545  1.00 38.33           C  
ATOM   2429  O   THR A 307     -14.925 -15.541 -50.950  1.00 38.33           O  
ATOM   2430  CG2 THR A 307     -10.985 -13.468 -49.788  1.00 38.33           C  
ATOM   2431  OG1 THR A 307     -11.811 -15.139 -51.222  1.00 38.33           O  
ATOM   2432  N   LEU A 308     -15.501 -13.412 -50.544  1.00 44.60           N  
ATOM   2433  CA  LEU A 308     -16.614 -13.358 -51.497  1.00 44.60           C  
ATOM   2434  C   LEU A 308     -16.520 -12.042 -52.278  1.00 44.60           C  
ATOM   2435  CB  LEU A 308     -17.961 -13.588 -50.773  1.00 44.60           C  
ATOM   2436  O   LEU A 308     -16.450 -10.959 -51.700  1.00 44.60           O  
ATOM   2437  CG  LEU A 308     -18.852 -14.657 -51.451  1.00 44.60           C  
ATOM   2438  CD1 LEU A 308     -19.494 -15.567 -50.403  1.00 44.60           C  
ATOM   2439  CD2 LEU A 308     -19.965 -14.027 -52.289  1.00 44.60           C  
ATOM   2440  N   ALA A 309     -16.421 -12.181 -53.598  1.00 41.55           N  
ATOM   2441  CA  ALA A 309     -16.197 -11.123 -54.572  1.00 41.55           C  
ATOM   2442  C   ALA A 309     -17.500 -10.391 -54.941  1.00 41.55           C  
ATOM   2443  CB  ALA A 309     -15.554 -11.778 -55.804  1.00 41.55           C  
ATOM   2444  O   ALA A 309     -18.552 -11.014 -55.062  1.00 41.55           O  
ATOM   2445  N   GLY A 310     -17.407  -9.084 -55.198  1.00 42.62           N  
ATOM   2446  CA  GLY A 310     -18.474  -8.251 -55.760  1.00 42.62           C  
ATOM   2447  C   GLY A 310     -17.867  -7.053 -56.494  1.00 42.62           C  
ATOM   2448  O   GLY A 310     -16.908  -6.456 -56.015  1.00 42.62           O  
ATOM   2449  N   ALA A 311     -18.360  -6.778 -57.697  1.00 41.82           N  
ATOM   2450  CA  ALA A 311     -17.685  -6.049 -58.768  1.00 41.82           C  
ATOM   2451  C   ALA A 311     -18.136  -4.577 -58.928  1.00 41.82           C  
ATOM   2452  CB  ALA A 311     -17.977  -6.869 -60.036  1.00 41.82           C  
ATOM   2453  O   ALA A 311     -19.244  -4.249 -58.526  1.00 41.82           O  
ATOM   2454  N   GLN A 312     -17.311  -3.789 -59.653  1.00 45.75           N  
ATOM   2455  CA  GLN A 312     -17.657  -2.584 -60.458  1.00 45.75           C  
ATOM   2456  C   GLN A 312     -18.059  -1.307 -59.670  1.00 45.75           C  
ATOM   2457  CB  GLN A 312     -18.735  -3.009 -61.486  1.00 45.75           C  
ATOM   2458  O   GLN A 312     -18.733  -1.393 -58.662  1.00 45.75           O  
ATOM   2459  CG  GLN A 312     -18.209  -3.991 -62.551  1.00 45.75           C  
ATOM   2460  CD  GLN A 312     -19.299  -4.745 -63.312  1.00 45.75           C  
ATOM   2461  NE2 GLN A 312     -18.931  -5.662 -64.181  1.00 45.75           N  
ATOM   2462  OE1 GLN A 312     -20.489  -4.546 -63.163  1.00 45.75           O  
ATOM   2463  N   SER A 313     -17.770  -0.047 -60.027  1.00 37.63           N  
ATOM   2464  CA  SER A 313     -16.972   0.653 -61.055  1.00 37.63           C  
ATOM   2465  C   SER A 313     -17.248   2.178 -60.898  1.00 37.63           C  
ATOM   2466  CB  SER A 313     -17.416   0.243 -62.466  1.00 37.63           C  
ATOM   2467  O   SER A 313     -18.370   2.519 -60.537  1.00 37.63           O  
ATOM   2468  OG  SER A 313     -18.823   0.292 -62.571  1.00 37.63           O  
ATOM   2469  N   HIS A 314     -16.298   3.059 -61.276  1.00 48.63           N  
ATOM   2470  CA  HIS A 314     -16.415   4.538 -61.478  1.00 48.63           C  
ATOM   2471  C   HIS A 314     -16.497   5.417 -60.202  1.00 48.63           C  
ATOM   2472  CB  HIS A 314     -17.578   4.849 -62.443  1.00 48.63           C  
ATOM   2473  O   HIS A 314     -17.153   5.046 -59.245  1.00 48.63           O  
ATOM   2474  CG  HIS A 314     -17.648   3.941 -63.649  1.00 48.63           C  
ATOM   2475  CD2 HIS A 314     -18.597   2.985 -63.898  1.00 48.63           C  
ATOM   2476  ND1 HIS A 314     -16.749   3.894 -64.691  1.00 48.63           N  
ATOM   2477  CE1 HIS A 314     -17.137   2.923 -65.535  1.00 48.63           C  
ATOM   2478  NE2 HIS A 314     -18.250   2.334 -65.087  1.00 48.63           N  
ATOM   2479  N   GLY A 315     -15.900   6.607 -60.051  1.00 39.97           N  
ATOM   2480  CA  GLY A 315     -15.069   7.515 -60.854  1.00 39.97           C  
ATOM   2481  C   GLY A 315     -14.694   8.725 -59.956  1.00 39.97           C  
ATOM   2482  O   GLY A 315     -15.416   9.032 -59.013  1.00 39.97           O  
ATOM   2483  N   SER A 316     -13.544   9.367 -60.190  1.00 36.51           N  
ATOM   2484  CA  SER A 316     -12.939  10.418 -59.341  1.00 36.51           C  
ATOM   2485  C   SER A 316     -13.193  11.831 -59.882  1.00 36.51           C  
ATOM   2486  CB  SER A 316     -11.422  10.169 -59.303  1.00 36.51           C  
ATOM   2487  O   SER A 316     -13.025  12.028 -61.084  1.00 36.51           O  
ATOM   2488  OG  SER A 316     -10.730  11.151 -58.555  1.00 36.51           O  
ATOM   2489  N   ILE A 317     -13.506  12.816 -59.020  1.00 52.34           N  
ATOM   2490  CA  ILE A 317     -13.318  14.258 -59.300  1.00 52.34           C  
ATOM   2491  C   ILE A 317     -13.169  15.111 -58.012  1.00 52.34           C  
ATOM   2492  CB  ILE A 317     -14.391  14.874 -60.252  1.00 52.34           C  
ATOM   2493  O   ILE A 317     -14.124  15.340 -57.285  1.00 52.34           O  
ATOM   2494  CG1 ILE A 317     -15.626  13.978 -60.524  1.00 52.34           C  
ATOM   2495  CG2 ILE A 317     -13.701  15.304 -61.563  1.00 52.34           C  
ATOM   2496  CD1 ILE A 317     -16.721  14.638 -61.371  1.00 52.34           C  
ATOM   2497  N   PHE A 318     -11.917  15.518 -57.761  1.00 42.58           N  
ATOM   2498  CA  PHE A 318     -11.338  16.802 -57.300  1.00 42.58           C  
ATOM   2499  C   PHE A 318     -12.010  17.815 -56.329  1.00 42.58           C  
ATOM   2500  CB  PHE A 318     -10.857  17.557 -58.556  1.00 42.58           C  
ATOM   2501  O   PHE A 318     -13.141  18.242 -56.512  1.00 42.58           O  
ATOM   2502  CG  PHE A 318      -9.395  17.322 -58.867  1.00 42.58           C  
ATOM   2503  CD1 PHE A 318      -8.423  18.214 -58.374  1.00 42.58           C  
ATOM   2504  CD2 PHE A 318      -9.000  16.206 -59.628  1.00 42.58           C  
ATOM   2505  CE1 PHE A 318      -7.062  17.991 -58.642  1.00 42.58           C  
ATOM   2506  CE2 PHE A 318      -7.637  15.983 -59.894  1.00 42.58           C  
ATOM   2507  CZ  PHE A 318      -6.668  16.875 -59.400  1.00 42.58           C  
ATOM   2508  N   SER A 319     -11.104  18.395 -55.507  1.00 40.99           N  
ATOM   2509  CA  SER A 319     -11.042  19.768 -54.933  1.00 40.99           C  
ATOM   2510  C   SER A 319     -11.923  20.067 -53.703  1.00 40.99           C  
ATOM   2511  CB  SER A 319     -11.249  20.815 -56.041  1.00 40.99           C  
ATOM   2512  O   SER A 319     -13.111  19.814 -53.726  1.00 40.99           O  
ATOM   2513  OG  SER A 319     -10.185  21.745 -56.031  1.00 40.99           O  
ATOM   2514  N   GLY A 320     -11.477  20.629 -52.571  1.00 40.39           N  
ATOM   2515  CA  GLY A 320     -10.248  21.341 -52.216  1.00 40.39           C  
ATOM   2516  C   GLY A 320     -10.588  22.740 -51.678  1.00 40.39           C  
ATOM   2517  O   GLY A 320     -10.641  23.663 -52.477  1.00 40.39           O  
ATOM   2518  N   THR A 321     -10.784  22.914 -50.361  1.00 45.51           N  
ATOM   2519  CA  THR A 321     -10.765  24.230 -49.674  1.00 45.51           C  
ATOM   2520  C   THR A 321     -10.357  24.083 -48.202  1.00 45.51           C  
ATOM   2521  CB  THR A 321     -12.105  24.993 -49.708  1.00 45.51           C  
ATOM   2522  O   THR A 321     -10.981  23.337 -47.451  1.00 45.51           O  
ATOM   2523  CG2 THR A 321     -12.498  25.527 -51.084  1.00 45.51           C  
ATOM   2524  OG1 THR A 321     -13.158  24.180 -49.252  1.00 45.51           O  
ATOM   2525  N   ALA A 322      -9.317  24.815 -47.802  1.00 42.98           N  
ATOM   2526  CA  ALA A 322      -8.815  24.959 -46.437  1.00 42.98           C  
ATOM   2527  C   ALA A 322      -9.378  26.232 -45.776  1.00 42.98           C  
ATOM   2528  CB  ALA A 322      -7.283  25.027 -46.525  1.00 42.98           C  
ATOM   2529  O   ALA A 322      -9.516  27.246 -46.457  1.00 42.98           O  
ATOM   2530  N   ALA A 323      -9.629  26.202 -44.461  1.00 45.61           N  
ATOM   2531  CA  ALA A 323      -9.750  27.384 -43.596  1.00 45.61           C  
ATOM   2532  C   ALA A 323      -9.536  26.999 -42.106  1.00 45.61           C  
ATOM   2533  CB  ALA A 323     -11.103  28.070 -43.828  1.00 45.61           C  
ATOM   2534  O   ALA A 323      -9.707  25.828 -41.765  1.00 45.61           O  
ATOM   2535  N   PRO A 324      -9.085  27.932 -41.241  1.00 46.77           N  
ATOM   2536  CA  PRO A 324      -8.120  27.648 -40.174  1.00 46.77           C  
ATOM   2537  C   PRO A 324      -8.700  27.502 -38.752  1.00 46.77           C  
ATOM   2538  CB  PRO A 324      -7.137  28.821 -40.255  1.00 46.77           C  
ATOM   2539  O   PRO A 324      -9.817  27.915 -38.456  1.00 46.77           O  
ATOM   2540  CG  PRO A 324      -8.056  29.995 -40.586  1.00 46.77           C  
ATOM   2541  CD  PRO A 324      -9.143  29.373 -41.457  1.00 46.77           C  
ATOM   2542  N   ARG A 325      -7.866  26.917 -37.877  1.00 42.15           N  
ATOM   2543  CA  ARG A 325      -8.029  26.739 -36.422  1.00 42.15           C  
ATOM   2544  C   ARG A 325      -8.241  28.067 -35.679  1.00 42.15           C  
ATOM   2545  CB  ARG A 325      -6.750  26.088 -35.854  1.00 42.15           C  
ATOM   2546  O   ARG A 325      -7.559  29.044 -35.966  1.00 42.15           O  
ATOM   2547  CG  ARG A 325      -6.670  24.563 -36.012  1.00 42.15           C  
ATOM   2548  CD  ARG A 325      -5.331  24.061 -35.443  1.00 42.15           C  
ATOM   2549  NE  ARG A 325      -5.395  22.645 -35.028  1.00 42.15           N  
ATOM   2550  NH1 ARG A 325      -4.327  21.662 -36.812  1.00 42.15           N  
ATOM   2551  NH2 ARG A 325      -5.008  20.408 -35.094  1.00 42.15           N  
ATOM   2552  CZ  ARG A 325      -4.911  21.584 -35.648  1.00 42.15           C  
ATOM   2553  N   CYS A 326      -9.114  28.035 -34.671  1.00 39.22           N  
ATOM   2554  CA  CYS A 326      -9.326  29.093 -33.685  1.00 39.22           C  
ATOM   2555  C   CYS A 326      -8.639  28.695 -32.362  1.00 39.22           C  
ATOM   2556  CB  CYS A 326     -10.846  29.291 -33.533  1.00 39.22           C  
ATOM   2557  O   CYS A 326      -8.918  27.620 -31.832  1.00 39.22           O  
ATOM   2558  SG  CYS A 326     -11.243  31.002 -33.085  1.00 39.22           S  
ATOM   2559  N   GLU A 327      -7.739  29.542 -31.866  1.00 39.77           N  
ATOM   2560  CA  GLU A 327      -7.121  29.492 -30.531  1.00 39.77           C  
ATOM   2561  C   GLU A 327      -8.039  30.216 -29.523  1.00 39.77           C  
ATOM   2562  CB  GLU A 327      -5.755  30.207 -30.593  1.00 39.77           C  
ATOM   2563  O   GLU A 327      -8.635  31.238 -29.871  1.00 39.77           O  
ATOM   2564  CG  GLU A 327      -4.646  29.467 -31.372  1.00 39.77           C  
ATOM   2565  CD  GLU A 327      -3.848  28.452 -30.536  1.00 39.77           C  
ATOM   2566  OE1 GLU A 327      -3.444  27.420 -31.124  1.00 39.77           O  
ATOM   2567  OE2 GLU A 327      -3.645  28.714 -29.333  1.00 39.77           O  
ATOM   2568  N   ILE A 328      -8.155  29.714 -28.287  1.00 52.44           N  
ATOM   2569  CA  ILE A 328      -8.819  30.401 -27.162  1.00 52.44           C  
ATOM   2570  C   ILE A 328      -7.794  30.520 -26.015  1.00 52.44           C  
ATOM   2571  CB  ILE A 328     -10.111  29.683 -26.697  1.00 52.44           C  
ATOM   2572  O   ILE A 328      -7.242  29.488 -25.629  1.00 52.44           O  
ATOM   2573  CG1 ILE A 328     -11.142  29.601 -27.849  1.00 52.44           C  
ATOM   2574  CG2 ILE A 328     -10.725  30.419 -25.486  1.00 52.44           C  
ATOM   2575  CD1 ILE A 328     -12.408  28.802 -27.513  1.00 52.44           C  
ATOM   2576  N   PRO A 329      -7.532  31.722 -25.460  1.00 44.93           N  
ATOM   2577  CA  PRO A 329      -6.538  31.931 -24.402  1.00 44.93           C  
ATOM   2578  C   PRO A 329      -7.010  31.440 -23.024  1.00 44.93           C  
ATOM   2579  CB  PRO A 329      -6.248  33.439 -24.368  1.00 44.93           C  
ATOM   2580  O   PRO A 329      -8.177  31.594 -22.664  1.00 44.93           O  
ATOM   2581  CG  PRO A 329      -6.908  33.992 -25.628  1.00 44.93           C  
ATOM   2582  CD  PRO A 329      -8.042  33.013 -25.890  1.00 44.93           C  
ATOM   2583  N   ILE A 330      -6.074  30.890 -22.245  1.00 44.67           N  
ATOM   2584  CA  ILE A 330      -6.226  30.522 -20.832  1.00 44.67           C  
ATOM   2585  C   ILE A 330      -5.686  31.666 -19.974  1.00 44.67           C  
ATOM   2586  CB  ILE A 330      -5.487  29.182 -20.556  1.00 44.67           C  
ATOM   2587  O   ILE A 330      -4.485  31.900 -19.952  1.00 44.67           O  
ATOM   2588  CG1 ILE A 330      -6.380  28.013 -21.029  1.00 44.67           C  
ATOM   2589  CG2 ILE A 330      -5.091  28.972 -19.078  1.00 44.67           C  
ATOM   2590  CD1 ILE A 330      -5.627  26.695 -21.244  1.00 44.67           C  
ATOM   2591  N   ASP A 331      -6.573  32.304 -19.219  1.00 43.43           N  
ATOM   2592  CA  ASP A 331      -6.252  33.106 -18.041  1.00 43.43           C  
ATOM   2593  C   ASP A 331      -7.283  32.724 -16.976  1.00 43.43           C  
ATOM   2594  CB  ASP A 331      -6.337  34.613 -18.350  1.00 43.43           C  
ATOM   2595  O   ASP A 331      -8.462  33.012 -17.166  1.00 43.43           O  
ATOM   2596  CG  ASP A 331      -5.136  35.148 -19.133  1.00 43.43           C  
ATOM   2597  OD1 ASP A 331      -4.006  34.960 -18.632  1.00 43.43           O  
ATOM   2598  OD2 ASP A 331      -5.372  35.802 -20.175  1.00 43.43           O  
ATOM   2599  N   ASN A 332      -6.869  31.981 -15.938  1.00 39.90           N  
ATOM   2600  CA  ASN A 332      -7.268  32.124 -14.522  1.00 39.90           C  
ATOM   2601  C   ASN A 332      -6.893  30.852 -13.719  1.00 39.90           C  
ATOM   2602  CB  ASN A 332      -8.766  32.489 -14.291  1.00 39.90           C  
ATOM   2603  O   ASN A 332      -7.733  29.986 -13.477  1.00 39.90           O  
ATOM   2604  CG  ASN A 332      -8.969  33.322 -13.046  1.00 39.90           C  
ATOM   2605  ND2 ASN A 332     -10.083  33.174 -12.371  1.00 39.90           N  
ATOM   2606  OD1 ASN A 332      -8.163  34.161 -12.685  1.00 39.90           O  
ATOM   2607  N   ILE A 333      -5.636  30.725 -13.280  1.00 50.69           N  
ATOM   2608  CA  ILE A 333      -5.247  29.789 -12.208  1.00 50.69           C  
ATOM   2609  C   ILE A 333      -4.559  30.600 -11.111  1.00 50.69           C  
ATOM   2610  CB  ILE A 333      -4.438  28.576 -12.744  1.00 50.69           C  
ATOM   2611  O   ILE A 333      -3.493  31.175 -11.313  1.00 50.69           O  
ATOM   2612  CG1 ILE A 333      -5.443  27.477 -13.170  1.00 50.69           C  
ATOM   2613  CG2 ILE A 333      -3.439  28.006 -11.715  1.00 50.69           C  
ATOM   2614  CD1 ILE A 333      -4.842  26.304 -13.951  1.00 50.69           C  
ATOM   2615  N   MET A 334      -5.221  30.673  -9.956  1.00 51.99           N  
ATOM   2616  CA  MET A 334      -4.680  31.251  -8.733  1.00 51.99           C  
ATOM   2617  C   MET A 334      -3.774  30.228  -8.045  1.00 51.99           C  
ATOM   2618  CB  MET A 334      -5.808  31.697  -7.788  1.00 51.99           C  
ATOM   2619  O   MET A 334      -4.192  29.106  -7.759  1.00 51.99           O  
ATOM   2620  CG  MET A 334      -6.681  32.810  -8.383  1.00 51.99           C  
ATOM   2621  SD  MET A 334      -7.812  33.586  -7.192  1.00 51.99           S  
ATOM   2622  CE  MET A 334      -6.674  34.739  -6.376  1.00 51.99           C  
ATOM   2623  N   SER A 335      -2.542  30.645  -7.770  1.00 40.52           N  
ATOM   2624  CA  SER A 335      -1.566  29.950  -6.936  1.00 40.52           C  
ATOM   2625  C   SER A 335      -1.996  29.952  -5.467  1.00 40.52           C  
ATOM   2626  CB  SER A 335      -0.210  30.661  -7.051  1.00 40.52           C  
ATOM   2627  O   SER A 335      -2.382  30.994  -4.939  1.00 40.52           O  
ATOM   2628  OG  SER A 335       0.190  30.748  -8.405  1.00 40.52           O  
ATOM   2629  N   PHE A 336      -1.860  28.815  -4.786  1.00 46.78           N  
ATOM   2630  CA  PHE A 336      -1.812  28.756  -3.326  1.00 46.78           C  
ATOM   2631  C   PHE A 336      -0.709  27.779  -2.920  1.00 46.78           C  
ATOM   2632  CB  PHE A 336      -3.183  28.398  -2.721  1.00 46.78           C  
ATOM   2633  O   PHE A 336      -0.826  26.574  -3.129  1.00 46.78           O  
ATOM   2634  CG  PHE A 336      -3.722  29.476  -1.798  1.00 46.78           C  
ATOM   2635  CD1 PHE A 336      -3.366  29.493  -0.435  1.00 46.78           C  
ATOM   2636  CD2 PHE A 336      -4.552  30.488  -2.312  1.00 46.78           C  
ATOM   2637  CE1 PHE A 336      -3.854  30.506   0.410  1.00 46.78           C  
ATOM   2638  CE2 PHE A 336      -5.043  31.500  -1.467  1.00 46.78           C  
ATOM   2639  CZ  PHE A 336      -4.695  31.508  -0.105  1.00 46.78           C  
ATOM   2640  N   ASP A 337       0.368  28.335  -2.374  1.00 37.85           N  
ATOM   2641  CA  ASP A 337       1.451  27.618  -1.714  1.00 37.85           C  
ATOM   2642  C   ASP A 337       1.456  27.968  -0.216  1.00 37.85           C  
ATOM   2643  CB  ASP A 337       2.797  27.936  -2.397  1.00 37.85           C  
ATOM   2644  O   ASP A 337       0.981  29.032   0.185  1.00 37.85           O  
ATOM   2645  CG  ASP A 337       3.948  27.181  -1.724  1.00 37.85           C  
ATOM   2646  OD1 ASP A 337       3.759  25.975  -1.450  1.00 37.85           O  
ATOM   2647  OD2 ASP A 337       4.926  27.845  -1.325  1.00 37.85           O  
ATOM   2648  N   SER A 338       2.056  27.067   0.566  1.00 41.34           N  
ATOM   2649  CA  SER A 338       2.547  27.233   1.937  1.00 41.34           C  
ATOM   2650  C   SER A 338       1.529  27.212   3.081  1.00 41.34           C  
ATOM   2651  CB  SER A 338       3.447  28.479   2.021  1.00 41.34           C  
ATOM   2652  O   SER A 338       0.995  28.251   3.424  1.00 41.34           O  
ATOM   2653  OG  SER A 338       4.715  28.222   1.448  1.00 41.34           O  
ATOM   2654  N   HIS A 339       1.402  26.068   3.783  1.00 44.81           N  
ATOM   2655  CA  HIS A 339       1.216  25.972   5.252  1.00 44.81           C  
ATOM   2656  C   HIS A 339       1.572  24.554   5.767  1.00 44.81           C  
ATOM   2657  CB  HIS A 339      -0.213  26.356   5.708  1.00 44.81           C  
ATOM   2658  O   HIS A 339       0.717  23.679   5.863  1.00 44.81           O  
ATOM   2659  CG  HIS A 339      -0.508  27.838   5.822  1.00 44.81           C  
ATOM   2660  CD2 HIS A 339      -1.734  28.425   5.665  1.00 44.81           C  
ATOM   2661  ND1 HIS A 339       0.406  28.862   5.976  1.00 44.81           N  
ATOM   2662  CE1 HIS A 339      -0.250  30.024   5.836  1.00 44.81           C  
ATOM   2663  NE2 HIS A 339      -1.565  29.812   5.695  1.00 44.81           N  
ATOM   2664  N   SER A 340       2.838  24.320   6.135  1.00 50.04           N  
ATOM   2665  CA  SER A 340       3.364  23.017   6.602  1.00 50.04           C  
ATOM   2666  C   SER A 340       3.831  22.993   8.073  1.00 50.04           C  
ATOM   2667  CB  SER A 340       4.449  22.522   5.629  1.00 50.04           C  
ATOM   2668  O   SER A 340       4.530  22.068   8.483  1.00 50.04           O  
ATOM   2669  OG  SER A 340       5.332  23.578   5.299  1.00 50.04           O  
ATOM   2670  N   HIS A 341       3.434  23.964   8.911  1.00 51.81           N  
ATOM   2671  CA  HIS A 341       4.011  24.117  10.262  1.00 51.81           C  
ATOM   2672  C   HIS A 341       3.057  23.881  11.459  1.00 51.81           C  
ATOM   2673  CB  HIS A 341       4.774  25.451  10.335  1.00 51.81           C  
ATOM   2674  O   HIS A 341       3.511  23.907  12.601  1.00 51.81           O  
ATOM   2675  CG  HIS A 341       6.070  25.323  11.096  1.00 51.81           C  
ATOM   2676  CD2 HIS A 341       7.332  25.253  10.564  1.00 51.81           C  
ATOM   2677  ND1 HIS A 341       6.195  25.174  12.456  1.00 51.81           N  
ATOM   2678  CE1 HIS A 341       7.501  25.036  12.743  1.00 51.81           C  
ATOM   2679  NE2 HIS A 341       8.231  25.063  11.619  1.00 51.81           N  
ATOM   2680  N   HIS A 342       1.761  23.607  11.244  1.00 49.82           N  
ATOM   2681  CA  HIS A 342       0.775  23.480  12.341  1.00 49.82           C  
ATOM   2682  C   HIS A 342       0.429  22.027  12.746  1.00 49.82           C  
ATOM   2683  CB  HIS A 342      -0.470  24.309  11.984  1.00 49.82           C  
ATOM   2684  O   HIS A 342      -0.047  21.785  13.852  1.00 49.82           O  
ATOM   2685  CG  HIS A 342      -1.444  24.461  13.128  1.00 49.82           C  
ATOM   2686  CD2 HIS A 342      -1.475  25.466  14.059  1.00 49.82           C  
ATOM   2687  ND1 HIS A 342      -2.458  23.587  13.449  1.00 49.82           N  
ATOM   2688  CE1 HIS A 342      -3.075  24.046  14.550  1.00 49.82           C  
ATOM   2689  NE2 HIS A 342      -2.512  25.193  14.956  1.00 49.82           N  
ATOM   2690  N   GLU A 343       0.701  21.020  11.910  1.00 47.50           N  
ATOM   2691  CA  GLU A 343       0.264  19.636  12.189  1.00 47.50           C  
ATOM   2692  C   GLU A 343       1.089  18.888  13.251  1.00 47.50           C  
ATOM   2693  CB  GLU A 343       0.246  18.824  10.890  1.00 47.50           C  
ATOM   2694  O   GLU A 343       0.618  17.913  13.842  1.00 47.50           O  
ATOM   2695  CG  GLU A 343      -1.024  19.064  10.057  1.00 47.50           C  
ATOM   2696  CD  GLU A 343      -1.623  17.732   9.582  1.00 47.50           C  
ATOM   2697  OE1 GLU A 343      -2.848  17.558   9.756  1.00 47.50           O  
ATOM   2698  OE2 GLU A 343      -0.838  16.895   9.082  1.00 47.50           O  
ATOM   2699  N   ARG A 344       2.312  19.343  13.545  1.00 54.76           N  
ATOM   2700  CA  ARG A 344       3.244  18.589  14.401  1.00 54.76           C  
ATOM   2701  C   ARG A 344       2.920  18.662  15.902  1.00 54.76           C  
ATOM   2702  CB  ARG A 344       4.690  19.001  14.064  1.00 54.76           C  
ATOM   2703  O   ARG A 344       3.455  17.875  16.672  1.00 54.76           O  
ATOM   2704  CG  ARG A 344       5.665  17.823  14.221  1.00 54.76           C  
ATOM   2705  CD  ARG A 344       7.116  18.195  13.884  1.00 54.76           C  
ATOM   2706  NE  ARG A 344       7.310  18.513  12.451  1.00 54.76           N  
ATOM   2707  NH1 ARG A 344       9.470  17.741  12.232  1.00 54.76           N  
ATOM   2708  NH2 ARG A 344       8.449  18.666  10.481  1.00 54.76           N  
ATOM   2709  CZ  ARG A 344       8.404  18.304  11.733  1.00 54.76           C  
ATOM   2710  N   VAL A 345       2.049  19.583  16.325  1.00 56.96           N  
ATOM   2711  CA  VAL A 345       1.720  19.802  17.750  1.00 56.96           C  
ATOM   2712  C   VAL A 345       0.456  19.044  18.182  1.00 56.96           C  
ATOM   2713  CB  VAL A 345       1.643  21.314  18.058  1.00 56.96           C  
ATOM   2714  O   VAL A 345       0.352  18.626  19.330  1.00 56.96           O  
ATOM   2715  CG1 VAL A 345       1.383  21.599  19.542  1.00 56.96           C  
ATOM   2716  CG2 VAL A 345       2.961  22.015  17.684  1.00 56.96           C  
ATOM   2717  N   MET A 346      -0.478  18.780  17.263  1.00 53.86           N  
ATOM   2718  CA  MET A 346      -1.747  18.097  17.575  1.00 53.86           C  
ATOM   2719  C   MET A 346      -1.599  16.571  17.695  1.00 53.86           C  
ATOM   2720  CB  MET A 346      -2.782  18.465  16.501  1.00 53.86           C  
ATOM   2721  O   MET A 346      -2.358  15.914  18.405  1.00 53.86           O  
ATOM   2722  CG  MET A 346      -3.233  19.928  16.613  1.00 53.86           C  
ATOM   2723  SD  MET A 346      -4.372  20.240  17.992  1.00 53.86           S  
ATOM   2724  CE  MET A 346      -3.552  21.631  18.814  1.00 53.86           C  
ATOM   2725  N   SER A 347      -0.587  15.996  17.044  1.00 49.41           N  
ATOM   2726  CA  SER A 347      -0.345  14.548  17.003  1.00 49.41           C  
ATOM   2727  C   SER A 347       0.265  13.993  18.301  1.00 49.41           C  
ATOM   2728  CB  SER A 347       0.493  14.191  15.761  1.00 49.41           C  
ATOM   2729  O   SER A 347       0.093  12.813  18.598  1.00 49.41           O  
ATOM   2730  OG  SER A 347       1.286  15.280  15.300  1.00 49.41           O  
ATOM   2731  N   ALA A 348       0.903  14.833  19.124  1.00 56.99           N  
ATOM   2732  CA  ALA A 348       1.477  14.420  20.408  1.00 56.99           C  
ATOM   2733  C   ALA A 348       0.437  14.301  21.541  1.00 56.99           C  
ATOM   2734  CB  ALA A 348       2.598  15.403  20.764  1.00 56.99           C  
ATOM   2735  O   ALA A 348       0.670  13.583  22.510  1.00 56.99           O  
ATOM   2736  N   GLN A 349      -0.719  14.965  21.425  1.00 52.72           N  
ATOM   2737  CA  GLN A 349      -1.722  15.015  22.497  1.00 52.72           C  
ATOM   2738  C   GLN A 349      -2.743  13.863  22.437  1.00 52.72           C  
ATOM   2739  CB  GLN A 349      -2.378  16.405  22.474  1.00 52.72           C  
ATOM   2740  O   GLN A 349      -3.347  13.522  23.451  1.00 52.72           O  
ATOM   2741  CG  GLN A 349      -3.131  16.719  23.776  1.00 52.72           C  
ATOM   2742  CD  GLN A 349      -3.624  18.162  23.855  1.00 52.72           C  
ATOM   2743  NE2 GLN A 349      -4.164  18.571  24.982  1.00 52.72           N  
ATOM   2744  OE1 GLN A 349      -3.540  18.951  22.930  1.00 52.72           O  
ATOM   2745  N   LEU A 350      -2.914  13.221  21.277  1.00 53.13           N  
ATOM   2746  CA  LEU A 350      -3.914  12.160  21.083  1.00 53.13           C  
ATOM   2747  C   LEU A 350      -3.426  10.753  21.472  1.00 53.13           C  
ATOM   2748  CB  LEU A 350      -4.440  12.228  19.637  1.00 53.13           C  
ATOM   2749  O   LEU A 350      -4.247   9.864  21.683  1.00 53.13           O  
ATOM   2750  CG  LEU A 350      -5.317  13.466  19.357  1.00 53.13           C  
ATOM   2751  CD1 LEU A 350      -5.628  13.553  17.863  1.00 53.13           C  
ATOM   2752  CD2 LEU A 350      -6.650  13.416  20.113  1.00 53.13           C  
ATOM   2753  N   ASN A 351      -2.117  10.557  21.654  1.00 53.77           N  
ATOM   2754  CA  ASN A 351      -1.540   9.264  22.050  1.00 53.77           C  
ATOM   2755  C   ASN A 351      -1.602   8.979  23.564  1.00 53.77           C  
ATOM   2756  CB  ASN A 351      -0.107   9.157  21.494  1.00 53.77           C  
ATOM   2757  O   ASN A 351      -1.232   7.888  23.988  1.00 53.77           O  
ATOM   2758  CG  ASN A 351      -0.056   8.784  20.022  1.00 53.77           C  
ATOM   2759  ND2 ASN A 351       1.122   8.745  19.447  1.00 53.77           N  
ATOM   2760  OD1 ASN A 351      -1.045   8.506  19.366  1.00 53.77           O  
ATOM   2761  N   ALA A 352      -2.079   9.923  24.381  1.00 60.99           N  
ATOM   2762  CA  ALA A 352      -2.107   9.802  25.842  1.00 60.99           C  
ATOM   2763  C   ALA A 352      -3.419   9.221  26.416  1.00 60.99           C  
ATOM   2764  CB  ALA A 352      -1.772  11.178  26.431  1.00 60.99           C  
ATOM   2765  O   ALA A 352      -3.568   9.151  27.629  1.00 60.99           O  
ATOM   2766  N   ILE A 353      -4.388   8.835  25.575  1.00 61.46           N  
ATOM   2767  CA  ILE A 353      -5.763   8.528  26.025  1.00 61.46           C  
ATOM   2768  C   ILE A 353      -6.050   7.011  26.117  1.00 61.46           C  
ATOM   2769  CB  ILE A 353      -6.779   9.353  25.182  1.00 61.46           C  
ATOM   2770  O   ILE A 353      -7.059   6.616  26.689  1.00 61.46           O  
ATOM   2771  CG1 ILE A 353      -6.478  10.871  25.330  1.00 61.46           C  
ATOM   2772  CG2 ILE A 353      -8.244   9.079  25.576  1.00 61.46           C  
ATOM   2773  CD1 ILE A 353      -7.331  11.801  24.456  1.00 61.46           C  
ATOM   2774  N   PHE A 354      -5.165   6.139  25.614  1.00 62.47           N  
ATOM   2775  CA  PHE A 354      -5.438   4.691  25.487  1.00 62.47           C  
ATOM   2776  C   PHE A 354      -4.385   3.755  26.113  1.00 62.47           C  
ATOM   2777  CB  PHE A 354      -5.731   4.364  24.012  1.00 62.47           C  
ATOM   2778  O   PHE A 354      -4.368   2.567  25.798  1.00 62.47           O  
ATOM   2779  CG  PHE A 354      -7.068   4.889  23.528  1.00 62.47           C  
ATOM   2780  CD1 PHE A 354      -8.244   4.177  23.830  1.00 62.47           C  
ATOM   2781  CD2 PHE A 354      -7.146   6.084  22.788  1.00 62.47           C  
ATOM   2782  CE1 PHE A 354      -9.492   4.652  23.391  1.00 62.47           C  
ATOM   2783  CE2 PHE A 354      -8.395   6.561  22.352  1.00 62.47           C  
ATOM   2784  CZ  PHE A 354      -9.567   5.845  22.651  1.00 62.47           C  
ATOM   2785  N   HIS A 355      -3.522   4.258  26.999  1.00 50.84           N  
ATOM   2786  CA  HIS A 355      -2.556   3.441  27.742  1.00 50.84           C  
ATOM   2787  C   HIS A 355      -2.625   3.749  29.246  1.00 50.84           C  
ATOM   2788  CB  HIS A 355      -1.141   3.632  27.159  1.00 50.84           C  
ATOM   2789  O   HIS A 355      -1.878   4.594  29.733  1.00 50.84           O  
ATOM   2790  CG  HIS A 355      -0.831   2.734  25.985  1.00 50.84           C  
ATOM   2791  CD2 HIS A 355      -0.653   3.098  24.677  1.00 50.84           C  
ATOM   2792  ND1 HIS A 355      -0.622   1.377  26.057  1.00 50.84           N  
ATOM   2793  CE1 HIS A 355      -0.332   0.933  24.825  1.00 50.84           C  
ATOM   2794  NE2 HIS A 355      -0.328   1.946  23.944  1.00 50.84           N  
ATOM   2795  N   ASP A 356      -3.524   3.055  29.946  1.00 52.04           N  
ATOM   2796  CA  ASP A 356      -3.447   2.705  31.375  1.00 52.04           C  
ATOM   2797  C   ASP A 356      -4.079   1.312  31.552  1.00 52.04           C  
ATOM   2798  CB  ASP A 356      -4.101   3.785  32.272  1.00 52.04           C  
ATOM   2799  O   ASP A 356      -5.156   1.092  30.938  1.00 52.04           O  
ATOM   2800  CG  ASP A 356      -3.597   3.844  33.737  1.00 52.04           C  
ATOM   2801  OD1 ASP A 356      -2.847   2.953  34.198  1.00 52.04           O  
ATOM   2802  OD2 ASP A 356      -3.948   4.843  34.414  1.00 52.04           O  
ATOM   2803  OXT ASP A 356      -3.395   0.440  32.130  1.00 52.04           O  
TER
ATOM      1  N   MET C   1     -10.626  32.001  38.802
ATOM      2  CA  MET C   1     -11.169  32.280  37.458
ATOM      3  C   MET C   1     -11.272  30.971  36.690
ATOM      4  CB  MET C   1     -10.310  33.305  36.698
ATOM      5  O   MET C   1     -10.255  30.346  36.433
ATOM      6  CG  MET C   1     -10.620  34.745  37.131
ATOM      7  SD  MET C   1      -9.343  35.554  38.128
ATOM      8  CE  MET C   1      -8.728  36.761  36.913
ATOM      9  N   THR C   2     -12.502  30.532  36.435
ATOM     10  CA  THR C   2     -12.906  29.340  35.665
ATOM     11  C   THR C   2     -13.214  29.711  34.194
ATOM     12  CB  THR C   2     -14.109  28.658  36.360
ATOM     13  O   THR C   2     -13.338  30.899  33.898
ATOM     14  CG2 THR C   2     -13.643  27.563  37.321
ATOM     15  OG1 THR C   2     -14.848  29.582  37.132
ATOM     16  N   PRO C   3     -13.263  28.728  33.267
ATOM     17  CA  PRO C   3     -12.844  28.855  31.863
ATOM     18  C   PRO C   3     -14.002  29.076  30.868
ATOM     19  CB  PRO C   3     -12.152  27.511  31.595
ATOM     20  O   PRO C   3     -15.165  28.927  31.227
ATOM     21  CG  PRO C   3     -13.045  26.524  32.343
ATOM     22  CD  PRO C   3     -13.491  27.318  33.564
ATOM     23  N   GLN C   4     -13.680  29.349  29.597
ATOM     24  CA  GLN C   4     -14.616  29.248  28.465
ATOM     25  C   GLN C   4     -13.933  28.600  27.246
ATOM     26  CB  GLN C   4     -15.141  30.641  28.060
ATOM     27  O   GLN C   4     -12.947  29.154  26.757
ATOM     28  CG  GLN C   4     -16.256  31.202  28.955
ATOM     29  CD  GLN C   4     -17.607  30.511  28.763
ATOM     30  NE2 GLN C   4     -18.695  31.153  29.127
ATOM     31  OE1 GLN C   4     -17.728  29.403  28.270
ATOM     32  N   PRO C   5     -14.440  27.468  26.717
ATOM     33  CA  PRO C   5     -14.086  26.965  25.395
ATOM     34  C   PRO C   5     -15.155  27.376  24.366
ATOM     35  CB  PRO C   5     -13.981  25.452  25.587
ATOM     36  O   PRO C   5     -16.329  27.035  24.494
ATOM     37  CG  PRO C   5     -15.036  25.148  26.656
ATOM     38  CD  PRO C   5     -15.234  26.467  27.418
ATOM     39  N   SER C   6     -14.745  28.113  23.332
ATOM     40  CA  SER C   6     -15.616  28.571  22.244
ATOM     41  C   SER C   6     -15.513  27.655  21.018
ATOM     42  CB  SER C   6     -15.251  30.013  21.865
ATOM     43  O   SER C   6     -14.441  27.529  20.434
ATOM     44  OG  SER C   6     -16.094  30.486  20.832
ATOM     45  N   GLY C   7     -16.655  27.074  20.628
ATOM     46  CA  GLY C   7     -17.073  26.930  19.227
ATOM     47  C   GLY C   7     -16.589  25.710  18.433
ATOM     48  O   GLY C   7     -15.646  25.811  17.657
ATOM     49  N   ALA C   8     -17.328  24.598  18.507
ATOM     50  CA  ALA C   8     -17.331  23.564  17.467
ATOM     51  C   ALA C   8     -18.431  23.870  16.423
ATOM     52  CB  ALA C   8     -17.555  22.194  18.120
ATOM     53  O   ALA C   8     -19.559  24.169  16.823
ATOM     54  N   PRO C   9     -18.166  23.785  15.107
ATOM     55  CA  PRO C   9     -19.208  23.899  14.093
ATOM     56  C   PRO C   9     -19.964  22.574  13.904
ATOM     57  CB  PRO C   9     -18.498  24.383  12.828
ATOM     58  O   PRO C   9     -19.396  21.536  13.570
ATOM     59  CG  PRO C   9     -17.087  23.815  12.974
ATOM     60  CD  PRO C   9     -16.850  23.762  14.487
ATOM     61  N   THR C  10     -21.281  22.646  14.096
ATOM     62  CA  THR C  10     -22.296  21.640  13.766
ATOM     63  C   THR C  10     -22.223  21.231  12.290
ATOM     64  CB  THR C  10     -23.676  22.262  14.056
ATOM     65  O   THR C  10     -22.560  22.022  11.410
ATOM     66  CG2 THR C  10     -24.870  21.356  13.762
ATOM     67  OG1 THR C  10     -23.750  22.603  15.420
ATOM     68  N   VAL C  11     -21.854  19.978  12.011
ATOM     69  CA  VAL C  11     -22.056  19.354  10.693
ATOM     70  C   VAL C  11     -23.462  18.764  10.666
ATOM     71  CB  VAL C  11     -20.975  18.306  10.364
ATOM     72  O   VAL C  11     -23.774  17.812  11.380
ATOM     73  CG1 VAL C  11     -21.206  17.674   8.983
ATOM     74  CG2 VAL C  11     -19.582  18.951  10.355
ATOM     75  N   GLN C  12     -24.331  19.366   9.858
ATOM     76  CA  GLN C  12     -25.677  18.867   9.604
ATOM     77  C   GLN C  12     -25.598  17.624   8.710
ATOM     78  CB  GLN C  12     -26.540  19.968   8.966
ATOM     79  O   GLN C  12     -25.071  17.677   7.601
ATOM     80  CG  GLN C  12     -26.727  21.181   9.894
ATOM     81  CD  GLN C  12     -27.687  22.215   9.310
ATOM     82  NE2 GLN C  12     -27.364  23.488   9.374
ATOM     83  OE1 GLN C  12     -28.749  21.905   8.802
ATOM     84  N   VAL C  13     -26.131  16.504   9.198
ATOM     85  CA  VAL C  13     -26.382  15.297   8.404
ATOM     86  C   VAL C  13     -27.662  15.527   7.602
ATOM     87  CB  VAL C  13     -26.465  14.053   9.316
ATOM     88  O   VAL C  13     -28.771  15.387   8.124
ATOM     89  CG1 VAL C  13     -26.929  12.789   8.578
ATOM     90  CG2 VAL C  13     -25.090  13.752   9.931
ATOM     91  N   THR C  14     -27.512  15.907   6.335
ATOM     92  CA  THR C  14     -28.588  15.863   5.342
ATOM     93  C   THR C  14     -28.853  14.416   4.943
ATOM     94  CB  THR C  14     -28.297  16.734   4.106
ATOM     95  O   THR C  14     -27.958  13.649   4.589
ATOM     96  CG2 THR C  14     -28.887  18.131   4.280
ATOM     97  OG1 THR C  14     -26.910  16.896   3.909
ATOM     98  N   ARG C  15     -30.121  14.033   5.077
ATOM     99  CA  ARG C  15     -30.664  12.709   4.794
ATOM    100  C   ARG C  15     -31.255  12.799   3.394
ATOM    101  CB  ARG C  15     -31.732  12.330   5.847
ATOM    102  O   ARG C  15     -32.361  13.298   3.235
ATOM    103  CG  ARG C  15     -31.395  12.756   7.284
ATOM    104  CD  ARG C  15     -32.564  12.442   8.219
ATOM    105  NE  ARG C  15     -32.357  13.072   9.535
ATOM    106  NH1 ARG C  15     -34.433  12.631  10.408
ATOM    107  NH2 ARG C  15     -32.937  13.759  11.623
ATOM    108  CZ  ARG C  15     -33.241  13.150  10.512
ATOM    109  N   GLU C  16     -30.515  12.373   2.383
ATOM    110  CA  GLU C  16     -30.973  12.452   0.996
ATOM    111  C   GLU C  16     -31.276  11.037   0.481
ATOM    112  CB  GLU C  16     -29.970  13.224   0.127
ATOM    113  O   GLU C  16     -30.408  10.323  -0.012
ATOM    114  CG  GLU C  16     -29.607  14.640   0.626
ATOM    115  CD  GLU C  16     -30.695  15.709   0.441
ATOM    116  OE1 GLU C  16     -30.826  16.551   1.360
ATOM    117  OE2 GLU C  16     -31.352  15.691  -0.625
ATOM    118  N   THR C  17     -32.543  10.657   0.650
ATOM    119  CA  THR C  17     -33.391   9.986  -0.347
ATOM    120  C   THR C  17     -32.840   8.730  -1.040
ATOM    121  CB  THR C  17     -33.871  11.043  -1.356
ATOM    122  O   THR C  17     -32.199   8.789  -2.092
ATOM    123  CG2 THR C  17     -34.990  10.548  -2.271
ATOM    124  OG1 THR C  17     -34.407  12.144  -0.648
ATOM    125  N   GLU C  18     -33.254   7.567  -0.523
ATOM    126  CA  GLU C  18     -33.351   6.317  -1.281
ATOM    127  C   GLU C  18     -34.190   6.529  -2.552
ATOM    128  CB  GLU C  18     -34.027   5.217  -0.437
ATOM    129  O   GLU C  18     -35.409   6.702  -2.504
ATOM    130  CG  GLU C  18     -33.075   4.466   0.495
ATOM    131  CD  GLU C  18     -33.831   3.339   1.213
ATOM    132  OE1 GLU C  18     -33.834   2.209   0.675
ATOM    133  OE2 GLU C  18     -34.424   3.638   2.273
ATOM    134  N   ARG C  19     -33.548   6.468  -3.722
ATOM    135  CA  ARG C  19     -34.251   6.175  -4.974
ATOM    136  C   ARG C  19     -34.365   4.663  -5.123
ATOM    137  CB  ARG C  19     -33.579   6.834  -6.185
ATOM    138  O   ARG C  19     -33.435   4.005  -5.583
ATOM    139  CG  ARG C  19     -33.842   8.343  -6.229
ATOM    140  CD  ARG C  19     -33.347   8.916  -7.561
ATOM    141  NE  ARG C  19     -33.374  10.389  -7.552
ATOM    142  NH1 ARG C  19     -32.865  10.723  -9.764
ATOM    143  NH2 ARG C  19     -33.105  12.481  -8.405
ATOM    144  CZ  ARG C  19     -33.116  11.188  -8.571
ATOM    145  N   SER C  20     -35.533   4.146  -4.751
ATOM    146  CA  SER C  20     -36.057   2.870  -5.241
ATOM    147  C   SER C  20     -36.038   2.853  -6.772
ATOM    148  CB  SER C  20     -37.510   2.689  -4.779
ATOM    149  O   SER C  20     -36.595   3.749  -7.405
ATOM    150  OG  SER C  20     -37.572   1.993  -3.555
ATOM    151  N   PHE C  21     -35.434   1.824  -7.366
ATOM    152  CA  PHE C  21     -35.620   1.487  -8.778
ATOM    153  C   PHE C  21     -36.280   0.105  -8.904
ATOM    154  CB  PHE C  21     -34.309   1.597  -9.567
ATOM    155  O   PHE C  21     -36.041  -0.762  -8.061
ATOM    156  CG  PHE C  21     -33.929   3.023  -9.922
ATOM    157  CD1 PHE C  21     -34.558   3.675 -11.002
ATOM    158  CD2 PHE C  21     -32.948   3.703  -9.178
ATOM    159  CE1 PHE C  21     -34.205   4.993 -11.339
ATOM    160  CE2 PHE C  21     -32.584   5.017  -9.523
ATOM    161  CZ  PHE C  21     -33.211   5.662 -10.603
ATOM    162  N   PRO C  22     -37.147  -0.100  -9.912
ATOM    163  CA  PRO C  22     -38.199  -1.107  -9.866
ATOM    164  C   PRO C  22     -37.682  -2.514 -10.168
ATOM    165  CB  PRO C  22     -39.266  -0.669 -10.883
ATOM    166  O   PRO C  22     -36.929  -2.739 -11.115
ATOM    167  CG  PRO C  22     -38.847   0.739 -11.305
ATOM    168  CD  PRO C  22     -37.342   0.722 -11.092
ATOM    169  N   ARG C  23     -38.169  -3.463  -9.368
ATOM    170  CA  ARG C  23     -38.113  -4.913  -9.562
ATOM    171  C   ARG C  23     -38.900  -5.278 -10.828
ATOM    172  CB  ARG C  23     -38.719  -5.514  -8.277
ATOM    173  O   ARG C  23     -40.114  -5.099 -10.854
ATOM    174  CG  ARG C  23     -38.748  -7.043  -8.171
ATOM    175  CD  ARG C  23     -39.381  -7.413  -6.819
ATOM    176  NE  ARG C  23     -39.474  -8.871  -6.620
ATOM    177  NH1 ARG C  23     -40.363  -8.832  -4.498
ATOM    178  NH2 ARG C  23     -40.039 -10.786  -5.526
ATOM    179  CZ  ARG C  23     -39.952  -9.486  -5.550
ATOM    180  N   ALA C  24     -38.210  -5.747 -11.866
ATOM    181  CA  ALA C  24     -38.841  -6.337 -13.043
ATOM    182  C   ALA C  24     -39.194  -7.803 -12.764
ATOM    183  CB  ALA C  24     -37.948  -6.163 -14.276
ATOM    184  O   ALA C  24     -38.442  -8.528 -12.112
ATOM    185  N   SER C  25     -40.382  -8.149 -13.233
ATOM    186  CA  SER C  25     -41.192  -9.322 -12.956
ATOM    187  C   SER C  25     -40.561 -10.643 -13.381
ATOM    188  CB  SER C  25     -42.532  -9.148 -13.685
ATOM    189  O   SER C  25     -39.775 -10.721 -14.325
ATOM    190  OG  SER C  25     -42.890  -7.771 -13.800
ATOM    191  N   GLU C  26     -40.958 -11.667 -12.640
ATOM    192  CA  GLU C  26     -40.760 -13.090 -12.879
ATOM    193  C   GLU C  26     -41.348 -13.586 -14.213
ATOM    194  CB  GLU C  26     -41.421 -13.823 -11.691
ATOM    195  O   GLU C  26     -42.487 -13.276 -14.539
ATOM    196  CG  GLU C  26     -42.879 -13.397 -11.369
ATOM    197  CD  GLU C  26     -43.014 -12.784  -9.968
ATOM    198  OE1 GLU C  26     -43.117 -11.537  -9.874
ATOM    199  OE2 GLU C  26     -42.920 -13.547  -8.981
ATOM    200  N   ASP C  27     -40.589 -14.415 -14.932
ATOM    201  CA  ASP C  27     -41.143 -15.463 -15.790
ATOM    202  C   ASP C  27     -40.376 -16.762 -15.512
ATOM    203  CB  ASP C  27     -41.167 -15.093 -17.280
ATOM    204  O   ASP C  27     -39.144 -16.822 -15.455
ATOM    205  CG  ASP C  27     -42.493 -14.450 -17.713
ATOM    206  OD1 ASP C  27     -43.551 -15.061 -17.438
ATOM    207  OD2 ASP C  27     -42.425 -13.412 -18.413
ATOM    208  N   GLU C  28     -41.177 -17.774 -15.233
ATOM    209  CA  GLU C  28     -40.910 -19.021 -14.543
ATOM    210  C   GLU C  28     -40.353 -20.086 -15.507
ATOM    211  CB  GLU C  28     -42.294 -19.403 -13.980
ATOM    212  O   GLU C  28     -41.001 -20.446 -16.485
ATOM    213  CG  GLU C  28     -42.339 -20.550 -12.973
ATOM    214  CD  GLU C  28     -43.767 -21.106 -12.814
ATOM    215  OE1 GLU C  28     -43.866 -22.337 -12.606
ATOM    216  OE2 GLU C  28     -44.739 -20.321 -12.890
ATOM    217  N   VAL C  29     -39.170 -20.644 -15.221
ATOM    218  CA  VAL C  29     -38.809 -22.003 -15.663
ATOM    219  C   VAL C  29     -38.205 -22.751 -14.479
ATOM    220  CB  VAL C  29     -37.919 -22.067 -16.923
ATOM    221  O   VAL C  29     -37.075 -22.521 -14.051
ATOM    222  CG1 VAL C  29     -37.521 -23.517 -17.256
ATOM    223  CG2 VAL C  29     -38.644 -21.528 -18.164
ATOM    224  N   THR C  30     -39.044 -23.630 -13.954
ATOM    225  CA  THR C  30     -38.879 -24.714 -12.991
ATOM    226  C   THR C  30     -37.462 -25.294 -12.812
ATOM    227  CB  THR C  30     -39.860 -25.810 -13.447
ATOM    228  O   THR C  30     -36.864 -25.847 -13.731
ATOM    229  CG2 THR C  30     -40.070 -26.938 -12.444
ATOM    230  OG1 THR C  30     -41.122 -25.204 -13.640
ATOM    231  N   CYS C  31     -37.005 -25.171 -11.558
ATOM    232  CA  CYS C  31     -36.174 -25.999 -10.654
ATOM    233  C   CYS C  31     -35.845 -27.473 -11.047
ATOM    234  CB  CYS C  31     -37.039 -25.995  -9.374
ATOM    235  O   CYS C  31     -36.538 -28.018 -11.901
ATOM    236  SG  CYS C  31     -37.285 -24.309  -8.743
ATOM    237  N   PRO C  32     -34.922 -28.207 -10.352
ATOM    238  CA  PRO C  32     -34.373 -27.933  -9.011
ATOM    239  C   PRO C  32     -32.876 -28.274  -8.751
ATOM    240  CB  PRO C  32     -35.230 -28.863  -8.128
ATOM    241  O   PRO C  32     -32.258 -29.110  -9.393
ATOM    242  CG  PRO C  32     -35.519 -30.076  -9.018
ATOM    243  CD  PRO C  32     -35.026 -29.667 -10.405
ATOM    244  N   THR C  33     -32.357 -27.659  -7.683
ATOM    245  CA  THR C  33     -31.556 -28.262  -6.594
ATOM    246  C   THR C  33     -30.297 -29.096  -6.917
ATOM    247  CB  THR C  33     -32.501 -28.976  -5.602
ATOM    248  O   THR C  33     -30.342 -30.226  -7.390
ATOM    249  CG2 THR C  33     -32.716 -30.482  -5.777
ATOM    250  OG1 THR C  33     -32.049 -28.769  -4.292
ATOM    251  N   SER C  34     -29.132 -28.569  -6.542
ATOM    252  CA  SER C  34     -28.216 -29.166  -5.546
ATOM    253  C   SER C  34     -26.858 -28.452  -5.594
ATOM    254  CB  SER C  34     -28.024 -30.691  -5.646
ATOM    255  O   SER C  34     -26.302 -28.175  -6.654
ATOM    256  OG  SER C  34     -27.710 -31.108  -6.949
ATOM    257  N   ALA C  35     -26.363 -28.074  -4.416
ATOM    258  CA  ALA C  35     -25.104 -27.364  -4.201
ATOM    259  C   ALA C  35     -23.864 -28.268  -4.446
ATOM    260  CB  ALA C  35     -25.163 -26.801  -2.774
ATOM    261  O   ALA C  35     -23.991 -29.493  -4.408
ATOM    262  N   PRO C  36     -22.666 -27.695  -4.689
ATOM    263  CA  PRO C  36     -21.526 -28.404  -5.280
ATOM    264  C   PRO C  36     -20.519 -28.935  -4.237
ATOM    265  CB  PRO C  36     -20.866 -27.334  -6.154
ATOM    266  O   PRO C  36     -20.392 -28.343  -3.163
ATOM    267  CG  PRO C  36     -21.024 -26.062  -5.316
ATOM    268  CD  PRO C  36     -22.350 -26.273  -4.585
ATOM    269  N   PRO C  37     -19.704 -29.958  -4.568
ATOM    270  CA  PRO C  37     -18.458 -30.241  -3.863
ATOM    271  C   PRO C  37     -17.211 -29.729  -4.618
ATOM    272  CB  PRO C  37     -18.465 -31.754  -3.655
ATOM    273  O   PRO C  37     -17.147 -29.689  -5.845
ATOM    274  CG  PRO C  37     -19.163 -32.265  -4.916
ATOM    275  CD  PRO C  37     -20.076 -31.115  -5.370
ATOM    276  N   SER C  38     -16.221 -29.334  -3.820
ATOM    277  CA  SER C  38     -14.902 -28.747  -4.102
ATOM    278  C   SER C  38     -14.022 -29.457  -5.157
ATOM    279  CB  SER C  38     -14.154 -28.771  -2.762
ATOM    280  O   SER C  38     -14.153 -30.664  -5.369
ATOM    281  OG  SER C  38     -14.944 -28.163  -1.756
ATOM    282  N   PRO C  39     -13.046 -28.753  -5.779
ATOM    283  CA  PRO C  39     -12.202 -29.318  -6.826
ATOM    284  C   PRO C  39     -11.066 -30.151  -6.224
ATOM    285  CB  PRO C  39     -11.686 -28.108  -7.612
ATOM    286  O   PRO C  39     -10.235 -29.641  -5.473
ATOM    287  CG  PRO C  39     -11.555 -27.025  -6.540
ATOM    288  CD  PRO C  39     -12.657 -27.367  -5.533
ATOM    289  N   THR C  40     -10.987 -31.426  -6.606
ATOM    290  CA  THR C  40      -9.849 -32.296  -6.289
ATOM    291  C   THR C  40      -9.166 -32.721  -7.587
ATOM    292  CB  THR C  40     -10.233 -33.493  -5.403
ATOM    293  O   THR C  40      -9.807 -33.111  -8.560
ATOM    294  CG2 THR C  40      -9.005 -34.066  -4.692
ATOM    295  OG1 THR C  40     -11.101 -33.086  -4.371
ATOM    296  N   ARG C  41      -7.843 -32.548  -7.596
ATOM    297  CA  ARG C  41      -6.869 -32.787  -8.674
ATOM    298  C   ARG C  41      -7.006 -34.204  -9.244
ATOM    299  CB  ARG C  41      -5.463 -32.640  -8.043
ATOM    300  O   ARG C  41      -7.303 -35.101  -8.469
ATOM    301  CG  ARG C  41      -5.190 -31.281  -7.359
ATOM    302  CD  ARG C  41      -3.992 -31.323  -6.394
ATOM    303  NE  ARG C  41      -2.702 -31.030  -7.053
ATOM    304  NH1 ARG C  41      -1.344 -32.341  -5.729
ATOM    305  NH2 ARG C  41      -0.432 -30.996  -7.252
ATOM    306  CZ  ARG C  41      -1.506 -31.459  -6.677
ATOM    307  N   THR C  42      -6.674 -34.409 -10.526
ATOM    308  CA  THR C  42      -5.745 -35.456 -11.032
ATOM    309  C   THR C  42      -5.651 -35.407 -12.574
ATOM    310  CB  THR C  42      -6.077 -36.897 -10.566
ATOM    311  O   THR C  42      -6.606 -35.710 -13.270
ATOM    312  CG2 THR C  42      -5.110 -37.955 -11.088
ATOM    313  OG1 THR C  42      -5.855 -37.021  -9.188
ATOM    314  N   ARG C  43      -4.474 -34.984 -13.068
ATOM    315  CA  ARG C  43      -3.656 -35.566 -14.163
ATOM    316  C   ARG C  43      -4.364 -36.085 -15.435
ATOM    317  CB  ARG C  43      -2.830 -36.673 -13.483
ATOM    318  O   ARG C  43      -5.020 -37.115 -15.406
ATOM    319  CG  ARG C  43      -1.664 -37.288 -14.261
ATOM    320  CD  ARG C  43      -0.964 -38.257 -13.293
ATOM    321  NE  ARG C  43      -0.027 -39.167 -13.972
ATOM    322  NH1 ARG C  43       0.257 -40.636 -12.219
ATOM    323  NH2 ARG C  43       1.253 -41.037 -14.173
ATOM    324  CZ  ARG C  43       0.487 -40.270 -13.452
ATOM    325  N   GLY C  44      -4.052 -35.467 -16.579
ATOM    326  CA  GLY C  44      -4.358 -36.002 -17.910
ATOM    327  C   GLY C  44      -3.564 -35.318 -19.031
ATOM    328  O   GLY C  44      -3.956 -34.262 -19.501
ATOM    329  N   ASN C  45      -2.444 -35.944 -19.403
ATOM    330  CA  ASN C  45      -1.761 -35.972 -20.707
ATOM    331  C   ASN C  45      -1.511 -34.659 -21.487
ATOM    332  CB  ASN C  45      -2.472 -37.032 -21.574
ATOM    333  O   ASN C  45      -2.374 -34.167 -22.208
ATOM    334  CG  ASN C  45      -2.476 -38.424 -20.956
ATOM    335  ND2 ASN C  45      -3.075 -39.384 -21.617
ATOM    336  OD1 ASN C  45      -1.961 -38.666 -19.873
ATOM    337  N   CYS C  46      -0.250 -34.210 -21.491
ATOM    338  CA  CYS C  46       0.352 -33.516 -22.636
ATOM    339  C   CYS C  46       1.162 -34.561 -23.416
ATOM    340  CB  CYS C  46       1.236 -32.353 -22.154
ATOM    341  O   CYS C  46       2.222 -34.972 -22.954
ATOM    342  SG  CYS C  46       0.240 -31.084 -21.316
ATOM    343  N   ALA C  47       0.621 -35.044 -24.535
ATOM    344  CA  ALA C  47       1.305 -35.940 -25.461
ATOM    345  C   ALA C  47       1.783 -35.135 -26.679
ATOM    346  CB  ALA C  47       0.360 -37.089 -25.843
ATOM    347  O   ALA C  47       0.966 -34.549 -27.388
ATOM    348  N   GLU C  48       3.107 -35.032 -26.810
ATOM    349  CA  GLU C  48       3.923 -35.349 -27.994
ATOM    350  C   GLU C  48       3.213 -35.400 -29.367
ATOM    351  CB  GLU C  48       4.574 -36.726 -27.742
ATOM    352  O   GLU C  48       2.333 -36.233 -29.578
ATOM    353  CG  GLU C  48       5.388 -36.866 -26.442
ATOM    354  CD  GLU C  48       6.738 -36.147 -26.508
ATOM    355  OE1 GLU C  48       6.892 -35.149 -25.767
ATOM    356  OE2 GLU C  48       7.589 -36.612 -27.290
ATOM    357  N   ALA C  49       3.666 -34.556 -30.303
ATOM    358  CA  ALA C  49       3.890 -34.847 -31.732
ATOM    359  C   ALA C  49       4.379 -33.539 -32.401
ATOM    360  CB  ALA C  49       2.635 -35.391 -32.427
ATOM    361  O   ALA C  49       3.624 -32.571 -32.486
ATOM    362  N   GLU C  50       5.688 -33.377 -32.627
ATOM    363  CA  GLU C  50       6.381 -33.745 -33.884
ATOM    364  C   GLU C  50       5.841 -32.900 -35.059
ATOM    365  CB  GLU C  50       6.296 -35.260 -34.160
ATOM    366  O   GLU C  50       4.678 -33.003 -35.426
ATOM    367  CG  GLU C  50       7.034 -36.134 -33.130
ATOM    368  CD  GLU C  50       8.553 -35.976 -33.217
ATOM    369  OE1 GLU C  50       9.136 -35.427 -32.257
ATOM    370  OE2 GLU C  50       9.113 -36.358 -34.263
ATOM    371  N   GLU C  51       6.528 -31.886 -35.586
ATOM    372  CA  GLU C  51       7.741 -31.906 -36.424
ATOM    373  C   GLU C  51       7.344 -31.167 -37.731
ATOM    374  CB  GLU C  51       8.273 -33.328 -36.737
ATOM    375  O   GLU C  51       6.211 -31.284 -38.194
ATOM    376  CG  GLU C  51       9.680 -33.304 -37.371
ATOM    377  CD  GLU C  51      10.111 -34.604 -38.076
ATOM    378  OE1 GLU C  51      11.225 -34.568 -38.652
ATOM    379  OE2 GLU C  51       9.297 -35.545 -38.181
ATOM    380  N   GLY C  52       8.243 -30.388 -38.347
ATOM    381  CA  GLY C  52       8.162 -30.169 -39.801
ATOM    382  C   GLY C  52       7.921 -28.748 -40.331
ATOM    383  O   GLY C  52       6.844 -28.407 -40.806
ATOM    384  N   GLY C  53       9.005 -27.970 -40.422
ATOM    385  CA  GLY C  53       9.425 -27.373 -41.699
ATOM    386  C   GLY C  53       8.702 -26.129 -42.240
ATOM    387  O   GLY C  53       7.875 -26.216 -43.144
ATOM    388  N   CYS C  54       9.188 -24.938 -41.871
ATOM    389  CA  CYS C  54       9.026 -23.723 -42.679
ATOM    390  C   CYS C  54       9.895 -23.813 -43.949
ATOM    391  CB  CYS C  54       9.398 -22.484 -41.844
ATOM    392  O   CYS C  54      10.997 -23.266 -43.998
ATOM    393  SG  CYS C  54       8.187 -22.213 -40.522
ATOM    394  N   ARG C  55       9.424 -24.500 -44.997
ATOM    395  CA  ARG C  55      10.011 -24.381 -46.340
ATOM    396  C   ARG C  55       9.310 -23.263 -47.098
ATOM    397  CB  ARG C  55      10.009 -25.717 -47.098
ATOM    398  O   ARG C  55       8.175 -23.398 -47.544
ATOM    399  CG  ARG C  55      11.084 -26.661 -46.535
ATOM    400  CD  ARG C  55      11.247 -27.909 -47.412
ATOM    401  NE  ARG C  55      12.244 -28.844 -46.852
ATOM    402  NH1 ARG C  55      14.163 -27.891 -47.702
ATOM    403  NH2 ARG C  55      14.305 -29.717 -46.428
ATOM    404  CZ  ARG C  55      13.560 -28.811 -46.998
ATOM    405  N   GLY C  56      10.014 -22.142 -47.223
ATOM    406  CA  GLY C  56       9.644 -21.067 -48.127
ATOM    407  C   GLY C  56       9.682 -21.534 -49.580
ATOM    408  O   GLY C  56      10.653 -22.139 -50.024
ATOM    409  N   ALA C  57       8.637 -21.200 -50.328
ATOM    410  CA  ALA C  57       8.710 -20.992 -51.765
ATOM    411  C   ALA C  57       7.554 -20.072 -52.198
ATOM    412  CB  ALA C  57       8.709 -22.327 -52.517
ATOM    413  O   ALA C  57       6.505 -20.052 -51.555
ATOM    414  N   PRO C  58       7.763 -19.243 -53.232
ATOM    415  CA  PRO C  58       7.154 -17.925 -53.346
ATOM    416  C   PRO C  58       5.998 -17.914 -54.359
ATOM    417  CB  PRO C  58       8.350 -17.049 -53.764
ATOM    418  O   PRO C  58       5.687 -18.935 -54.963
ATOM    419  CG  PRO C  58       9.281 -17.975 -54.556
ATOM    420  CD  PRO C  58       8.788 -19.385 -54.255
ATOM    421  N   ARG C  59       5.487 -16.704 -54.644
ATOM    422  CA  ARG C  59       4.674 -16.303 -55.819
ATOM    423  C   ARG C  59       3.166 -16.244 -55.547
ATOM    424  CB  ARG C  59       4.958 -17.179 -57.072
ATOM    425  O   ARG C  59       2.475 -17.248 -55.593
ATOM    426  CG  ARG C  59       6.443 -17.348 -57.445
ATOM    427  CD  ARG C  59       6.758 -18.710 -58.074
ATOM    428  NE  ARG C  59       8.158 -18.717 -58.544
ATOM    429  NH1 ARG C  59       7.872 -19.802 -60.552
ATOM    430  NH2 ARG C  59       9.859 -18.937 -60.037
ATOM    431  CZ  ARG C  59       8.618 -19.151 -59.705
ATOM    432  N   LYS C  60       2.615 -15.031 -55.443
ATOM    433  CA  LYS C  60       2.084 -14.302 -56.613
ATOM    434  C   LYS C  60       1.567 -12.927 -56.181
ATOM    435  CB  LYS C  60       0.970 -15.095 -57.341
ATOM    436  O   LYS C  60       0.633 -12.798 -55.399
ATOM    437  CG  LYS C  60       0.901 -14.787 -58.848
ATOM    438  CD  LYS C  60       0.134 -15.906 -59.578
ATOM    439  CE  LYS C  60       0.135 -15.710 -61.100
ATOM    440  NZ  LYS C  60      -0.550 -16.833 -61.795
ATOM    441  N   LEU C  61       2.194 -11.902 -56.741
ATOM    442  CA  LEU C  61       1.777 -10.507 -56.712
ATOM    443  C   LEU C  61       0.359 -10.381 -57.309
ATOM    444  CB  LEU C  61       2.829  -9.754 -57.571
ATOM    445  O   LEU C  61       0.208 -10.520 -58.520
ATOM    446  CG  LEU C  61       3.122  -8.313 -57.134
ATOM    447  CD1 LEU C  61       4.293  -8.304 -56.150
ATOM    448  CD2 LEU C  61       3.495  -7.453 -58.339
ATOM    449  N   ARG C  62      -0.677 -10.147 -56.494
ATOM    450  CA  ARG C  62      -1.989  -9.605 -56.918
ATOM    451  C   ARG C  62      -2.595  -8.823 -55.744
ATOM    452  CB  ARG C  62      -2.945 -10.713 -57.423
ATOM    453  O   ARG C  62      -3.059  -9.400 -54.776
ATOM    454  CG  ARG C  62      -2.557 -11.252 -58.815
ATOM    455  CD  ARG C  62      -3.676 -12.016 -59.527
ATOM    456  NE  ARG C  62      -3.436 -12.063 -60.986
ATOM    457  NH1 ARG C  62      -5.271 -13.317 -61.562
ATOM    458  NH2 ARG C  62      -3.990 -12.449 -63.167
ATOM    459  CZ  ARG C  62      -4.228 -12.607 -61.895
ATOM    460  N   ALA C  63      -2.371  -7.512 -55.704
ATOM    461  CA  ALA C  63      -3.321  -6.506 -56.183
ATOM    462  C   ALA C  63      -4.614  -6.421 -55.348
ATOM    463  CB  ALA C  63      -3.609  -6.679 -57.684
ATOM    464  O   ALA C  63      -5.485  -7.277 -55.481
ATOM    465  N   ARG C  64      -4.733  -5.339 -54.557
ATOM    466  CA  ARG C  64      -5.902  -4.431 -54.388
ATOM    467  C   ARG C  64      -5.724  -3.647 -53.078
ATOM    468  CB  ARG C  64      -7.258  -5.172 -54.428
ATOM    469  O   ARG C  64      -5.958  -4.161 -51.995
ATOM    470  CG  ARG C  64      -7.734  -5.317 -55.891
ATOM    471  CD  ARG C  64      -8.906  -6.287 -56.059
ATOM    472  NE  ARG C  64      -9.173  -6.569 -57.488
ATOM    473  NH1 ARG C  64     -10.734  -4.932 -57.922
ATOM    474  NH2 ARG C  64     -10.133  -6.334 -59.544
ATOM    475  CZ  ARG C  64     -10.009  -5.946 -58.304
ATOM    476  N   ARG C  65      -5.121  -2.452 -53.115
ATOM    477  CA  ARG C  65      -5.839  -1.161 -53.230
ATOM    478  C   ARG C  65      -7.212  -1.184 -52.541
ATOM    479  CB  ARG C  65      -5.963  -0.653 -54.685
ATOM    480  O   ARG C  65      -8.123  -1.838 -53.033
ATOM    481  CG  ARG C  65      -4.703   0.071 -55.196
ATOM    482  CD  ARG C  65      -4.973   0.786 -56.533
ATOM    483  NE  ARG C  65      -3.812   1.584 -56.990
ATOM    484  NH1 ARG C  65      -4.864   2.777 -58.663
ATOM    485  NH2 ARG C  65      -2.707   3.130 -58.260
ATOM    486  CZ  ARG C  65      -3.801   2.487 -57.962
ATOM    487  N   GLY C  66      -7.321  -0.425 -51.447
ATOM    488  CA  GLY C  66      -8.542   0.221 -50.949
ATOM    489  C   GLY C  66      -9.850  -0.544 -51.150
ATOM    490  O   GLY C  66     -10.602  -0.262 -52.076
ATOM    491  N   GLY C  67     -10.147  -1.490 -50.261
ATOM    492  CA  GLY C  67     -11.399  -2.243 -50.275
ATOM    493  C   GLY C  67     -12.265  -1.907 -49.069
ATOM    494  O   GLY C  67     -12.178  -2.589 -48.055
ATOM    495  N   ARG C  68     -13.056  -0.835 -49.191
ATOM    496  CA  ARG C  68     -14.332  -0.553 -48.504
ATOM    497  C   ARG C  68     -14.643  -1.487 -47.318
ATOM    498  CB  ARG C  68     -15.433  -0.609 -49.591
ATOM    499  O   ARG C  68     -15.060  -2.629 -47.503
ATOM    500  CG  ARG C  68     -16.412   0.571 -49.556
ATOM    501  CD  ARG C  68     -17.280   0.535 -50.824
ATOM    502  NE  ARG C  68     -18.136   1.728 -50.957
ATOM    503  NH1 ARG C  68     -19.233   1.097 -52.883
ATOM    504  NH2 ARG C  68     -19.701   3.061 -51.946
ATOM    505  CZ  ARG C  68     -19.014   1.954 -51.923
ATOM    506  N   SER C  69     -14.470  -0.969 -46.099
ATOM    507  CA  SER C  69     -14.923  -1.605 -44.859
ATOM    508  C   SER C  69     -16.393  -2.014 -44.999
ATOM    509  CB  SER C  69     -14.742  -0.616 -43.695
ATOM    510  O   SER C  69     -17.279  -1.169 -44.901
ATOM    511  OG  SER C  69     -15.206  -1.167 -42.479
ATOM    512  N   ARG C  70     -16.660  -3.306 -45.246
ATOM    513  CA  ARG C  70     -18.004  -3.890 -45.111
ATOM    514  C   ARG C  70     -18.565  -3.477 -43.743
ATOM    515  CB  ARG C  70     -17.941  -5.430 -45.229
ATOM    516  O   ARG C  70     -17.779  -3.486 -42.788
ATOM    517  CG  ARG C  70     -18.456  -5.955 -46.579
ATOM    518  CD  ARG C  70     -18.351  -7.488 -46.641
ATOM    519  NE  ARG C  70     -19.098  -8.049 -47.786
ATOM    520  NH1 ARG C  70     -18.399 -10.236 -47.602
ATOM    521  NH2 ARG C  70     -19.892  -9.690 -49.159
ATOM    522  CZ  ARG C  70     -19.125  -9.316 -48.175
ATOM    523  N   PRO C  71     -19.868  -3.146 -43.612
ATOM    524  CA  PRO C  71     -20.472  -2.922 -42.306
ATOM    525  C   PRO C  71     -20.269  -4.203 -41.500
ATOM    526  CB  PRO C  71     -21.942  -2.569 -42.558
ATOM    527  O   PRO C  71     -20.841  -5.256 -41.777
ATOM    528  CG  PRO C  71     -22.237  -3.214 -43.911
ATOM    529  CD  PRO C  71     -20.896  -3.145 -44.644
ATOM    530  N   LYS C  72     -19.308  -4.149 -40.581
ATOM    531  CA  LYS C  72     -18.974  -5.245 -39.687
ATOM    532  C   LYS C  72     -20.224  -5.397 -38.821
ATOM    533  CB  LYS C  72     -17.698  -4.817 -38.933
ATOM    534  O   LYS C  72     -20.622  -4.418 -38.195
ATOM    535  CG  LYS C  72     -16.914  -5.911 -38.200
ATOM    536  CD  LYS C  72     -15.991  -6.688 -39.153
ATOM    537  CE  LYS C  72     -15.105  -7.699 -38.413
ATOM    538  NZ  LYS C  72     -14.065  -8.268 -39.306
ATOM    539  N   SER C  73     -20.872  -6.566 -38.849
ATOM    540  CA  SER C  73     -22.060  -6.811 -38.021
ATOM    541  C   SER C  73     -21.785  -6.368 -36.581
ATOM    542  CB  SER C  73     -22.486  -8.285 -38.078
ATOM    543  O   SER C  73     -20.641  -6.453 -36.124
ATOM    544  OG  SER C  73     -21.453  -9.168 -37.666
ATOM    545  N   GLU C  74     -22.792  -5.880 -35.860
ATOM    546  CA  GLU C  74     -22.618  -5.377 -34.488
ATOM    547  C   GLU C  74     -21.884  -6.394 -33.594
ATOM    548  CB  GLU C  74     -24.004  -5.052 -33.932
ATOM    549  O   GLU C  74     -20.953  -6.057 -32.860
ATOM    550  CG  GLU C  74     -23.913  -4.444 -32.529
ATOM    551  CD  GLU C  74     -25.280  -4.054 -31.963
ATOM    552  OE1 GLU C  74     -25.276  -3.672 -30.776
ATOM    553  OE2 GLU C  74     -26.273  -4.165 -32.713
ATOM    554  N   LEU C  75     -22.200  -7.682 -33.768
ATOM    555  CA  LEU C  75     -21.512  -8.808 -33.133
ATOM    556  C   LEU C  75     -20.015  -8.882 -33.471
ATOM    557  CB  LEU C  75     -22.191 -10.110 -33.582
ATOM    558  O   LEU C  75     -19.187  -9.260 -32.645
ATOM    559  CG  LEU C  75     -23.650 -10.270 -33.119
ATOM    560  CD1 LEU C  75     -24.206 -11.568 -33.699
ATOM    561  CD2 LEU C  75     -23.757 -10.327 -31.595
ATOM    562  N   ALA C  76     -19.634  -8.553 -34.697
ATOM    563  CA  ALA C  76     -18.249  -8.566 -35.122
ATOM    564  C   ALA C  76     -17.486  -7.304 -34.666
ATOM    565  CB  ALA C  76     -18.249  -8.848 -36.622
ATOM    566  O   ALA C  76     -16.306  -7.412 -34.317
ATOM    567  N   LEU C  77     -18.146  -6.142 -34.566
ATOM    568  CA  LEU C  77     -17.589  -4.951 -33.909
ATOM    569  C   LEU C  77     -17.387  -5.176 -32.404
ATOM    570  CB  LEU C  77     -18.506  -3.733 -34.132
ATOM    571  O   LEU C  77     -16.331  -4.835 -31.866
ATOM    572  CG  LEU C  77     -18.546  -3.214 -35.576
ATOM    573  CD1 LEU C  77     -19.561  -2.081 -35.695
ATOM    574  CD2 LEU C  77     -17.180  -2.676 -36.026
ATOM    575  N   SER C  78     -18.346  -5.809 -31.725
ATOM    576  CA  SER C  78     -18.244  -6.118 -30.296
ATOM    577  C   SER C  78     -17.139  -7.143 -30.008
ATOM    578  CB  SER C  78     -19.600  -6.568 -29.747
ATOM    579  O   SER C  78     -16.333  -6.935 -29.096
ATOM    580  OG  SER C  78     -19.959  -7.824 -30.267
ATOM    581  N   LYS C  79     -16.995  -8.188 -30.840
ATOM    582  CA  LYS C  79     -15.850  -9.120 -30.795
ATOM    583  C   LYS C  79     -14.517  -8.395 -31.005
ATOM    584  CB  LYS C  79     -16.026 -10.239 -31.838
ATOM    585  O   LYS C  79     -13.572  -8.625 -30.247
ATOM    586  CG  LYS C  79     -17.054 -11.302 -31.411
ATOM    587  CD  LYS C  79     -17.296 -12.333 -32.528
ATOM    588  CE  LYS C  79     -18.430 -13.294 -32.135
ATOM    589  NZ  LYS C  79     -18.624 -14.398 -33.116
ATOM    590  N   GLN C  80     -14.436  -7.481 -31.975
ATOM    591  CA  GLN C  80     -13.240  -6.665 -32.207
ATOM    592  C   GLN C  80     -12.917  -5.770 -31.001
ATOM    593  CB  GLN C  80     -13.420  -5.853 -33.499
ATOM    594  O   GLN C  80     -11.758  -5.700 -30.587
ATOM    595  CG  GLN C  80     -12.229  -4.930 -33.801
ATOM    596  CD  GLN C  80     -12.381  -4.210 -35.137
ATOM    597  NE2 GLN C  80     -11.894  -2.995 -35.264
ATOM    598  OE1 GLN C  80     -12.921  -4.723 -36.099
ATOM    599  N   ARG C  81     -13.921  -5.125 -30.392
ATOM    600  CA  ARG C  81     -13.756  -4.320 -29.172
ATOM    601  C   ARG C  81     -13.252  -5.172 -28.006
ATOM    602  CB  ARG C  81     -15.086  -3.614 -28.847
ATOM    603  O   ARG C  81     -12.301  -4.774 -27.334
ATOM    604  CG  ARG C  81     -14.966  -2.625 -27.674
ATOM    605  CD  ARG C  81     -16.300  -1.905 -27.425
ATOM    606  NE  ARG C  81     -16.214  -0.940 -26.307
ATOM    607  NH1 ARG C  81     -18.431  -0.302 -26.278
ATOM    608  NH2 ARG C  81     -17.014   0.604 -24.825
ATOM    609  CZ  ARG C  81     -17.216  -0.223 -25.813
ATOM    610  N   ARG C  82     -13.820  -6.367 -27.803
ATOM    611  CA  ARG C  82     -13.379  -7.324 -26.775
ATOM    612  C   ARG C  82     -11.931  -7.771 -27.002
ATOM    613  CB  ARG C  82     -14.360  -8.510 -26.725
ATOM    614  O   ARG C  82     -11.154  -7.783 -26.052
ATOM    615  CG  ARG C  82     -14.073  -9.460 -25.548
ATOM    616  CD  ARG C  82     -15.035 -10.658 -25.499
ATOM    617  NE  ARG C  82     -16.410 -10.286 -25.101
ATOM    618  NH1 ARG C  82     -17.310 -12.409 -25.091
ATOM    619  NH2 ARG C  82     -18.585 -10.682 -24.518
ATOM    620  CZ  ARG C  82     -17.423 -11.123 -24.908
ATOM    621  N   SER C  83     -11.553  -8.069 -28.246
ATOM    622  CA  SER C  83     -10.176  -8.428 -28.617
ATOM    623  C   SER C  83      -9.188  -7.284 -28.350
ATOM    624  CB  SER C  83     -10.138  -8.863 -30.085
ATOM    625  O   SER C  83      -8.163  -7.490 -27.698
ATOM    626  OG  SER C  83      -8.810  -9.142 -30.468
ATOM    627  N   ARG C  84      -9.529  -6.047 -28.742
ATOM    628  CA  ARG C  84      -8.721  -4.851 -28.437
ATOM    629  C   ARG C  84      -8.544  -4.651 -26.932
ATOM    630  CB  ARG C  84      -9.346  -3.601 -29.075
ATOM    631  O   ARG C  84      -7.431  -4.377 -26.492
ATOM    632  CG  ARG C  84      -9.159  -3.554 -30.599
ATOM    633  CD  ARG C  84      -9.814  -2.288 -31.171
ATOM    634  NE  ARG C  84      -9.593  -2.164 -32.627
ATOM    635  NH1 ARG C  84      -9.851   0.123 -32.796
ATOM    636  NH2 ARG C  84      -9.409  -1.070 -34.619
ATOM    637  CZ  ARG C  84      -9.612  -1.041 -33.332
ATOM    638  N   ARG C  85      -9.613  -4.842 -26.146
ATOM    639  CA  ARG C  85      -9.569  -4.770 -24.677
ATOM    640  C   ARG C  85      -8.652  -5.839 -24.083
ATOM    641  CB  ARG C  85     -10.992  -4.850 -24.098
ATOM    642  O   ARG C  85      -7.849  -5.508 -23.219
ATOM    643  CG  ARG C  85     -11.009  -4.512 -22.597
ATOM    644  CD  ARG C  85     -12.420  -4.549 -21.994
ATOM    645  NE  ARG C  85     -12.926  -5.926 -21.811
ATOM    646  NH1 ARG C  85     -14.862  -5.375 -20.689
ATOM    647  NH2 ARG C  85     -14.337  -7.517 -20.979
ATOM    648  CZ  ARG C  85     -14.035  -6.263 -21.169
ATOM    649  N   LYS C  86      -8.734  -7.087 -24.564
ATOM    650  CA  LYS C  86      -7.854  -8.186 -24.127
ATOM    651  C   LYS C  86      -6.384  -7.856 -24.408
ATOM    652  CB  LYS C  86      -8.304  -9.518 -24.760
ATOM    653  O   LYS C  86      -5.591  -7.825 -23.479
ATOM    654  CG  LYS C  86      -7.506 -10.701 -24.188
ATOM    655  CD  LYS C  86      -7.950 -12.063 -24.742
ATOM    656  CE  LYS C  86      -7.043 -13.144 -24.134
ATOM    657  NZ  LYS C  86      -7.337 -14.514 -24.634
ATOM    658  N   LYS C  87      -6.055  -7.451 -25.643
ATOM    659  CA  LYS C  87      -4.692  -7.038 -26.029
ATOM    660  C   LYS C  87      -4.173  -5.831 -25.233
ATOM    661  CB  LYS C  87      -4.661  -6.776 -27.549
ATOM    662  O   LYS C  87      -2.971  -5.689 -25.045
ATOM    663  CG  LYS C  87      -3.247  -6.445 -28.061
ATOM    664  CD  LYS C  87      -3.166  -6.354 -29.593
ATOM    665  CE  LYS C  87      -1.713  -6.056 -30.001
ATOM    666  NZ  LYS C  87      -1.502  -6.087 -31.474
ATOM    667  N   ALA C  88      -5.039  -4.907 -24.816
ATOM    668  CA  ALA C  88      -4.645  -3.805 -23.934
ATOM    669  C   ALA C  88      -4.344  -4.294 -22.506
ATOM    670  CB  ALA C  88      -5.735  -2.728 -23.964
ATOM    671  O   ALA C  88      -3.321  -3.916 -21.949
ATOM    672  N   ASN C  89      -5.180  -5.182 -21.959
ATOM    673  CA  ASN C  89      -4.963  -5.794 -20.645
ATOM    674  C   ASN C  89      -3.659  -6.598 -20.586
ATOM    675  CB  ASN C  89      -6.164  -6.695 -20.301
ATOM    676  O   ASN C  89      -2.884  -6.444 -19.650
ATOM    677  CG  ASN C  89      -6.887  -6.205 -19.069
ATOM    678  ND2 ASN C  89      -7.890  -5.375 -19.226
ATOM    679  OD1 ASN C  89      -6.562  -6.553 -17.955
ATOM    680  N   ASP C  90      -3.392  -7.412 -21.608
ATOM    681  CA  ASP C  90      -2.167  -8.215 -21.678
ATOM    682  C   ASP C  90      -0.915  -7.319 -21.734
ATOM    683  CB  ASP C  90      -2.244  -9.165 -22.888
ATOM    684  O   ASP C  90       0.098  -7.617 -21.105
ATOM    685  CG  ASP C  90      -3.379 -10.203 -22.797
ATOM    686  OD1 ASP C  90      -3.795 -10.557 -21.666
ATOM    687  OD2 ASP C  90      -3.874 -10.610 -23.877
ATOM    688  N   ARG C  91      -1.000  -6.161 -22.406
ATOM    689  CA  ARG C  91       0.078  -5.159 -22.402
ATOM    690  C   ARG C  91       0.310  -4.548 -21.020
ATOM    691  CB  ARG C  91      -0.189  -4.068 -23.448
ATOM    692  O   ARG C  91       1.464  -4.424 -20.623
ATOM    693  CG  ARG C  91       0.149  -4.570 -24.856
ATOM    694  CD  ARG C  91      -0.078  -3.491 -25.920
ATOM    695  NE  ARG C  91      -1.502  -3.337 -26.272
ATOM    696  NH1 ARG C  91      -1.169  -1.853 -27.986
ATOM    697  NH2 ARG C  91      -3.253  -2.418 -27.412
ATOM    698  CZ  ARG C  91      -1.970  -2.541 -27.215
ATOM    699  N   GLU C  92      -0.749  -4.203 -20.289
ATOM    700  CA  GLU C  92      -0.603  -3.653 -18.933
ATOM    701  C   GLU C  92      -0.040  -4.690 -17.957
ATOM    702  CB  GLU C  92      -1.938  -3.084 -18.424
ATOM    703  O   GLU C  92       0.816  -4.364 -17.143
ATOM    704  CG  GLU C  92      -1.806  -2.359 -17.066
ATOM    705  CD  GLU C  92      -0.773  -1.212 -17.081
ATOM    706  OE1 GLU C  92      -0.206  -0.863 -16.024
ATOM    707  OE2 GLU C  92      -0.512  -0.662 -18.173
ATOM    708  N   ARG C  93      -0.436  -5.963 -18.083
ATOM    709  CA  ARG C  93       0.180  -7.051 -17.309
ATOM    710  C   ARG C  93       1.681  -7.128 -17.553
ATOM    711  CB  ARG C  93      -0.471  -8.394 -17.636
ATOM    712  O   ARG C  93       2.440  -7.146 -16.592
ATOM    713  CG  ARG C  93      -1.859  -8.505 -17.006
ATOM    714  CD  ARG C  93      -2.451  -9.857 -17.389
ATOM    715  NE  ARG C  93      -3.763 -10.055 -16.756
ATOM    716  NH1 ARG C  93      -4.704 -11.331 -18.424
ATOM    717  NH2 ARG C  93      -5.812 -10.989 -16.508
ATOM    718  CZ  ARG C  93      -4.748 -10.787 -17.236
ATOM    719  N   ASN C  94       2.112  -7.096 -18.812
ATOM    720  CA  ASN C  94       3.539  -7.116 -19.147
ATOM    721  C   ASN C  94       4.278  -5.890 -18.589
ATOM    722  CB  ASN C  94       3.701  -7.227 -20.670
ATOM    723  O   ASN C  94       5.365  -6.027 -18.035
ATOM    724  CG  ASN C  94       3.228  -8.558 -21.228
ATOM    725  ND2 ASN C  94       3.211  -8.699 -22.532
ATOM    726  OD1 ASN C  94       2.891  -9.494 -20.525
ATOM    727  N   ARG C  95       3.670  -4.699 -18.665
ATOM    728  CA  ARG C  95       4.216  -3.480 -18.049
ATOM    729  C   ARG C  95       4.392  -3.645 -16.536
ATOM    730  CB  ARG C  95       3.302  -2.295 -18.394
ATOM    731  O   ARG C  95       5.451  -3.313 -16.008
ATOM    732  CG  ARG C  95       3.810  -0.973 -17.808
ATOM    733  CD  ARG C  95       2.851   0.154 -18.189
ATOM    734  NE  ARG C  95       3.233   1.419 -17.541
ATOM    735  NH1 ARG C  95       1.392   1.629 -16.152
ATOM    736  NH2 ARG C  95       2.998   3.187 -16.144
ATOM    737  CZ  ARG C  95       2.534   2.063 -16.621
ATOM    738  N   MET C  96       3.387  -4.194 -15.854
ATOM    739  CA  MET C  96       3.433  -4.445 -14.413
ATOM    740  C   MET C  96       4.436  -5.536 -14.029
ATOM    741  CB  MET C  96       2.029  -4.793 -13.894
ATOM    742  O   MET C  96       5.075  -5.410 -12.987
ATOM    743  CG  MET C  96       1.094  -3.576 -13.864
ATOM    744  SD  MET C  96       1.684  -2.139 -12.917
ATOM    745  CE  MET C  96       2.008  -2.883 -11.300
ATOM    746  N   HIS C  97       4.621  -6.571 -14.857
ATOM    747  CA  HIS C  97       5.675  -7.568 -14.661
ATOM    748  C   HIS C  97       7.061  -6.924 -14.723
ATOM    749  CB  HIS C  97       5.540  -8.722 -15.665
ATOM    750  O   HIS C  97       7.827  -7.099 -13.785
ATOM    751  CG  HIS C  97       4.415  -9.667 -15.326
ATOM    752  CD2 HIS C  97       3.364 -10.027 -16.127
ATOM    753  ND1 HIS C  97       4.276 -10.360 -14.145
ATOM    754  CE1 HIS C  97       3.159 -11.101 -14.225
ATOM    755  NE2 HIS C  97       2.557 -10.919 -15.411
ATOM    756  N   ASN C  98       7.341  -6.097 -15.736
ATOM    757  CA  ASN C  98       8.618  -5.380 -15.842
ATOM    758  C   ASN C  98       8.875  -4.470 -14.631
ATOM    759  CB  ASN C  98       8.635  -4.555 -17.139
ATOM    760  O   ASN C  98       9.976  -4.456 -14.087
ATOM    761  CG  ASN C  98       8.661  -5.394 -18.402
ATOM    762  ND2 ASN C  98       8.481  -4.774 -19.545
ATOM    763  OD1 ASN C  98       8.859  -6.594 -18.404
ATOM    764  N   LEU C  99       7.851  -3.733 -14.184
ATOM    765  CA  LEU C  99       7.947  -2.885 -12.994
ATOM    766  C   LEU C  99       8.248  -3.704 -11.732
ATOM    767  CB  LEU C  99       6.634  -2.096 -12.838
ATOM    768  O   LEU C  99       9.101  -3.319 -10.937
ATOM    769  CG  LEU C  99       6.556  -1.255 -11.548
ATOM    770  CD1 LEU C  99       7.634  -0.174 -11.487
ATOM    771  CD2 LEU C  99       5.188  -0.581 -11.464
ATOM    772  N   ASN C 100       7.550  -4.824 -11.538
ATOM    773  CA  ASN C 100       7.776  -5.676 -10.376
ATOM    774  C   ASN C 100       9.175  -6.315 -10.422
ATOM    775  CB  ASN C 100       6.659  -6.721 -10.266
ATOM    776  O   ASN C 100       9.834  -6.322  -9.391
ATOM    777  CG  ASN C 100       5.283  -6.176  -9.892
ATOM    778  ND2 ASN C 100       4.257  -6.906 -10.266
ATOM    779  OD1 ASN C 100       5.071  -5.158  -9.231
ATOM    780  N   SER C 101       9.668  -6.731 -11.595
ATOM    781  CA  SER C 101      11.043  -7.227 -11.756
ATOM    782  C   SER C 101      12.092  -6.171 -11.393
ATOM    783  CB  SER C 101      11.302  -7.682 -13.196
ATOM    784  O   SER C 101      13.082  -6.490 -10.744
ATOM    785  OG  SER C 101      10.416  -8.715 -13.582
ATOM    786  N   ALA C 102      11.877  -4.902 -11.761
ATOM    787  CA  ALA C 102      12.762  -3.807 -11.358
ATOM    788  C   ALA C 102      12.735  -3.570  -9.835
ATOM    789  CB  ALA C 102      12.362  -2.544 -12.129
ATOM    790  O   ALA C 102      13.765  -3.289  -9.228
ATOM    791  N   LEU C 103      11.565  -3.721  -9.207
ATOM    792  CA  LEU C 103      11.417  -3.608  -7.756
ATOM    793  C   LEU C 103      12.079  -4.796  -7.030
ATOM    794  CB  LEU C 103       9.920  -3.411  -7.451
ATOM    795  O   LEU C 103      12.701  -4.599  -5.991
ATOM    796  CG  LEU C 103       9.635  -2.789  -6.072
ATOM    797  CD1 LEU C 103       8.292  -2.053  -6.084
ATOM    798  CD2 LEU C 103       9.502  -3.842  -4.992
ATOM    799  N   ASP C 104      12.019  -6.005  -7.591
ATOM    800  CA  ASP C 104      12.753  -7.173  -7.087
ATOM    801  C   ASP C 104      14.273  -7.005  -7.227
ATOM    802  CB  ASP C 104      12.274  -8.451  -7.802
ATOM    803  O   ASP C 104      15.008  -7.320  -6.292
ATOM    804  CG  ASP C 104      10.869  -8.888  -7.374
ATOM    805  OD1 ASP C 104      10.532  -8.697  -6.181
ATOM    806  OD2 ASP C 104      10.120  -9.433  -8.215
ATOM    807  N   ALA C 105      14.753  -6.432  -8.336
ATOM    808  CA  ALA C 105      16.165  -6.079  -8.492
ATOM    809  C   ALA C 105      16.618  -5.058  -7.432
ATOM    810  CB  ALA C 105      16.398  -5.562  -9.915
ATOM    811  O   ALA C 105      17.696  -5.207  -6.862
ATOM    812  N   LEU C 106      15.771  -4.069  -7.110
ATOM    813  CA  LEU C 106      16.029  -3.133  -6.014
ATOM    814  C   LEU C 106      16.125  -3.857  -4.662
ATOM    815  CB  LEU C 106      14.959  -2.025  -6.010
ATOM    816  O   LEU C 106      17.033  -3.568  -3.895
ATOM    817  CG  LEU C 106      15.101  -0.999  -4.869
ATOM    818  CD1 LEU C 106      16.432  -0.248  -4.922
ATOM    819  CD2 LEU C 106      13.965   0.022  -4.969
ATOM    820  N   ARG C 107      15.252  -4.830  -4.372
ATOM    821  CA  ARG C 107      15.351  -5.625  -3.132
ATOM    822  C   ARG C 107      16.670  -6.388  -3.029
ATOM    823  CB  ARG C 107      14.192  -6.617  -3.015
ATOM    824  O   ARG C 107      17.202  -6.494  -1.934
ATOM    825  CG  ARG C 107      12.853  -5.922  -2.778
ATOM    826  CD  ARG C 107      11.764  -6.988  -2.719
ATOM    827  NE  ARG C 107      10.448  -6.374  -2.522
ATOM    828  NH1 ARG C 107       9.470  -6.933  -4.544
ATOM    829  NH2 ARG C 107       8.297  -5.905  -2.970
ATOM    830  CZ  ARG C 107       9.433  -6.402  -3.355
ATOM    831  N   GLY C 108      17.206  -6.870  -4.151
ATOM    832  CA  GLY C 108      18.477  -7.597  -4.190
ATOM    833  C   GLY C 108      19.707  -6.764  -3.811
ATOM    834  O   GLY C 108      20.720  -7.341  -3.429
ATOM    835  N   VAL C 109      19.631  -5.430  -3.891
ATOM    836  CA  VAL C 109      20.721  -4.528  -3.466
ATOM    837  C   VAL C 109      20.515  -3.948  -2.067
ATOM    838  CB  VAL C 109      20.980  -3.402  -4.486
ATOM    839  O   VAL C 109      21.405  -3.267  -1.554
ATOM    840  CG1 VAL C 109      21.341  -3.966  -5.867
ATOM    841  CG2 VAL C 109      19.804  -2.437  -4.666
ATOM    842  N   LEU C 110      19.349  -4.175  -1.452
ATOM    843  CA  LEU C 110      19.083  -3.718  -0.093
ATOM    844  C   LEU C 110      19.713  -4.679   0.922
ATOM    845  CB  LEU C 110      17.578  -3.559   0.175
ATOM    846  O   LEU C 110      19.581  -5.897   0.775
ATOM    847  CG  LEU C 110      16.893  -2.450  -0.636
ATOM    848  CD1 LEU C 110      15.402  -2.407  -0.301
ATOM    849  CD2 LEU C 110      17.479  -1.061  -0.389
ATOM    850  N   PRO C 111      20.346  -4.153   1.982
ATOM    851  CA  PRO C 111      20.887  -4.980   3.048
ATOM    852  C   PRO C 111      19.731  -5.623   3.830
ATOM    853  CB  PRO C 111      21.747  -4.024   3.883
ATOM    854  O   PRO C 111      19.078  -4.965   4.632
ATOM    855  CG  PRO C 111      21.090  -2.657   3.683
ATOM    856  CD  PRO C 111      20.548  -2.735   2.261
ATOM    857  N   THR C 112      19.447  -6.900   3.574
ATOM    858  CA  THR C 112      18.364  -7.673   4.213
ATOM    859  C   THR C 112      18.892  -9.013   4.711
ATOM    860  CB  THR C 112      17.172  -7.896   3.263
ATOM    861  O   THR C 112      19.883  -9.519   4.176
ATOM    862  CG2 THR C 112      16.414  -6.601   2.966
ATOM    863  OG1 THR C 112      17.575  -8.402   2.010
ATOM    864  N   PHE C 113      18.264  -9.590   5.740
ATOM    865  CA  PHE C 113      18.614 -10.932   6.198
ATOM    866  C   PHE C 113      17.880 -11.991   5.361
ATOM    867  CB  PHE C 113      18.351 -11.076   7.703
ATOM    868  O   PHE C 113      16.753 -11.757   4.922
ATOM    869  CG  PHE C 113      19.179 -10.129   8.551
ATOM    870  CD1 PHE C 113      20.542 -10.400   8.776
ATOM    871  CD2 PHE C 113      18.597  -8.973   9.101
ATOM    872  CE1 PHE C 113      21.319  -9.520   9.549
ATOM    873  CE2 PHE C 113      19.374  -8.090   9.873
ATOM    874  CZ  PHE C 113      20.735  -8.364  10.097
ATOM    875  N   PRO C 114      18.484 -13.170   5.124
ATOM    876  CA  PRO C 114      17.883 -14.208   4.280
ATOM    877  C   PRO C 114      16.560 -14.765   4.831
ATOM    878  CB  PRO C 114      18.954 -15.299   4.171
ATOM    879  O   PRO C 114      15.739 -15.242   4.047
ATOM    880  CG  PRO C 114      19.791 -15.118   5.437
ATOM    881  CD  PRO C 114      19.773 -13.606   5.638
ATOM    882  N   ASP C 115      16.347 -14.675   6.145
ATOM    883  CA  ASP C 115      15.145 -15.165   6.833
ATOM    884  C   ASP C 115      14.030 -14.107   6.933
ATOM    885  CB  ASP C 115      15.540 -15.687   8.224
ATOM    886  O   ASP C 115      12.923 -14.408   7.388
ATOM    887  CG  ASP C 115      16.548 -16.841   8.173
ATOM    888  OD1 ASP C 115      16.473 -17.660   7.229
ATOM    889  OD2 ASP C 115      17.397 -16.899   9.089
ATOM    890  N   ASP C 116      14.295 -12.869   6.499
ATOM    891  CA  ASP C 116      13.312 -11.796   6.567
ATOM    892  C   ASP C 116      12.163 -12.029   5.579
ATOM    893  CB  ASP C 116      13.945 -10.411   6.347
ATOM    894  O   ASP C 116      12.326 -12.484   4.439
ATOM    895  CG  ASP C 116      14.814  -9.914   7.506
ATOM    896  OD1 ASP C 116      14.598 -10.366   8.652
ATOM    897  OD2 ASP C 116      15.658  -9.025   7.237
ATOM    898  N   ALA C 117      10.957 -11.648   6.001
ATOM    899  CA  ALA C 117       9.812 -11.620   5.107
ATOM    900  C   ALA C 117      10.072 -10.669   3.926
ATOM    901  CB  ALA C 117       8.556 -11.231   5.894
ATOM    902  O   ALA C 117      10.685  -9.609   4.059
ATOM    903  N   LYS C 118       9.537 -11.017   2.749
ATOM    904  CA  LYS C 118       9.634 -10.156   1.563
ATOM    905  C   LYS C 118       9.017  -8.786   1.846
ATOM    906  CB  LYS C 118       8.949 -10.795   0.350
ATOM    907  O   LYS C 118       7.808  -8.685   2.046
ATOM    908  CG  LYS C 118       9.743 -11.984  -0.197
ATOM    909  CD  LYS C 118       9.088 -12.521  -1.472
ATOM    910  CE  LYS C 118       9.963 -13.644  -2.032
ATOM    911  NZ  LYS C 118       9.435 -14.174  -3.311
ATOM    912  N   LEU C 119       9.840  -7.744   1.747
ATOM    913  CA  LEU C 119       9.417  -6.354   1.903
ATOM    914  C   LEU C 119       8.250  -6.021   0.966
ATOM    915  CB  LEU C 119      10.602  -5.413   1.614
ATOM    916  O   LEU C 119       8.298  -6.283  -0.244
ATOM    917  CG  LEU C 119      11.826  -5.595   2.528
ATOM    918  CD1 LEU C 119      12.945  -4.684   2.024
ATOM    919  CD2 LEU C 119      11.518  -5.249   3.983
ATOM    920  N   THR C 120       7.220  -5.363   1.487
ATOM    921  CA  THR C 120       6.147  -4.779   0.674
ATOM    922  C   THR C 120       6.692  -3.673  -0.241
ATOM    923  CB  THR C 120       5.006  -4.225   1.539
ATOM    924  O   THR C 120       7.840  -3.229  -0.129
ATOM    925  CG2 THR C 120       4.377  -5.248   2.482
ATOM    926  OG1 THR C 120       5.475  -3.131   2.271
ATOM    927  N   LYS C 121       5.874  -3.200  -1.195
ATOM    928  CA  LYS C 121       6.283  -2.132  -2.128
ATOM    929  C   LYS C 121       6.662  -0.846  -1.393
ATOM    930  CB  LYS C 121       5.181  -1.847  -3.161
ATOM    931  O   LYS C 121       7.680  -0.248  -1.714
ATOM    932  CG  LYS C 121       4.977  -3.026  -4.119
ATOM    933  CD  LYS C 121       3.998  -2.675  -5.246
ATOM    934  CE  LYS C 121       3.985  -3.838  -6.243
ATOM    935  NZ  LYS C 121       3.238  -3.523  -7.481
ATOM    936  N   ILE C 122       5.864  -0.441  -0.403
ATOM    937  CA  ILE C 122       6.109   0.792   0.351
ATOM    938  C   ILE C 122       7.336   0.670   1.259
ATOM    939  CB  ILE C 122       4.836   1.226   1.111
ATOM    940  O   ILE C 122       8.127   1.605   1.336
ATOM    941  CG1 ILE C 122       4.992   2.594   1.808
ATOM    942  CG2 ILE C 122       4.373   0.189   2.151
ATOM    943  CD1 ILE C 122       5.337   3.744   0.852
ATOM    944  N   GLU C 123       7.543  -0.492   1.883
ATOM    945  CA  GLU C 123       8.728  -0.750   2.707
ATOM    946  C   GLU C 123      10.001  -0.741   1.867
ATOM    947  CB  GLU C 123       8.594  -2.103   3.402
ATOM    948  O   GLU C 123      10.962  -0.085   2.246
ATOM    949  CG  GLU C 123       7.535  -2.061   4.514
ATOM    950  CD  GLU C 123       7.081  -3.460   4.937
ATOM    951  OE1 GLU C 123       6.576  -3.586   6.065
ATOM    952  OE2 GLU C 123       7.093  -4.349   4.052
ATOM    953  N   THR C 124       9.984  -1.377   0.690
ATOM    954  CA  THR C 124      11.135  -1.389  -0.231
ATOM    955  C   THR C 124      11.551   0.035  -0.610
ATOM    956  CB  THR C 124      10.821  -2.185  -1.510
ATOM    957  O   THR C 124      12.734   0.362  -0.579
ATOM    958  CG2 THR C 124      12.045  -2.335  -2.415
ATOM    959  OG1 THR C 124      10.361  -3.491  -1.216
ATOM    960  N   LEU C 125      10.585   0.908  -0.924
ATOM    961  CA  LEU C 125      10.864   2.302  -1.289
ATOM    962  C   LEU C 125      11.409   3.116  -0.108
ATOM    963  CB  LEU C 125       9.588   2.953  -1.850
ATOM    964  O   LEU C 125      12.381   3.853  -0.267
ATOM    965  CG  LEU C 125       9.100   2.372  -3.189
ATOM    966  CD1 LEU C 125       7.775   3.036  -3.571
ATOM    967  CD2 LEU C 125      10.098   2.577  -4.327
ATOM    968  N   ARG C 126      10.814   2.962   1.081
ATOM    969  CA  ARG C 126      11.285   3.630   2.303
ATOM    970  C   ARG C 126      12.692   3.172   2.688
ATOM    971  CB  ARG C 126      10.300   3.373   3.452
ATOM    972  O   ARG C 126      13.539   4.004   3.000
ATOM    973  CG  ARG C 126       9.002   4.176   3.297
ATOM    974  CD  ARG C 126       8.034   3.818   4.430
ATOM    975  NE  ARG C 126       6.843   4.688   4.424
ATOM    976  NH1 ARG C 126       5.989   4.027   6.453
ATOM    977  NH2 ARG C 126       4.958   5.629   5.293
ATOM    978  CZ  ARG C 126       5.938   4.775   5.385
ATOM    979  N   PHE C 127      12.956   1.868   2.622
ATOM    980  CA  PHE C 127      14.264   1.301   2.929
ATOM    981  C   PHE C 127      15.315   1.791   1.924
ATOM    982  CB  PHE C 127      14.162  -0.230   2.983
ATOM    983  O   PHE C 127      16.349   2.304   2.335
ATOM    984  CG  PHE C 127      15.316  -0.978   3.638
ATOM    985  CD1 PHE C 127      15.151  -2.349   3.911
ATOM    986  CD2 PHE C 127      16.512  -0.346   4.046
ATOM    987  CE1 PHE C 127      16.160  -3.070   4.570
ATOM    988  CE2 PHE C 127      17.530  -1.069   4.679
ATOM    989  CZ  PHE C 127      17.345  -2.427   4.957
ATOM    990  N   ALA C 128      15.028   1.760   0.620
ATOM    991  CA  ALA C 128      15.952   2.276  -0.391
ATOM    992  C   ALA C 128      16.350   3.740  -0.143
ATOM    993  CB  ALA C 128      15.317   2.090  -1.772
ATOM    994  O   ALA C 128      17.535   4.066  -0.177
ATOM    995  N   HIS C 129      15.383   4.603   0.178
ATOM    996  CA  HIS C 129      15.661   5.997   0.527
ATOM    997  C   HIS C 129      16.580   6.116   1.755
ATOM    998  CB  HIS C 129      14.329   6.717   0.754
ATOM    999  O   HIS C 129      17.595   6.813   1.709
ATOM   1000  CG  HIS C 129      14.515   8.145   1.186
ATOM   1001  CD2 HIS C 129      14.805   9.208   0.375
ATOM   1002  ND1 HIS C 129      14.488   8.610   2.482
ATOM   1003  CE1 HIS C 129      14.741   9.930   2.446
ATOM   1004  NE2 HIS C 129      14.938  10.339   1.183
ATOM   1005  N   ASN C 130      16.266   5.393   2.833
ATOM   1006  CA  ASN C 130      17.066   5.407   4.057
ATOM   1007  C   ASN C 130      18.477   4.845   3.836
ATOM   1008  CB  ASN C 130      16.331   4.616   5.148
ATOM   1009  O   ASN C 130      19.433   5.352   4.417
ATOM   1010  CG  ASN C 130      15.066   5.295   5.638
ATOM   1011  ND2 ASN C 130      14.331   4.638   6.505
ATOM   1012  OD1 ASN C 130      14.720   6.410   5.276
ATOM   1013  N   TYR C 131      18.620   3.831   2.980
ATOM   1014  CA  TYR C 131      19.914   3.238   2.668
ATOM   1015  C   TYR C 131      20.800   4.206   1.880
ATOM   1016  CB  TYR C 131      19.717   1.906   1.931
ATOM   1017  O   TYR C 131      21.949   4.421   2.257
ATOM   1018  CG  TYR C 131      21.004   1.149   1.647
ATOM   1019  CD1 TYR C 131      21.172   0.485   0.415
ATOM   1020  CD2 TYR C 131      22.023   1.079   2.621
ATOM   1021  CE1 TYR C 131      22.348  -0.245   0.157
ATOM   1022  CE2 TYR C 131      23.205   0.367   2.359
ATOM   1023  OH  TYR C 131      24.509  -0.998   0.896
ATOM   1024  CZ  TYR C 131      23.368  -0.302   1.132
ATOM   1025  N   ILE C 132      20.249   4.877   0.858
ATOM   1026  CA  ILE C 132      20.957   5.946   0.136
ATOM   1027  C   ILE C 132      21.400   7.042   1.113
ATOM   1028  CB  ILE C 132      20.071   6.525  -0.993
ATOM   1029  O   ILE C 132      22.556   7.470   1.079
ATOM   1030  CG1 ILE C 132      19.847   5.467  -2.097
ATOM   1031  CG2 ILE C 132      20.702   7.790  -1.608
ATOM   1032  CD1 ILE C 132      18.712   5.822  -3.066
ATOM   1033  N   TRP C 133      20.509   7.473   2.012
ATOM   1034  CA  TRP C 133      20.831   8.482   3.022
ATOM   1035  C   TRP C 133      21.978   8.033   3.941
ATOM   1036  CB  TRP C 133      19.570   8.832   3.819
ATOM   1037  O   TRP C 133      22.936   8.786   4.126
ATOM   1038  CG  TRP C 133      19.801   9.830   4.910
ATOM   1039  CD1 TRP C 133      19.720  11.173   4.781
ATOM   1040  CD2 TRP C 133      20.183   9.580   6.299
ATOM   1041  CE2 TRP C 133      20.340  10.839   6.952
ATOM   1042  CE3 TRP C 133      20.413   8.421   7.071
ATOM   1043  NE1 TRP C 133      20.033  11.773   5.987
ATOM   1044  CH2 TRP C 133      20.946   9.771   9.036
ATOM   1045  CZ2 TRP C 133      20.715  10.945   8.299
ATOM   1046  CZ3 TRP C 133      20.794   8.515   8.422
ATOM   1047  N   ALA C 134      21.927   6.802   4.457
ATOM   1048  CA  ALA C 134      22.941   6.253   5.355
ATOM   1049  C   ALA C 134      24.314   6.128   4.677
ATOM   1050  CB  ALA C 134      22.450   4.897   5.874
ATOM   1051  O   ALA C 134      25.325   6.519   5.263
ATOM   1052  N   LEU C 135      24.361   5.649   3.428
ATOM   1053  CA  LEU C 135      25.597   5.585   2.643
ATOM   1054  C   LEU C 135      26.167   6.983   2.396
ATOM   1055  CB  LEU C 135      25.333   4.890   1.298
ATOM   1056  O   LEU C 135      27.351   7.217   2.621
ATOM   1057  CG  LEU C 135      25.029   3.385   1.385
ATOM   1058  CD1 LEU C 135      24.760   2.878  -0.033
ATOM   1059  CD2 LEU C 135      26.186   2.587   1.988
ATOM   1060  N   THR C 136      25.313   7.933   2.009
ATOM   1061  CA  THR C 136      25.730   9.324   1.792
ATOM   1062  C   THR C 136      26.304   9.931   3.073
ATOM   1063  CB  THR C 136      24.558  10.188   1.305
ATOM   1064  O   THR C 136      27.324  10.613   3.033
ATOM   1065  CG2 THR C 136      25.034  11.557   0.829
ATOM   1066  OG1 THR C 136      23.915   9.622   0.188
ATOM   1067  N   GLN C 137      25.684   9.669   4.226
ATOM   1068  CA  GLN C 137      26.178  10.163   5.508
ATOM   1069  C   GLN C 137      27.484   9.490   5.936
ATOM   1070  CB  GLN C 137      25.072  10.003   6.563
ATOM   1071  O   GLN C 137      28.367  10.163   6.460
ATOM   1072  CG  GLN C 137      25.384  10.745   7.871
ATOM   1073  CD  GLN C 137      25.492  12.264   7.715
ATOM   1074  NE2 GLN C 137      25.783  12.965   8.787
ATOM   1075  OE1 GLN C 137      25.308  12.854   6.652
ATOM   1076  N   THR C 138      27.633   8.193   5.665
ATOM   1077  CA  THR C 138      28.871   7.447   5.923
ATOM   1078  C   THR C 138      30.035   8.030   5.127
ATOM   1079  CB  THR C 138      28.694   5.959   5.586
ATOM   1080  O   THR C 138      31.093   8.274   5.700
ATOM   1081  CG2 THR C 138      29.933   5.131   5.922
ATOM   1082  OG1 THR C 138      27.625   5.425   6.336
ATOM   1083  N   LEU C 139      29.822   8.335   3.841
ATOM   1084  CA  LEU C 139      30.829   8.983   2.995
ATOM   1085  C   LEU C 139      31.205  10.369   3.524
ATOM   1086  CB  LEU C 139      30.323   9.066   1.545
ATOM   1087  O   LEU C 139      32.385  10.650   3.687
ATOM   1088  CG  LEU C 139      30.203   7.708   0.831
ATOM   1089  CD1 LEU C 139      29.561   7.913  -0.542
ATOM   1090  CD2 LEU C 139      31.557   7.024   0.638
ATOM   1091  N   ARG C 140      30.222  11.196   3.912
ATOM   1092  CA  ARG C 140      30.510  12.503   4.527
ATOM   1093  C   ARG C 140      31.364  12.361   5.781
ATOM   1094  CB  ARG C 140      29.223  13.257   4.875
ATOM   1095  O   ARG C 140      32.348  13.074   5.913
ATOM   1096  CG  ARG C 140      28.477  13.764   3.640
ATOM   1097  CD  ARG C 140      27.213  14.486   4.108
ATOM   1098  NE  ARG C 140      26.304  14.767   2.983
ATOM   1099  NH1 ARG C 140      24.465  13.615   3.767
ATOM   1100  NH2 ARG C 140      24.383  14.660   1.788
ATOM   1101  CZ  ARG C 140      25.059  14.347   2.859
ATOM   1102  N   ILE C 141      31.006  11.468   6.704
ATOM   1103  CA  ILE C 141      31.776  11.270   7.942
ATOM   1104  C   ILE C 141      33.199  10.803   7.616
ATOM   1105  CB  ILE C 141      31.054  10.285   8.887
ATOM   1106  O   ILE C 141      34.146  11.321   8.206
ATOM   1107  CG1 ILE C 141      29.734  10.908   9.400
ATOM   1108  CG2 ILE C 141      31.947   9.909  10.087
ATOM   1109  CD1 ILE C 141      28.782   9.884  10.032
ATOM   1110  N   ALA C 142      33.351   9.881   6.662
ATOM   1111  CA  ALA C 142      34.655   9.414   6.210
ATOM   1112  C   ALA C 142      35.501  10.576   5.667
ATOM   1113  CB  ALA C 142      34.468   8.294   5.182
ATOM   1114  O   ALA C 142      36.613  10.774   6.151
ATOM   1115  N   ASP C 143      34.951  11.409   4.782
ATOM   1116  CA  ASP C 143      35.651  12.577   4.236
ATOM   1117  C   ASP C 143      36.102  13.529   5.358
ATOM   1118  CB  ASP C 143      34.748  13.312   3.227
ATOM   1119  O   ASP C 143      37.277  13.879   5.441
ATOM   1120  CG  ASP C 143      34.406  12.502   1.969
ATOM   1121  OD1 ASP C 143      35.195  11.602   1.603
ATOM   1122  OD2 ASP C 143      33.347  12.812   1.373
ATOM   1123  N   HIS C 144      35.214  13.881   6.297
ATOM   1124  CA  HIS C 144      35.562  14.763   7.421
ATOM   1125  C   HIS C 144      36.613  14.137   8.351
ATOM   1126  CB  HIS C 144      34.310  15.147   8.226
ATOM   1127  O   HIS C 144      37.462  14.851   8.878
ATOM   1128  CG  HIS C 144      33.341  16.041   7.490
ATOM   1129  CD2 HIS C 144      33.021  17.341   7.773
ATOM   1130  ND1 HIS C 144      32.580  15.683   6.409
ATOM   1131  CE1 HIS C 144      31.816  16.717   6.048
ATOM   1132  NE2 HIS C 144      32.039  17.758   6.861
ATOM   1133  N   SER C 145      36.583  12.815   8.545
ATOM   1134  CA  SER C 145      37.582  12.107   9.353
ATOM   1135  C   SER C 145      38.963  12.077   8.692
ATOM   1136  CB  SER C 145      37.100  10.694   9.698
ATOM   1137  O   SER C 145      39.968  12.171   9.395
ATOM   1138  OG  SER C 145      37.153   9.800   8.604
ATOM   1139  N   LEU C 146      39.023  12.021   7.357
ATOM   1140  CA  LEU C 146      40.281  12.074   6.611
ATOM   1141  C   LEU C 146      40.901  13.476   6.633
ATOM   1142  CB  LEU C 146      40.066  11.570   5.173
ATOM   1143  O   LEU C 146      42.117  13.590   6.735
ATOM   1144  CG  LEU C 146      39.728  10.071   5.046
ATOM   1145  CD1 LEU C 146      39.634   9.693   3.567
ATOM   1146  CD2 LEU C 146      40.766   9.161   5.709
ATOM   1147  N   TYR C 147      40.085  14.535   6.626
ATOM   1148  CA  TYR C 147      40.576  15.909   6.788
ATOM   1149  C   TYR C 147      40.905  16.284   8.242
ATOM   1150  CB  TYR C 147      39.575  16.896   6.169
ATOM   1151  O   TYR C 147      41.651  17.230   8.467
ATOM   1152  CG  TYR C 147      39.374  16.721   4.674
ATOM   1153  CD1 TYR C 147      40.451  16.919   3.789
ATOM   1154  CD2 TYR C 147      38.116  16.351   4.165
ATOM   1155  CE1 TYR C 147      40.281  16.709   2.407
ATOM   1156  CE2 TYR C 147      37.945  16.111   2.789
ATOM   1157  OH  TYR C 147      38.861  16.071   0.578
ATOM   1158  CZ  TYR C 147      39.028  16.288   1.908
ATOM   1159  N   ALA C 148      40.390  15.558   9.241
ATOM   1160  CA  ALA C 148      40.688  15.809  10.655
ATOM   1161  C   ALA C 148      42.010  15.178  11.136
ATOM   1162  CB  ALA C 148      39.500  15.324  11.493
ATOM   1163  O   ALA C 148      42.517  15.554  12.192
ATOM   1164  N   LEU C 149      42.567  14.225  10.383
ATOM   1165  CA  LEU C 149      43.851  13.584  10.695
ATOM   1166  C   LEU C 149      45.062  14.310  10.086
ATOM   1167  CB  LEU C 149      43.785  12.093  10.311
ATOM   1168  O   LEU C 149      46.189  13.861  10.283
ATOM   1169  CG  LEU C 149      42.891  11.251  11.242
ATOM   1170  CD1 LEU C 149      42.719   9.849  10.654
ATOM   1171  CD2 LEU C 149      43.488  11.095  12.646
ATOM   1172  N   GLU C 150      44.852  15.440   9.402
ATOM   1173  CA  GLU C 150      45.922  16.328   8.938
ATOM   1174  C   GLU C 150      45.992  17.558   9.868
ATOM   1175  CB  GLU C 150      45.712  16.669   7.447
ATOM   1176  O   GLU C 150      45.165  18.469   9.768
ATOM   1177  CG  GLU C 150      47.014  16.664   6.622
ATOM   1178  CD  GLU C 150      47.937  17.876   6.837
ATOM   1179  OE1 GLU C 150      49.168  17.652   6.888
ATOM   1180  OE2 GLU C 150      47.421  19.017   6.864
ATOM   1181  N   PRO C 151      46.904  17.579  10.861
ATOM   1182  CA  PRO C 151      47.193  18.795  11.609
ATOM   1183  C   PRO C 151      47.901  19.783  10.671
ATOM   1184  CB  PRO C 151      48.079  18.353  12.776
ATOM   1185  O   PRO C 151      48.774  19.351   9.923
ATOM   1186  CG  PRO C 151      48.806  17.121  12.232
ATOM   1187  CD  PRO C 151      47.822  16.513  11.235
ATOM   1188  N   PRO C 152      47.599  21.096  10.717
ATOM   1189  CA  PRO C 152      48.170  22.052   9.777
ATOM   1190  C   PRO C 152      49.694  22.037   9.887
ATOM   1191  CB  PRO C 152      47.555  23.411  10.140
ATOM   1192  O   PRO C 152      50.260  22.488  10.888
ATOM   1193  CG  PRO C 152      47.166  23.249  11.610
ATOM   1194  CD  PRO C 152      46.785  21.772  11.709
ATOM   1195  N   ALA C 153      50.355  21.502   8.859
ATOM   1196  CA  ALA C 153      51.802  21.530   8.757
ATOM   1197  C   ALA C 153      52.292  22.986   8.895
ATOM   1198  CB  ALA C 153      52.226  20.900   7.425
ATOM   1199  O   ALA C 153      51.796  23.881   8.196
ATOM   1200  N   PRO C 154      53.254  23.269   9.791
ATOM   1201  CA  PRO C 154      53.842  24.588   9.875
ATOM   1202  C   PRO C 154      54.678  24.820   8.615
ATOM   1203  CB  PRO C 154      54.646  24.612  11.176
ATOM   1204  O   PRO C 154      55.706  24.186   8.392
ATOM   1205  CG  PRO C 154      55.032  23.148  11.381
ATOM   1206  CD  PRO C 154      53.895  22.361  10.726
ATOM   1207  N   HIS C 155      54.173  25.719   7.775
ATOM   1208  CA  HIS C 155      54.918  26.670   6.956
ATOM   1209  C   HIS C 155      56.433  26.699   7.248
ATOM   1210  CB  HIS C 155      54.269  28.056   7.166
ATOM   1211  O   HIS C 155      56.914  27.415   8.119
ATOM   1212  CG  HIS C 155      53.923  28.368   8.610
ATOM   1213  CD2 HIS C 155      54.720  28.989   9.534
ATOM   1214  ND1 HIS C 155      52.774  27.978   9.268
ATOM   1215  CE1 HIS C 155      52.888  28.339  10.556
ATOM   1216  NE2 HIS C 155      54.049  28.975  10.763
ATOM   1217  N   CYS C 156      57.186  25.958   6.443
ATOM   1218  CA  CYS C 156      58.589  26.212   6.139
ATOM   1219  C   CYS C 156      58.584  26.377   4.612
ATOM   1220  CB  CYS C 156      59.425  25.023   6.647
ATOM   1221  O   CYS C 156      58.240  25.448   3.894
ATOM   1222  SG  CYS C 156      60.860  25.604   7.599
ATOM   1223  N   GLY C 157      58.693  27.576   4.053
ATOM   1224  CA  GLY C 157      59.882  28.398   4.154
ATOM   1225  C   GLY C 157      60.717  28.165   2.895
ATOM   1226  O   GLY C 157      61.510  27.237   2.854
ATOM   1227  N   GLU C 158      60.531  29.064   1.923
ATOM   1228  CA  GLU C 158      61.623  29.625   1.116
ATOM   1229  C   GLU C 158      62.057  28.893  -0.190
ATOM   1230  CB  GLU C 158      62.768  30.023   2.085
ATOM   1231  O   GLU C 158      62.583  27.787  -0.197
ATOM   1232  CG  GLU C 158      63.610  31.241   1.670
ATOM   1233  CD  GLU C 158      63.862  32.322   2.721
ATOM   1234  OE1 GLU C 158      64.611  33.257   2.359
ATOM   1235  OE2 GLU C 158      63.307  32.239   3.837
ATOM   1236  N   LEU C 159      61.926  29.655  -1.291
ATOM   1237  CA  LEU C 159      62.640  29.614  -2.587
ATOM   1238  C   LEU C 159      62.158  28.670  -3.705
ATOM   1239  CB  LEU C 159      64.175  29.545  -2.420
ATOM   1240  O   LEU C 159      62.567  27.522  -3.820
ATOM   1241  CG  LEU C 159      64.750  30.505  -1.379
ATOM   1242  CD1 LEU C 159      66.255  30.349  -1.201
ATOM   1243  CD2 LEU C 159      64.432  31.983  -1.652
ATOM   1244  N   GLY C 160      61.496  29.287  -4.691
ATOM   1245  CA  GLY C 160      61.999  29.209  -6.067
ATOM   1246  C   GLY C 160      61.109  28.531  -7.111
ATOM   1247  O   GLY C 160      61.194  27.328  -7.315
ATOM   1248  N   SER C 161      60.439  29.379  -7.903
ATOM   1249  CA  SER C 161      60.177  29.250  -9.356
ATOM   1250  C   SER C 161      58.718  29.024  -9.795
ATOM   1251  CB  SER C 161      61.103  28.279 -10.096
ATOM   1252  O   SER C 161      58.124  27.994  -9.483
ATOM   1253  OG  SER C 161      62.451  28.610  -9.831
ATOM   1254  N   PRO C 162      58.145  29.953 -10.593
ATOM   1255  CA  PRO C 162      56.846  29.798 -11.231
ATOM   1256  C   PRO C 162      57.030  29.115 -12.594
ATOM   1257  CB  PRO C 162      56.328  31.233 -11.373
ATOM   1258  O   PRO C 162      57.764  29.612 -13.446
ATOM   1259  CG  PRO C 162      57.593  32.053 -11.641
ATOM   1260  CD  PRO C 162      58.713  31.243 -10.985
ATOM   1261  N   GLY C 163      56.375  27.986 -12.847
ATOM   1262  CA  GLY C 163      56.437  27.390 -14.183
ATOM   1263  C   GLY C 163      55.785  26.023 -14.265
ATOM   1264  O   GLY C 163      56.411  25.021 -13.950
ATOM   1265  N   GLY C 164      54.534  25.975 -14.717
ATOM   1266  CA  GLY C 164      53.853  24.709 -14.982
ATOM   1267  C   GLY C 164      52.357  24.888 -15.184
ATOM   1268  O   GLY C 164      51.592  24.875 -14.231
ATOM   1269  N   SER C 165      51.972  25.093 -16.441
ATOM   1270  CA  SER C 165      50.604  25.248 -16.946
ATOM   1271  C   SER C 165      49.633  24.168 -16.425
ATOM   1272  CB  SER C 165      50.706  25.129 -18.471
ATOM   1273  O   SER C 165      49.958  22.984 -16.541
ATOM   1274  OG  SER C 165      49.516  25.525 -19.109
ATOM   1275  N   PRO C 166      48.426  24.514 -15.933
ATOM   1276  CA  PRO C 166      47.406  23.528 -15.589
ATOM   1277  C   PRO C 166      46.889  22.860 -16.865
ATOM   1278  CB  PRO C 166      46.299  24.274 -14.831
ATOM   1279  O   PRO C 166      46.373  23.528 -17.761
ATOM   1280  CG  PRO C 166      46.915  25.636 -14.509
ATOM   1281  CD  PRO C 166      47.940  25.844 -15.620
ATOM   1282  N   GLY C 167      47.074  21.543 -16.949
ATOM   1283  CA  GLY C 167      46.582  20.708 -18.035
ATOM   1284  C   GLY C 167      45.069  20.826 -18.213
ATOM   1285  O   GLY C 167      44.293  20.687 -17.267
ATOM   1286  N   ASP C 168      44.696  21.087 -19.458
ATOM   1287  CA  ASP C 168      43.351  21.146 -20.010
ATOM   1288  C   ASP C 168      42.682  19.759 -19.969
ATOM   1289  CB  ASP C 168      43.530  21.686 -21.443
ATOM   1290  O   ASP C 168      42.955  18.887 -20.793
ATOM   1291  CG  ASP C 168      42.231  21.846 -22.228
ATOM   1292  OD1 ASP C 168      41.155  21.842 -21.584
ATOM   1293  OD2 ASP C 168      42.327  21.958 -23.470
ATOM   1294  N   TRP C 169      41.803  19.537 -18.989
ATOM   1295  CA  TRP C 169      40.964  18.332 -18.901
ATOM   1296  C   TRP C 169      39.672  18.441 -19.735
ATOM   1297  CB  TRP C 169      40.708  17.982 -17.425
ATOM   1298  O   TRP C 169      38.800  17.576 -19.646
ATOM   1299  CG  TRP C 169      41.896  17.422 -16.702
ATOM   1300  CD1 TRP C 169      42.768  18.120 -15.938
ATOM   1301  CD2 TRP C 169      42.387  16.045 -16.704
ATOM   1302  CE2 TRP C 169      43.565  15.982 -15.901
ATOM   1303  CE3 TRP C 169      41.964  14.846 -17.320
ATOM   1304  NE1 TRP C 169      43.745  17.273 -15.453
ATOM   1305  CH2 TRP C 169      43.836  13.617 -16.337
ATOM   1306  CZ2 TRP C 169      44.285  14.793 -15.712
ATOM   1307  CZ3 TRP C 169      42.679  13.646 -17.139
ATOM   1308  N   GLY C 170      39.523  19.488 -20.556
ATOM   1309  CA  GLY C 170      38.284  19.805 -21.271
ATOM   1310  C   GLY C 170      38.090  19.128 -22.632
ATOM   1311  O   GLY C 170      37.028  19.281 -23.230
ATOM   1312  N   SER C 171      39.071  18.379 -23.149
ATOM   1313  CA  SER C 171      39.171  18.135 -24.602
ATOM   1314  C   SER C 171      38.894  16.701 -25.094
ATOM   1315  CB  SER C 171      40.503  18.700 -25.111
ATOM   1316  O   SER C 171      39.316  16.333 -26.187
ATOM   1317  OG  SER C 171      40.334  19.274 -26.392
ATOM   1318  N   LEU C 172      38.182  15.854 -24.333
ATOM   1319  CA  LEU C 172      37.971  14.437 -24.713
ATOM   1320  C   LEU C 172      36.516  13.959 -24.845
ATOM   1321  CB  LEU C 172      38.843  13.515 -23.836
ATOM   1322  O   LEU C 172      36.289  12.762 -24.997
ATOM   1323  CG  LEU C 172      40.354  13.618 -24.125
ATOM   1324  CD1 LEU C 172      41.109  12.746 -23.122
ATOM   1325  CD2 LEU C 172      40.733  13.140 -25.531
ATOM   1326  N   TYR C 173      35.520  14.847 -24.891
ATOM   1327  CA  TYR C 173      34.143  14.430 -25.205
ATOM   1328  C   TYR C 173      33.455  15.380 -26.194
ATOM   1329  CB  TYR C 173      33.357  14.114 -23.914
ATOM   1330  O   TYR C 173      32.523  16.105 -25.864
ATOM   1331  CG  TYR C 173      32.932  12.657 -23.812
ATOM   1332  CD1 TYR C 173      31.661  12.254 -24.268
ATOM   1333  CD2 TYR C 173      33.813  11.699 -23.268
ATOM   1334  CE1 TYR C 173      31.263  10.906 -24.165
ATOM   1335  CE2 TYR C 173      33.421  10.351 -23.163
ATOM   1336  OH  TYR C 173      31.764   8.653 -23.492
ATOM   1337  CZ  TYR C 173      32.145   9.952 -23.606
ATOM   1338  N   SER C 174      33.913  15.358 -27.449
ATOM   1339  CA  SER C 174      33.129  15.831 -28.599
ATOM   1340  C   SER C 174      32.547  14.622 -29.337
ATOM   1341  CB  SER C 174      33.979  16.684 -29.546
ATOM   1342  O   SER C 174      33.270  13.968 -30.091
ATOM   1343  OG  SER C 174      34.014  18.018 -29.088
ATOM   1344  N   PRO C 175      31.257  14.281 -29.149
ATOM   1345  CA  PRO C 175      30.610  13.282 -29.976
ATOM   1346  C   PRO C 175      30.317  13.920 -31.334
ATOM   1347  CB  PRO C 175      29.365  12.848 -29.201
ATOM   1348  O   PRO C 175      29.450  14.786 -31.469
ATOM   1349  CG  PRO C 175      28.994  14.085 -28.381
ATOM   1350  CD  PRO C 175      30.306  14.858 -28.209
ATOM   1351  N   VAL C 176      31.065  13.487 -32.349
ATOM   1352  CA  VAL C 176      30.766  13.731 -33.760
ATOM   1353  C   VAL C 176      29.304  13.365 -34.036
ATOM   1354  CB  VAL C 176      31.774  12.980 -34.661
ATOM   1355  O   VAL C 176      28.925  12.200 -34.140
ATOM   1356  CG1 VAL C 176      31.881  11.467 -34.406
ATOM   1357  CG2 VAL C 176      31.491  13.210 -36.150
ATOM   1358  N   SER C 177      28.455  14.382 -34.141
ATOM   1359  CA  SER C 177      27.098  14.234 -34.650
ATOM   1360  C   SER C 177      27.186  14.125 -36.168
ATOM   1361  CB  SER C 177      26.215  15.399 -34.190
ATOM   1362  O   SER C 177      27.040  15.110 -36.887
ATOM   1363  OG  SER C 177      26.027  15.318 -32.791
ATOM   1364  N   GLN C 178      27.463  12.920 -36.675
ATOM   1365  CA  GLN C 178      27.144  12.598 -38.062
ATOM   1366  C   GLN C 178      25.619  12.545 -38.178
ATOM   1367  CB  GLN C 178      27.823  11.298 -38.530
ATOM   1368  O   GLN C 178      24.976  11.544 -37.864
ATOM   1369  CG  GLN C 178      29.128  11.593 -39.284
ATOM   1370  CD  GLN C 178      29.792  10.319 -39.796
ATOM   1371  NE2 GLN C 178      30.978   9.991 -39.333
ATOM   1372  OE1 GLN C 178      29.255   9.592 -40.613
ATOM   1373  N   ALA C 179      25.043  13.660 -38.624
ATOM   1374  CA  ALA C 179      23.697  13.718 -39.164
ATOM   1375  C   ALA C 179      23.650  12.869 -40.448
ATOM   1376  CB  ALA C 179      23.320  15.191 -39.379
ATOM   1377  O   ALA C 179      23.818  13.360 -41.562
ATOM   1378  N   GLY C 180      23.462  11.561 -40.275
ATOM   1379  CA  GLY C 180      23.186  10.606 -41.340
ATOM   1380  C   GLY C 180      21.766  10.796 -41.862
ATOM   1381  O   GLY C 180      20.839  10.100 -41.458
ATOM   1382  N   SER C 181      21.609  11.770 -42.753
ATOM   1383  CA  SER C 181      20.460  11.923 -43.642
ATOM   1384  C   SER C 181      20.332  10.679 -44.527
ATOM   1385  CB  SER C 181      20.683  13.189 -44.489
ATOM   1386  O   SER C 181      21.113  10.503 -45.461
ATOM   1387  OG  SER C 181      20.021  13.124 -45.736
ATOM   1388  N   LEU C 182      19.332   9.835 -44.274
ATOM   1389  CA  LEU C 182      18.923   8.766 -45.186
ATOM   1390  C   LEU C 182      17.490   9.026 -45.658
ATOM   1391  CB  LEU C 182      19.126   7.382 -44.542
ATOM   1392  O   LEU C 182      16.520   8.482 -45.135
ATOM   1393  CG  LEU C 182      20.589   7.036 -44.199
ATOM   1394  CD1 LEU C 182      20.628   5.667 -43.519
ATOM   1395  CD2 LEU C 182      21.501   6.973 -45.426
ATOM   1396  N   SER C 183      17.379   9.888 -46.664
ATOM   1397  CA  SER C 183      16.209   9.982 -47.536
ATOM   1398  C   SER C 183      16.226   8.814 -48.531
ATOM   1399  CB  SER C 183      16.259  11.291 -48.335
ATOM   1400  O   SER C 183      17.226   8.654 -49.231
ATOM   1401  OG  SER C 183      16.169  12.402 -47.467
ATOM   1402  N   PRO C 184      15.144   8.030 -48.688
ATOM   1403  CA  PRO C 184      14.971   7.185 -49.858
ATOM   1404  C   PRO C 184      14.278   7.990 -50.963
ATOM   1405  CB  PRO C 184      14.166   5.969 -49.393
ATOM   1406  O   PRO C 184      13.106   8.351 -50.860
ATOM   1407  CG  PRO C 184      13.671   6.321 -47.985
ATOM   1408  CD  PRO C 184      14.068   7.781 -47.751
ATOM   1409  N   ALA C 185      15.027   8.263 -52.029
ATOM   1410  CA  ALA C 185      14.521   8.747 -53.303
ATOM   1411  C   ALA C 185      13.912   7.590 -54.119
ATOM   1412  CB  ALA C 185      15.690   9.403 -54.052
ATOM   1413  O   ALA C 185      14.578   6.585 -54.349
ATOM   1414  N   ALA C 186      12.668   7.758 -54.571
ATOM   1415  CA  ALA C 186      12.089   7.194 -55.800
ATOM   1416  C   ALA C 186      10.719   7.886 -56.001
ATOM   1417  CB  ALA C 186      11.947   5.667 -55.694
ATOM   1418  O   ALA C 186       9.842   7.743 -55.157
ATOM   1419  N   SER C 187      10.604   8.862 -56.914
ATOM   1420  CA  SER C 187      10.157   8.681 -58.315
ATOM   1421  C   SER C 187       8.663   8.285 -58.375
ATOM   1422  CB  SER C 187      11.062   7.659 -59.031
ATOM   1423  O   SER C 187       8.302   7.279 -57.782
ATOM   1424  OG  SER C 187      11.094   7.856 -60.425
ATOM   1425  N   LEU C 188       7.706   8.950 -59.033
ATOM   1426  CA  LEU C 188       7.646  10.047 -60.005
ATOM   1427  C   LEU C 188       6.128  10.319 -60.257
ATOM   1428  CB  LEU C 188       8.436   9.562 -61.250
ATOM   1429  O   LEU C 188       5.346   9.371 -60.218
ATOM   1430  CG  LEU C 188       8.288  10.248 -62.620
ATOM   1431  CD1 LEU C 188       9.583  10.083 -63.426
ATOM   1432  CD2 LEU C 188       7.196   9.589 -63.458
ATOM   1433  N   GLU C 189       5.760  11.590 -60.502
ATOM   1434  CA  GLU C 189       4.483  12.125 -61.064
ATOM   1435  C   GLU C 189       3.161  12.129 -60.262
ATOM   1436  CB  GLU C 189       4.273  11.552 -62.473
ATOM   1437  O   GLU C 189       2.867  11.200 -59.524
ATOM   1438  CG  GLU C 189       5.162  12.379 -63.408
ATOM   1439  CD  GLU C 189       4.815  12.308 -64.881
ATOM   1440  OE1 GLU C 189       5.459  13.110 -65.590
ATOM   1441  OE2 GLU C 189       3.978  11.463 -65.265
ATOM   1442  N   GLU C 190       2.252  13.122 -60.342
ATOM   1443  CA  GLU C 190       2.154  14.448 -60.999
ATOM   1444  C   GLU C 190       0.978  15.228 -60.317
ATOM   1445  CB  GLU C 190       1.807  14.291 -62.503
ATOM   1446  O   GLU C 190      -0.098  14.664 -60.152
ATOM   1447  CG  GLU C 190       2.178  15.473 -63.409
ATOM   1448  CD  GLU C 190       1.210  15.576 -64.603
ATOM   1449  OE1 GLU C 190       0.426  16.556 -64.602
ATOM   1450  OE2 GLU C 190       1.230  14.680 -65.468
ATOM   1451  N   ARG C 191       1.208  16.501 -59.922
ATOM   1452  CA  ARG C 191       0.314  17.713 -59.970
ATOM   1453  C   ARG C 191      -1.081  17.798 -59.246
ATOM   1454  CB  ARG C 191       0.371  18.153 -61.448
ATOM   1455  O   ARG C 191      -1.553  16.816 -58.694
ATOM   1456  CG  ARG C 191       1.647  18.975 -61.766
ATOM   1457  CD  ARG C 191       1.800  20.400 -61.182
ATOM   1458  NE  ARG C 191       2.381  20.473 -59.813
ATOM   1459  NH1 ARG C 191       2.982  22.692 -59.894
ATOM   1460  NH2 ARG C 191       3.542  21.486 -58.111
ATOM   1461  CZ  ARG C 191       2.959  21.543 -59.278
ATOM   1462  N   PRO C 192      -1.646  19.025 -59.018
ATOM   1463  CA  PRO C 192      -1.825  19.601 -57.666
ATOM   1464  C   PRO C 192      -3.226  20.199 -57.326
ATOM   1465  CB  PRO C 192      -0.814  20.756 -57.688
ATOM   1466  O   PRO C 192      -4.015  20.529 -58.204
ATOM   1467  CG  PRO C 192      -1.060  21.366 -59.067
ATOM   1468  CD  PRO C 192      -1.601  20.201 -59.892
ATOM   1469  N   GLY C 193      -3.477  20.480 -56.038
ATOM   1470  CA  GLY C 193      -4.542  21.381 -55.541
ATOM   1471  C   GLY C 193      -4.396  21.577 -54.021
ATOM   1472  O   GLY C 193      -4.438  20.600 -53.286
ATOM   1473  N   LEU C 194      -3.865  22.710 -53.547
ATOM   1474  CA  LEU C 194      -4.530  23.974 -53.173
ATOM   1475  C   LEU C 194      -5.197  23.963 -51.772
ATOM   1476  CB  LEU C 194      -5.446  24.555 -54.278
ATOM   1477  O   LEU C 194      -6.191  23.279 -51.557
ATOM   1478  CG  LEU C 194      -4.746  25.341 -55.403
ATOM   1479  CD1 LEU C 194      -5.777  25.737 -56.461
ATOM   1480  CD2 LEU C 194      -4.082  26.636 -54.916
ATOM   1481  N   LEU C 195      -4.681  24.871 -50.919
ATOM   1482  CA  LEU C 195      -5.222  25.480 -49.679
ATOM   1483  C   LEU C 195      -5.056  24.645 -48.386
ATOM   1484  CB  LEU C 195      -6.683  25.953 -49.886
ATOM   1485  O   LEU C 195      -5.416  23.481 -48.365
ATOM   1486  CG  LEU C 195      -7.069  26.567 -51.252
ATOM   1487  CD1 LEU C 195      -8.424  27.262 -51.153
ATOM   1488  CD2 LEU C 195      -6.066  27.597 -51.786
ATOM   1489  N   GLY C 196      -4.554  25.122 -47.240
ATOM   1490  CA  GLY C 196      -4.129  26.436 -46.741
ATOM   1491  C   GLY C 196      -4.049  26.385 -45.190
ATOM   1492  O   GLY C 196      -4.749  25.575 -44.593
ATOM   1493  N   ALA C 197      -3.231  27.266 -44.582
ATOM   1494  CA  ALA C 197      -3.083  27.614 -43.142
ATOM   1495  C   ALA C 197      -2.348  26.590 -42.218
ATOM   1496  CB  ALA C 197      -4.458  28.055 -42.615
ATOM   1497  O   ALA C 197      -2.802  25.460 -42.099
ATOM   1498  N   THR C 198      -1.179  26.790 -41.562
ATOM   1499  CA  THR C 198      -0.538  27.885 -40.763
ATOM   1500  C   THR C 198      -1.428  28.351 -39.594
ATOM   1501  CB  THR C 198       0.014  29.059 -41.592
ATOM   1502  O   THR C 198      -2.540  28.772 -39.866
ATOM   1503  CG2 THR C 198       0.855  28.653 -42.799
ATOM   1504  OG1 THR C 198      -1.010  29.903 -42.058
ATOM   1505  N   PHE C 199      -1.122  28.317 -38.289
ATOM   1506  CA  PHE C 199       0.067  28.562 -37.445
ATOM   1507  C   PHE C 199      -0.231  27.951 -36.042
ATOM   1508  CB  PHE C 199       0.180  30.093 -37.315
ATOM   1509  O   PHE C 199      -1.396  27.851 -35.675
ATOM   1510  CG  PHE C 199       0.672  30.802 -38.554
ATOM   1511  CD1 PHE C 199       2.049  30.829 -38.844
ATOM   1512  CD2 PHE C 199      -0.239  31.460 -39.400
ATOM   1513  CE1 PHE C 199       2.512  31.487 -39.998
ATOM   1514  CE2 PHE C 199       0.227  32.124 -40.548
ATOM   1515  CZ  PHE C 199       1.598  32.124 -40.856
ATOM   1516  N   SER C 200       0.702  27.341 -35.304
ATOM   1517  CA  SER C 200       1.718  27.885 -34.370
ATOM   1518  C   SER C 200       1.390  27.598 -32.897
ATOM   1519  CB  SER C 200       2.126  29.348 -34.553
ATOM   1520  O   SER C 200       0.253  27.669 -32.445
ATOM   1521  OG  SER C 200       3.219  29.657 -33.708
ATOM   1522  N   ALA C 201       2.459  27.241 -32.192
ATOM   1523  CA  ALA C 201       2.571  26.797 -30.816
ATOM   1524  C   ALA C 201       2.256  27.875 -29.773
ATOM   1525  CB  ALA C 201       4.041  26.381 -30.664
ATOM   1526  O   ALA C 201       2.572  29.042 -29.991
ATOM   1527  N   CYS C 202       1.758  27.447 -28.607
ATOM   1528  CA  CYS C 202       2.270  27.820 -27.278
ATOM   1529  C   CYS C 202       1.478  27.080 -26.177
ATOM   1530  CB  CYS C 202       2.284  29.347 -27.036
ATOM   1531  O   CYS C 202       0.280  27.282 -26.011
ATOM   1532  SG  CYS C 202       0.873  30.221 -27.773
ATOM   1533  N   LEU C 203       2.150  26.220 -25.407
ATOM   1534  CA  LEU C 203       1.652  25.718 -24.123
ATOM   1535  C   LEU C 203       2.674  26.113 -23.055
ATOM   1536  CB  LEU C 203       1.408  24.193 -24.168
ATOM   1537  O   LEU C 203       3.751  25.527 -22.974
ATOM   1538  CG  LEU C 203       0.080  23.772 -24.828
ATOM   1539  CD1 LEU C 203       0.091  22.267 -25.104
ATOM   1540  CD2 LEU C 203      -1.131  24.070 -23.939
ATOM   1541  N   SER C 204       2.329  27.130 -22.268
ATOM   1542  CA  SER C 204       2.980  27.440 -20.994
ATOM   1543  C   SER C 204       2.609  26.384 -19.950
ATOM   1544  CB  SER C 204       2.493  28.790 -20.446
ATOM   1545  O   SER C 204       1.424  26.070 -19.822
ATOM   1546  OG  SER C 204       3.046  29.857 -21.180
ATOM   1547  N   PRO C 205       3.551  25.889 -19.134
ATOM   1548  CA  PRO C 205       3.222  25.189 -17.901
ATOM   1549  C   PRO C 205       3.119  26.204 -16.757
ATOM   1550  CB  PRO C 205       4.330  24.148 -17.693
ATOM   1551  O   PRO C 205       4.108  26.811 -16.349
ATOM   1552  CG  PRO C 205       5.272  24.323 -18.889
ATOM   1553  CD  PRO C 205       4.962  25.721 -19.417
ATOM   1554  N   GLY C 206       1.896  26.402 -16.262
ATOM   1555  CA  GLY C 206       1.608  27.164 -15.052
ATOM   1556  C   GLY C 206       1.900  26.357 -13.785
ATOM   1557  O   GLY C 206       1.570  25.178 -13.690
ATOM   1558  N   SER C 207       2.528  27.054 -12.841
ATOM   1559  CA  SER C 207       2.819  26.720 -11.444
ATOM   1560  C   SER C 207       1.688  25.998 -10.701
ATOM   1561  CB  SER C 207       3.038  28.078 -10.758
ATOM   1562  O   SER C 207       0.563  26.492 -10.680
ATOM   1563  OG  SER C 207       3.338  27.939  -9.389
ATOM   1564  N   LEU C 208       2.014  24.903 -10.003
ATOM   1565  CA  LEU C 208       1.294  24.480  -8.800
ATOM   1566  C   LEU C 208       2.305  24.028  -7.742
ATOM   1567  CB  LEU C 208       0.237  23.399  -9.096
ATOM   1568  O   LEU C 208       2.976  23.006  -7.882
ATOM   1569  CG  LEU C 208      -1.030  23.910  -9.813
ATOM   1570  CD1 LEU C 208      -1.988  22.741 -10.041
ATOM   1571  CD2 LEU C 208      -1.796  24.970  -9.009
ATOM   1572  N   ALA C 209       2.402  24.848  -6.699
ATOM   1573  CA  ALA C 209       3.073  24.554  -5.450
ATOM   1574  C   ALA C 209       2.404  23.355  -4.761
ATOM   1575  CB  ALA C 209       2.992  25.817  -4.581
ATOM   1576  O   ALA C 209       1.180  23.305  -4.644
ATOM   1577  N   PHE C 210       3.216  22.412  -4.295
ATOM   1578  CA  PHE C 210       2.808  21.387  -3.342
ATOM   1579  C   PHE C 210       3.521  21.701  -2.028
ATOM   1580  CB  PHE C 210       3.111  19.978  -3.889
ATOM   1581  O   PHE C 210       4.703  21.398  -1.867
ATOM   1582  CG  PHE C 210       1.871  19.138  -4.116
ATOM   1583  CD1 PHE C 210       1.370  18.326  -3.080
ATOM   1584  CD2 PHE C 210       1.206  19.178  -5.355
ATOM   1585  CE1 PHE C 210       0.220  17.545  -3.289
ATOM   1586  CE2 PHE C 210       0.055  18.396  -5.564
ATOM   1587  CZ  PHE C 210      -0.436  17.576  -4.531
ATOM   1588  N   SER C 211       2.802  22.364  -1.131
ATOM   1589  CA  SER C 211       3.149  22.434   0.284
ATOM   1590  C   SER C 211       2.397  21.316   1.016
ATOM   1591  CB  SER C 211       2.808  23.809   0.875
ATOM   1592  O   SER C 211       1.265  20.997   0.658
ATOM   1593  OG  SER C 211       3.396  24.860   0.119
ATOM   1594  N   ASP C 212       3.049  20.768   2.042
ATOM   1595  CA  ASP C 212       2.449  20.100   3.208
ATOM   1596  C   ASP C 212       2.164  18.584   3.115
ATOM   1597  CB  ASP C 212       1.318  20.962   3.803
ATOM   1598  O   ASP C 212       1.081  18.112   2.772
ATOM   1599  CG  ASP C 212       1.743  22.438   3.909
ATOM   1600  OD1 ASP C 212       2.921  22.680   4.267
ATOM   1601  OD2 ASP C 212       0.940  23.317   3.527
ATOM   1602  N   PHE C 213       3.176  17.806   3.524
ATOM   1603  CA  PHE C 213       3.034  16.461   4.094
ATOM   1604  C   PHE C 213       4.071  16.293   5.224
ATOM   1605  CB  PHE C 213       3.099  15.367   3.003
ATOM   1606  O   PHE C 213       5.055  15.566   5.086
ATOM   1607  CG  PHE C 213       2.071  14.258   3.174
ATOM   1608  CD1 PHE C 213       2.302  13.166   4.033
ATOM   1609  CD2 PHE C 213       0.855  14.341   2.472
ATOM   1610  CE1 PHE C 213       1.326  12.159   4.176
ATOM   1611  CE2 PHE C 213      -0.118  13.334   2.607
ATOM   1612  CZ  PHE C 213       0.118  12.241   3.459
ATOM   1613  N   LEU C 214       3.879  17.045   6.310
ATOM   1614  CA  LEU C 214       4.517  16.892   7.622
ATOM   1615  C   LEU C 214       3.490  17.258   8.694
ATOM   1616  CB  LEU C 214       5.803  17.749   7.719
ATOM   1617  O   LEU C 214       2.784  18.269   8.487
ATOM   1618  CG  LEU C 214       7.094  16.949   7.490
ATOM   1619  CD1 LEU C 214       8.241  17.902   7.166
ATOM   1620  CD2 LEU C 214       7.481  16.137   8.729
ATOM   1621  OXT LEU C 214       3.409  16.465   9.654
TER
ENDMDL
