# Supplementary material for: Neurogenic inducers inhibit the proliferation of pancreatic cancer by promoting tumor cell transdifferentiation
Source: J Exp Clin Cancer Res. 2025 Nov 12;44:304. doi: 10.1186/s13046-025-03563-9 (PMC12613626; doi:10.1186/s13046-025-03563-9)
Supplement: Supplementary file 6 — Supplementary Material 6. [file 13046_2025_3563_MOESM6_ESM.xlsx]

## Sheet: Study information
	In vivo PK study Information
			Study Number:	TS-20250828-03
			Purpose of Study:	Pharmacokinetic study of T16288 in C57 mice
			Compound Name:	Neuropathiazol（T16288）			Doses:	IP	50	mg/kg
			Lot:	229518			N:	9	Female
							Plasma Sampling:	0.083, 0.25, 0.5, 1, 2, 4, 6, 8, 24 hr
			Animal Experiment Date:	2025-09-09
			Bioanalysis Date:	2025-09-22
			Compound Name:	T16288			Doses:	IP	50	mg/kg
			Lot:	229518			N:	9	Female
							Plasma Sampling:	0.083, 0.25, 0.5 hr
							Tissue Sampling:	0.083, 0.25, 0.5 hr
			Animal Experiment Date:	2025-09-09			Bioanalysts:	Di Hu
			Bioanalysis Date:	2025-09-22

## Sheet: PK Report 0919
		Preclinical PK Study Report
		T16288 Plasma concentration-time data after IP in C57 mice
		BLOQ = Below LOQ, LOQ =1.0 ng/mL
					Animal_ID
					1	2	3	4	5	6	7	8	9	Mean	SD	CV%
		Dose (mg/kg)	Dose route	Time	Concentration
				(hr)	(ng/mL)
		50	IP	0.083	428.465	874.512	547.538							616.838	230.958	37.4422
				0.25				502.544	494.978	432.187				476.57	38.6222	8.10422
				0.5							185.227	114.221	211.603	170.35	50.3667	29.5665
		T16288 Heart concentration-time data after IP in C57 mice
		BLOQ = Below LOQ, LOQ =1.0 ng/mL
					Animal_ID
					1	2	3	4	5	6	7	8	9	Mean	SD	CV%	Heart/Plasma
		Dose (mg/kg)	Dose route	Time	Concentration
				(hr)	(ng/g)
		50	IP	0.083	4620.96	8951.8	7753.36							7108.71	2236.23	31.4577	11.5244
				0.25				4462.52	4946.23	4426.79				4611.85	290.135	6.29108	9.67717
				0.5							1722.69	2093.3	3212.36	2342.78	775.537	33.1033	13.7527
		T16288 Liver concentration-time data after IP in C57 mice
		BLOQ = Below LOQ, LOQ =5.0 ng/mL
					Animal_ID
					1	2	3	4	5	6	7	8	9	Mean	SD	CV%	Liver/Plasma
		Dose (mg/kg)	Dose route	Time	Concentration
				(hr)	(ng/g)
		50	IP	0.083	8864.86	5441.32	7043.63							7116.6	1712.94	24.0696	11.5372
				0.25				2509.2	1593.36	5581.44				3228	2088.95	64.7134	6.7734
				0.5							641.1	566.949	1933.99	1047.35	768.753	73.4	6.1482
		T16288 Kidney concentration-time data after IP in C57 mice
		BLOQ = Below LOQ, LOQ =1.0 ng/mL
					Animal_ID
					1	2	3	4	5	6	7	8	9	Mean	SD	CV%	Kidney/Plasma
		Dose (mg/kg)	Dose route	Time	Concentration
				(hr)	(ng/g)
		50	IP	0.083	13110.1	7389.08	13464.4							11321.2	3409.9	30.1197	18.3536
				0.25				11029.1	11317.6	8714.02				10353.6	1427.21	13.7847	21.7252
				0.5							16659.5	5110.93	7596.26	9788.89	6078.49	62.0958	57.4633
		T16288 Lung concentration-time data after IP in C57 mice
		BLOQ = Below LOQ, LOQ =1.0 ng/mL
					Animal_ID
					1	2	3	4	5	6	7	8	9	Mean	SD	CV%	Lung/Plasma
		Dose (mg/kg)	Dose route	Time	Concentration
				(hr)	(ng/g)
		50	IP	0.083	6506.32	17095.9	10851.4							11484.5	5323.09	46.3502	18.6184
				0.25				4972.4	4561.91	7713.95				5749.42	1713.67	29.8059	12.0642
				0.5							2940.38	3772.14	2776.73	3163.08	533.766	16.8749	18.5681
		T16288 Spleen concentration-time data after IP in C57 mice
		BLOQ = Below LOQ, LOQ =1.0 ng/mL
					Animal_ID
					1	2	3	4	5	6	7	8	9	Mean	SD	CV%	Spleen/Plasma
		Dose (mg/kg)	Dose route	Time	Concentration
				(hr)	(ng/g)
		50	IP	0.083	35948	14487	17091.4							22508.8	11711.3	52.03	36.4905
				0.25				15820	18837.5	14008.8				16222.1	2439.36	15.0373	34.0393
				0.5							9849.07	8015.7	6242.24	8035.67	1803.5	22.4436	47.1714

## Sheet: PK Report 0911 
		Preclinical PK Study Report
		T16288 Plasma concentration-time data after IP in C57 mice																T16288 IP PK Parameters
		BLOQ = Below LOQ, LOQ =1.0 ng/mL																DAS 3.2.8, Noncompartmental model
					Animal_ID													Dose (mg/kg)	Dose route	Units	Parameter	Estimate
					1	2	3	4	5	6	7	8	9	Mean	SD	CV%
		Dose (mg/kg)	Dose route	Time	Concentration													50	IP	hr*ng/mL	AUC0-last	415.86
				(hr)	(ng/mL)															hr*ng/mL	AUC0-INF	439.941
		50	IP	0.083	81.904	933.111	882.171							632.395	477.419	75.4938				hr	t1/2z	2.268
				0.25				517.92	58.054	582.063				386.012	285.825	74.0456				hr	Tmax	0.083
				0.5							230.765	6.585	267.908	168.419	141.378	83.9439				ng/mL	Cmax	632.395
				1	64	148.889	89.006							100.632	43.6223	43.3485
				2				45.784	49.074	49.641				48.1663	2.08255	4.32366
				4							11.188	1.676	7.781	6.88167	4.81935	70.0317
				6	19.728	9.153	6.546							11.809	6.98083	59.1145
				8				1.367	13.341	9.487				8.065	6.11234	75.7885
				24							BLOQ	BLOQ	BLOQ	BLOQ	NA	NA

## Sheet: Analytical Method
		Detection method	Waters Acquity Premier UPLC-Xevo TQ Absolute
		Raw data pathway	D:\Mass Projects\Training2022.PRO\New folder\T16288 Mouse PK 20250911.qld
		Matrix	Plasma
		Internal standard (s)	Tolbu
		MS conditions	Positive ion, ESI
		Mobile phase	A: ACN B: Water (0.2%FA)
		Column	ACQUITY UPLC® HSS T3 (2.1*50 mm*1.8 µm Waters)
		LC conditions
			0.50 mL/min
			Time	Mobile Phase A (%)
			0	10
			0.5	10
			1.2	90
			1.7	90
			1.8	10
			2.5	10
		Detection & Retention time (RT)	Compound	Analyte Mass Ranges (Da)	Analyte RT (min)	IS Mass Ranges (Da)	Analyte RT (min)
			T16288	339.1 > 148.07	1.82	271.112 > 74.06	1.44
		Standard Curve	1.0-5000 ng/mL
		Standard Sample Preparation	Volume of Working Solution (μL)	Volume of Matirx (µL)	Diluting Solution of Working Solution
			2	18	ACN
		Biological Sample Preparation	Volume of Samples (μL)	Volume of Precipitating Solution (µL)	Precipitating Solution
			20	80	ACN containing IS (250 ng/mL)
		Dilutied Biological Sample Preparation	Sample Name	Dilution Factor	Diluting Solution
			supernatant	×10	50 %ACN
		Detection method	Waters Acquity Premier UPLC-Xevo TQ Absolute
		Raw data pathway	D:\Mass Projects\Training2022.PRO\New folder\T16288 Mouse PK 20250919.qld
		Matrix	Plasma and Tissue
		Internal standard (s)	Tolbu
		MS conditions	Positive ion, ESI
		Mobile phase	A: ACN B: Water (0.2%FA)
		Column	ACQUITY UPLC® HSS T3 (2.1*50 mm*1.8 µm Waters)
		LC conditions
			0.50 mL/min
			Time	Mobile Phase A (%)
			0	10
			0.5	10
			1.2	90
			1.7	90
			1.8	10
			2.5	10
		Detection & Retention time (RT)	Compound	Analyte Mass Ranges (Da)	Analyte RT (min)	IS Mass Ranges (Da)	Analyte RT (min)
			T16288	339.1 > 148.07	1.82	271.112 > 74.06	1.44
		Standard Curve	5.0-5000 ng/mL for Liver Sample; 1.0-5000 ng/mL for Others
		Standard Sample Preparation	Volume of Working Solution (μL)	Volume of Matirx (µL)	Diluting Solution of Working Solution
			2	18	ACN
		Biological Sample Preparation	Volume of Samples (μL)	Volume of Precipitating Solution (µL)	Precipitating Solution
			20	180	ACN containing IS (250 ng/mL)
		Dilutied Biological Sample Preparation	Sample Name	Dilution Factor	Diluting Solution
			Tissue	×4	15mM PBS: AC N = 2:1
		Dilutied Biological Sample Preparation	Sample Name	Dilution Factor	Diluting Solution
			Tissue	×5	blank tissue
		Dilutied Biological Sample Preparation	Sample Name	Dilution Factor	Diluting Solution
			Supernatant	×10	50 %ACN

## Sheet: Raw Data250919
Quantify Compound Summary Report
Printed Fri Sep 19 08:59:15 2025
Compound 1: T16288
	#	ID	Type	Factor1	Std. Conc	ng/mL	Area Ratio	%Dev	Primary Flags	Area	RT	IS Area	IS RT	Height	Quan Trace	Acq.Date	Acq.Time	Inj. Vol	Vial	S/N	Name	Response	BS Conc.	Blank Flag	Blank Limit
1	1	ISBK	Blank	0		0.105	0.0082		bb	521.6	1.82	63481.5	1.44	14876	339.1 > 148.07	2025-09-18	16:01:11	2	0.288194	4.319	T16288 Mouse PK 20250918-1	2.054	0	NO	0
2	2	ISBK	Blank	0			0.0073		bbI	615.3	1.82	84150	1.44	23757	339.1 > 148.07	2025-09-18	16:04:18	2	0.288194	7.445	T16288 Mouse PK 20250918-2	1.828		NO	0
3	3	ISBK	Blank	0		3.162	0.016		bb	2248.5	1.82	140946	1.44	75729	339.1 > 148.07	2025-09-18	17:38:39	2	0.288194	18.971	T16288 Mouse PK 20250918-003	3.988	0	NO	0
4	4	ISBK	Blank	0		1.19	0.011		bb	1593.4	1.82	145334	1.44	51443	339.1 > 148.07	2025-09-18	17:41:49	2	0.288194	13.51	T16288 Mouse PK 20250918-004	2.741	0	NO	0
5	5	ISBK	Blank	0			0.0077		bbI	1108.4	1.82	144602	1.44	40854	339.1 > 148.07	2025-09-18	17:44:56	2	0.288194	12.043	T16288 Mouse PK 20250918-005	1.916		NO	0
6	6	T16288 C57 Mouse PK-Plasma-C0-1 ng/mL	Standard	1	1	0.999	0.0105	-0.1	bb	1437.3	1.82	137155	1.44	50537	339.1 > 148.07	2025-09-18	17:48:05	2	01:02:00	14.309	T16288 Mouse PK 20250918-006	2.62	0.1	NO	0
7	7	T16288 C57 Mouse PK-Plasma-C1-2 ng/mL	Standard	1	2	1.982	0.013	-0.9	bb	1737.7	1.82	133994	1.44	58981	339.1 > 148.07	2025-09-18	17:51:15	2	01:34:00	21.823	T16288 Mouse PK 20250918-007	3.242	1.1	NO	0
8	8	T16288 C57 Mouse PK-Plasma-C2-5 ng/mL	Standard	1	5	5.287	0.0213	5.7	bb	3081.6	1.82	144455	1.44	102663	339.1 > 148.07	2025-09-18	17:54:23	2	0.0875	24.393	T16288 Mouse PK 20250918-008	5.333	4.4	NO	0
9	9	T16288 C57 Mouse PK-Plasma-C3-10 ng/mL	Standard	1	10	9.262	0.0314	-7.4	bb	4488.4	1.82	142976	1.44	155926	339.1 > 148.07	2025-09-18	17:57:31	2	0.109722	55.637	T16288 Mouse PK 20250918-009	7.848	8.4	NO	0
10	10	T16288 C57 Mouse PK-Plasma-C4-20 ng/mL	Standard	1	20	20.466	0.0597	2.3	bb	8273.3	1.82	138468	1.44	287434	339.1 > 148.07	2025-09-18	18:00:39	2	0.131944	92.022	T16288 Mouse PK 20250918-010	14.937	19.6	NO	0
11	11	T16288 C57 Mouse PK-Plasma-C5-100 ng/mL	Standard	1	100	100.522	0.2624	0.5	bb	37677.8	1.82	143607	1.44	1289804	339.1 > 148.07	2025-09-18	18:03:47	2	0.154167	444.062	T16288 Mouse PK 20250918-011	65.592	99.6	NO	0
12	12	T16288 C57 Mouse PK-Plasma-C6-200 ng/mL	Standard	1	200	207.96	0.5343	4	bb	75301	1.82	140938	1.44	2582333	339.1 > 148.07	2025-09-18	18:06:57	2	0.176389	753.262	T16288 Mouse PK 20250918-012	133.571	207.1	NO	0
13	13	T16288 C57 Mouse PK-Plasma-C7-1000 ng/mL	Standard	1	1000	973.37	2.4715	-2.7	bb	352700	1.82	142708	1.44	12185743	339.1 > 148.07	2025-09-18	18:10:06	2	0.198611	3080.42	T16288 Mouse PK 20250918-013	617.871	972.5	NO	0
14	14	T16288 C57 Mouse PK-Plasma-C8-2500 ng/mL	Standard	1	2500	2463.47	6.2428	-1.5	bb	868783	1.82	139165	1.44	29985490	339.1 > 148.07	2025-09-18	18:13:14	2	0.220833	7880.55	T16288 Mouse PK 20250918-014	1560.71	2462.6	NO	0
15	15	T16288 C57 Mouse PK-Plasma-C9-5000 ng/mL	Standard	1	5000	4996.15	12.6529	-0.1	bb	1.71524e+06	1.82	135562	1.44	59140732	339.1 > 148.07	2025-09-18	18:16:24	2	0.243056	22684.6	T16288 Mouse PK 20250918-015	3163.21	4995.3	NO	0
16	16	ISBK	Blank	0		26.075	0.0739		bb	10334.6	1.82	139761	1.44	342407	339.1 > 148.07	2025-09-18	18:19:33	2	0.265972	81.856	T16288 Mouse PK 20250918-016	18.486	0	NO	0
17	17	ISBK	Blank	0		8.086	0.0284		bb	3991.6	1.82	140464	1.44	134545	339.1 > 148.07	2025-09-18	18:22:42	2	0.265972	33.503	T16288 Mouse PK 20250918-017	7.104	0	NO	0
18	18	ISBK	Blank	0		3.698	0.0173		bb	2537.7	1.82	146586	1.44	82572	339.1 > 148.07	2025-09-18	18:25:50	2	0.265972	25.806	T16288 Mouse PK 20250918-018	4.328	0	NO	0
19	19	T16288 C57 Mouse PK-Plasma-LQC-4 ng/mL	QC	0	4	4.689	0.0198	17.2	bb	2834.4	1.82	143015	1.44	102163	339.1 > 148.07	2025-09-18	18:29:00	2	01:03:00	25.353	T16288 Mouse PK 20250918-019	4.955	-7.9	NO	0
20	20	T16288 C57 Mouse PK-Plasma-LQC-40 ng/mL	QC	0	40	40.03	0.1093	0.1	bb	15401.8	1.82	140957	1.44	534672	339.1 > 148.07	2025-09-18	18:32:08	2	01:35:00	176.654	T16288 Mouse PK 20250918-020	27.316	27.4	NO	0
21	21	T16288 C57 Mouse PK-Plasma-MQC-400 ng/mL	QC	0	400	406.873	1.0377	1.7	bb	148166	1.82	142780	1.44	5127404	339.1 > 148.07	2025-09-18	18:35:16	2	0.0881944	1597.3	T16288 Mouse PK 20250918-021	259.429	394.3	NO	0
22	22	T16288 C57 Mouse PK-Plasma-HQC-4000 ng/mL	QC	0	4000	4051.45	10.2619	1.3	bb	1.44301e+06	1.82	140618	1.44	49809260	339.1 > 148.07	2025-09-18	18:38:23	2	0.110417	17103.4	T16288 Mouse PK 20250918-022	2565.47	4038.8	NO	0
23	23	ISBK	Blank	0		20.115	0.0589		bb	8396.5	1.82	142652	1.44	278177	339.1 > 148.07	2025-09-18	18:41:31	2	0.265972	86.001	T16288 Mouse PK 20250918-023	14.715	0	NO	0
24	24	ISBK	Blank	0		6.03	0.0232		bb	3322.2	1.82	143119	1.44	108587	339.1 > 148.07	2025-09-18	18:44:41	2	0.265972	36.958	T16288 Mouse PK 20250918-024	5.803	0	NO	0
25	25	ISBK	Blank	0		3.303	0.0163		bb	2411.4	1.82	147835	1.44	77092	339.1 > 148.07	2025-09-18	18:47:49	2	0.265972	25.852	T16288 Mouse PK 20250918-025	4.078	0	NO	0
26	26	T16288 C57 Mouse PK-Plasma-IP-50 mpk-0.083h-1	Analyte	0		428.465	1.0924		bb	165073	1.82	151115	1.44	5705165	339.1 > 148.07	2025-09-18	18:50:57	2	01:01:00	2072.62	T16288 Mouse PK 20250918-026	273.091	418.6	NO	0
27	27	T16288 C57 Mouse PK-Plasma-IP-50 mpk-0.083h-2	Analyte	0		874.512	2.2213		bb	314070	1.82	141392	1.44	10841298	339.1 > 148.07	2025-09-18	18:54:04	2	01:33:00	2410.34	T16288 Mouse PK 20250918-027	555.32	864.7	NO	0
28	28	T16288 C57 Mouse PK-Plasma-IP-50 mpk-0.083h-3	Analyte	0		547.538	1.3937		bb	199785	1.82	143345	1.44	6922672	339.1 > 148.07	2025-09-18	18:57:12	2	0.0868056	2269.78	T16288 Mouse PK 20250918-028	348.433	537.7	NO	0
29	29	T16288 C57 Mouse PK-Plasma-IP-50 mpk-0.25h-1	Analyte	0		502.544	1.2799		bb	177913	1.82	139010	1.44	6164925	339.1 > 148.07	2025-09-18	19:00:23	2	0.109028	2721.17	T16288 Mouse PK 20250918-029	319.964	492.7	NO	0
30	30	T16288 C57 Mouse PK-Plasma-IP-50 mpk-0.25h-2	Analyte	0		494.978	1.2607		bb	191431	1.82	151844	1.44	6637794	339.1 > 148.07	2025-09-18	19:03:30	2	0.13125	2529.27	T16288 Mouse PK 20250918-030	315.177	485.2	NO	0
31	31	T16288 C57 Mouse PK-Plasma-IP-50 mpk-0.25h-3	Analyte	0		432.187	1.1018		bb	161674	1.82	146738	1.44	5577093	339.1 > 148.07	2025-09-18	19:06:38	2	0.153472	1505.37	T16288 Mouse PK 20250918-031	275.447	422.4	NO	0
32	32	T16288 C57 Mouse PK-Plasma-IP-50 mpk-0.5h-1	Analyte	0		185.227	0.4767		bb	65973.8	1.82	138382	1.44	2281122	339.1 > 148.07	2025-09-18	19:09:46	2	0.175694	836.156	T16288 Mouse PK 20250918-032	119.187	175.4	NO	0
33	33	T16288 C57 Mouse PK-Plasma-IP-50 mpk-0.5h-2	Analyte	0		114.221	0.297		bb	39542.3	1.82	133122	1.44	1374143	339.1 > 148.07	2025-09-18	19:12:56	2	0.197917	363.648	T16288 Mouse PK 20250918-033	74.259	104.4	NO	0
34	34	T16288 C57 Mouse PK-Plasma-IP-50 mpk-0.5h-3	Analyte	0		211.603	0.5435		bb	69503.1	1.82	127880	1.44	2383543	339.1 > 148.07	2025-09-18	19:16:04	2	0.220139	819.576	T16288 Mouse PK 20250918-034	135.876	201.8	NO	0
35	35	ISBK	Blank	0		2.489	0.0142		bb	1637.5	1.82	114913	1.44	49107	339.1 > 148.07	2025-09-18	19:19:12	2	0.24375	14.597	T16288 Mouse PK 20250918-035	3.562	0	NO	0
36	36	ISBK	Blank	0		1.35	0.0114		bb	1310.1	1.81	115248	1.44	40499	339.1 > 148.07	2025-09-18	19:22:20	2	0.24375	13.766	T16288 Mouse PK 20250918-036	2.842	0	NO	0
37	37	ISBK	Blank	0		0.823	0.01		bb	1191.1	1.82	118696	1.44	40185	339.1 > 148.07	2025-09-18	19:25:31	2	0.24375	11.136	T16288 Mouse PK 20250918-037	2.509	0	NO	0
38	38	T16288 C57 Mouse PK-Plasma-LQC-4 ng/mL	QC	0	4	4.185	0.0185	4.6	bb	2331.2	1.82	125716	1.44	77305	339.1 > 148.07	2025-09-18	19:28:39	2	0.132639	20.618	T16288 Mouse PK 20250918-038	4.636	2.6	NO	0
39	39	T16288 C57 Mouse PK-Plasma-LQC-40 ng/mL	QC	0	40	40.368	0.1101	0.9	bb	13875.4	1.82	126003	1.44	480387	339.1 > 148.07	2025-09-18	19:31:47	2	0.154861	159.896	T16288 Mouse PK 20250918-039	27.53	38.8	NO	0
40	40	T16288 C57 Mouse PK-Plasma-MQC-400 ng/mL	QC	0	400	400.518	1.0216	0.1	bb	120454	1.82	117903	1.44	4148627	339.1 > 148.07	2025-09-18	19:34:55	2	0.177083	1098.37	T16288 Mouse PK 20250918-040	255.409	399	NO	0
41	41	T16288 C57 Mouse PK-Plasma-HQC-4000 ng/mL	QC	0	4000	3778.34	9.5707	-5.5	bb	1.17094e+06	1.82	122346	1.44	40233276	339.1 > 148.07	2025-09-18	19:38:06	2	0.199306	11596.7	T16288 Mouse PK 20250918-041	2392.67	3776.8	NO	0
42	42	DBK	Blank	0					bb	5855.3	1.82			194645	339.1 > 148.07	2025-09-18	19:41:18	2	0.25	77.266	T16288 Mouse PK 20250918-42			NO	0
43	43	DBK	Blank	0					bb	1630.4	1.82			52751	339.1 > 148.07	2025-09-18	19:44:28	2	0.25	16.843	T16288 Mouse PK 20250918-43			NO	0
44	44	DBK	Blank	0		1293.15	3.2808		bb	925	1.82	281.9	1.42	28646	339.1 > 148.07	2025-09-18	19:47:36	2	0.25	6.696	T16288 Mouse PK 20250918-44	820.207	0	NO	0
45	45	T16288-100 ng/mL	Analyte	0					bb	838967	1.82			28957172	339.1 > 148.07	2025-09-18	19:50:44	0.5	0.272222	7804.36	T16288 Mouse PK 20250918-45			NO	0
46	46	T16288-IP-200 ng/mL	Analyte	0					bb	2.01702e+06	1.82			69588496	339.1 > 148.07	2025-09-18	19:53:49	0.5	0.294444	27216.7	T16288 Mouse PK 20250918-46			NO	0
Compound 2: TOLBU
	#	ID	Type	Factor1	Std. Conc	ng/mL	Area Ratio	%Dev	Primary Flags	Area	RT	IS Area	IS RT	Height	Quan Trace	Acq.Date	Acq.Time	Inj. Vol	Vial	S/N	Name	Response	BS Conc.	Blank Flag	Blank Limit
1	1	ISBK	Blank	1	250	113.439		-54.6	bb	63481.5	1.44			2257942	271.112 > 74.06	2025-09-18	16:01:11	2	0.288194	808.268	T16288 Mouse PK 20250918-1	63481.5	0	NO	0
2	2	ISBK	Blank	1	250	150.372		-39.9	bb	84150	1.44			2985354	271.112 > 74.06	2025-09-18	16:04:18	2	0.288194	1003.68	T16288 Mouse PK 20250918-2	84150	0	NO	0
3	3	ISBK	Blank	1	250	251.864		0.7	bb	140946	1.44			5012085	271.112 > 74.06	2025-09-18	17:38:39	2	0.288194	1495.51	T16288 Mouse PK 20250918-003	140946	0	NO	0
4	4	ISBK	Blank	1	250	259.705		3.9	bb	145334	1.44			5141333	271.112 > 74.06	2025-09-18	17:41:49	2	0.288194	1825.32	T16288 Mouse PK 20250918-004	145334	0	NO	0
5	5	ISBK	Blank	1	250	258.397		3.4	bb	144602	1.44			5119689	271.112 > 74.06	2025-09-18	17:44:56	2	0.288194	1505.46	T16288 Mouse PK 20250918-005	144602	0	NO	0
6	6	T16288 C57 Mouse PK-Plasma-C0-1 ng/mL	Standard	1	250	245.09		-2	bb	137155	1.44			4842554	271.112 > 74.06	2025-09-18	17:48:05	2	01:02:00	1555.46	T16288 Mouse PK 20250918-006	137155	38.3	NO	0
7	7	T16288 C57 Mouse PK-Plasma-C1-2 ng/mL	Standard	1	250	239.441		-4.2	bb	133994	1.44			4729178	271.112 > 74.06	2025-09-18	17:51:15	2	01:34:00	1317.45	T16288 Mouse PK 20250918-007	133994	32.7	NO	0
8	8	T16288 C57 Mouse PK-Plasma-C2-5 ng/mL	Standard	1	250	258.134		3.3	bb	144455	1.44			5114199	271.112 > 74.06	2025-09-18	17:54:23	2	0.0875	1571.61	T16288 Mouse PK 20250918-008	144455	51.4	NO	0
9	9	T16288 C57 Mouse PK-Plasma-C3-10 ng/mL	Standard	1	250	255.492		2.2	bb	142976	1.44			5075518	271.112 > 74.06	2025-09-18	17:57:31	2	0.109722	1479.52	T16288 Mouse PK 20250918-009	142976	48.7	NO	0
10	10	T16288 C57 Mouse PK-Plasma-C4-20 ng/mL	Standard	1	250	247.437		-1	bb	138468	1.44			4898544	271.112 > 74.06	2025-09-18	18:00:39	2	0.131944	1681.66	T16288 Mouse PK 20250918-010	138468	40.7	NO	0
11	11	T16288 C57 Mouse PK-Plasma-C5-100 ng/mL	Standard	1	250	256.62		2.6	bb	143607	1.44			5108596	271.112 > 74.06	2025-09-18	18:03:47	2	0.154167	1657.04	T16288 Mouse PK 20250918-011	143607	49.9	NO	0
12	12	T16288 C57 Mouse PK-Plasma-C6-200 ng/mL	Standard	1	250	251.851		0.7	bb	140938	1.44			5004530	271.112 > 74.06	2025-09-18	18:06:57	2	0.176389	1904.29	T16288 Mouse PK 20250918-012	140938	45.1	NO	0
13	13	T16288 C57 Mouse PK-Plasma-C7-1000 ng/mL	Standard	1	250	255.012		2	bb	142708	1.44			5063378	271.112 > 74.06	2025-09-18	18:10:06	2	0.198611	1724.96	T16288 Mouse PK 20250918-013	142708	48.3	NO	0
14	14	T16288 C57 Mouse PK-Plasma-C8-2500 ng/mL	Standard	1	250	248.682		-0.5	bb	139165	1.44			4943185	271.112 > 74.06	2025-09-18	18:13:14	2	0.220833	1227.48	T16288 Mouse PK 20250918-014	139165	41.9	NO	0
15	15	T16288 C57 Mouse PK-Plasma-C9-5000 ng/mL	Standard	1	250	242.242		-3.1	bb	135562	1.44			4820440	271.112 > 74.06	2025-09-18	18:16:24	2	0.243056	1570.21	T16288 Mouse PK 20250918-015	135562	35.5	NO	0
16	16	ISBK	Blank	1	250	249.746		-0.1	bb	139761	1.44			4958626	271.112 > 74.06	2025-09-18	18:19:33	2	0.265972	1506.1	T16288 Mouse PK 20250918-016	139761	0	NO	0
17	17	ISBK	Blank	1	250	251.003		0.4	bb	140464	1.44			4963631	271.112 > 74.06	2025-09-18	18:22:42	2	0.265972	1817.82	T16288 Mouse PK 20250918-017	140464	0	NO	0
18	18	ISBK	Blank	1	250	261.942		4.8	bb	146586	1.44			5205900	271.112 > 74.06	2025-09-18	18:25:50	2	0.265972	2111.49	T16288 Mouse PK 20250918-018	146586	0	NO	0
19	19	T16288 C57 Mouse PK-Plasma-LQC-4 ng/mL	QC	1	250	255.561		2.2	bb	143015	1.44			5066132	271.112 > 74.06	2025-09-18	18:29:00	2	01:03:00	1798.83	T16288 Mouse PK 20250918-019	143015	1.3	NO	0
20	20	T16288 C57 Mouse PK-Plasma-LQC-40 ng/mL	QC	1	250	251.885		0.8	bb	140957	1.44			4998153	271.112 > 74.06	2025-09-18	18:32:08	2	01:35:00	1239.65	T16288 Mouse PK 20250918-020	140957	-2.3	NO	0
21	21	T16288 C57 Mouse PK-Plasma-MQC-400 ng/mL	QC	1	250	255.142		2.1	bb	142780	1.44			5083528	271.112 > 74.06	2025-09-18	18:35:16	2	0.0881944	1926.96	T16288 Mouse PK 20250918-021	142780	0.9	NO	0
22	22	T16288 C57 Mouse PK-Plasma-HQC-4000 ng/mL	QC	1	250	251.279		0.5	bb	140618	1.44			4994919	271.112 > 74.06	2025-09-18	18:38:23	2	0.110417	1433.62	T16288 Mouse PK 20250918-022	140619	-3	NO	0
23	23	ISBK	Blank	1	250	254.913		2	bb	142652	1.44			5066072	271.112 > 74.06	2025-09-18	18:41:31	2	0.265972	1907.72	T16288 Mouse PK 20250918-023	142652	0	NO	0
24	24	ISBK	Blank	1	250	255.747		2.3	bb	143119	1.44			5076656	271.112 > 74.06	2025-09-18	18:44:41	2	0.265972	1615.98	T16288 Mouse PK 20250918-024	143119	0	NO	0
25	25	ISBK	Blank	1	250	264.175		5.7	bb	147835	1.44			5241714	271.112 > 74.06	2025-09-18	18:47:49	2	0.265972	2001.03	T16288 Mouse PK 20250918-025	147835	0	NO	0
26	26	T16288 C57 Mouse PK-Plasma-IP-50 mpk-0.083h-1	Analyte	1	250	270.035		8	bb	151115	1.44			5366669	271.112 > 74.06	2025-09-18	18:50:57	2	01:01:00	2054.8	T16288 Mouse PK 20250918-026	151115	11.8	NO	0
27	27	T16288 C57 Mouse PK-Plasma-IP-50 mpk-0.083h-2	Analyte	1	250	252.661		1.1	bb	141392	1.44			5045960	271.112 > 74.06	2025-09-18	18:54:04	2	01:33:00	1478.84	T16288 Mouse PK 20250918-027	141392	-5.6	NO	0
28	28	T16288 C57 Mouse PK-Plasma-IP-50 mpk-0.083h-3	Analyte	1	250	256.151		2.5	bb	143345	1.44			5098692	271.112 > 74.06	2025-09-18	18:57:12	2	0.0868056	1423.14	T16288 Mouse PK 20250918-028	143345	-2.1	NO	0
29	29	T16288 C57 Mouse PK-Plasma-IP-50 mpk-0.25h-1	Analyte	1	250	248.405		-0.6	bb	139010	1.44			4937266	271.112 > 74.06	2025-09-18	19:00:23	2	0.109028	1212.65	T16288 Mouse PK 20250918-029	139010	-9.9	NO	0
30	30	T16288 C57 Mouse PK-Plasma-IP-50 mpk-0.25h-2	Analyte	1	250	271.338		8.5	bb	151844	1.44			5387027	271.112 > 74.06	2025-09-18	19:03:30	2	0.13125	1973.16	T16288 Mouse PK 20250918-030	151844	13.1	NO	0
31	31	T16288 C57 Mouse PK-Plasma-IP-50 mpk-0.25h-3	Analyte	1	250	262.214		4.9	bb	146738	1.44			5214774	271.112 > 74.06	2025-09-18	19:06:38	2	0.153472	1662.99	T16288 Mouse PK 20250918-031	146738	3.9	NO	0
32	32	T16288 C57 Mouse PK-Plasma-IP-50 mpk-0.5h-1	Analyte	1	250	247.283		-1.1	bb	138382	1.44			4883874	271.112 > 74.06	2025-09-18	19:09:46	2	0.175694	1286.05	T16288 Mouse PK 20250918-032	138383	-11	NO	0
33	33	T16288 C57 Mouse PK-Plasma-IP-50 mpk-0.5h-2	Analyte	1	250	237.884		-4.8	bb	133122	1.44			4727806	271.112 > 74.06	2025-09-18	19:12:56	2	0.197917	1449.97	T16288 Mouse PK 20250918-033	133122	-20.4	NO	0
34	34	T16288 C57 Mouse PK-Plasma-IP-50 mpk-0.5h-3	Analyte	1	250	228.515		-8.6	bb	127880	1.44			4534534	271.112 > 74.06	2025-09-18	19:16:04	2	0.220139	1445.3	T16288 Mouse PK 20250918-034	127879	-29.8	NO	0
35	35	ISBK	Blank	1	250	205.345		-17.9	bb	114913	1.44			4055283	271.112 > 74.06	2025-09-18	19:19:12	2	0.24375	1398.64	T16288 Mouse PK 20250918-035	114913	0	NO	0
36	36	ISBK	Blank	1	250	205.944		-17.6	bb	115248	1.44			4096458	271.112 > 74.06	2025-09-18	19:22:20	2	0.24375	877.318	T16288 Mouse PK 20250918-036	115248	0	NO	0
37	37	ISBK	Blank	1	250	212.105		-15.2	bb	118696	1.44			4214460	271.112 > 74.06	2025-09-18	19:25:31	2	0.24375	1012.43	T16288 Mouse PK 20250918-037	118696	0	NO	0
38	38	T16288 C57 Mouse PK-Plasma-LQC-4 ng/mL	QC	1	250	224.648		-10.1	bb	125716	1.44			4474265	271.112 > 74.06	2025-09-18	19:28:39	2	0.132639	1415.12	T16288 Mouse PK 20250918-038	125716	16.9	NO	0
39	39	T16288 C57 Mouse PK-Plasma-LQC-40 ng/mL	QC	1	250	225.162		-9.9	bb	126003	1.44			4469663	271.112 > 74.06	2025-09-18	19:31:47	2	0.154861	1231.02	T16288 Mouse PK 20250918-039	126003	17.4	NO	0
40	40	T16288 C57 Mouse PK-Plasma-MQC-400 ng/mL	QC	1	250	210.688		-15.7	bb	117903	1.44			4178092	271.112 > 74.06	2025-09-18	19:34:55	2	0.177083	1365.5	T16288 Mouse PK 20250918-040	117903	2.9	NO	0
41	41	T16288 C57 Mouse PK-Plasma-HQC-4000 ng/mL	QC	1	250	218.627		-12.5	bb	122346	1.44			4327637	271.112 > 74.06	2025-09-18	19:38:06	2	0.199306	1875.87	T16288 Mouse PK 20250918-041	122346	10.8	NO	0
42	42	DBK	Blank	1	250										271.112 > 74.06	2025-09-18	19:41:18	2	0.25		T16288 Mouse PK 20250918-42			NO	0
43	43	DBK	Blank	1	250										271.112 > 74.06	2025-09-18	19:44:28	2	0.25		T16288 Mouse PK 20250918-43			NO	0
44	44	DBK	Blank	1	250	0.504		-99.8	bb	281.9	1.42			4915	271.112 > 74.06	2025-09-18	19:47:36	2	0.25	1.833	T16288 Mouse PK 20250918-44	281.927	0	NO	0
45	45	T16288-100 ng/mL	Analyte	1	250										271.112 > 74.06	2025-09-18	19:50:44	0.5	0.272222		T16288 Mouse PK 20250918-45			NO	0
46	46	T16288-IP-200 ng/mL	Analyte	1	250										271.112 > 74.06	2025-09-18	19:53:49	0.5	0.294444		T16288 Mouse PK 20250918-46			NO	0
Quantify Compound Summary Report
Printed Fri Sep 19 09:50:20 2025
Compound 1: T16288
	#	ID	Type	Factor1	Std. Conc	ng/mL	Area Ratio	%Dev	Primary Flags	Area	RT	IS Area	IS RT	Height	Quan Trace	Acq.Date	Acq.Time	Inj. Vol	Vial	S/N	Name	Response	BS Conc.	Blank Flag	Blank Limit
1	1	ISBK	Blank	0		2169.63	5.1493		bb	2226.3	1.82	432.4	1.44	67958	339.1 > 148.07	2025-09-18	20:03:05	2	0.289583	21.463	T16288 Mouse PK 20250918-49	1287.33	0	NO	0
2	2	ISBK	Blank	0		1459.26	3.4658		bb	1265.7	1.82	365.2	1.43	41567	339.1 > 148.07	2025-09-18	20:06:13	2	0.289583	12.039	T16288 Mouse PK 20250918-50	866.45	0	NO	0
3	3	ISBK	Blank	0		4178.14	9.9093		bb	1302	1.82	131.4	1.45	35067	339.1 > 148.07	2025-09-18	20:09:22	2	0.289583	8.873	T16288 Mouse PK 20250918-51	2477.32	0	NO	0
4	4	T16288 C57 Mouse PK-Liver-C0-1 ng/mL	Standard	1	1	1.014	0.0099	1.4	bb	1318.5	1.82	133101	1.44	46887	339.1 > 148.07	2025-09-18	20:12:29	2	01:09:00	10.928	T16288 Mouse PK 20250918-52	2.476	-2334.5	NO	0
5	5	T16288 C57 Mouse PK-Liver-C1-2 ng/mL	Standard	1	2	7.907	0.0262	295.3	bbX	3442	1.82	131165	1.44	113427	339.1 > 148.07	2025-09-18	20:15:37	2	01:41:00	37.596	T16288 Mouse PK 20250918-53	6.56	-2328.3	NO	0
6	6	T16288 C57 Mouse PK-Liver-C2-5 ng/mL	Standard	1	5	4.285	0.0177	-14.3	bb	2350.7	1.82	133123	1.44	83012	339.1 > 148.07	2025-09-18	20:18:44	2	0.0923611	20.463	T16288 Mouse PK 20250918-54	4.415	-2331.5	NO	0
7	7	T16288 C57 Mouse PK-Liver-C3-10 ng/mL	Standard	1	10	11.257	0.0342	12.6	bb	4537.6	1.82	132756	1.44	149068	339.1 > 148.07	2025-09-18	20:21:51	2	0.114583	61.559	T16288 Mouse PK 20250918-55	8.545	-2325.3	NO	0
8	8	T16288 C57 Mouse PK-Liver-C4-20 ng/mL	Standard	1	20	20.744	0.0567	3.7	bb	7370.5	1.82	130072	1.44	252549	339.1 > 148.07	2025-09-18	20:24:59	2	0.136806	79.278	T16288 Mouse PK 20250918-56	14.166	-2316.8	NO	0
9	9	T16288 C57 Mouse PK-Liver-C5-100 ng/mL	Standard	1	100	102.14	0.2496	2.1	bb	33957.7	1.82	136068	1.44	1175482	339.1 > 148.07	2025-09-18	20:28:07	2	0.159028	455.195	T16288 Mouse PK 20250918-57	62.391	-2243.7	NO	0
10	10	T16288 C57 Mouse PK-Liver-C6-200 ng/mL	Standard	1	200	206.677	0.4973	3.3	bb	65617.8	1.82	131946	1.44	2264401	339.1 > 148.07	2025-09-18	20:31:15	2	0.18125	768.061	T16288 Mouse PK 20250918-58	124.327	-2149.9	NO	0
11	11	T16288 C57 Mouse PK-Liver-C7-1000 ng/mL	Standard	1	1000	967.985	2.3015	-3.2	bb	306728	1.82	133271	1.44	10600546	339.1 > 148.07	2025-09-18	20:34:22	2	0.203472	4337.57	T16288 Mouse PK 20250918-59	575.384	-1466.7	NO	0
12	12	T16288 C57 Mouse PK-Liver-C8-2500 ng/mL	Standard	1	2500	2478.14	5.8805	-0.9	bb	784382	1.82	133388	1.44	27093106	339.1 > 148.07	2025-09-18	20:37:30	2	0.225694	8140.03	T16288 Mouse PK 20250918-60	1470.12	-111.5	NO	0
13	13	T16288 C57 Mouse PK-Liver-C9-5000 ng/mL	Standard	1	5000	4761.31	11.2914	-4.8	bb	1.456e+06	1.82	128949	1.44	50272216	339.1 > 148.07	2025-09-18	20:40:38	2	0.247917	16965.7	T16288 Mouse PK 20250918-61	2822.84	1937.5	NO	0
14	14	ISBK	Blank	0					bb	7777.1	1.82			257514	339.1 > 148.07	2025-09-18	20:43:46	2	0.289583	102.751	T16288 Mouse PK 20250918-62			NO	0
15	15	ISBK	Blank	0					bb	2436.1	1.82			78197	339.1 > 148.07	2025-09-18	20:46:56	2	0.289583	24.267	T16288 Mouse PK 20250918-63			NO	0
16	16	ISBK	Blank	0					bb	1203.8	1.82			40279	339.1 > 148.07	2025-09-18	20:50:05	2	0.289583	11.848	T16288 Mouse PK 20250918-64			NO	0
17	17	T16288 C57 Mouse PK-Liver-LQC-4 ng/mL	QC	0	4	4.593	0.0184	14.8	bb	2439.7	1.82	132682	1.44	80394	339.1 > 148.07	2025-09-18	20:53:13	2	01:10:00	24.521	T16288 Mouse PK 20250918-65	4.597	3.3	NO	0
18	18	T16288 C57 Mouse PK-Liver-LQC-40 ng/mL	QC	0	40	41.482	0.1058	3.7	bb	13624.5	1.82	128762	1.44	463962	339.1 > 148.07	2025-09-18	20:56:20	2	01:42:00	142.734	T16288 Mouse PK 20250918-66	26.453	36.4	NO	0
19	19	T16288 C57 Mouse PK-Liver-MQC-400 ng/mL	QC	0	400	394.431	0.9423	-1.4	bb	119480	1.82	126800	1.44	4121038	339.1 > 148.07	2025-09-18	20:59:30	2	0.0930556	1304.89	T16288 Mouse PK 20250918-67	235.567	353.1	NO	0
20	20	T16288 C57 Mouse PK-Liver-HQC-4000 ng/mL	QC	0	4000	3909.95	9.2737	-2.3	bb	1.19936e+06	1.82	129329	1.44	41601980	339.1 > 148.07	2025-09-18	21:02:38	2	0.115278	7463.62	T16288 Mouse PK 20250918-68	2318.43	3508	NO	0
21	21	ISBK	Blank	0		24.747	0.0662		bb	7527.5	1.82	113791	1.44	252473	339.1 > 148.07	2025-09-18	21:05:45	2	0.266667	81.582	T16288 Mouse PK 20250918-69	16.538	0	NO	0
22	22	ISBK	Blank	0		9.198	0.0293		bb	3454.3	1.82	117890	1.44	113606	339.1 > 148.07	2025-09-18	21:08:53	2	0.266667	38.274	T16288 Mouse PK 20250918-70	7.325	0	NO	0
23	23	ISBK	Blank	0		7.015	0.0241		bb	2935.3	1.82	121660	1.44	95310	339.1 > 148.07	2025-09-18	21:12:02	2	0.266667	26.903	T16288 Mouse PK 20250918-71	6.032	0	NO	0
24	24	T16288 C57 Mouse PK-Heart-IP-50 mpk-0.083h-1	Analyte	4		4620.96	2.7453		bb	340522	1.82	124038	1.44	11786868	339.1 > 148.07	2025-09-18	21:15:11	2	01:04:00	3085.35	T16288 Mouse PK 20250918-72	686.328	4132	NO	0
25	25	T16288 C57 Mouse PK-Heart-IP-50 mpk-0.083h-2	Analyte	4		8951.8	5.3112		bb	706560	1.82	133031	1.44	24502282	339.1 > 148.07	2025-09-18	21:18:18	2	01:36:00	3993.89	T16288 Mouse PK 20250918-73	1327.81	8018.6	NO	0
26	26	T16288 C57 Mouse PK-Heart-IP-50 mpk-0.083h-3	Analyte	4		7753.36	4.6012		bb	618184	1.82	134353	1.44	21372246	339.1 > 148.07	2025-09-18	21:21:26	2	0.0888889	6152.95	T16288 Mouse PK 20250918-74	1150.3	6943.1	NO	0
27	27	T16288 C57 Mouse PK-Heart-IP-50 mpk-0.25h-1	Analyte	4		4462.52	2.6514		bb	345588	1.82	130340	1.44	11957444	339.1 > 148.07	2025-09-18	21:24:34	2	0.111111	3381.13	T16288 Mouse PK 20250918-75	662.86	3989.9	NO	0
28	28	T16288 C57 Mouse PK-Heart-IP-50 mpk-0.25h-2	Analyte	4		4946.23	2.938		bb	390253	1.82	132828	1.44	13460440	339.1 > 148.07	2025-09-18	21:27:42	2	0.133333	3629.74	T16288 Mouse PK 20250918-76	734.507	4424	NO	0
29	29	T16288 C57 Mouse PK-Heart-IP-50 mpk-0.25h-3	Analyte	4		4426.79	2.6303		bb	361399	1.82	137400	1.44	12515286	339.1 > 148.07	2025-09-18	21:30:50	2	0.155556	3063.01	T16288 Mouse PK 20250918-77	657.568	3957.8	NO	0
30	30	T16288 C57 Mouse PK-Heart-IP-50 mpk-0.5h-1	Analyte	4		1722.69	1.0282		bb	137890	1.82	134114	1.44	4770901	339.1 > 148.07	2025-09-18	21:33:58	2	0.177778	1106.62	T16288 Mouse PK 20250918-78	257.039	1531.1	NO	0
31	31	T16288 C57 Mouse PK-Heart-IP-50 mpk-0.5h-2	Analyte	4		2093.3	1.2477		bb	174035	1.82	139481	1.44	6032567	339.1 > 148.07	2025-09-18	21:37:06	2	0.2	1639.45	T16288 Mouse PK 20250918-79	311.933	1863.7	NO	0
32	32	T16288 C57 Mouse PK-Heart-IP-50 mpk-0.5h-3	Analyte	4		3212.36	1.9107		bb	260469	1.82	136318	1.44	9036718	339.1 > 148.07	2025-09-18	21:40:14	2	0.222222	3733.41	T16288 Mouse PK 20250918-80	477.687	2867.9	NO	0
33	33	ISBK	Blank	0		9.963	0.0311		bb	3923.8	1.82	126113	1.44	130585	339.1 > 148.07	2025-09-18	21:43:25	2	0.288889	27.3	T16288 Mouse PK 20250918-81	7.778	0	NO	0
34	34	ISBK	Blank	0		4.812	0.0189		bb	2402.2	1.82	127049	1.44	84162	339.1 > 148.07	2025-09-18	21:46:33	2	0.288889	22.162	T16288 Mouse PK 20250918-82	4.727	0	NO	0
35	35	ISBK	Blank	0		4.31	0.0177		bb	2246.1	1.82	126770	1.44	73784	339.1 > 148.07	2025-09-18	21:49:42	2	0.288889	25.1	T16288 Mouse PK 20250918-83	4.429	0	NO	0
36	36	T16288 C57 Mouse PK-Heart-LQC-4 ng/mL	QC	0	4	7.012	0.0241	75.3	bb	3075	1.82	127481	1.44	105780	339.1 > 148.07	2025-09-18	21:52:52	2	0.1375	38.246	T16288 Mouse PK 20250918-84	6.03	0.6	NO	0
37	37	T16288 C57 Mouse PK-Heart-LQC-40 ng/mL	QC	0	40	37.484	0.0963	-6.3	bb	12290.6	1.82	127579	1.44	424700	339.1 > 148.07	2025-09-18	21:56:00	2	0.159722	133.364	T16288 Mouse PK 20250918-85	24.084	27.9	NO	0
38	38	T16288 C57 Mouse PK-Heart-MQC-400 ng/mL	QC	0	400	361.043	0.8631	-9.7	bb	118450	1.82	137232	1.44	4085676	339.1 > 148.07	2025-09-18	21:59:08	2	0.181944	1173.74	T16288 Mouse PK 20250918-86	215.785	318.3	NO	0
39	39	T16288 C57 Mouse PK-Heart-HQC-4000 ng/mL	QC	0	4000	3717.17	8.8168	-7.1	bb	1.13092e+06	1.82	128268	1.44	39061212	339.1 > 148.07	2025-09-18	22:02:15	2	0.204167	12462.7	T16288 Mouse PK 20250918-87	2204.21	3330.1	NO	0
40	40	ISBK	Blank	0		12434.1	29.4752		bb	5655.2	1.82	191.9	1.43	186322	339.1 > 148.07	2025-09-18	22:05:26	2	0.267361	48.818	T16288 Mouse PK 20250918-88	7368.79	0	NO	0
41	41	ISBK	Blank	0					bb	1522.2	1.82			53197	339.1 > 148.07	2025-09-18	22:08:34	2	0.267361	11.121	T16288 Mouse PK 20250918-89			NO	0
42	42	ISBK	Blank	0					bb	969.7	1.82			30965	339.1 > 148.07	2025-09-18	22:11:43	2	0.267361	11.114	T16288 Mouse PK 20250918-90			NO	0
43	43	T16288 C57 Mouse PK-Liver-IP-50 mpk-0.083h-1	Analyte	4		2042.92	1.2179		bb	322.5	1.82	264.8	1.45	11453	339.1 > 148.07	2025-09-18	22:14:53	2	01:05:00	3.486	T16288 Mouse PK 20250918-91	304.471	-1889.4	NO	0
44	44	T16288 C57 Mouse PK-Liver-IP-50 mpk-0.083h-2	Analyte	4		4000.75	2.3779		bb	485.6	1.82	204.2	1.43	13137	339.1 > 148.07	2025-09-18	22:18:00	2	01:37:00	3.932	T16288 Mouse PK 20250918-92	594.463	-132.4	NO	0
45	45	T16288 C57 Mouse PK-Liver-IP-50 mpk-0.083h-3	Analyte	4					bb	645.5	1.82			17000	339.1 > 148.07	2025-09-18	22:21:08	2	0.0895833	6.872	T16288 Mouse PK 20250918-93			NO	0
46	46	T16288 C57 Mouse PK-Liver-IP-50 mpk-0.25h-1	Analyte	4		2061.07	1.2286		bb	138.3	1.81	112.6	1.45	6444	339.1 > 148.07	2025-09-18	22:24:16	2	0.111806	1.367	T16288 Mouse PK 20250918-94	307.16	-1873.1	NO	0
47	47	T16288 C57 Mouse PK-Liver-IP-50 mpk-0.25h-2	Analyte	4					bb	325.9	1.81			7516	339.1 > 148.07	2025-09-18	22:27:24	2	0.134028	2.963	T16288 Mouse PK 20250918-95			NO	0
48	48	T16288 C57 Mouse PK-Liver-IP-50 mpk-0.25h-3	Analyte	4		6447.99	3.8278		bb	547.8	1.82	143.1	1.45	13448	339.1 > 148.07	2025-09-18	22:30:32	2	0.15625	4.57	T16288 Mouse PK 20250918-96	956.946	2063.8	NO	0
49	49	T16288 C57 Mouse PK-Liver-IP-50 mpk-0.5h-1	Analyte	4											339.1 > 148.07	2025-09-18	22:33:40	2	0.178472		T16288 Mouse PK 20250918-97			NO	0
50	50	T16288 C57 Mouse PK-Liver-IP-50 mpk-0.5h-2	Analyte	4											339.1 > 148.07	2025-09-18	22:36:50	2	0.200694		T16288 Mouse PK 20250918-98			NO	0
51	51	T16288 C57 Mouse PK-Liver-IP-50 mpk-0.5h-3	Analyte	4											339.1 > 148.07	2025-09-18	22:39:58	2	0.222917		T16288 Mouse PK 20250918-99			NO	0
52	52	ISBK	Blank	0								108.6	1.44		339.1 > 148.07	2025-09-18	22:43:06	2	0.267361		T16288 Mouse PK 20250918-100			NO	0
53	53	ISBK	Blank	0					bb	109.1	1.81			4188	339.1 > 148.07	2025-09-18	22:46:14	2	0.267361	1.372	T16288 Mouse PK 20250918-101			NO	0
54	54	ISBK	Blank	0								146.5	1.43		339.1 > 148.07	2025-09-18	22:49:22	2	0.267361		T16288 Mouse PK 20250918-102			NO	0
55	55	T16288 C57 Mouse PK-Liver-LQC-4 ng/mL	QC	0	4	2.877	0.0143	-28.1	bb	1990.1	1.82	138953	1.44	67707	339.1 > 148.07	2025-09-18	22:52:30	2	0.226389	31.514	T16288 Mouse PK 20250918-103	3.581	1.7	NO	0
56	56	T16288 C57 Mouse PK-Liver-LQC-40 ng/mL	QC	0	40	39.578	0.1013	-1.1	bb	13995.6	1.82	138161	1.44	488189	339.1 > 148.07	2025-09-18	22:55:37	2	0.248611	136.763	T16288 Mouse PK 20250918-104	25.325	34.6	NO	0
57	57	T16288 C57 Mouse PK-Liver-MQC-400 ng/mL	QC	0	400	404.545	0.9662	1.1	bb	124975	1.82	129342	1.44	4282126	339.1 > 148.07	2025-09-18	22:58:45	2	0.270833	1607.59	T16288 Mouse PK 20250918-105	241.559	362.2	NO	0
58	58	T16288 C57 Mouse PK-Liver-HQC-4000 ng/mL	QC	0	4000	3891.54	9.2301	-2.7	bb	1.31975e+06	1.82	142984	1.44	45504356	339.1 > 148.07	2025-09-18	23:01:53	2	0.293056	13792.8	T16288 Mouse PK 20250918-106	2307.52	3491.4	NO	0
59	59	ISBK	Blank	0		15.623	0.0445		bb	10870.9	1.82	244131	1.44	360826	339.1 > 148.07	2025-09-18	23:05:00	2	0.290278	76.182	T16288 Mouse PK 20250918-107	11.132	0	NO	0
60	60	ISBK	Blank	0		7.015	0.0241		bb	5812.2	1.82	240887	1.44	194795	339.1 > 148.07	2025-09-18	23:08:08	2	0.290278	62.841	T16288 Mouse PK 20250918-108	6.032	0	NO	0
61	61	ISBK	Blank	0		4.926	0.0192		bb	4853.6	1.82	253092	1.44	164374	339.1 > 148.07	2025-09-18	23:11:16	2	0.290278	59.709	T16288 Mouse PK 20250918-109	4.794	0	NO	0
62	62	T16288 C57 Mouse PK-Kidney-IP-50 mpk-0.083h-1	Analyte	4		13110.1	7.7749		bb	1.09447e+06	1.82	140770	1.44	37754640	339.1 > 148.07	2025-09-18	23:14:24	2	01:12:00	14522.3	T16288 Mouse PK 20250918-110	1943.73	11754.3	NO	0
63	63	T16288 C57 Mouse PK-Kidney-IP-50 mpk-0.083h-2	Analyte	4		7389.08	4.3854		bb	632895	1.82	144320	1.44	21861308	339.1 > 148.07	2025-09-18	23:17:31	2	01:44:00	7336.46	T16288 Mouse PK 20250918-111	1096.34	6620.2	NO	0
64	64	T16288 C57 Mouse PK-Kidney-IP-50 mpk-0.083h-3	Analyte	4		13464.4	7.9848		bb	1.08512e+06	1.82	135897	1.44	37453256	339.1 > 148.07	2025-09-18	23:20:39	2	0.0944444	10162.9	T16288 Mouse PK 20250918-112	1996.21	12072.2	NO	0
65	65	T16288 C57 Mouse PK-Kidney-IP-50 mpk-0.25h-1	Analyte	4		11029.1	6.542		bb	880748	1.82	134630	1.44	30406050	339.1 > 148.07	2025-09-18	23:23:47	2	0.116667	7616.32	T16288 Mouse PK 20250918-113	1635.49	9886.8	NO	0
66	66	T16288 C57 Mouse PK-Kidney-IP-50 mpk-0.25h-2	Analyte	4		11317.6	6.7129		bb	931704	1.82	138792	1.44	32220218	339.1 > 148.07	2025-09-18	23:26:55	2	0.138889	10212.9	T16288 Mouse PK 20250918-114	1678.23	10145.7	NO	0
67	67	T16288 C57 Mouse PK-Kidney-IP-50 mpk-0.25h-3	Analyte	4		8714.02	5.1704		bb	688622	1.82	133186	1.44	23568406	339.1 > 148.07	2025-09-18	23:30:03	2	0.161111	6428.38	T16288 Mouse PK 20250918-115	1292.59	7809.2	NO	0
68	68	T16288 C57 Mouse PK-Kidney-IP-50 mpk-0.5h-1	Analyte	4		16659.5	9.8779		bb	1359709	1.82	137652	1.44	46538848	339.1 > 148.07	2025-09-18	23:33:09	2	0.183333	11460.9	T16288 Mouse PK 20250918-116	2469.46	14939.6	NO	0
69	69	T16288 C57 Mouse PK-Kidney-IP-50 mpk-0.5h-2	Analyte	4		5110.93	3.0356		bb	388833	1.82	128091	1.44	13421326	339.1 > 148.07	2025-09-18	23:36:17	2	0.205556	4324.55	T16288 Mouse PK 20250918-117	758.902	4575.8	NO	0
70	70	T16288 C57 Mouse PK-Kidney-IP-50 mpk-0.5h-3	Analyte	4		7596.26	4.5081		bb	616662	1.82	136790	1.44	21303780	339.1 > 148.07	2025-09-18	23:39:25	2	0.227778	4748.87	T16288 Mouse PK 20250918-118	1127.03	6806.1	NO	0
71	71	ISBK	Blank	0		11.744	0.0353		bb	8224.9	1.82	232764	1.44	278870	339.1 > 148.07	2025-09-18	23:42:32	2	0.268056	94.569	T16288 Mouse PK 20250918-119	8.834	0	NO	0
72	72	ISBK	Blank	0		7.476	0.0252		bb	5866.9	1.82	232627	1.44	202062	339.1 > 148.07	2025-09-18	23:45:41	2	0.268056	59.537	T16288 Mouse PK 20250918-120	6.305	0	NO	0
73	73	ISBK	Blank	0		5.86	0.0214		bb	5023.1	1.82	234816	1.44	168523	339.1 > 148.07	2025-09-18	23:48:48	2	0.268056	46.663	T16288 Mouse PK 20250918-121	5.348	0	NO	0
74	74	T16288 C57 Mouse PK-Kidney-LQC-4 ng/mL	QC	0	4	12.397	0.0369	209.9	bb	4844.5	1.82	131352	1.44	161257	339.1 > 148.07	2025-09-18	23:51:56	2	01:11:00	47.238	T16288 Mouse PK 20250918-122	9.22	3.6	NO	0
75	75	T16288 C57 Mouse PK-Kidney-LQC-40 ng/mL	QC	0	40	42.783	0.1089	7	bb	14957.1	1.82	137353	1.44	517082	339.1 > 148.07	2025-09-18	23:55:03	2	01:43:00	168.511	T16288 Mouse PK 20250918-123	27.224	30.9	NO	0
76	76	T16288 C57 Mouse PK-Kidney-MQC-400 ng/mL	QC	0	400	381.388	0.9114	-4.7	bb	123597	1.82	135618	1.44	4276821	339.1 > 148.07	2025-09-18	23:58:10	2	0.09375	1438.45	T16288 Mouse PK 20250918-124	227.839	334.8	NO	0
77	77	T16288 C57 Mouse PK-Kidney-HQC-4000 ng/mL	QC	0	4000	3664.25	8.6914	-8.4	bb	1.17122e+06	1.82	134756	1.44	40500916	339.1 > 148.07	2025-09-19	00:01:18	2	0.115972	10897.4	T16288 Mouse PK 20250918-125	2172.86	3280.8	NO	0
78	78	ISBK	Blank	0		21.189	0.0577		bb	7503.5	1.82	129998	1.44	242015	339.1 > 148.07	2025-09-19	00:04:26	2	0.290972	71.514	T16288 Mouse PK 20250918-126	14.43	0	NO	0
79	79	ISBK	Blank	0		5.412	0.0203		bb	2617.7	1.82	128762	1.44	92181	339.1 > 148.07	2025-09-19	00:07:33	2	0.290972	27.951	T16288 Mouse PK 20250918-127	5.082	0	NO	0
80	80	ISBK	Blank	0		3.645	0.0161		bb	2146.7	1.82	132990	1.44	67460	339.1 > 148.07	2025-09-19	00:10:41	2	0.290972	18.055	T16288 Mouse PK 20250918-128	4.035	0	NO	0
81	81	T16288 C57 Mouse PK-Lung-IP-50 mpk-0.083h-1	Analyte	4		6506.32	3.8623		bb	493224	1.82	127701	1.44	17023238	339.1 > 148.07	2025-09-19	00:13:50	2	01:07:00	4579	T16288 Mouse PK 20250918-129	965.586	5827.2	NO	0
82	82	T16288 C57 Mouse PK-Lung-IP-50 mpk-0.083h-2	Analyte	4		17095.9	10.1364		bb	1.32472e+06	1.82	130690	1.44	45851308	339.1 > 148.07	2025-09-19	00:16:58	2	01:39:00	11948.3	T16288 Mouse PK 20250918-130	2534.1	15330.4	NO	0
83	83	T16288 C57 Mouse PK-Lung-IP-50 mpk-0.083h-3	Analyte	4		10851.4	6.4367		bb	906762	1.82	140874	1.44	31318870	339.1 > 148.07	2025-09-19	00:20:06	2	0.0909722	10451.6	T16288 Mouse PK 20250918-131	1609.17	9726.5	NO	0
84	84	T16288 C57 Mouse PK-Lung-IP-50 mpk-0.25h-1	Analyte	4		4972.4	2.9535		bb	412452	1.82	139647	1.44	14259676	339.1 > 148.07	2025-09-19	00:23:14	2	0.113194	4355.79	T16288 Mouse PK 20250918-132	738.383	4450.6	NO	0
85	85	T16288 C57 Mouse PK-Lung-IP-50 mpk-0.25h-2	Analyte	4		4561.91	2.7103		bb	405769	1.82	149712	1.44	13905363	339.1 > 148.07	2025-09-19	00:26:21	2	0.135417	2790.63	T16288 Mouse PK 20250918-133	677.582	4082.3	NO	0
86	86	T16288 C57 Mouse PK-Lung-IP-50 mpk-0.25h-3	Analyte	4		7713.95	4.5778		bb	649063	1.82	141784	1.44	22490724	339.1 > 148.07	2025-09-19	00:29:30	2	0.157639	4124.55	T16288 Mouse PK 20250918-134	1144.46	6910.9	NO	0
87	87	T16288 C57 Mouse PK-Lung-IP-50 mpk-0.5h-1	Analyte	4		2940.38	1.7496		bb	245787	1.82	140481	1.44	8504460	339.1 > 148.07	2025-09-19	00:32:38	2	0.179861	2714.5	T16288 Mouse PK 20250918-135	437.402	2627.1	NO	0
88	88	T16288 C57 Mouse PK-Lung-IP-50 mpk-0.5h-2	Analyte	4		3772.14	2.2424		bb	311798	1.82	139046	1.44	10774421	339.1 > 148.07	2025-09-19	00:35:46	2	0.202083	2145.05	T16288 Mouse PK 20250918-136	560.601	3373.5	NO	0
89	89	T16288 C57 Mouse PK-Lung-IP-50 mpk-0.5h-3	Analyte	4		2776.73	1.6527		bb	233027	1.82	141002	1.44	7994706	339.1 > 148.07	2025-09-19	00:38:53	2	0.224306	2388.32	T16288 Mouse PK 20250918-137	413.163	2480.2	NO	0
90	90	ISBK	Blank	0		7.653	0.0256		bb	3482.9	1.82	135836	1.44	118122	339.1 > 148.07	2025-09-19	00:42:01	2	0.26875	31.071	T16288 Mouse PK 20250918-138	6.41	0	NO	0
91	91	ISBK	Blank	0		4.471	0.0181		bb	2557.7	1.82	141321	1.44	81455	339.1 > 148.07	2025-09-19	00:45:11	2	0.26875	19.265	T16288 Mouse PK 20250918-139	4.525	0	NO	0
92	92	ISBK	Blank	0		3.176	0.015		bb	2134.8	1.82	142034	1.44	70009	339.1 > 148.07	2025-09-19	00:48:19	2	0.26875	18.752	T16288 Mouse PK 20250918-140	3.758	0	NO	0
93	93	T16288 C57 Mouse PK-Lung-LQC-4 ng/mL	QC	0	4	6.361	0.0226	59	bb	3006.4	1.82	133158	1.44	96675	339.1 > 148.07	2025-09-19	00:51:27	2	0.138194	29.519	T16288 Mouse PK 20250918-141	5.645	1.1	NO	0
94	94	T16288 C57 Mouse PK-Lung-LQC-40 ng/mL	QC	0	40	43.536	0.1107	8.8	bb	15382.8	1.82	138985	1.44	528866	339.1 > 148.07	2025-09-19	00:54:34	2	0.160417	177.061	T16288 Mouse PK 20250918-142	27.67	34.5	NO	0
95	95	T16288 C57 Mouse PK-Lung-MQC-400 ng/mL	QC	0	400	432.272	1.0319	8.1	bb	141610	1.82	137226	1.44	4842892	339.1 > 148.07	2025-09-19	00:57:40	2	0.182639	1166.71	T16288 Mouse PK 20250918-143	257.987	383.3	NO	0
96	96	T16288 C57 Mouse PK-Lung-HQC-4000 ng/mL	QC	0	4000	3916.93	9.2903	-2.1	bb	1.23371e+06	1.82	132797	1.44	42568048	339.1 > 148.07	2025-09-19	01:00:48	2	0.204861	13611.8	T16288 Mouse PK 20250918-144	2322.56	3510.5	NO	0
97	97	ISBK	Blank	0		19.09	0.0527		bb	7501.5	1.82	142222	1.44	253581	339.1 > 148.07	2025-09-19	01:03:56	2	0.291667	77.24	T16288 Mouse PK 20250918-145	13.186	0	NO	0
98	98	ISBK	Blank	0		5.502	0.0205		bb	2899	1.82	141117	1.44	97881	339.1 > 148.07	2025-09-19	01:07:04	2	0.291667	25.631	T16288 Mouse PK 20250918-146	5.136	0	NO	0
99	99	ISBK	Blank	0		3.728	0.0163		bb	2383.3	1.82	145872	1.44	74183	339.1 > 148.07	2025-09-19	01:10:12	2	0.291667	21.988	T16288 Mouse PK 20250918-147	4.085	0	NO	0
100	100	T16288 C57 Mouse PK-Spleen-IP-50 mpk-0.083h-1	Analyte	4		29751.5	17.6346		bb	2.47643e+06	1.82	140430	1.44	84899416	339.1 > 148.07	2025-09-19	01:13:19	2	01:08:00	30720.5	T16288 Mouse PK 20250918-148	4408.65	26688.3	NO	0
101	101	T16288 C57 Mouse PK-Spleen-IP-50 mpk-0.083h-2	Analyte	4		14487	8.5907		bb	1.20414e+06	1.82	140168	1.44	41574380	339.1 > 148.07	2025-09-19	01:16:27	2	01:40:00	16163.8	T16288 Mouse PK 20250918-149	2147.67	12989.7	NO	0
102	102	T16288 C57 Mouse PK-Spleen-IP-50 mpk-0.083h-3	Analyte	4		17091.4	10.1337		bb	1.40186e+06	1.82	138336	1.44	48312240	339.1 > 148.07	2025-09-19	01:19:35	2	0.0916667	10411.4	T16288 Mouse PK 20250918-150	2533.43	15326.9	NO	0
103	103	T16288 C57 Mouse PK-Spleen-IP-50 mpk-0.25h-1	Analyte	4		15820	9.3805		bb	1.30611e+06	1.82	139238	1.44	44994996	339.1 > 148.07	2025-09-19	01:22:43	2	0.113889	12439.2	T16288 Mouse PK 20250918-151	2345.11	14186	NO	0
104	104	T16288 C57 Mouse PK-Spleen-IP-50 mpk-0.25h-2	Analyte	4		18837.5	11.1683		bb	1.53543e+06	1.82	137481	1.44	52849636	339.1 > 148.07	2025-09-19	01:25:50	2	0.136111	13560.9	T16288 Mouse PK 20250918-152	2792.07	16894	NO	0
105	105	T16288 C57 Mouse PK-Spleen-IP-50 mpk-0.25h-3	Analyte	4		14008.8	8.3074		bb	1.20159e+06	1.82	144642	1.44	41463340	339.1 > 148.07	2025-09-19	01:28:56	2	0.158333	13034.8	T16288 Mouse PK 20250918-153	2076.84	12560.6	NO	0
106	106	T16288 C57 Mouse PK-Spleen-IP-50 mpk-0.5h-1	Analyte	4		9849.07	5.8428		bb	869876	1.82	148879	1.44	29941010	339.1 > 148.07	2025-09-19	01:32:04	2	0.180556	8754.06	T16288 Mouse PK 20250918-154	1460.71	8827.6	NO	0
107	107	T16288 C57 Mouse PK-Spleen-IP-50 mpk-0.5h-2	Analyte	4		8015.7	4.7566		bb	689981	1.82	145057	1.44	23660116	339.1 > 148.07	2025-09-19	01:35:12	2	0.202778	5874.77	T16288 Mouse PK 20250918-155	1189.15	7182.3	NO	0
108	108	T16288 C57 Mouse PK-Spleen-IP-50 mpk-0.5h-3	Analyte	4		6242.24	3.7059		bb	532138	1.82	143593	1.44	18293740	339.1 > 148.07	2025-09-19	01:38:20	2	0.225	3947.82	T16288 Mouse PK 20250918-156	926.471	5590.8	NO	0
109	109	ISBK	Blank	0		15.647	0.0446		bb	6441.1	1.82	144471	1.44	216265	339.1 > 148.07	2025-09-19	01:41:28	2	0.269444	55.692	T16288 Mouse PK 20250918-157	11.146	0	NO	0
110	110	ISBK	Blank	0		8.42	0.0275		bb	3961.1	1.82	144256	1.44	126139	339.1 > 148.07	2025-09-19	01:44:38	2	0.269444	29.849	T16288 Mouse PK 20250918-158	6.865	0	NO	0
111	111	ISBK	Blank	0		4.414	0.018		bb	2678.1	1.82	149078	1.44	90311	339.1 > 148.07	2025-09-19	01:47:46	2	0.269444	33.456	T16288 Mouse PK 20250918-159	4.491	0	NO	0
112	112	T16288 C57 Mouse PK-Spleen-LQC-4 ng/mL	QC	0	4	8.027	0.0265	100.7	bb	3828.3	1.82	144317	1.44	130530	339.1 > 148.07	2025-09-19	01:50:53	2	0.227083	40.994	T16288 Mouse PK 20250918-160	6.632	-1.3	NO	0
113	113	T16288 C57 Mouse PK-Spleen-LQC-40 ng/mL	QC	0	40	53.442	0.1342	33.6	bb	16866.5	1.82	125724	1.44	581997	339.1 > 148.07	2025-09-19	01:54:01	2	0.249306	170.432	T16288 Mouse PK 20250918-161	33.539	39.4	NO	0
114	114	T16288 C57 Mouse PK-Spleen-MQC-400 ng/mL	QC	0	400	398.691	0.9524	-0.3	bb	127542	1.82	133922	1.44	4410261	339.1 > 148.07	2025-09-19	01:57:09	2	0.271528	1207.63	T16288 Mouse PK 20250918-162	238.091	349.3	NO	0
115	115	T16288 C57 Mouse PK-Spleen-HQC-4000 ng/mL	QC	0	4000	3701	8.7785	-7.5	bb	1.25458e+06	1.82	142915	1.44	43323968	339.1 > 148.07	2025-09-19	02:00:17	2	0.29375	12126.5	T16288 Mouse PK 20250918-163	2194.63	3312.8	NO	0
Compound 2: TOLBU
	#	ID	Type	Factor1	Std. Conc	ng/mL	Area Ratio	%Dev	Primary Flags	Area	RT	IS Area	IS RT	Height	Quan Trace	Acq.Date	Acq.Time	Inj. Vol	Vial	S/N	Name	Response	BS Conc.	Blank Flag	Blank Limit
1	1	ISBK	Blank	1	250	0.816		-99.7	bb	432.4	1.44			8076	271.112 > 74.06	2025-09-18	20:03:05	2	0.289583	3.604	T16288 Mouse PK 20250918-49	432.355	0	NO	0
2	2	ISBK	Blank	1	250	0.69		-99.7	bb	365.2	1.43			7524	271.112 > 74.06	2025-09-18	20:06:13	2	0.289583	2.274	T16288 Mouse PK 20250918-50	365.204	0	NO	0
3	3	ISBK	Blank	1	250	0.248		-99.9	bb	131.4	1.45			5614	271.112 > 74.06	2025-09-18	20:09:22	2	0.289583	1.606	T16288 Mouse PK 20250918-51	131.389	0	NO	0
4	4	T16288 C57 Mouse PK-Liver-C0-1 ng/mL	Standard	1	250	251.354		0.5	bb	133101	1.44			4717449	271.112 > 74.06	2025-09-18	20:12:29	2	01:09:00	1484.37	T16288 Mouse PK 20250918-52	133101	250.8	NO	0
5	5	T16288 C57 Mouse PK-Liver-C1-2 ng/mL	Standard	1	250	247.698		-0.9	bb	131165	1.44			4638386	271.112 > 74.06	2025-09-18	20:15:37	2	01:41:00	1149.29	T16288 Mouse PK 20250918-53	131165	247.1	NO	0
6	6	T16288 C57 Mouse PK-Liver-C2-5 ng/mL	Standard	1	250	251.396		0.6	bb	133123	1.44			4722983	271.112 > 74.06	2025-09-18	20:18:44	2	0.0923611	1823.7	T16288 Mouse PK 20250918-54	133123	250.8	NO	0
7	7	T16288 C57 Mouse PK-Liver-C3-10 ng/mL	Standard	1	250	250.703		0.3	bb	132756	1.44			4702913	271.112 > 74.06	2025-09-18	20:21:51	2	0.114583	1731.38	T16288 Mouse PK 20250918-55	132756	250.1	NO	0
8	8	T16288 C57 Mouse PK-Liver-C4-20 ng/mL	Standard	1	250	245.634		-1.7	bb	130072	1.44			4626858	271.112 > 74.06	2025-09-18	20:24:59	2	0.136806	1072.21	T16288 Mouse PK 20250918-56	130072	245	NO	0
9	9	T16288 C57 Mouse PK-Liver-C5-100 ng/mL	Standard	1	250	256.957		2.8	bb	136068	1.44			4840479	271.112 > 74.06	2025-09-18	20:28:07	2	0.159028	1254.95	T16288 Mouse PK 20250918-57	136068	256.4	NO	0
10	10	T16288 C57 Mouse PK-Liver-C6-200 ng/mL	Standard	1	250	249.173		-0.3	bb	131946	1.44			4674385	271.112 > 74.06	2025-09-18	20:31:15	2	0.18125	1236.44	T16288 Mouse PK 20250918-58	131946	248.6	NO	0
11	11	T16288 C57 Mouse PK-Liver-C7-1000 ng/mL	Standard	1	250	251.676		0.7	bb	133271	1.44			4745368	271.112 > 74.06	2025-09-18	20:34:22	2	0.203472	1184.18	T16288 Mouse PK 20250918-59	133271	251.1	NO	0
12	12	T16288 C57 Mouse PK-Liver-C8-2500 ng/mL	Standard	1	250	251.896		0.8	bb	133388	1.44			4731763	271.112 > 74.06	2025-09-18	20:37:30	2	0.225694	1570.15	T16288 Mouse PK 20250918-60	133388	251.3	NO	0
13	13	T16288 C57 Mouse PK-Liver-C9-5000 ng/mL	Standard	1	250	243.513		-2.6	bb	128949	1.44			4569602	271.112 > 74.06	2025-09-18	20:40:38	2	0.247917	1672.8	T16288 Mouse PK 20250918-61	128949	242.9	NO	0
14	14	ISBK	Blank	1	250										271.112 > 74.06	2025-09-18	20:43:46	2	0.289583		T16288 Mouse PK 20250918-62			NO	0
15	15	ISBK	Blank	1	250										271.112 > 74.06	2025-09-18	20:46:56	2	0.289583		T16288 Mouse PK 20250918-63			NO	0
16	16	ISBK	Blank	1	250										271.112 > 74.06	2025-09-18	20:50:05	2	0.289583		T16288 Mouse PK 20250918-64			NO	0
17	17	T16288 C57 Mouse PK-Liver-LQC-4 ng/mL	QC	1	250	250.563		0.2	bb	132682	1.44			4713187	271.112 > 74.06	2025-09-18	20:53:13	2	01:10:00	1818.56	T16288 Mouse PK 20250918-65	132682	250.6	NO	0
18	18	T16288 C57 Mouse PK-Liver-LQC-40 ng/mL	QC	1	250	243.161		-2.7	bb	128762	1.44			4567509	271.112 > 74.06	2025-09-18	20:56:20	2	01:42:00	1716.57	T16288 Mouse PK 20250918-66	128762	243.2	NO	0
19	19	T16288 C57 Mouse PK-Liver-MQC-400 ng/mL	QC	1	250	239.456		-4.2	bb	126800	1.44			4495794	271.112 > 74.06	2025-09-18	20:59:30	2	0.0930556	1322.09	T16288 Mouse PK 20250918-67	126800	239.5	NO	0
20	20	T16288 C57 Mouse PK-Liver-HQC-4000 ng/mL	QC	1	250	244.232		-2.3	bb	129329	1.44			4591357	271.112 > 74.06	2025-09-18	21:02:38	2	0.115278	1277.23	T16288 Mouse PK 20250918-68	129329	244.2	NO	0
21	21	ISBK	Blank	1	250	214.888		-14	bb	113791	1.44			4055899	271.112 > 74.06	2025-09-18	21:05:45	2	0.266667	1261.87	T16288 Mouse PK 20250918-69	113791	0	NO	0
22	22	ISBK	Blank	1	250	222.63		-10.9	bb	117890	1.44			4179701	271.112 > 74.06	2025-09-18	21:08:53	2	0.266667	1742.45	T16288 Mouse PK 20250918-70	117890	0	NO	0
23	23	ISBK	Blank	1	250	229.749		-8.1	bb	121660	1.44			4314572	271.112 > 74.06	2025-09-18	21:12:02	2	0.266667	1320.39	T16288 Mouse PK 20250918-71	121660	0	NO	0
24	24	T16288 C57 Mouse PK-Heart-IP-50 mpk-0.083h-1	Analyte	1	250	234.239		-6.3	bb	124038	1.44			4381981	271.112 > 74.06	2025-09-18	21:15:11	2	01:04:00	1295.59	T16288 Mouse PK 20250918-72	124038	11.8	NO	0
25	25	T16288 C57 Mouse PK-Heart-IP-50 mpk-0.083h-2	Analyte	1	250	251.223		0.5	bb	133031	1.44			4725815	271.112 > 74.06	2025-09-18	21:18:18	2	01:36:00	1293.78	T16288 Mouse PK 20250918-73	133031	28.8	NO	0
26	26	T16288 C57 Mouse PK-Heart-IP-50 mpk-0.083h-3	Analyte	1	250	253.719		1.5	bb	134353	1.44			4757634	271.112 > 74.06	2025-09-18	21:21:26	2	0.0888889	1448.67	T16288 Mouse PK 20250918-74	134353	31.3	NO	0
27	27	T16288 C57 Mouse PK-Heart-IP-50 mpk-0.25h-1	Analyte	1	250	246.14		-1.5	bb	130340	1.44			4599028	271.112 > 74.06	2025-09-18	21:24:34	2	0.111111	1079.59	T16288 Mouse PK 20250918-75	130340	23.7	NO	0
28	28	T16288 C57 Mouse PK-Heart-IP-50 mpk-0.25h-2	Analyte	1	250	250.84		0.3	bb	132828	1.44			4710183	271.112 > 74.06	2025-09-18	21:27:42	2	0.133333	1428.94	T16288 Mouse PK 20250918-76	132828	28.4	NO	0
29	29	T16288 C57 Mouse PK-Heart-IP-50 mpk-0.25h-3	Analyte	1	250	259.473		3.8	bb	137400	1.44			4884730	271.112 > 74.06	2025-09-18	21:30:50	2	0.155556	1374.84	T16288 Mouse PK 20250918-77	137400	37.1	NO	0
30	30	T16288 C57 Mouse PK-Heart-IP-50 mpk-0.5h-1	Analyte	1	250	253.267		1.3	bb	134114	1.44			4757549	271.112 > 74.06	2025-09-18	21:33:58	2	0.177778	1062.82	T16288 Mouse PK 20250918-78	134114	30.8	NO	0
31	31	T16288 C57 Mouse PK-Heart-IP-50 mpk-0.5h-2	Analyte	1	250	263.403		5.4	bb	139481	1.44			4941006	271.112 > 74.06	2025-09-18	21:37:06	2	0.2	1519.51	T16288 Mouse PK 20250918-79	139481	41	NO	0
32	32	T16288 C57 Mouse PK-Heart-IP-50 mpk-0.5h-3	Analyte	1	250	257.429		3	bb	136318	1.44			4827783	271.112 > 74.06	2025-09-18	21:40:14	2	0.222222	985.04	T16288 Mouse PK 20250918-80	136318	35	NO	0
33	33	ISBK	Blank	1	250	238.158		-4.7	bb	126113	1.44			4480112	271.112 > 74.06	2025-09-18	21:43:25	2	0.288889	1496.17	T16288 Mouse PK 20250918-81	126113	0	NO	0
34	34	ISBK	Blank	1	250	239.926		-4	bb	127049	1.44			4521716	271.112 > 74.06	2025-09-18	21:46:33	2	0.288889	1203.94	T16288 Mouse PK 20250918-82	127049	0	NO	0
35	35	ISBK	Blank	1	250	239.399		-4.2	bb	126770	1.44			4510137	271.112 > 74.06	2025-09-18	21:49:42	2	0.288889	1913.8	T16288 Mouse PK 20250918-83	126770	0	NO	0
36	36	T16288 C57 Mouse PK-Heart-LQC-4 ng/mL	QC	1	250	240.741		-3.7	bb	127481	1.44			4519533	271.112 > 74.06	2025-09-18	21:52:52	2	0.1375	1284.33	T16288 Mouse PK 20250918-84	127481	1.6	NO	0
37	37	T16288 C57 Mouse PK-Heart-LQC-40 ng/mL	QC	1	250	240.926		-3.6	bb	127579	1.44			4534902	271.112 > 74.06	2025-09-18	21:56:00	2	0.159722	1958.19	T16288 Mouse PK 20250918-85	127579	1.8	NO	0
38	38	T16288 C57 Mouse PK-Heart-MQC-400 ng/mL	QC	1	250	259.155		3.7	bb	137232	1.44			4871821	271.112 > 74.06	2025-09-18	21:59:08	2	0.181944	1575.5	T16288 Mouse PK 20250918-86	137232	20	NO	0
39	39	T16288 C57 Mouse PK-Heart-HQC-4000 ng/mL	QC	1	250	242.227		-3.1	bb	128268	1.44			4551833	271.112 > 74.06	2025-09-18	22:02:15	2	0.204167	1331.84	T16288 Mouse PK 20250918-87	128268	3.1	NO	0
40	40	ISBK	Blank	1	250	0.362		-99.9	bb	191.9	1.43			4109	271.112 > 74.06	2025-09-18	22:05:26	2	0.267361	1.214	T16288 Mouse PK 20250918-88	191.862	0	NO	0
41	41	ISBK	Blank	1	250										271.112 > 74.06	2025-09-18	22:08:34	2	0.267361		T16288 Mouse PK 20250918-89			NO	0
42	42	ISBK	Blank	1	250										271.112 > 74.06	2025-09-18	22:11:43	2	0.267361		T16288 Mouse PK 20250918-90			NO	0
43	43	T16288 C57 Mouse PK-Liver-IP-50 mpk-0.083h-1	Analyte	1	250	0.5		-99.8	bb	264.8	1.45			10654	271.112 > 74.06	2025-09-18	22:14:53	2	01:05:00	2.709	T16288 Mouse PK 20250918-91	264.844	0.4	NO	0
44	44	T16288 C57 Mouse PK-Liver-IP-50 mpk-0.083h-2	Analyte	1	250	0.386		-99.8	bb	204.2	1.43			5773	271.112 > 74.06	2025-09-18	22:18:00	2	01:37:00	1.546	T16288 Mouse PK 20250918-92	204.235	0.3	NO	0
45	45	T16288 C57 Mouse PK-Liver-IP-50 mpk-0.083h-3	Analyte	1	250										271.112 > 74.06	2025-09-18	22:21:08	2	0.0895833		T16288 Mouse PK 20250918-93			NO	0
46	46	T16288 C57 Mouse PK-Liver-IP-50 mpk-0.25h-1	Analyte	1	250	0.213		-99.9	bb	112.6	1.45			4620	271.112 > 74.06	2025-09-18	22:24:16	2	0.111806	1.002	T16288 Mouse PK 20250918-94	112.601	0.1	NO	0
47	47	T16288 C57 Mouse PK-Liver-IP-50 mpk-0.25h-2	Analyte	1	250										271.112 > 74.06	2025-09-18	22:27:24	2	0.134028		T16288 Mouse PK 20250918-95			NO	0
48	48	T16288 C57 Mouse PK-Liver-IP-50 mpk-0.25h-3	Analyte	1	250	0.27		-99.9	bb	143.1	1.45			5008	271.112 > 74.06	2025-09-18	22:30:32	2	0.15625	2.592	T16288 Mouse PK 20250918-96	143.117	0.1	NO	0
49	49	T16288 C57 Mouse PK-Liver-IP-50 mpk-0.5h-1	Analyte	1	250										271.112 > 74.06	2025-09-18	22:33:40	2	0.178472		T16288 Mouse PK 20250918-97			NO	0
50	50	T16288 C57 Mouse PK-Liver-IP-50 mpk-0.5h-2	Analyte	1	250										271.112 > 74.06	2025-09-18	22:36:50	2	0.200694		T16288 Mouse PK 20250918-98			NO	0
51	51	T16288 C57 Mouse PK-Liver-IP-50 mpk-0.5h-3	Analyte	1	250										271.112 > 74.06	2025-09-18	22:39:58	2	0.222917		T16288 Mouse PK 20250918-99			NO	0
52	52	ISBK	Blank	1	250	0.205		-99.9	bb	108.6	1.44			4053	271.112 > 74.06	2025-09-18	22:43:06	2	0.267361	1.488	T16288 Mouse PK 20250918-100	108.648	0	NO	0
53	53	ISBK	Blank	1	250										271.112 > 74.06	2025-09-18	22:46:14	2	0.267361		T16288 Mouse PK 20250918-101			NO	0
54	54	ISBK	Blank	1	250	0.277		-99.9	bb	146.5	1.43			5979	271.112 > 74.06	2025-09-18	22:49:22	2	0.267361	1.672	T16288 Mouse PK 20250918-102	146.549	0	NO	0
55	55	T16288 C57 Mouse PK-Liver-LQC-4 ng/mL	QC	1	250	262.405		5	bb	138953	1.44			4956351	271.112 > 74.06	2025-09-18	22:52:30	2	0.226389	1487.51	T16288 Mouse PK 20250918-103	138953	262.2	NO	0
56	56	T16288 C57 Mouse PK-Liver-LQC-40 ng/mL	QC	1	250	260.911		4.4	bb	138161	1.44			4904273	271.112 > 74.06	2025-09-18	22:55:37	2	0.248611	1915.34	T16288 Mouse PK 20250918-104	138161	260.8	NO	0
57	57	T16288 C57 Mouse PK-Liver-MQC-400 ng/mL	QC	1	250	244.256		-2.3	bb	129342	1.44			4612171	271.112 > 74.06	2025-09-18	22:58:45	2	0.270833	1569.62	T16288 Mouse PK 20250918-105	129342	244.1	NO	0
58	58	T16288 C57 Mouse PK-Liver-HQC-4000 ng/mL	QC	1	250	270.017		8	bb	142984	1.44			5065401	271.112 > 74.06	2025-09-18	23:01:53	2	0.293056	1296.78	T16288 Mouse PK 20250918-106	142984	269.9	NO	0
59	59	ISBK	Blank	1	250	461.029		84.4	bb	244131	1.44			8692392	271.112 > 74.06	2025-09-18	23:05:00	2	0.290278	3346.83	T16288 Mouse PK 20250918-107	244131	0	NO	0
60	60	ISBK	Blank	1	250	454.902		82	bb	240887	1.44			8556258	271.112 > 74.06	2025-09-18	23:08:08	2	0.290278	3188.84	T16288 Mouse PK 20250918-108	240887	0	NO	0
61	61	ISBK	Blank	1	250	477.952		91.2	bb	253092	1.44			8981491	271.112 > 74.06	2025-09-18	23:11:16	2	0.290278	4093.35	T16288 Mouse PK 20250918-109	253092	0	NO	0
62	62	T16288 C57 Mouse PK-Kidney-IP-50 mpk-0.083h-1	Analyte	1	250	265.836		6.3	bb	140770	1.44			4996894	271.112 > 74.06	2025-09-18	23:14:24	2	01:12:00	1903.98	T16288 Mouse PK 20250918-110	140770	-198.8	NO	0
63	63	T16288 C57 Mouse PK-Kidney-IP-50 mpk-0.083h-2	Analyte	1	250	272.541		9	bb	144320	1.44			5115770	271.112 > 74.06	2025-09-18	23:17:31	2	01:44:00	1262.79	T16288 Mouse PK 20250918-111	144320	-192.1	NO	0
64	64	T16288 C57 Mouse PK-Kidney-IP-50 mpk-0.083h-3	Analyte	1	250	256.635		2.7	bb	135897	1.44			4811778	271.112 > 74.06	2025-09-18	23:20:39	2	0.0944444	1068.9	T16288 Mouse PK 20250918-112	135897	-208	NO	0
65	65	T16288 C57 Mouse PK-Kidney-IP-50 mpk-0.25h-1	Analyte	1	250	254.243		1.7	bb	134630	1.44			4761903	271.112 > 74.06	2025-09-18	23:23:47	2	0.116667	1568.77	T16288 Mouse PK 20250918-113	134630	-210.4	NO	0
66	66	T16288 C57 Mouse PK-Kidney-IP-50 mpk-0.25h-2	Analyte	1	250	262.103		4.8	bb	138792	1.44			4935536	271.112 > 74.06	2025-09-18	23:26:55	2	0.138889	1034.2	T16288 Mouse PK 20250918-114	138793	-202.5	NO	0
67	67	T16288 C57 Mouse PK-Kidney-IP-50 mpk-0.25h-3	Analyte	1	250	251.516		0.6	bb	133186	1.44			4729030	271.112 > 74.06	2025-09-18	23:30:03	2	0.161111	1101.01	T16288 Mouse PK 20250918-115	133187	-213.1	NO	0
68	68	T16288 C57 Mouse PK-Kidney-IP-50 mpk-0.5h-1	Analyte	1	250	259.949		4	bb	137652	1.44			4900844	271.112 > 74.06	2025-09-18	23:33:09	2	0.183333	2084.91	T16288 Mouse PK 20250918-116	137652	-204.7	NO	0
69	69	T16288 C57 Mouse PK-Kidney-IP-50 mpk-0.5h-2	Analyte	1	250	241.893		-3.2	bb	128091	1.44			4549192	271.112 > 74.06	2025-09-18	23:36:17	2	0.205556	1301.69	T16288 Mouse PK 20250918-117	128091	-222.7	NO	0
70	70	T16288 C57 Mouse PK-Kidney-IP-50 mpk-0.5h-3	Analyte	1	250	258.32		3.3	bb	136790	1.44			4851902	271.112 > 74.06	2025-09-18	23:39:25	2	0.227778	1496.46	T16288 Mouse PK 20250918-118	136790	-206.3	NO	0
71	71	ISBK	Blank	1	250	439.563		75.8	bb	232764	1.44			8238494	271.112 > 74.06	2025-09-18	23:42:32	2	0.268056	2273.42	T16288 Mouse PK 20250918-119	232764	0	NO	0
72	72	ISBK	Blank	1	250	439.304		75.7	bb	232627	1.44			8256943	271.112 > 74.06	2025-09-18	23:45:41	2	0.268056	2920.45	T16288 Mouse PK 20250918-120	232627	0	NO	0
73	73	ISBK	Blank	1	250	443.439		77.4	bb	234816	1.44			8348870	271.112 > 74.06	2025-09-18	23:48:48	2	0.268056	2210.32	T16288 Mouse PK 20250918-121	234817	0	NO	0
74	74	T16288 C57 Mouse PK-Kidney-LQC-4 ng/mL	QC	1	250	248.052		-0.8	bb	131352	1.44			4669208	271.112 > 74.06	2025-09-18	23:51:56	2	01:11:00	1064.26	T16288 Mouse PK 20250918-122	131352	-192.7	NO	0
75	75	T16288 C57 Mouse PK-Kidney-LQC-40 ng/mL	QC	1	250	259.385		3.8	bb	137353	1.44			4875695	271.112 > 74.06	2025-09-18	23:55:03	2	01:43:00	1509.99	T16288 Mouse PK 20250918-123	137353	-181.4	NO	0
76	76	T16288 C57 Mouse PK-Kidney-MQC-400 ng/mL	QC	1	250	256.109		2.4	bb	135618	1.44			4803966	271.112 > 74.06	2025-09-18	23:58:10	2	0.09375	1188.4	T16288 Mouse PK 20250918-124	135618	-184.7	NO	0
77	77	T16288 C57 Mouse PK-Kidney-HQC-4000 ng/mL	QC	1	250	254.48		1.8	bb	134756	1.44			4769940	271.112 > 74.06	2025-09-19	00:01:18	2	0.115972	1851.38	T16288 Mouse PK 20250918-125	134756	-186.3	NO	0
78	78	ISBK	Blank	1	250	245.496		-1.8	bb	129998	1.44			4616264	271.112 > 74.06	2025-09-19	00:04:26	2	0.290972	1283.46	T16288 Mouse PK 20250918-126	129998	0	NO	0
79	79	ISBK	Blank	1	250	243.161		-2.7	bb	128762	1.44			4560075	271.112 > 74.06	2025-09-19	00:07:33	2	0.290972	1528.01	T16288 Mouse PK 20250918-127	128762	0	NO	0
80	80	ISBK	Blank	1	250	251.145		0.5	bb	132990	1.44			4707139	271.112 > 74.06	2025-09-19	00:10:41	2	0.290972	1377.07	T16288 Mouse PK 20250918-128	132990	0	NO	0
81	81	T16288 C57 Mouse PK-Lung-IP-50 mpk-0.083h-1	Analyte	1	250	241.156		-3.5	bb	127701	1.44			4538824	271.112 > 74.06	2025-09-19	00:13:50	2	01:07:00	1382.78	T16288 Mouse PK 20250918-129	127701	-5.4	NO	0
82	82	T16288 C57 Mouse PK-Lung-IP-50 mpk-0.083h-2	Analyte	1	250	246.801		-1.3	bb	130690	1.44			4632160	271.112 > 74.06	2025-09-19	00:16:58	2	01:39:00	1716.88	T16288 Mouse PK 20250918-130	130690	0.2	NO	0
83	83	T16288 C57 Mouse PK-Lung-IP-50 mpk-0.083h-3	Analyte	1	250	266.034		6.4	bb	140874	1.44			4993440	271.112 > 74.06	2025-09-19	00:20:06	2	0.0909722	1709.23	T16288 Mouse PK 20250918-131	140874	19.4	NO	0
84	84	T16288 C57 Mouse PK-Lung-IP-50 mpk-0.25h-1	Analyte	1	250	263.717		5.5	bb	139647	1.44			4958995	271.112 > 74.06	2025-09-19	00:23:14	2	0.113194	1562.26	T16288 Mouse PK 20250918-132	139647	17.1	NO	0
85	85	T16288 C57 Mouse PK-Lung-IP-50 mpk-0.25h-2	Analyte	1	250	282.724		13.1	bb	149712	1.44			5325630	271.112 > 74.06	2025-09-19	00:26:21	2	0.135417	1235.65	T16288 Mouse PK 20250918-133	149712	36.1	NO	0
86	86	T16288 C57 Mouse PK-Lung-IP-50 mpk-0.25h-3	Analyte	1	250	267.752		7.1	bb	141784	1.44			5036408	271.112 > 74.06	2025-09-19	00:29:30	2	0.157639	1262.72	T16288 Mouse PK 20250918-134	141784	21.2	NO	0
87	87	T16288 C57 Mouse PK-Lung-IP-50 mpk-0.5h-1	Analyte	1	250	265.292		6.1	bb	140481	1.44			4976353	271.112 > 74.06	2025-09-19	00:32:38	2	0.179861	1839.29	T16288 Mouse PK 20250918-135	140481	18.7	NO	0
88	88	T16288 C57 Mouse PK-Lung-IP-50 mpk-0.5h-2	Analyte	1	250	262.582		5	bb	139046	1.44			4939978	271.112 > 74.06	2025-09-19	00:35:46	2	0.202083	1847.49	T16288 Mouse PK 20250918-136	139046	16	NO	0
89	89	T16288 C57 Mouse PK-Lung-IP-50 mpk-0.5h-3	Analyte	1	250	266.276		6.5	bb	141002	1.44			4978270	271.112 > 74.06	2025-09-19	00:38:53	2	0.224306	1676.51	T16288 Mouse PK 20250918-137	141002	19.7	NO	0
90	90	ISBK	Blank	1	250	256.519		2.6	bb	135836	1.44			4799557	271.112 > 74.06	2025-09-19	00:42:01	2	0.26875	1772.79	T16288 Mouse PK 20250918-138	135836	0	NO	0
91	91	ISBK	Blank	1	250	266.877		6.8	bb	141321	1.44			5027501	271.112 > 74.06	2025-09-19	00:45:11	2	0.26875	1765.63	T16288 Mouse PK 20250918-139	141321	0	NO	0
92	92	ISBK	Blank	1	250	268.224		7.3	bb	142034	1.44			5037147	271.112 > 74.06	2025-09-19	00:48:19	2	0.26875	1426.98	T16288 Mouse PK 20250918-140	142034	0	NO	0
93	93	T16288 C57 Mouse PK-Lung-LQC-4 ng/mL	QC	1	250	251.461		0.6	bb	133158	1.44			4735814	271.112 > 74.06	2025-09-19	00:51:27	2	0.138194	1841.1	T16288 Mouse PK 20250918-141	133158	-12.4	NO	0
94	94	T16288 C57 Mouse PK-Lung-LQC-40 ng/mL	QC	1	250	262.466		5	bb	138985	1.44			4936051	271.112 > 74.06	2025-09-19	00:54:34	2	0.160417	1760.73	T16288 Mouse PK 20250918-142	138985	-1.4	NO	0
95	95	T16288 C57 Mouse PK-Lung-MQC-400 ng/mL	QC	1	250	259.145		3.7	bb	137226	1.44			4844542	271.112 > 74.06	2025-09-19	00:57:40	2	0.182639	1506.73	T16288 Mouse PK 20250918-143	137226	-4.7	NO	0
96	96	T16288 C57 Mouse PK-Lung-HQC-4000 ng/mL	QC	1	250	250.78		0.3	bb	132797	1.44			4700747	271.112 > 74.06	2025-09-19	01:00:48	2	0.204861	1580.65	T16288 Mouse PK 20250918-144	132797	-13.1	NO	0
97	97	ISBK	Blank	1	250	268.578		7.4	bb	142222	1.44			5050450	271.112 > 74.06	2025-09-19	01:03:56	2	0.291667	1064.93	T16288 Mouse PK 20250918-145	142222	0	NO	0
98	98	ISBK	Blank	1	250	266.493		6.6	bb	141117	1.44			4981290	271.112 > 74.06	2025-09-19	01:07:04	2	0.291667	1565.79	T16288 Mouse PK 20250918-146	141117	0	NO	0
99	99	ISBK	Blank	1	250	275.473		10.2	bb	145872	1.44			5187924	271.112 > 74.06	2025-09-19	01:10:12	2	0.291667	2018.75	T16288 Mouse PK 20250918-147	145872	0	NO	0
100	100	T16288 C57 Mouse PK-Spleen-IP-50 mpk-0.083h-1	Analyte	1	250	265.196		6.1	bb	140430	1.44			4973841	271.112 > 74.06	2025-09-19	01:13:19	2	01:08:00	1670.73	T16288 Mouse PK 20250918-148	140431	-5	NO	0
101	101	T16288 C57 Mouse PK-Spleen-IP-50 mpk-0.083h-2	Analyte	1	250	264.7		5.9	bb	140168	1.44			4971552	271.112 > 74.06	2025-09-19	01:16:27	2	01:40:00	1215.12	T16288 Mouse PK 20250918-149	140168	-5.5	NO	0
102	102	T16288 C57 Mouse PK-Spleen-IP-50 mpk-0.083h-3	Analyte	1	250	261.241		4.5	bb	138336	1.44			4920236	271.112 > 74.06	2025-09-19	01:19:35	2	0.0916667	1453.91	T16288 Mouse PK 20250918-150	138336	-8.9	NO	0
103	103	T16288 C57 Mouse PK-Spleen-IP-50 mpk-0.25h-1	Analyte	1	250	262.943		5.2	bb	139238	1.44			4946804	271.112 > 74.06	2025-09-19	01:22:43	2	0.113889	1278.69	T16288 Mouse PK 20250918-151	139238	-7.2	NO	0
104	104	T16288 C57 Mouse PK-Spleen-IP-50 mpk-0.25h-2	Analyte	1	250	259.626		3.9	bb	137481	1.44			4878468	271.112 > 74.06	2025-09-19	01:25:50	2	0.136111	1105.23	T16288 Mouse PK 20250918-152	137481	-10.6	NO	0
105	105	T16288 C57 Mouse PK-Spleen-IP-50 mpk-0.25h-3	Analyte	1	250	273.148		9.3	bb	144642	1.44			5125873	271.112 > 74.06	2025-09-19	01:28:56	2	0.158333	1581.85	T16288 Mouse PK 20250918-153	144641	3	NO	0
106	106	T16288 C57 Mouse PK-Spleen-IP-50 mpk-0.5h-1	Analyte	1	250	281.15		12.5	bb	148879	1.44			5291437	271.112 > 74.06	2025-09-19	01:32:04	2	0.180556	1631.57	T16288 Mouse PK 20250918-154	148879	11	NO	0
107	107	T16288 C57 Mouse PK-Spleen-IP-50 mpk-0.5h-2	Analyte	1	250	273.933		9.6	bb	145057	1.44			5143649	271.112 > 74.06	2025-09-19	01:35:12	2	0.202778	977.624	T16288 Mouse PK 20250918-155	145057	3.8	NO	0
108	108	T16288 C57 Mouse PK-Spleen-IP-50 mpk-0.5h-3	Analyte	1	250	271.168		8.5	bb	143593	1.44			5112839	271.112 > 74.06	2025-09-19	01:38:20	2	0.225	1484.61	T16288 Mouse PK 20250918-156	143593	1	NO	0
109	109	ISBK	Blank	1	250	272.826		9.1	bb	144471	1.44			5109335	271.112 > 74.06	2025-09-19	01:41:28	2	0.269444	1537.81	T16288 Mouse PK 20250918-157	144471	0	NO	0
110	110	ISBK	Blank	1	250	272.42		9	bb	144256	1.44			5111869	271.112 > 74.06	2025-09-19	01:44:38	2	0.269444	1301.7	T16288 Mouse PK 20250918-158	144256	0	NO	0
111	111	ISBK	Blank	1	250	281.527		12.6	bb	149078	1.44			5283015	271.112 > 74.06	2025-09-19	01:47:46	2	0.269444	1472.34	T16288 Mouse PK 20250918-159	149078	0	NO	0
112	112	T16288 C57 Mouse PK-Spleen-LQC-4 ng/mL	QC	1	250	272.535		9	bb	144317	1.44			5131909	271.112 > 74.06	2025-09-19	01:50:53	2	0.227083	1259.06	T16288 Mouse PK 20250918-160	144317	-3.1	NO	0
113	113	T16288 C57 Mouse PK-Spleen-LQC-40 ng/mL	QC	1	250	237.424		-5	bb	125724	1.44			4470232	271.112 > 74.06	2025-09-19	01:54:01	2	0.249306	1347.51	T16288 Mouse PK 20250918-161	125724	-38.2	NO	0
114	114	T16288 C57 Mouse PK-Spleen-MQC-400 ng/mL	QC	1	250	252.905		1.2	bb	133922	1.44			4743363	271.112 > 74.06	2025-09-19	01:57:09	2	0.271528	1470.45	T16288 Mouse PK 20250918-162	133922	-22.7	NO	0
115	115	T16288 C57 Mouse PK-Spleen-HQC-4000 ng/mL	QC	1	250	269.888		8	bb	142915	1.44			5086143	271.112 > 74.06	2025-09-19	02:00:17	2	0.29375	1380.18	T16288 Mouse PK 20250918-163	142915	-5.7	NO	0
Quantify Compound Summary Report
Printed Fri Sep 19 13:13:05 2025
Compound 1: T16288
	#	ID	Type	Factor1	Std. Conc	ng/mL	Area Ratio	%Dev	Primary Flags	Area	RT	IS Area	IS RT	Height	Quan Trace	Acq.Date	Acq.Time	Inj. Vol	Vial	S/N	Name	Response	BS Conc.	Blank Flag	Blank Limit
1	1	ISBK	Blank	0		3.025	0.0135		bb	2138.3	1.82	157811	1.44	77274	339.1 > 148.07	2025-09-19	10:07:52	2	2:F,12	28.893	T16288 Mouse PK 20250918-166	3.387	0	NO	0
2	2	ISBK	Blank	0		3.109	0.0137		bb	2336.4	1.82	169937	1.44	74654	339.1 > 148.07	2025-09-19	10:10:59	2	2:F,12	28.949	T16288 Mouse PK 20250918-167	3.437	0	NO	0
3	3	ISBK	Blank	0		2.568	0.0125		bb	2123.2	1.82	170242	1.44	72350	339.1 > 148.07	2025-09-19	10:14:07	2	2:F,12	24.325	T16288 Mouse PK 20250918-168	3.118	0	NO	0
4	4	T16288 C57 Mouse PK-Liver-C0-1 ng/mL	Standard	1	1	3.142	0.0138	214.2	bbX	1921.3	1.82	138954	1.44	64202	339.1 > 148.07	2025-09-19	10:17:15	2	2:E,1	18.142	T16288 Mouse PK 20250918-169	3.457	0.2	NO	0
5	5	T16288 C57 Mouse PK-Liver-C1-2 ng/mL	Standard	1	2	8.209	0.0258	310.4	bbX	3671.9	1.82	142439	1.44	125803	339.1 > 148.07	2025-09-19	10:20:23	2	2:E,2	51.311	T16288 Mouse PK 20250918-170	6.445	5.2	NO	0
6	6	T16288 C57 Mouse PK-Liver-C2-5 ng/mL	Standard	1	5	5.167	0.0186	3.3	bb	2769.7	1.82	148878	1.44	90068	339.1 > 148.07	2025-09-19	10:23:31	2	2:E,3	29.587	T16288 Mouse PK 20250918-171	4.651	2.2	NO	0
7	7	T16288 C57 Mouse PK-Liver-C3-10 ng/mL	Standard	1	10	9.226	0.0282	-7.7	bb	4038.2	1.82	143305	1.44	140517	339.1 > 148.07	2025-09-19	10:26:39	2	2:E,4	43.825	T16288 Mouse PK 20250918-172	7.045	6.3	NO	0
8	8	T16288 C57 Mouse PK-Liver-C4-20 ng/mL	Standard	1	20	20.315	0.0543	1.6	bb	7810.6	1.82	143739	1.44	267742	339.1 > 148.07	2025-09-19	10:29:46	2	2:E,5	58.399	T16288 Mouse PK 20250918-173	13.585	17.4	NO	0
9	9	T16288 C57 Mouse PK-Liver-C5-100 ng/mL	Standard	1	100	103.166	0.2498	3.2	bb	35283.4	1.82	141254	1.44	1193592	339.1 > 148.07	2025-09-19	10:32:54	2	2:E,6	364.975	T16288 Mouse PK 20250918-174	62.447	100.8	NO	0
10	10	T16288 C57 Mouse PK-Liver-C6-200 ng/mL	Standard	1	200	196.159	0.4692	-1.9	bb	70176	1.82	149576	1.44	2431411	339.1 > 148.07	2025-09-19	10:36:02	2	2:E,7	632.459	T16288 Mouse PK 20250918-175	117.291	194.4	NO	0
11	11	T16288 C57 Mouse PK-Liver-C7-1000 ng/mL	Standard	1	1000	1019.72	2.412	2	bb	348105	1.82	144322	1.44	12033035	339.1 > 148.07	2025-09-19	10:39:10	2	2:E,8	3599.11	T16288 Mouse PK 20250918-176	603.001	1023.3	NO	0
12	12	T16288 C57 Mouse PK-Liver-C8-2500 ng/mL	Standard	1	2500	2638	6.2296	5.5	bb	868556	1.82	139423	1.44	29924878	339.1 > 148.07	2025-09-19	10:42:17	2	2:E,9	10436.2	T16288 Mouse PK 20250918-177	1557.41	2652.2	NO	0
13	13	T16288 C57 Mouse PK-Liver-C9-5000 ng/mL	Standard	1	5000	4703.71	11.1028	-5.9	bb	1.61887e+06	1.82	145808	1.44	55721800	339.1 > 148.07	2025-09-19	10:45:25	2	2:E,10	13625.5	T16288 Mouse PK 20250918-178	2775.7	4731.3	NO	0
14	14	ISBK	Blank	0		19.487	0.0524		bb	9186.1	1.82	175358	1.44	309793	339.1 > 148.07	2025-09-19	10:48:33	2	2:F,12	67.958	T16288 Mouse PK 20250918-179	13.096	0	NO	0
15	15	ISBK	Blank	0		7.026	0.023		bb	4089.5	1.82	177888	1.44	133530	339.1 > 148.07	2025-09-19	10:51:39	2	2:F,12	34.186	T16288 Mouse PK 20250918-180	5.747	0	NO	0
16	16	ISBK	Blank	0		3.92	0.0157		bb	2732.3	1.82	174476	1.44	92241	339.1 > 148.07	2025-09-19	10:54:47	2	2:F,12	20.734	T16288 Mouse PK 20250918-181	3.915	0	NO	0
17	17	T16288 C57 Mouse PK-Liver-LQC-4 ng/mL	QC	0	4	5.365	0.0191	34.1	bb	2798.6	1.82	146756	1.44	94809	339.1 > 148.07	2025-09-19	10:57:55	2	2:F,1	27.048	T16288 Mouse PK 20250918-182	4.767	-4.8	NO	0
18	18	T16288 C57 Mouse PK-Liver-LQC-40 ng/mL	QC	0	40	39.832	0.1004	-0.4	bb	15161	1.82	151038	1.44	512277	339.1 > 148.07	2025-09-19	11:01:03	2	2:F,2	146.507	T16288 Mouse PK 20250918-183	25.095	29.9	NO	0
19	19	T16288 C57 Mouse PK-Liver-MQC-400 ng/mL	QC	0	400	382.957	0.9098	-4.3	bb	142283	1.82	156384	1.44	4931600	339.1 > 148.07	2025-09-19	11:04:11	2	2:F,3	955.487	T16288 Mouse PK 20250918-184	227.459	375.2	NO	0
20	20	T16288 C57 Mouse PK-Liver-HQC-4000 ng/mL	QC	0	4000	3727.38	8.7996	-6.8	bb	1.37948e+06	1.82	156767	1.44	47715700	339.1 > 148.07	2025-09-19	11:07:19	2	2:F,4	13459	T16288 Mouse PK 20250918-185	2199.89	3741.4	NO	0
21	21	ISBK	Blank	0		16.184	0.0446		bb	7035.5	1.82	157777	1.44	236292	339.1 > 148.07	2025-09-19	11:10:26	2	2:G,12	66.392	T16288 Mouse PK 20250918-186	11.148	0	NO	0
22	22	ISBK	Blank	0		5.494	0.0194		bb	2998.5	1.82	154769	1.44	100411	339.1 > 148.07	2025-09-19	11:13:34	2	2:G,12	31.547	T16288 Mouse PK 20250918-187	4.844	0	NO	0
23	23	ISBK	Blank	0		4.059	0.016		bb	2406.1	1.82	150478	1.44	79705	339.1 > 148.07	2025-09-19	11:16:42	2	2:G,12	17.024	T16288 Mouse PK 20250918-188	3.997	0	NO	0
24	24	T16288 C57 Mouse PK-Liver-IP-50 mpk-0.083h-1	Analyte	4		8864.86	5.2346		bb	828596	1.82	158292	1.44	28650946	339.1 > 148.07	2025-09-19	11:19:50	2	2:G,1	10028	T16288 Mouse PK 20250918-189	1308.65	8905.3	NO	0
25	25	T16288 C57 Mouse PK-Liver-IP-50 mpk-0.083h-2	Analyte	4		5441.32	3.2155		bb	511922	1.82	159203	1.44	17642634	339.1 > 148.07	2025-09-19	11:22:57	2	2:G,2	4963.63	T16288 Mouse PK 20250918-190	803.881	5459.5	NO	0
26	26	T16288 C57 Mouse PK-Liver-IP-50 mpk-0.083h-3	Analyte	4		7043.63	4.1605		bb	627543	1.82	150833	1.44	21748192	339.1 > 148.07	2025-09-19	11:26:05	2	2:G,3	7630.66	T16288 Mouse PK 20250918-191	1040.13	7072.3	NO	0
27	27	T16288 C57 Mouse PK-Liver-IP-50 mpk-0.25h-1	Analyte	4		2509.2	1.4863		bb	227283	1.82	152924	1.44	7868297	339.1 > 148.07	2025-09-19	11:29:13	2	2:G,4	3017.4	T16288 Mouse PK 20250918-192	371.564	2508.3	NO	0
28	28	T16288 C57 Mouse PK-Liver-IP-50 mpk-0.25h-2	Analyte	4		1593.36	0.9461		bb	168390	1.82	177980	1.44	5779226	339.1 > 148.07	2025-09-19	11:32:20	2	2:G,5	1864.17	T16288 Mouse PK 20250918-193	236.531	1586.5	NO	0
29	29	T16288 C57 Mouse PK-Liver-IP-50 mpk-0.25h-3	Analyte	4		5581.44	3.2982		bb	515855	1.82	156407	1.44	17681398	339.1 > 148.07	2025-09-19	11:35:28	2	2:G,6	5339.46	T16288 Mouse PK 20250918-194	824.54	5600.5	NO	0
30	30	T16288 C57 Mouse PK-Liver-IP-50 mpk-0.5h-1	Analyte	4		641.1	0.3845		bb	57406.6	1.82	149297	1.44	1979005	339.1 > 148.07	2025-09-19	11:38:36	2	2:G,7	475.687	T16288 Mouse PK 20250918-195	96.128	628	NO	0
31	31	T16288 C57 Mouse PK-Liver-IP-50 mpk-0.5h-2	Analyte	4		566.949	0.3408		bb	53857.7	1.82	158042	1.44	1864247	339.1 > 148.07	2025-09-19	11:41:44	2	2:G,8	535.15	T16288 Mouse PK 20250918-196	85.195	553.4	NO	0
32	32	T16288 C57 Mouse PK-Liver-IP-50 mpk-0.5h-3	Analyte	4		1933.99	1.147		bb	171204	1.82	149260	1.44	5929065	339.1 > 148.07	2025-09-19	11:44:51	2	2:G,9	1754.24	T16288 Mouse PK 20250918-197	286.755	1929.4	NO	0
33	33	ISBK	Blank	0		4.023	0.0159		bb	2412.3	1.82	151673	1.44	81719	339.1 > 148.07	2025-09-19	11:47:58	2	2:G,12	30.751	T16288 Mouse PK 20250918-198	3.976	0	NO	0
34	34	ISBK	Blank	0		3.759	0.0153		bb	2405.7	1.82	157424	1.44	77500	339.1 > 148.07	2025-09-19	11:51:06	2	2:G,12	24.655	T16288 Mouse PK 20250918-199	3.82	0	NO	0
35	35	ISBK	Blank	0		2.444	0.0122		bb	1907.2	1.82	156607	1.44	61138	339.1 > 148.07	2025-09-19	11:54:12	2	2:G,12	14.59	T16288 Mouse PK 20250918-200	3.045	0	NO	0
36	36	T16288 C57 Mouse PK-Liver-LQC-4 ng/mL	QC	0	4	4.754	0.0176	18.9	bb	2732	1.82	154971	1.44	91134	339.1 > 148.07	2025-09-19	11:57:19	2	2:F,5	28.69	T16288 Mouse PK 20250918-201	4.407	1.2	NO	0
37	37	T16288 C57 Mouse PK-Liver-LQC-40 ng/mL	QC	0	40	38.105	0.0963	-4.7	bb	15143.4	1.82	157243	1.44	527832	339.1 > 148.07	2025-09-19	12:00:27	2	2:F,6	139.002	T16288 Mouse PK 20250918-202	24.076	34.8	NO	0
38	38	T16288 C57 Mouse PK-Liver-MQC-400 ng/mL	QC	0	400	368.667	0.8761	-7.8	bb	124782	1.82	142425	1.44	4316636	339.1 > 148.07	2025-09-19	12:03:36	2	2:F,7	1200.6	T16288 Mouse PK 20250918-203	219.031	367.5	NO	0
39	39	T16288 C57 Mouse PK-Liver-HQC-4000 ng/mL	QC	0	4000	3367.09	7.9496	-15.8	bb	1.17578e+06	1.82	147905	1.44	40168244	339.1 > 148.07	2025-09-19	12:06:43	2	2:F,8	14811.5	T16288 Mouse PK 20250918-204	1987.4	3385.4	NO	0
40	40	ISBK	Blank	0		16.072	0.0443		bb	6876.5	1.82	155124	1.44	227933	339.1 > 148.07	2025-09-19	12:09:51	2	2:G,12	54.642	T16288 Mouse PK 20250918-205	11.082	0	NO	0
41	41	ISBK	Blank	0		4.11	0.0161		bb	2538.6	1.82	157598	1.44	89785	339.1 > 148.07	2025-09-19	12:12:57	2	2:G,12	24.496	T16288 Mouse PK 20250918-206	4.027	0	NO	0
42	42	ISBK	Blank	0		3.249	0.0141		bb	2250.1	1.82	159840	1.44	75356	339.1 > 148.07	2025-09-19	12:16:05	2	2:G,12	25.31	T16288 Mouse PK 20250918-207	3.519	0	NO	0
43	43	RT16288 C57 Mouse PK-Spleen-IP-50 mpk-0.083h-1	Analyte	20		35948	4.2466		bb	633282	1.82	149127	1.44	21846076	339.1 > 148.07	2025-09-19	12:19:13	2	2:H,1	5264.95	T16288 Mouse PK 20250918-208	1061.65	36119.7	NO	0
44	44	T16288 C57 Mouse PK-Spleen-DQC-1000 ng/mL	QC	0	1000	1041.81	2.4641	4.2	bb	365149	1.82	148186	1.44	12624144	339.1 > 148.07	2025-09-19	12:22:20	2	2:H,2	3020.09	T16288 Mouse PK 20250918-209	616.03	1040.7	NO	0
Compound 2: TOLBU
	#	ID	Type	Factor1	Std. Conc	ng/mL	Area Ratio	%Dev	Primary Flags	Area	RT	IS Area	IS RT	Height	Quan Trace	Acq.Date	Acq.Time	Inj. Vol	Vial	S/N	Name	Response	BS Conc.	Blank Flag	Blank Limit
1	1	ISBK	Blank	1	250	274.416		9.8	bb	157811	1.44			5566289	271.112 > 74.06	2025-09-19	10:07:52	2	2:F,12	984.299	T16288 Mouse PK 20250918-166	157811	0	NO	0
2	2	ISBK	Blank	1	250	295.502		18.2	bb	169937	1.44			6036636	271.112 > 74.06	2025-09-19	10:10:59	2	2:F,12	2021.34	T16288 Mouse PK 20250918-167	169937	0	NO	0
3	3	ISBK	Blank	1	250	296.033		18.4	bb	170242	1.44			6039685	271.112 > 74.06	2025-09-19	10:14:07	2	2:F,12	2609.1	T16288 Mouse PK 20250918-168	170242	0	NO	0
4	4	T16288 C57 Mouse PK-Liver-C0-1 ng/mL	Standard	1	250	241.626		-3.3	bb	138954	1.44			4946586	271.112 > 74.06	2025-09-19	10:17:15	2	2:E,1	1497.41	T16288 Mouse PK 20250918-169	138954	-47	NO	0
5	5	T16288 C57 Mouse PK-Liver-C1-2 ng/mL	Standard	1	250	247.686		-0.9	bb	142439	1.44			5061797	271.112 > 74.06	2025-09-19	10:20:23	2	2:E,2	1649.36	T16288 Mouse PK 20250918-170	142439	-41	NO	0
6	6	T16288 C57 Mouse PK-Liver-C2-5 ng/mL	Standard	1	250	258.882		3.6	bb	148878	1.44			5295314	271.112 > 74.06	2025-09-19	10:23:31	2	2:E,3	1563.09	T16288 Mouse PK 20250918-171	148878	-29.8	NO	0
7	7	T16288 C57 Mouse PK-Liver-C3-10 ng/mL	Standard	1	250	249.192		-0.3	bb	143305	1.44			5091808	271.112 > 74.06	2025-09-19	10:26:39	2	2:E,4	1945.56	T16288 Mouse PK 20250918-172	143305	-39.5	NO	0
8	8	T16288 C57 Mouse PK-Liver-C4-20 ng/mL	Standard	1	250	249.947		0	bb	143739	1.44			5104655	271.112 > 74.06	2025-09-19	10:29:46	2	2:E,5	1411.8	T16288 Mouse PK 20250918-173	143739	-38.7	NO	0
9	9	T16288 C57 Mouse PK-Liver-C5-100 ng/mL	Standard	1	250	245.624		-1.8	bb	141254	1.44			4998205	271.112 > 74.06	2025-09-19	10:32:54	2	2:E,6	1802.64	T16288 Mouse PK 20250918-174	141254	-43	NO	0
10	10	T16288 C57 Mouse PK-Liver-C6-200 ng/mL	Standard	1	250	260.097		4	bb	149576	1.44			5293033	271.112 > 74.06	2025-09-19	10:36:02	2	2:E,7	1504.33	T16288 Mouse PK 20250918-175	149576	-28.6	NO	0
11	11	T16288 C57 Mouse PK-Liver-C7-1000 ng/mL	Standard	1	250	250.96		0.4	bb	144322	1.44			5096741	271.112 > 74.06	2025-09-19	10:39:10	2	2:E,8	1169.21	T16288 Mouse PK 20250918-176	144322	-37.7	NO	0
12	12	T16288 C57 Mouse PK-Liver-C8-2500 ng/mL	Standard	1	250	242.442		-3	bb	139423	1.44			4957156	271.112 > 74.06	2025-09-19	10:42:17	2	2:E,9	1768.52	T16288 Mouse PK 20250918-177	139423	-46.2	NO	0
13	13	T16288 C57 Mouse PK-Liver-C9-5000 ng/mL	Standard	1	250	253.544		1.4	bb	145808	1.44			5180076	271.112 > 74.06	2025-09-19	10:45:25	2	2:E,10	1608.23	T16288 Mouse PK 20250918-178	145808	-35.1	NO	0
14	14	ISBK	Blank	1	250	304.929		22	bb	175358	1.44			6186217	271.112 > 74.06	2025-09-19	10:48:33	2	2:F,12	2000.94	T16288 Mouse PK 20250918-179	175358	0	NO	0
15	15	ISBK	Blank	1	250	309.328		23.7	bb	177888	1.44			6301898	271.112 > 74.06	2025-09-19	10:51:39	2	2:F,12	1926.66	T16288 Mouse PK 20250918-180	177888	0	NO	0
16	16	ISBK	Blank	1	250	303.395		21.4	bb	174476	1.44			6162361	271.112 > 74.06	2025-09-19	10:54:47	2	2:F,12	1811.55	T16288 Mouse PK 20250918-181	174476	0	NO	0
17	17	T16288 C57 Mouse PK-Liver-LQC-4 ng/mL	QC	1	250	255.193		2.1	bb	146756	1.44			5208061	271.112 > 74.06	2025-09-19	10:57:55	2	2:F,1	1419.44	T16288 Mouse PK 20250918-182	146756	-50.7	NO	0
18	18	T16288 C57 Mouse PK-Liver-LQC-40 ng/mL	QC	1	250	262.638		5.1	bb	151038	1.44			5337997	271.112 > 74.06	2025-09-19	11:01:03	2	2:F,2	1641.36	T16288 Mouse PK 20250918-183	151037	-43.2	NO	0
19	19	T16288 C57 Mouse PK-Liver-MQC-400 ng/mL	QC	1	250	271.934		8.8	bb	156384	1.44			5551263	271.112 > 74.06	2025-09-19	11:04:11	2	2:F,3	1592.17	T16288 Mouse PK 20250918-184	156384	-33.9	NO	0
20	20	T16288 C57 Mouse PK-Liver-HQC-4000 ng/mL	QC	1	250	272.601		9	bb	156767	1.44			5571153	271.112 > 74.06	2025-09-19	11:07:19	2	2:F,4	1296.74	T16288 Mouse PK 20250918-185	156767	-33.3	NO	0
21	21	ISBK	Blank	1	250	274.357		9.7	bb	157777	1.44			5586344	271.112 > 74.06	2025-09-19	11:10:26	2	2:G,12	1781.46	T16288 Mouse PK 20250918-186	157777	0	NO	0
22	22	ISBK	Blank	1	250	269.126		7.7	bb	154769	1.44			5480391	271.112 > 74.06	2025-09-19	11:13:34	2	2:G,12	1839.71	T16288 Mouse PK 20250918-187	154769	0	NO	0
23	23	ISBK	Blank	1	250	261.665		4.7	bb	150478	1.44			5324956	271.112 > 74.06	2025-09-19	11:16:42	2	2:G,12	1650.25	T16288 Mouse PK 20250918-188	150478	0	NO	0
24	24	T16288 C57 Mouse PK-Liver-IP-50 mpk-0.083h-1	Analyte	1	250	275.252		10.1	bb	158292	1.44			5627560	271.112 > 74.06	2025-09-19	11:19:50	2	2:G,1	2007.55	T16288 Mouse PK 20250918-189	158292	6.9	NO	0
25	25	T16288 C57 Mouse PK-Liver-IP-50 mpk-0.083h-2	Analyte	1	250	276.837		10.7	bb	159203	1.44			5649374	271.112 > 74.06	2025-09-19	11:22:57	2	2:G,2	1178.74	T16288 Mouse PK 20250918-190	159203	8.5	NO	0
26	26	T16288 C57 Mouse PK-Liver-IP-50 mpk-0.083h-3	Analyte	1	250	262.282		4.9	bb	150833	1.44			5343080	271.112 > 74.06	2025-09-19	11:26:05	2	2:G,3	2592.9	T16288 Mouse PK 20250918-191	150833	-6.1	NO	0
27	27	T16288 C57 Mouse PK-Liver-IP-50 mpk-0.25h-1	Analyte	1	250	265.917		6.4	bb	152924	1.44			5412439	271.112 > 74.06	2025-09-19	11:29:13	2	2:G,4	1825.23	T16288 Mouse PK 20250918-192	152924	-2.5	NO	0
28	28	T16288 C57 Mouse PK-Liver-IP-50 mpk-0.25h-2	Analyte	1	250	309.487		23.8	bb	177980	1.44			6325462	271.112 > 74.06	2025-09-19	11:32:20	2	2:G,5	1643.22	T16288 Mouse PK 20250918-193	177980	41.1	NO	0
29	29	T16288 C57 Mouse PK-Liver-IP-50 mpk-0.25h-3	Analyte	1	250	271.974		8.8	bb	156407	1.44			5532845	271.112 > 74.06	2025-09-19	11:35:28	2	2:G,6	1456.68	T16288 Mouse PK 20250918-194	156407	3.6	NO	0
30	30	T16288 C57 Mouse PK-Liver-IP-50 mpk-0.5h-1	Analyte	1	250	259.611		3.8	bb	149297	1.44			5288955	271.112 > 74.06	2025-09-19	11:38:36	2	2:G,7	1730.5	T16288 Mouse PK 20250918-195	149297	-8.8	NO	0
31	31	T16288 C57 Mouse PK-Liver-IP-50 mpk-0.5h-2	Analyte	1	250	274.818		9.9	bb	158042	1.44			5606763	271.112 > 74.06	2025-09-19	11:41:44	2	2:G,8	1634.59	T16288 Mouse PK 20250918-196	158042	6.4	NO	0
32	32	T16288 C57 Mouse PK-Liver-IP-50 mpk-0.5h-3	Analyte	1	250	259.546		3.8	bb	149260	1.44			5289152	271.112 > 74.06	2025-09-19	11:44:51	2	2:G,9	1551.3	T16288 Mouse PK 20250918-197	149260	-8.8	NO	0
33	33	ISBK	Blank	1	250	263.743		5.5	bb	151673	1.44			5354614	271.112 > 74.06	2025-09-19	11:47:58	2	2:G,12	1491.48	T16288 Mouse PK 20250918-198	151673	0	NO	0
34	34	ISBK	Blank	1	250	273.742		9.5	bb	157424	1.44			5567656	271.112 > 74.06	2025-09-19	11:51:06	2	2:G,12	1558.21	T16288 Mouse PK 20250918-199	157424	0	NO	0
35	35	ISBK	Blank	1	250	272.323		8.9	bb	156607	1.44			5559168	271.112 > 74.06	2025-09-19	11:54:12	2	2:G,12	1780.86	T16288 Mouse PK 20250918-200	156607	0	NO	0
36	36	T16288 C57 Mouse PK-Liver-LQC-4 ng/mL	QC	1	250	269.477		7.8	bb	154971	1.44			5484719	271.112 > 74.06	2025-09-19	11:57:19	2	2:F,5	1450.27	T16288 Mouse PK 20250918-201	154971	-0.5	NO	0
37	37	T16288 C57 Mouse PK-Liver-LQC-40 ng/mL	QC	1	250	273.429		9.4	bb	157243	1.44			5580899	271.112 > 74.06	2025-09-19	12:00:27	2	2:F,6	1576.08	T16288 Mouse PK 20250918-202	157243	3.5	NO	0
38	38	T16288 C57 Mouse PK-Liver-MQC-400 ng/mL	QC	1	250	247.662		-0.9	bb	142425	1.44			5047057	271.112 > 74.06	2025-09-19	12:03:36	2	2:F,7	1800.46	T16288 Mouse PK 20250918-203	142425	-22.3	NO	0
39	39	T16288 C57 Mouse PK-Liver-HQC-4000 ng/mL	QC	1	250	257.19		2.9	bb	147905	1.44			5246526	271.112 > 74.06	2025-09-19	12:06:43	2	2:F,8	1731.53	T16288 Mouse PK 20250918-204	147905	-12.7	NO	0
40	40	ISBK	Blank	1	250	269.744		7.9	bb	155124	1.44			5502072	271.112 > 74.06	2025-09-19	12:09:51	2	2:G,12	1391.78	T16288 Mouse PK 20250918-205	155124	0	NO	0
41	41	ISBK	Blank	1	250	274.046		9.6	bb	157598	1.44			5593098	271.112 > 74.06	2025-09-19	12:12:57	2	2:G,12	1813.12	T16288 Mouse PK 20250918-206	157598	0	NO	0
42	42	ISBK	Blank	1	250	277.943		11.2	bb	159840	1.44			5672748	271.112 > 74.06	2025-09-19	12:16:05	2	2:G,12	1190.44	T16288 Mouse PK 20250918-207	159839	0	NO	0
43	43	RT16288 C57 Mouse PK-Spleen-IP-50 mpk-0.083h-1	Analyte	1	250	259.315		3.7	bb	149127	1.44			5303695	271.112 > 74.06	2025-09-19	12:19:13	2	2:H,1	1996.77	T16288 Mouse PK 20250918-208	149127	-14.6	NO	0
44	44	T16288 C57 Mouse PK-Spleen-DQC-1000 ng/mL	QC	1	250	257.68		3.1	bb	148186	1.44			5253762	271.112 > 74.06	2025-09-19	12:22:20	2	2:H,2	1182.94	T16288 Mouse PK 20250918-209	148186	-16.2	NO	0

## Sheet: Raw Data250911
Quantify Compound Summary Report
Printed Thu Sep 11 13:43:32 2025
Compound 1: T16288
	#	ID	Type	Factor1	Std. Conc	ng/mL	Area Ratio	%Dev	Primary Flags	Area	RT	IS Area	IS RT	Height	Quan Trace	Acq.Date	Acq.Time	Inj. Vol	Vial	S/N	Name	Response	BS Conc.	Blank Flag	Blank Limit
1	1	ISBK	Blank	0								45571.8	1.44		339.1 > 148.07	2025-09-10	15:12:00	1	0.289583		T16288 Mouse PK 20250910-1			NO	0
2	2	ISBK	Blank	0								41057.5	1.44		339.1 > 148.07	2025-09-10	15:15:06	1	0.289583		T16288 Mouse PK 20250910-2			NO	0
3	3	ISBK	Blank	0								59329.1	1.44		339.1 > 148.07	2025-09-10	15:18:12	1	0.289583		T16288 Mouse PK 20250910-3			NO	0
4	4	T16288 C57 Mouse PK-Plasma-C0-1 ng/mL	Standard	1	1	1.001	0.0062	0.1	bb	212.5	1.82	34499.6	1.44	7013	339.1 > 148.07	2025-09-10	15:21:19	1	01:04:00	31.558	T16288 Mouse PK 20250910-4	1.54	0.9	NO	0
5	5	T16288 C57 Mouse PK-Plasma-C1-2 ng/mL	Standard	1	2	1.993	0.0124	-0.3	bb	511.9	1.82	41296.8	1.44	18073	339.1 > 148.07	2025-09-10	15:24:24	1	01:36:00	67.012	T16288 Mouse PK 20250910-5	3.099	1.8	NO	0
6	6	T16288 C57 Mouse PK-Plasma-C2-5 ng/mL	Standard	1	5	7.449	0.0467	49	bbX	1679.3	1.82	35963.7	1.44	58191	339.1 > 148.07	2025-09-10	15:27:29	1	0.0888889	266.638	T16288 Mouse PK 20250910-6	11.673	6.7	NO	0
7	7	T16288 C57 Mouse PK-Plasma-C3-10 ng/mL	Standard	1	10	15.672	0.0984	56.7	bbX	4823.9	1.82	49030.7	1.44	166894	339.1 > 148.07	2025-09-10	15:30:35	1	0.111111	592.387	T16288 Mouse PK 20250910-7	24.596	14.1	NO	0
8	8	T16288 C57 Mouse PK-Plasma-C4-20 ng/mL	Standard	1	20	19.961	0.1253	-0.2	bb	5078.6	1.82	40516.4	1.44	173474	339.1 > 148.07	2025-09-10	15:33:42	1	0.133333	692.413	T16288 Mouse PK 20250910-8	31.337	18	NO	0
9	9	T16288 C57 Mouse PK-Plasma-C5-100 ng/mL	Standard	1	100	106.602	0.67	6.6	bb	23160	1.82	34567.3	1.44	799359	339.1 > 148.07	2025-09-10	15:36:48	1	0.155556	4609.83	T16288 Mouse PK 20250910-9	167.5	95.7	NO	0
10	10	T16288 C57 Mouse PK-Plasma-C6-200 ng/mL	Standard	1	200	203.738	1.2806	1.9	bb	45697.4	1.82	35683.7	1.44	1575606	339.1 > 148.07	2025-09-10	15:39:54	1	0.177778	6558.25	T16288 Mouse PK 20250910-10	320.157	182.9	NO	0
11	11	T16288 C57 Mouse PK-Plasma-C7-1000 ng/mL	Standard	1	1000	1011.19	6.3565	1.1	bb	333362	1.82	52444.2	1.44	11519682	339.1 > 148.07	2025-09-10	15:43:00	1	0.2	24622	T16288 Mouse PK 20250910-11	1589.12	907.7	NO	0
12	12	T16288 C57 Mouse PK-Plasma-C8-2500 ng/mL	Standard	1	2500	2448.08	15.3892	-2.1	bb	873630	1.82	56768.9	1.44	30139564	339.1 > 148.07	2025-09-10	15:46:06	1	0.222222	265827	T16288 Mouse PK 20250910-12	3847.31	2197.5	NO	0
13	13	T16288 C57 Mouse PK-Plasma-C9-5000 ng/mL	Standard	1	5000	4645.99	29.206	-7.1	bb	1.36672e+06	1.82	46796	1.44	46998520	339.1 > 148.07	2025-09-10	15:49:12	1	0.244444	267057	T16288 Mouse PK 20250910-13	7301.5	4170.4	NO	0
14	14	ISBK	Blank	0		34.126	0.2144		bb	9605.9	1.82	44804.8	1.44	319407	339.1 > 148.07	2025-09-10	15:52:18	1	0.267361	434.24	T16288 Mouse PK 20250910-14	53.599	0	NO	0
15	15	ISBK	Blank	0		8.992	0.0564		bb	2744	1.82	48658.4	1.44	90728	339.1 > 148.07	2025-09-10	15:55:25	1	0.267361	246.181	T16288 Mouse PK 20250910-15	14.098	0	NO	0
16	16	ISBK	Blank	0		4.909	0.0307		bb	1462.3	1.82	47591.6	1.44	48407	339.1 > 148.07	2025-09-10	15:58:32	1	0.267361	195.483	T16288 Mouse PK 20250910-16	7.682	0	NO	0
17	17	T16288 C57 Mouse PK-Plasma-LQC-4 ng/mL	QC	0	4	12.194	0.0765	204.8	bb	2758.5	1.82	36049.7	1.44	94924	339.1 > 148.07	2025-09-10	16:01:38	1	01:05:00	448.559	T16288 Mouse PK 20250910-17	19.13	-3.4	NO	0
18	18	T16288 C57 Mouse PK-Plasma-LQC-40 ng/mL	QC	0	40	47.323	0.2974	18.3	bb	15235.8	1.82	51238.3	1.44	526560	339.1 > 148.07	2025-09-10	16:04:44	1	01:37:00	1866.59	T16288 Mouse PK 20250910-18	74.338	28.1	NO	0
19	19	T16288 C57 Mouse PK-Plasma-MQC-400 ng/mL	QC	0	400	357.814	2.2492	-10.5	bb	94054.4	1.82	41816.9	1.44	3253101	339.1 > 148.07	2025-09-10	16:07:49	1	0.0895833	11840	T16288 Mouse PK 20250910-19	562.298	306.8	NO	0
20	20	T16288 C57 Mouse PK-Plasma-HQC-4000 ng/mL	QC	0	4000	3492.74	21.9563	-12.7	bb	867487	1.82	39509.7	1.44	29928190	339.1 > 148.07	2025-09-10	16:10:55	1	0.111806	43619.1	T16288 Mouse PK 20250910-20	5489.07	3120.8	NO	0
21	21	ISBK	Blank	0		15.84	0.0994		bb	5689.2	1.82	57213.2	1.44	185232	339.1 > 148.07	2025-09-10	16:14:01	1	0.267361	733.812	T16288 Mouse PK 20250910-21	24.86	0	NO	0
22	22	ISBK	Blank	0		4.699	0.0294		bb	1718.2	1.82	58431	1.44	55496	339.1 > 148.07	2025-09-10	16:17:08	1	0.267361	329.683	T16288 Mouse PK 20250910-22	7.351	0	NO	0
23	23	ISBK	Blank	0		2.257	0.0141		bb	819.2	1.82	58277.8	1.44	27183	339.1 > 148.07	2025-09-10	16:20:15	1	0.267361	123.141	T16288 Mouse PK 20250910-23	3.514	0	NO	0
24	24	T16288 C57 Mouse PK-Plasma-IP-50 mpk-0.083h-1	Analyte	0		81.904	0.5147		bb	24558.6	1.82	47710.5	1.44	849529	339.1 > 148.07	2025-09-10	16:23:21	1	01:01:00	2479.8	T16288 Mouse PK 20250910-24	128.685	66.7	NO	0
25	25	T16288 C57 Mouse PK-Plasma-IP-50 mpk-0.083h-2	Analyte	0		933.111	5.8657		bb	336815	1.82	57421.2	1.44	11688347	339.1 > 148.07	2025-09-10	16:26:26	1	01:33:00	15533.3	T16288 Mouse PK 20250910-25	1466.42	830.8	NO	0
26	26	T16288 C57 Mouse PK-Plasma-IP-50 mpk-0.083h-3	Analyte	0		882.171	5.5455		bb	299279	1.82	53968.2	1.44	10360386	339.1 > 148.07	2025-09-10	16:29:32	1	0.0868056	27198	T16288 Mouse PK 20250910-26	1386.37	785	NO	0
27	27	T16288 C57 Mouse PK-Plasma-IP-50 mpk-0.25h-1	Analyte	0		517.92	3.2557		bb	179199	1.82	55042.2	1.44	6203871	339.1 > 148.07	2025-09-10	16:32:39	1	0.109028	23496.9	T16288 Mouse PK 20250910-27	813.918	458.1	NO	0
28	28	T16288 C57 Mouse PK-Plasma-IP-50 mpk-0.25h-2	Analyte	0		58.054	0.3648		bb	20763.4	1.82	56915.8	1.44	711159	339.1 > 148.07	2025-09-10	16:35:45	1	0.13125	2624.53	T16288 Mouse PK 20250910-28	91.202	45.3	NO	0
29	29	T16288 C57 Mouse PK-Plasma-IP-50 mpk-0.25h-3	Analyte	0		582.063	3.6589		bb	243146	1.82	66453.4	1.44	8400284	339.1 > 148.07	2025-09-10	16:38:51	1	0.153472	22358.2	T16288 Mouse PK 20250910-29	914.723	515.7	NO	0
30	30	T16288 C57 Mouse PK-Plasma-IP-50 mpk-0.5h-1	Analyte	0		230.765	1.4505		bb	80352.1	1.82	55395.1	1.44	2781099	339.1 > 148.07	2025-09-10	16:41:57	1	0.175694	10230.2	T16288 Mouse PK 20250910-30	362.632	200.3	NO	0
31	31	T16288 C57 Mouse PK-Plasma-IP-50 mpk-0.5h-2	Analyte	0		6.585	0.0413		bb	2276.2	1.82	55165	1.44	77214	339.1 > 148.07	2025-09-10	16:45:03	1	0.197917	318.565	T16288 Mouse PK 20250910-31	10.316	-0.9	NO	0
32	32	T16288 C57 Mouse PK-Plasma-IP-50 mpk-0.5h-3	Analyte	0		267.908	1.684		bb	94470.4	1.82	56098.2	1.44	3231411	339.1 > 148.07	2025-09-10	16:48:09	1	0.220139	10911.2	T16288 Mouse PK 20250910-32	421.005	233.7	NO	0
33	33	T16288 C57 Mouse PK-Plasma-IP-50 mpk-1h-1	Analyte	0		64	0.4022		bb	22890.5	1.82	56914.5	1.44	791292	339.1 > 148.07	2025-09-10	16:51:15	1	0.242361	5392.18	T16288 Mouse PK 20250910-33	100.548	50.6	NO	0
34	34	T16288 C57 Mouse PK-Plasma-IP-50 mpk-1h-2	Analyte	0		148.889	0.9358		bb	52750	1.82	56367.2	1.44	1830662	339.1 > 148.07	2025-09-10	16:54:21	1	0.264583	5540.46	T16288 Mouse PK 20250910-34	233.957	126.8	NO	0
35	35	T16288 C57 Mouse PK-Plasma-IP-50 mpk-1h-3	Analyte	0		89.006	0.5594		bb	32638.5	1.82	58346.9	1.44	1126306	339.1 > 148.07	2025-09-10	16:57:29	1	0.286806	4799.22	T16288 Mouse PK 20250910-35	139.847	73.1	NO	0
36	36	T16288 C57 Mouse PK-Plasma-IP-50 mpk-2h-1	Analyte	0		45.784	0.2877		bb	16101.3	1.82	55969.4	1.44	555951	339.1 > 148.07	2025-09-10	17:00:35	1	01:02:00	2795.12	T16288 Mouse PK 20250910-36	71.92	34.3	NO	0
37	37	T16288 C57 Mouse PK-Plasma-IP-50 mpk-2h-2	Analyte	0		49.074	0.3084		bb	15375.5	1.82	49862.4	1.44	531965	339.1 > 148.07	2025-09-10	17:03:41	1	01:34:00	1836.02	T16288 Mouse PK 20250910-37	77.09	37.2	NO	0
38	38	T16288 C57 Mouse PK-Plasma-IP-50 mpk-2h-3	Analyte	0		49.641	0.3119		bb	17797.9	1.82	57058	1.44	614143	339.1 > 148.07	2025-09-10	17:06:47	1	0.0875	1795.83	T16288 Mouse PK 20250910-38	77.981	37.7	NO	0
39	39	T16288 C57 Mouse PK-Plasma-IP-50 mpk-4h-1	Analyte	0		11.188	0.0702		bb	3910.3	1.82	55704.8	1.44	136238	339.1 > 148.07	2025-09-10	17:09:52	1	0.109722	635.861	T16288 Mouse PK 20250910-39	17.549	3.2	NO	0
40	40	T16288 C57 Mouse PK-Plasma-IP-50 mpk-4h-2	Analyte	0		1.676	0.0104		bb	611.6	1.82	58786.2	1.44	21058	339.1 > 148.07	2025-09-10	17:12:59	1	0.131944	105.305	T16288 Mouse PK 20250910-40	2.601	-5.3	NO	0
41	41	T16288 C57 Mouse PK-Plasma-IP-50 mpk-4h-3	Analyte	0		7.781	0.0488		bb	2901.3	1.82	59480.4	1.44	99834	339.1 > 148.07	2025-09-10	17:16:05	1	0.154167	381.461	T16288 Mouse PK 20250910-41	12.195	0.2	NO	0
42	42	T16288 C57 Mouse PK-Plasma-IP-50 mpk-6h-1	Analyte	0		19.728	0.1239		bb	7221.1	1.82	58288.2	1.44	249345	339.1 > 148.07	2025-09-10	17:19:11	1	0.176389	902.633	T16288 Mouse PK 20250910-42	30.971	10.9	NO	0
43	43	T16288 C57 Mouse PK-Plasma-IP-50 mpk-6h-2	Analyte	0		9.153	0.0574		bb	3268.3	1.82	56935.1	1.44	114016	339.1 > 148.07	2025-09-10	17:22:17	1	0.198611	256.888	T16288 Mouse PK 20250910-43	14.351	1.4	NO	0
44	44	T16288 C57 Mouse PK-Plasma-IP-50 mpk-6h-3	Analyte	0		6.546	0.041		bb	2317.3	1.82	56500.3	1.44	79580	339.1 > 148.07	2025-09-10	17:25:23	1	0.220833	453.33	T16288 Mouse PK 20250910-44	10.254	-0.9	NO	0
45	45	T16288 C57 Mouse PK-Plasma-IP-50 mpk-8h-1	Analyte	0		1.367	0.0085		bb	480.4	1.82	56773.1	1.44	16211	339.1 > 148.07	2025-09-10	17:28:29	1	0.243056	71.9	T16288 Mouse PK 20250910-45	2.115	-5.6	NO	0
46	46	T16288 C57 Mouse PK-Plasma-IP-50 mpk-8h-2	Analyte	0		13.341	0.0837		bb	4633.3	1.82	55335.8	1.44	160236	339.1 > 148.07	2025-09-10	17:31:36	1	0.265278	821.918	T16288 Mouse PK 20250910-46	20.933	5.2	NO	0
47	47	T16288 C57 Mouse PK-Plasma-IP-50 mpk-8h-3	Analyte	0		9.487	0.0595		bb	3532.4	1.82	59362.4	1.44	121792	339.1 > 148.07	2025-09-10	17:34:43	1	0.2875	727.433	T16288 Mouse PK 20250910-47	14.876	1.7	NO	0
48	48	T16288 C57 Mouse PK-Plasma-IP-50 mpk-24h-1	Analyte	0								55202.1	1.44		339.1 > 148.07	2025-09-10	17:37:50	1	01:03:00		T16288 Mouse PK 20250910-48			NO	0
49	49	T16288 C57 Mouse PK-Plasma-IP-50 mpk-24h-2	Analyte	0								57164.1	1.44		339.1 > 148.07	2025-09-10	17:40:55	1	01:35:00		T16288 Mouse PK 20250910-49			NO	0
50	50	T16288 C57 Mouse PK-Plasma-IP-50 mpk-24h-3	Analyte	0								57856.8	1.44		339.1 > 148.07	2025-09-10	17:44:01	1	0.0881944		T16288 Mouse PK 20250910-50			NO	0
51	51	ISBK	Blank	0								54256.9	1.44		339.1 > 148.07	2025-09-10	17:47:06	1	0.245139		T16288 Mouse PK 20250910-51			NO	0
52	52	ISBK	Blank	0								54554	1.44		339.1 > 148.07	2025-09-10	17:50:12	1	0.245139		T16288 Mouse PK 20250910-52			NO	0
53	53	ISBK	Blank	0								54817.9	1.44		339.1 > 148.07	2025-09-10	17:53:18	1	0.245139		T16288 Mouse PK 20250910-53			NO	0
54	54	T16288 C57 Mouse PK-Plasma-LQC-4 ng/mL	QC	0	4	3.986	0.0249	-0.3	bb	1274.2	1.82	51121.4	1.44	43409	339.1 > 148.07	2025-09-10	17:56:24	1	0.134028	241.98	T16288 Mouse PK 20250910-54	6.231	3.6	NO	0
55	55	T16288 C57 Mouse PK-Plasma-LQC-40 ng/mL	QC	0	40	38.497	0.2419	-3.8	bb	11725.7	1.82	48479.5	1.44	405634	339.1 > 148.07	2025-09-10	17:59:31	1	0.15625	1872.19	T16288 Mouse PK 20250910-55	60.467	34.6	NO	0
56	56	T16288 C57 Mouse PK-Plasma-MQC-400 ng/mL	QC	0	400	354.148	2.2261	-11.5	bb	108128	1.82	48572	1.44	3740615	339.1 > 148.07	2025-09-10	18:02:37	1	0.178472	22351.3	T16288 Mouse PK 20250910-56	556.537	317.9	NO	0
57	57	T16288 C57 Mouse PK-Plasma-HQC-4000 ng/mL	QC	0	4000	3862.97	24.2837	-3.4	bb	1.2974e+06	1.82	53426.6	1.44	44717896	339.1 > 148.07	2025-09-10	18:05:43	1	0.200694	122127	T16288 Mouse PK 20250910-57	6070.93	3467.6	NO	0
58	58																	0							0
59	59																	0							0
60	60	DBK	Blank	0											339.1 > 148.07	2025-09-11	10:03:22	1	0.298611		T16288 Mouse PK 20250910-060			NO	0
61	61	T16288-100 ng/mL	Analyte	0					bb	1.00226e+06	1.82			34457544	339.1 > 148.07	2025-09-11	10:06:29	0.5	0.265972	185444	T16288 Mouse PK 20250910-061			NO	0
62	62	T16288-IP-200 ng/mL	Analyte	0					bb	1.99252e+06	1.82			68311864	339.1 > 148.07	2025-09-11	10:09:35	0.5	0.277083	200415	T16288 Mouse PK 20250910-062			NO	0
	非房室模型分析
	DAS 3.2.8, 分析日期: 2025/9/11
	计算设置
	设置	选项	设置	选项
	药名	药物 X	药物剂量	50
	用法	非静注给药	剂量单位	mg/kg
	用药次数	单次给药	浓度单位	ug/L
	受试对象	小鼠	时间单位	h
	最低检测限	0.001	用药间隔周期	NA
	非房室模型统计矩参数
	参数	单位	No1
	AUC(0-t)	ug/L*h	415.86
	AUC(0-∞)	ug/L*h	439.941
	R_AUC(t/∞)	%	94.5
	AUMC(0-t)	h*h*ug/L	539.515
	AUMC(0-∞)	h*h*ug/L	810.986
	MRT(0-t)	h	1.297
	MRT(0-∞)	h	1.843
	VRT(0-t)	h^2	3.06
	VRT(0-∞)	h^2	8.628
	λz	1/h	0.306
	λz回归尾点		124
	C_last	ug/L	7.357
	t1/2z	h	2.268
	Tmax	h	0.083
	Vz/F	L/kg	372.005
	CLz/F	L/h/kg	113.652
	Cmax	ug/L	632.395
	药时实测值数据
	时间(t)	No1
	0.083	632.395
	0.25	386.012
	0.5	168.419
	1	100.632
	2	48.1663
	4	6.88167
	6	11.809
	8	8.065
	24

## Sheet: Dose
Solution：	5%DMSO+15%HS-15+80% (20% HP-β-CD)				State：	Clearly
T26188	Concentration	Dilute solution	Peak Area	Measured Conc.	Dose Conc.	Accuracy
	mg/mL			ng/mL	mg/mL	%
Standard	100	DMSO	1.00226e+06	100	/	/
Solution (IP)	5	DMSO	1.99252e+06	198.803	4.97006	99.4013
Solution：	5%DMSO+15%HS-15+80% (20% HP-β-CD)				State：	Clearly
T26188	Concentration	Dilute solution	Peak Area	Measured Conc.	Dose Conc.	Accuracy
	mg/mL			ng/mL	mg/mL	%
Standard	100	DMSO	838967	100	/	/
Solution (IP)	5	DMSO	2.01702e+06	240.417	6.01043	120.209
